# Supplementary material for: p73 regulates epidermal wound healing and induced keratinocyte programming
Source: PLoS One. 2019 Jun 19;14(6):e0218458. doi: 10.1371/journal.pone.0218458 (PMC6583996; doi:10.1371/journal.pone.0218458)
Supplement: S1 Table — (XLSX) [file pone.0218458.s007.xlsx]

## Sheet: Table S1
S1 Table. Cluster analysis of murine back skin cells from Tabula Muris scRNA-seq dataset, related to Fig 3
Cell ID	Hair Cycle Stage	nGene	nUMI	% ERCC	Cluster #	Trp63 Expression	Trp73 Expression	p63 p73 Expression Call
A12.MAA000427.3_11_M.1.1	Anagen	3100	792115	1.91304	2	0	0	Dual Negative
J12.MAA000427.3_11_M.1.1	Anagen	2397	701872	2.47836	2	0	0	Dual Negative
K14.MAA000427.3_11_M.1.1	Anagen	3181	776343	2.17834	2	0	0	Dual Negative
L16.MAA000427.3_11_M.1.1	Anagen	4263	775967	0.874032	1	5.14981	0	Single p63 Positive
M18.MAA000427.3_11_M.1.1	Anagen	3157	614414	1.81316	1	5.5723	0	Single p63 Positive
N20.MAA000427.3_11_M.1.1	Anagen	2174	529408	3.23166	1	2.34608	0	Single p63 Positive
O22.MAA000427.3_11_M.1.1	Anagen	3051	786455	3.13687	1	4.24366	6.5588	Dual Positive
A13.MAA000427.3_11_M.1.1	Anagen	2756	728705	2.11775	2	4.07136	0	Single p63 Positive
B16.MAA000427.3_11_M.1.1	Anagen	1304	470921	8.75428	6	1.13895	0	Single p63 Positive
B15.MAA000427.3_11_M.1.1	Anagen	2611	816774	2.55038	1	4.99667	0	Single p63 Positive
C21.MAA000427.3_11_M.1.1	Anagen	1510	760441	5.79076	6	0	0	Dual Negative
E1.MAA000427.3_11_M.1.1	Anagen	4819	889766	0.445874	7	0	0	Dual Negative
C20.MAA000427.3_11_M.1.1	Anagen	2049	734035	3.26345	1	0.85965	0	Single p63 Positive
D22.MAA000427.3_11_M.1.1	Anagen	1813	638823	7.25876	7	6.60857	0	Single p63 Positive
F3.MAA000427.3_11_M.1.1	Anagen	3196	630393	1.1982	7	5.59503	0	Single p63 Positive
G5.MAA000427.3_11_M.1.1	Anagen	3782	814026	0.91197	7	4.9917	0	Single p63 Positive
H7.MAA000427.3_11_M.1.1	Anagen	3590	808144	1.20332	6	6.32184	0	Single p63 Positive
I9.MAA000427.3_11_M.1.1	Anagen	3005	730069	1.63632	2	0	0	Dual Negative
F4.MAA000427.3_11_M.1.1	Anagen	2892	744094	2.0706	3	5.13776	0	Single p63 Positive
P1.MAA000427.3_11_M.1.1	Anagen	4233	773974	0.85328	4	4.93625	0	Single p63 Positive
A14.MAA000427.3_11_M.1.1	Anagen	3184	837511	1.38239	2	0	0	Dual Negative
B17.MAA000427.3_11_M.1.1	Anagen	2586	746064	3.01537	1	5.18138	0	Single p63 Positive
C22.MAA000427.3_11_M.1.1	Anagen	1932	575061	3.03575	1	1.49915	0	Single p63 Positive
E2.MAA000427.3_11_M.1.1	Anagen	3027	917891	1.31679	6	4.99773	0	Single p63 Positive
F5.MAA000427.3_11_M.1.1	Anagen	3898	830173	0.948194	6	6.23545	0	Single p63 Positive
G7.MAA000427.3_11_M.1.1	Anagen	2627	774761	1.87023	6	5.59166	0	Single p63 Positive
H9.MAA000427.3_11_M.1.1	Anagen	2186	671161	3.37418	2	0	0	Dual Negative
G6.MAA000427.3_11_M.1.1	Anagen	2715	757414	1.49267	6	5.50229	0	Single p63 Positive
I11.MAA000427.3_11_M.1.1	Anagen	4121	646530	1.02113	2	3.89076	0	Single p63 Positive
J14.MAA000427.3_11_M.1.1	Anagen	2658	805678	2.63686	2	0	0	Dual Negative
H8.MAA000427.3_11_M.1.1	Anagen	2810	641748	1.81064	2	0	0	Dual Negative
I10.MAA000427.3_11_M.1.1	Anagen	2325	615655	2.99024	2	4.34823	0	Single p63 Positive
J13.MAA000427.3_11_M.1.1	Anagen	3201	868274	1.40107	2	0	0	Dual Negative
K15.MAA000427.3_11_M.1.1	Anagen	2596	798514	2.31695	1	4.39629	0.811964	Dual Positive
L17.MAA000427.3_11_M.1.1	Anagen	2649	699412	2.30639	1	1.90495	3.11114	Dual Positive
M19.MAA000427.3_11_M.1.1	Anagen	3704	985897	1.24894	1	4.02128	0	Single p63 Positive
N21.MAA000427.3_11_M.1.1	Anagen	2419	676587	2.6796	1	0	0	Dual Negative
K16.MAA000427.3_11_M.1.1	Anagen	2695	786492	2.79193	1	6.79523	0	Single p63 Positive
B18.MAA000427.3_11_M.1.1	Anagen	2619	436477	1.87162	1	3.17433	0	Single p63 Positive
D1.MAA000427.3_11_M.1.1	Anagen	3369	950017	1.65394	6	0	0	Dual Negative
E3.MAA000427.3_11_M.1.1	Anagen	3555	893376	1.10192	7	1.17517	0	Single p63 Positive
F6.MAA000427.3_11_M.1.1	Anagen	3215	842094	1.622	1	6.10369	0	Single p63 Positive
G8.MAA000427.3_11_M.1.1	Anagen	3240	859288	1.925	2	5.09229	0	Single p63 Positive
H10.MAA000427.3_11_M.1.1	Anagen	2359	714712	3.07478	2	4.0176	0	Single p63 Positive
I12.MAA000427.3_11_M.1.1	Anagen	2774	768906	1.59993	2	0	0	Dual Negative
J15.MAA000427.3_11_M.1.1	Anagen	3300	807313	1.36689	1	5.30045	0	Single p63 Positive
K17.MAA000427.3_11_M.1.1	Anagen	3421	696849	1.46199	1	4.4995	0	Single p63 Positive
L18.MAA000427.3_11_M.1.1	Anagen	3517	714886	1.42767	1	3.02449	0	Single p63 Positive
L19.MAA000427.3_11_M.1.1	Anagen	3152	828288	1.37503	1	3.79466	0	Single p63 Positive
M21.MAA000427.3_11_M.1.1	Anagen	2459	488471	2.50703	1	4.53393	6.25573	Dual Positive
O1.MAA000427.3_11_M.1.1	Anagen	3104	920097	1.51881	6	5.95798	0	Single p63 Positive
M20.MAA000427.3_11_M.1.1	Anagen	2304	883046	3.31472	1	5.33868	0	Single p63 Positive
N22.MAA000427.3_11_M.1.1	Anagen	2221	471238	3.15064	1	6.40302	4.80368	Dual Positive
P3.MAA000427.3_11_M.1.1	Anagen	3484	689604	1.06807	6	4.12559	2.11028	Dual Positive
A15.MAA000427.3_11_M.1.1	Anagen	3099	898151	1.91432	1	2.49601	6.82631	Dual Positive
P4.MAA000427.3_11_M.1.1	Anagen	3832	833371	1.46146	7	4.63468	0	Single p63 Positive
H11.MAA000427.3_11_M.1.1	Anagen	2858	723012	1.3832	2	5.42251	0	Single p63 Positive
I13.MAA000427.3_11_M.1.1	Anagen	3784	921612	1.33416	2	4.93305	0	Single p63 Positive
J16.MAA000427.3_11_M.1.1	Anagen	3461	678258	1.50661	1	6.61413	0	Single p63 Positive
K18.MAA000427.3_11_M.1.1	Anagen	2897	914763	1.91166	1	3.38177	0	Single p63 Positive
L20.MAA000427.3_11_M.1.1	Anagen	3378	863768	1.49665	1	5.93293	0	Single p63 Positive
M22.MAA000427.3_11_M.1.1	Anagen	3079	976337	1.8881	1	4.21324	0	Single p63 Positive
O2.MAA000427.3_11_M.1.1	Anagen	3399	712179	1.4382	6	0	0	Dual Negative
P5.MAA000427.3_11_M.1.1	Anagen	3054	708169	1.63226	7	0	0	Dual Negative
A17.MAA000427.3_11_M.1.1	Anagen	2371	719176	2.80341	1	5.86588	0	Single p63 Positive
B20.MAA000427.3_11_M.1.1	Anagen	2854	804534	1.77877	5	5.71386	0	Single p63 Positive
D3.MAA000427.3_11_M.1.1	Anagen	3433	826468	1.55857	3	0.792978	0	Single p63 Positive
A16.MAA000427.3_11_M.1.1	Anagen	3230	817319	2.37295	1	0	0	Dual Negative
D2.MAA000427.3_11_M.1.1	Anagen	2511	654645	2.72705	6	2.15614	0	Single p63 Positive
E4.MAA000427.3_11_M.1.1	Anagen	3652	773662	1.67468	3	0	0	Dual Negative
F7.MAA000427.3_11_M.1.1	Anagen	3758	893184	1.09131	7	5.41574	0	Single p63 Positive
G9.MAA000427.3_11_M.1.1	Anagen	2469	503974	2.59396	2	0	0	Dual Negative
E5.MAA000427.3_11_M.1.1	Anagen	3472	825962	1.42652	7	5.62417	0	Single p63 Positive
N1.MAA000427.3_11_M.1.1	Anagen	3682	896652	1.12771	7	0	0	Dual Negative
O3.MAA000427.3_11_M.1.1	Anagen	3710	821514	1.27873	7	3.65675	0	Single p63 Positive
P6.MAA000427.3_11_M.1.1	Anagen	3006	731483	1.83439	6	4.92514	0	Single p63 Positive
A18.MAA000427.3_11_M.1.1	Anagen	1363	665284	4.85191	6	0	0	Dual Negative
B21.MAA000427.3_11_M.1.1	Anagen	2754	957643	2.10902	1	5.76999	0	Single p63 Positive
D4.MAA000427.3_11_M.1.1	Anagen	3128	748963	1.24316	6	0	0	Dual Negative
E6.MAA000427.3_11_M.1.1	Anagen	3346	956543	1.39535	6	2.34266	0	Single p63 Positive
F9.MAA000427.3_11_M.1.1	Anagen	2774	937585	2.39742	2	6.07556	0	Single p63 Positive
F8.MAA000427.3_11_M.1.1	Anagen	5160	877988	0.477781	2	4.9166	0	Single p63 Positive
G11.MAA000427.3_11_M.1.1	Anagen	2967	708119	1.58152	2	0	0	Dual Negative
H13.MAA000427.3_11_M.1.1	Anagen	2173	599381	3.41522	2	5.83291	0	Single p63 Positive
I15.MAA000427.3_11_M.1.1	Anagen	3264	823205	1.72529	1	5.75839	5.92732	Dual Positive
G10.MAA000427.3_11_M.1.1	Anagen	2448	810301	2.61625	2	0	0	Dual Negative
H12.MAA000427.3_11_M.1.1	Anagen	2113	757277	3.78885	2	0.841792	0	Single p63 Positive
I14.MAA000427.3_11_M.1.1	Anagen	3355	833092	1.45973	2	0	0	Dual Negative
J17.MAA000427.3_11_M.1.1	Anagen	2782	805977	2.45007	1	5.95165	3.14987	Dual Positive
K19.MAA000427.3_11_M.1.1	Anagen	2097	618430	3.22894	1	3.092	0	Single p63 Positive
L21.MAA000427.3_11_M.1.1	Anagen	3085	874096	2.3567	1	6.01195	0	Single p63 Positive
J18.MAA000427.3_11_M.1.1	Anagen	2618	636383	2.28149	1	4.33633	0	Single p63 Positive
C1.MAA000427.3_11_M.1.1	Anagen	3025	692353	1.57499	6	5.58635	0	Single p63 Positive
D5.MAA000427.3_11_M.1.1	Anagen	3254	672492	1.4811	4	0	0	Dual Negative
E7.MAA000427.3_11_M.1.1	Anagen	3418	817704	1.11928	6	2.58244	5.11257	Dual Positive
F10.MAA000427.3_11_M.1.1	Anagen	2834	844801	2.14475	2	5.1512	0	Single p63 Positive
G12.MAA000427.3_11_M.1.1	Anagen	2369	762937	3.01369	2	0	0	Dual Negative
H14.MAA000427.3_11_M.1.1	Anagen	2504	731171	2.45734	2	0	0	Dual Negative
I16.MAA000427.3_11_M.1.1	Anagen	3255	677639	1.60007	1	5.06828	3.77953	Dual Positive
J19.MAA000427.3_11_M.1.1	Anagen	3622	947453	1.01404	1	4.78972	0	Single p63 Positive
K21.MAA000427.3_11_M.1.1	Anagen	2776	820235	2.35972	1	4.02289	0	Single p63 Positive
M1.MAA000427.3_11_M.1.1	Anagen	2766	767612	2.22786	3	0	0	Dual Negative
K20.MAA000427.3_11_M.1.1	Anagen	3100	881341	2.05298	1	6.20826	0	Single p63 Positive
N3.MAA000427.3_11_M.1.1	Anagen	3020	783515	1.89077	6	2.29597	0	Single p63 Positive
O5.MAA000427.3_11_M.1.1	Anagen	4339	864118	1.08415	4	5.15577	0	Single p63 Positive
P9.MAA000427.3_11_M.1.1	Anagen	1819	547271	4.79015	2	0	0	Dual Negative
L22.MAA000427.3_11_M.1.1	Anagen	2417	650470	2.40129	1	3.50509	0	Single p63 Positive
N2.MAA000427.3_11_M.1.1	Anagen	4297	755075	0.849849	6	4.94206	0	Single p63 Positive
O4.MAA000427.3_11_M.1.1	Anagen	3631	851477	1.24689	7	1.20862	0	Single p63 Positive
P7.MAA000427.3_11_M.1.1	Anagen	3911	690867	1.05863	6	0	0	Dual Negative
A19.MAA000427.3_11_M.1.1	Anagen	2735	998908	1.64492	1	0	0	Dual Negative
I17.MAA000427.3_11_M.1.1	Anagen	2767	801859	2.00509	1	5.94702	0.809641	Dual Positive
J20.MAA000427.3_11_M.1.1	Anagen	2235	782598	2.94803	1	0	0	Dual Negative
K22.MAA000427.3_11_M.1.1	Anagen	3186	959745	1.65509	1	5.83398	0	Single p63 Positive
M2.MAA000427.3_11_M.1.1	Anagen	3846	750940	1.26382	6	4.4874	0	Single p63 Positive
N4.MAA000427.3_11_M.1.1	Anagen	3884	776736	0.692449	6	4.45401	0	Single p63 Positive
O6.MAA000427.3_11_M.1.1	Anagen	3598	811015	1.16275	6	3.78772	0	Single p63 Positive
P10.MAA000427.3_11_M.1.1	Anagen	3121	890263	1.96745	2	5.58384	0	Single p63 Positive
A21.MAA000427.3_11_M.1.1	Anagen	3163	846307	1.68664	1	0	3.3385	Single p73 Positive
C4.MAA000427.3_11_M.1.1	Anagen	3799	986691	0.901705	1	1.39636	0	Single p63 Positive
D7.MAA000427.3_11_M.1.1	Anagen	5051	762110	0.402645	7	4.59926	0	Single p63 Positive
E10.MAA000427.3_11_M.1.1	Anagen	2500	743183	2.94679	2	0	0	Dual Negative
A20.MAA000427.3_11_M.1.1	Anagen	2559	908437	3.28018	1	0	0	Dual Negative
C2.MAA000427.3_11_M.1.1	Anagen	3519	772212	1.47542	4	4.84114	5.21272	Dual Positive
D6.MAA000427.3_11_M.1.1	Anagen	5572	738512	0.460959	4	4.99206	0	Single p63 Positive
E9.MAA000427.3_11_M.1.1	Anagen	2437	812963	2.6584	2	6.77348	0	Single p63 Positive
F11.MAA000427.3_11_M.1.1	Anagen	2578	748502	4.26319	2	2.66445	0	Single p63 Positive
G13.MAA000427.3_11_M.1.1	Anagen	2444	810632	2.07429	2	0	0	Dual Negative
H15.MAA000427.3_11_M.1.1	Anagen	2920	832328	1.8605	1	2.10519	0	Single p63 Positive
F12.MAA000427.3_11_M.1.1	Anagen	2377	794569	3.24647	2	2.85423	0	Single p63 Positive
P11.MAA000427.3_11_M.1.1	Anagen	2396	660053	3.00128	2	2.14887	0	Single p63 Positive
B1.MAA000427.3_11_M.1.1	Anagen	2949	504628	2.23135	7	6.90553	0	Single p63 Positive
C5.MAA000427.3_11_M.1.1	Anagen	2953	766001	2.0196	6	6.36861	0	Single p63 Positive
D8.MAA000427.3_11_M.1.1	Anagen	3401	831136	1.47608	2	1.94817	0	Single p63 Positive
E11.MAA000427.3_11_M.1.1	Anagen	2178	486469	3.13261	2	5.3003	0	Single p63 Positive
F13.MAA000427.3_11_M.1.1	Anagen	2513	764772	3.12364	2	0	0	Dual Negative
G15.MAA000427.3_11_M.1.1	Anagen	3183	807807	1.86608	1	5.18884	0	Single p63 Positive
H17.MAA000427.3_11_M.1.1	Anagen	3202	776883	1.22276	1	4.92321	0	Single p63 Positive
G14.MAA000427.3_11_M.1.1	Anagen	3295	866268	1.40225	2	0.767502	0	Single p63 Positive
I19.MAA000427.3_11_M.1.1	Anagen	3581	897023	1.62625	1	0	0	Dual Negative
J22.MAA000427.3_11_M.1.1	Anagen	3087	890719	1.48211	1	5.77483	0	Single p63 Positive
L2.MAA000427.3_11_M.1.1	Anagen	3195	973568	1.15379	6	5.91282	0	Single p63 Positive
H16.MAA000427.3_11_M.1.1	Anagen	3411	794331	1.58196	1	5.4656	0	Single p63 Positive
I18.MAA000427.3_11_M.1.1	Anagen	2739	692733	1.89071	1	4.58209	0	Single p63 Positive
J21.MAA000427.3_11_M.1.1	Anagen	2701	796673	2.32469	1	5.37362	0	Single p63 Positive
L1.MAA000427.3_11_M.1.1	Anagen	5534	923866	0.432706	4	4.40892	0	Single p63 Positive
M3.MAA000427.3_11_M.1.1	Anagen	2725	734556	2.22372	6	4.08663	0	Single p63 Positive
N5.MAA000427.3_11_M.1.1	Anagen	4229	703256	0.698529	7	5.32672	0	Single p63 Positive
O7.MAA000427.3_11_M.1.1	Anagen	2806	732374	2.70468	6	7.2368	0	Single p63 Positive
M4.MAA000427.3_11_M.1.1	Anagen	3913	839395	0.651556	6	4.26674	0	Single p63 Positive
E12.MAA000427.3_11_M.1.1	Anagen	2796	803193	1.47893	2	1.97757	0	Single p63 Positive
F14.MAA000427.3_11_M.1.1	Anagen	3108	937394	1.64004	2	3.67388	0	Single p63 Positive
G16.MAA000427.3_11_M.1.1	Anagen	2479	752594	2.16205	1	0	0	Dual Negative
H18.MAA000427.3_11_M.1.1	Anagen	3021	841804	1.90445	1	5.24012	6.02396	Dual Positive
I20.MAA000427.3_11_M.1.1	Anagen	3285	773687	1.3255	1	5.54371	0	Single p63 Positive
K1.MAA000427.3_11_M.1.1	Anagen	5467	778882	0.491486	4	4.94836	3.73968	Dual Positive
L3.MAA000427.3_11_M.1.1	Anagen	3283	712930	1.48301	3	5.52973	0	Single p63 Positive
M5.MAA000427.3_11_M.1.1	Anagen	3745	773744	0.948216	7	2.00983	0	Single p63 Positive
N7.MAA000427.3_11_M.1.1	Anagen	2303	589827	3.93149	6	5.13898	0	Single p63 Positive
O9.MAA000427.3_11_M.1.1	Anagen	2886	490763	1.99421	2	0	0	Dual Negative
N6.MAA000427.3_11_M.1.1	Anagen	2931	668273	1.74898	7	3.64831	0	Single p63 Positive
P13.MAA000427.3_11_M.1.1	Anagen	3444	645203	1.29742	2	0	0	Dual Negative
O8.MAA000427.3_11_M.1.1	Anagen	2169	728589	3.36465	2	0	0	Dual Negative
P12.MAA000427.3_11_M.1.1	Anagen	3117	682675	1.94114	2	5.72733	0	Single p63 Positive
B2.MAA000427.3_11_M.1.1	Anagen	2772	954699	1.64546	7	4.0158	0	Single p63 Positive
C6.MAA000427.3_11_M.1.1	Anagen	1937	550255	4.61435	6	6.73844	0	Single p63 Positive
D9.MAA000427.3_11_M.1.1	Anagen	2192	510508	2.80981	2	0	0	Dual Negative
B3.MAA000427.3_11_M.1.1	Anagen	4864	1080343	0.732782	4	5.60997	0	Single p63 Positive
K2.MAA000427.3_11_M.1.1	Anagen	3028	716976	1.6483	3	2.95135	0	Single p63 Positive
L4.MAA000427.3_11_M.1.1	Anagen	5551	887981	0.37193	4	4.35129	0	Single p63 Positive
M6.MAA000427.3_11_M.1.1	Anagen	3427	1029980	1.24842	7	5.68759	0	Single p63 Positive
N8.MAA000427.3_11_M.1.1	Anagen	2818	878559	2.13691	1	5.5316	0	Single p63 Positive
O10.MAA000427.3_11_M.1.1	Anagen	2581	822429	2.77146	2	4.44145	0	Single p63 Positive
P14.MAA000427.3_11_M.1.1	Anagen	2700	829012	3.36053	2	0	0	Dual Negative
B4.MAA000427.3_11_M.1.1	Anagen	2174	952054	4.27067	1	6.27952	5.20791	Dual Positive
C8.MAA000427.3_11_M.1.1	Anagen	2768	789517	1.97024	2	3.27078	0	Single p63 Positive
C7.MAA000427.3_11_M.1.1	Anagen	3997	964207	0.91368	7	4.00607	0	Single p63 Positive
D11.MAA000427.3_11_M.1.1	Anagen	3833	781792	1.08118	2	4.63792	0	Single p63 Positive
E14.MAA000427.3_11_M.1.1	Anagen	2338	920180	2.44611	2	0	0	Dual Negative
F16.MAA000427.3_11_M.1.1	Anagen	3530	874411	2.15264	1	5.43688	0	Single p63 Positive
D10.MAA000427.3_11_M.1.1	Anagen	3426	788653	1.02321	2	0	0	Dual Negative
E13.MAA000427.3_11_M.1.1	Anagen	3492	995709	1.76277	1	0.6953	0	Single p63 Positive
F15.MAA000427.3_11_M.1.1	Anagen	3604	792226	1.35621	1	6.73988	0	Single p63 Positive
G17.MAA000427.3_11_M.1.1	Anagen	3304	931211	1.58943	1	1.66685	4.43985	Dual Positive
H19.MAA000427.3_11_M.1.1	Anagen	4753	570443	0.382618	7	6.0019	0	Single p63 Positive
I21.MAA000427.3_11_M.1.1	Anagen	3998	877069	1.2333	1	4.43357	0	Single p63 Positive
G18.MAA000427.3_11_M.1.1	Anagen	2347	809745	3.37829	1	5.63515	0	Single p63 Positive
A1.MAA000427.3_11_M.1.1	Anagen	2863	388586	1.9017	1	3.61168	0	Single p63 Positive
B5.MAA000427.3_11_M.1.1	Anagen	2641	359599	2.2696	1	6.38105	1.32996	Dual Positive
C9.MAA000427.3_11_M.1.1	Anagen	3119	593092	1.59645	2	4.67491	0	Single p63 Positive
D12.MAA000427.3_11_M.1.1	Anagen	2157	534205	3.19953	2	0	0	Dual Negative
E15.MAA000427.3_11_M.1.1	Anagen	3887	355471	0.921464	1	5.61268	4.4797	Dual Positive
F17.MAA000427.3_11_M.1.1	Anagen	2845	689604	1.9294	1	3.29961	6.05075	Dual Positive
G19.MAA000427.3_11_M.1.1	Anagen	3861	453829	0.930167	1	4.32965	0	Single p63 Positive
H21.MAA000427.3_11_M.1.1	Anagen	2819	176605	1.26131	1	5.62926	0	Single p63 Positive
H20.MAA000427.3_11_M.1.1	Anagen	2103	803828	3.58595	1	0	0	Dual Negative
J1.MAA000427.3_11_M.1.1	Anagen	4350	560096	0.805815	4	5.05197	3.96607	Dual Positive
K4.MAA000427.3_11_M.1.1	Anagen	2976	718274	1.68038	3	3.40906	0	Single p63 Positive
L6.MAA000427.3_11_M.1.1	Anagen	3319	652531	1.30976	7	0	0	Dual Negative
I22.MAA000427.3_11_M.1.1	Anagen	2773	687005	2.18314	1	6.32263	0	Single p63 Positive
K3.MAA000427.3_11_M.1.1	Anagen	3030	724177	2.51462	6	6.62849	0	Single p63 Positive
L5.MAA000427.3_11_M.1.1	Anagen	3522	939522	1.05764	7	5.70052	0	Single p63 Positive
M7.MAA000427.3_11_M.1.1	Anagen	2749	845903	3.45083	1	3.97058	0	Single p63 Positive
N9.MAA000427.3_11_M.1.1	Anagen	2148	680510	3.68838	2	6.13964	0	Single p63 Positive
O11.MAA000427.3_11_M.1.1	Anagen	3342	910321	1.55648	2	0	0	Dual Negative
P15.MAA000427.3_11_M.1.1	Anagen	3106	687215	2.02448	1	5.95743	0	Single p63 Positive
M8.MAA000427.3_11_M.1.1	Anagen	2189	876210	2.75873	2	0.761403	0	Single p63 Positive
E16.MAA000427.3_11_M.1.1	Anagen	2897	709528	1.95515	1	2.80356	0	Single p63 Positive
F18.MAA000427.3_11_M.1.1	Anagen	1482	499608	6.04775	6	4.90605	0	Single p63 Positive
G20.MAA000427.3_11_M.1.1	Anagen	2749	659821	2.2102	1	5.6397	0	Single p63 Positive
H22.MAA000427.3_11_M.1.1	Anagen	2574	576598	2.6234	1	4.83525	0	Single p63 Positive
J2.MAA000427.3_11_M.1.1	Anagen	3084	684350	1.97792	1	6.56278	0	Single p63 Positive
K5.MAA000427.3_11_M.1.1	Anagen	5093	860944	0.462343	7	5.77324	0	Single p63 Positive
L7.MAA000427.3_11_M.1.1	Anagen	3834	653363	1.0203	1	3.35165	4.35063	Dual Positive
M9.MAA000427.3_11_M.1.1	Anagen	2639	666459	2.67617	2	5.30112	0	Single p63 Positive
N11.MAA000427.3_11_M.1.1	Anagen	1923	606990	4.16215	2	1.78212	0	Single p63 Positive
O13.MAA000427.3_11_M.1.1	Anagen	4875	606280	0.598918	2	0	0	Dual Negative
N10.MAA000427.3_11_M.1.1	Anagen	1959	507294	4.33505	2	5.12727	0	Single p63 Positive
P17.MAA000427.3_11_M.1.1	Anagen	2856	562559	2.53301	1	4.91337	0	Single p63 Positive
A4.MAA000427.3_11_M.1.1	Anagen	4080	974106	0.935921	6	5.47716	0	Single p63 Positive
O12.MAA000427.3_11_M.1.1	Anagen	2422	558831	2.45575	2	0	0	Dual Negative
P16.MAA000427.3_11_M.1.1	Anagen	2385	371664	3.12193	1	0	0	Dual Negative
A2.MAA000427.3_11_M.1.1	Anagen	3402	629862	1.5673	1	0	1.99478	Single p73 Positive
B6.MAA000427.3_11_M.1.1	Anagen	2763	475719	1.75074	6	5.46567	1.13207	Dual Positive
C10.MAA000427.3_11_M.1.1	Anagen	1743	475890	4.35948	2	0	0	Dual Negative
D13.MAA000427.3_11_M.1.1	Anagen	2828	658868	2.13199	2	4.8676	0	Single p63 Positive
B7.MAA000427.3_11_M.1.1	Anagen	5131	809484	0.415201	7	1.54885	0	Single p63 Positive
L8.MAA000427.3_11_M.1.1	Anagen	2628	805327	2.38603	2	5.50379	0	Single p63 Positive
M10.MAA000427.3_11_M.1.1	Anagen	2473	725691	2.63403	2	0	0	Dual Negative
N12.MAA000427.3_11_M.1.1	Anagen	2625	843087	1.929	2	0	0	Dual Negative
O14.MAA000427.3_11_M.1.1	Anagen	3367	682725	1.73381	2	0.902078	0	Single p63 Positive
P18.MAA000427.3_11_M.1.1	Anagen	3047	702412	2.58322	1	6.04259	0	Single p63 Positive
A5.MAA000427.3_11_M.1.1	Anagen	3598	856932	1.0015	6	5.48642	3.32647	Dual Positive
B8.MAA000427.3_11_M.1.1	Anagen	2053	821166	3.1508	2	0	0	Dual Negative
C12.MAA000427.3_11_M.1.1	Anagen	2682	814605	2.52411	2	0.80092	0	Single p63 Positive
D15.MAA000427.3_11_M.1.1	Anagen	2973	799276	1.9144	1	6.05827	0	Single p63 Positive
C11.MAA000427.3_11_M.1.1	Anagen	2167	614645	3.31423	2	0.965826	0	Single p63 Positive
E18.MAA000427.3_11_M.1.1	Anagen	2728	683865	2.40079	1	7.13073	0	Single p63 Positive
F20.MAA000427.3_11_M.1.1	Anagen	4752	585515	0.454616	1	3.65257	0	Single p63 Positive
G22.MAA000427.3_11_M.1.1	Anagen	3617	771458	1.45809	1	0.831276	0	Single p63 Positive
D14.MAA000427.3_11_M.1.1	Anagen	2863	804289	2.04117	1	5.19318	0	Single p63 Positive
E17.MAA000427.3_11_M.1.1	Anagen	2601	599144	1.90334	1	6.23779	0	Single p63 Positive
F19.MAA000427.3_11_M.1.1	Anagen	1416	489816	7.08188	6	5.36282	0	Single p63 Positive
G21.MAA000427.3_11_M.1.1	Anagen	2870	673936	2.02297	1	6.26016	0	Single p63 Positive
I1.MAA000427.3_11_M.1.1	Anagen	2964	585491	1.95671	6	2.98506	0	Single p63 Positive
J3.MAA000427.3_11_M.1.1	Anagen	3622	719598	1.0715	6	0.871153	0	Single p63 Positive
K6.MAA000427.3_11_M.1.1	Anagen	3081	796347	1.72123	6	2.40206	0	Single p63 Positive
I2.MAA000427.3_11_M.1.1	Anagen	2911	747136	1.76011	6	1.6125	0	Single p63 Positive
A6.MAA000427.3_11_M.1.1	Anagen	3315	409988	1.12814	7	0	0	Dual Negative
B9.MAA000427.3_11_M.1.1	Anagen	2625	764576	1.86193	2	5.62862	0	Single p63 Positive
C13.MAA000427.3_11_M.1.1	Anagen	1449	555795	7.04386	7	1.02934	0	Single p63 Positive
D16.MAA000427.3_11_M.1.1	Anagen	4131	965147	0.996958	1	6.68182	5.21143	Dual Positive
E19.MAA000427.3_11_M.1.1	Anagen	2879	744136	1.76539	1	4.18212	0	Single p63 Positive
F21.MAA000427.3_11_M.1.1	Anagen	2844	721102	1.87286	1	5.65835	0	Single p63 Positive
H1.MAA000427.3_11_M.1.1	Anagen	2795	721047	1.5743	6	4.66723	0	Single p63 Positive
I3.MAA000427.3_11_M.1.1	Anagen	3157	733268	1.8045	3	6.08707	0	Single p63 Positive
J5.MAA000427.3_11_M.1.1	Anagen	3646	674511	1.12593	6	5.86467	0	Single p63 Positive
K8.MAA000427.3_11_M.1.1	Anagen	3291	1011048	1.93692	2	4.43179	0	Single p63 Positive
J4.MAA000427.3_11_M.1.1	Anagen	3240	730445	1.52941	1	5.0825	3.8901	Dual Positive
L10.MAA000427.3_11_M.1.1	Anagen	2774	822346	1.97155	2	0	0	Dual Negative
M12.MAA000427.3_11_M.1.1	Anagen	2701	575766	3.44713	1	4.96577	5.16297	Dual Positive
N14.MAA000427.3_11_M.1.1	Anagen	3627	652483	1.20944	2	4.20323	0	Single p63 Positive
K7.MAA000427.3_11_M.1.1	Anagen	4675	592642	0.593778	7	4.27485	0	Single p63 Positive
L9.MAA000427.3_11_M.1.1	Anagen	2245	690642	2.91149	2	5.92577	0	Single p63 Positive
M11.MAA000427.3_11_M.1.1	Anagen	3080	792723	1.90128	2	0.816017	0	Single p63 Positive
N13.MAA000427.3_11_M.1.1	Anagen	2273	639005	3.27207	2	0	0	Dual Negative
O15.MAA000427.3_11_M.1.1	Anagen	3762	645434	1.35323	1	5.75421	0	Single p63 Positive
P19.MAA000427.3_11_M.1.1	Anagen	2599	576490	2.46803	1	6.14393	0	Single p63 Positive
O16.MAA000427.3_11_M.1.1	Anagen	3027	497746	1.91753	1	0	1.61305	Single p73 Positive
H2.MAA000427.3_11_M.1.1	Anagen	3567	649464	1.08214	6	0	4.94958	Single p73 Positive
I4.MAA000427.3_11_M.1.1	Anagen	4926	668198	0.352837	7	5.35666	0	Single p63 Positive
J6.MAA000427.3_11_M.1.1	Anagen	4183	854158	0.803298	7	3.14605	0	Single p63 Positive
K9.MAA000427.3_11_M.1.1	Anagen	4554	675171	0.745178	2	4.02179	0	Single p63 Positive
L11.MAA000427.3_11_M.1.1	Anagen	2937	762621	1.85273	2	0	0	Dual Negative
M13.MAA000427.3_11_M.1.1	Anagen	2421	612935	3.91724	2	2.64276	0	Single p63 Positive
N15.MAA000427.3_11_M.1.1	Anagen	2096	408678	3.74149	1	1.77391	0	Single p63 Positive
O17.MAA000427.3_11_M.1.1	Anagen	2680	757544	2.24179	1	6.27849	0	Single p63 Positive
P21.MAA000427.3_11_M.1.1	Anagen	2904	441103	3.33705	1	6.32153	0	Single p63 Positive
P20.MAA000427.3_11_M.1.1	Anagen	2715	685267	2.6128	1	4.92851	0	Single p63 Positive
A8.MAA000427.3_11_M.1.1	Anagen	2720	810681	2.24656	2	0	0	Dual Negative
B11.MAA000427.3_11_M.1.1	Anagen	3086	764469	1.54901	2	0.836424	0	Single p63 Positive
C15.MAA000427.3_11_M.1.1	Anagen	3054	748651	1.68268	1	0	0	Dual Negative
B10.MAA000427.3_11_M.1.1	Anagen	4555	773222	0.860586	2	3.7468	0	Single p63 Positive
C14.MAA000427.3_11_M.1.1	Anagen	1082	473989	10.3175	7	0	0	Dual Negative
D17.MAA000427.3_11_M.1.1	Anagen	2392	366701	2.54053	1	1.86471	0	Single p63 Positive
E20.MAA000427.3_11_M.1.1	Anagen	3054	675520	1.58981	1	4.87726	0	Single p63 Positive
F22.MAA000427.3_11_M.1.1	Anagen	1460	502423	7.19878	6	0	0	Dual Negative
D18.MAA000427.3_11_M.1.1	Anagen	2228	529071	4.66038	1	4.87838	0	Single p63 Positive
L12.MAA000427.3_11_M.1.1	Anagen	3798	713812	0.802682	7	0	0	Dual Negative
M14.MAA000427.3_11_M.1.1	Anagen	2959	765603	2.1436	2	4.69511	0	Single p63 Positive
N16.MAA000427.3_11_M.1.1	Anagen	3661	747916	1.57601	1	3.32291	2.75414	Dual Positive
O18.MAA000427.3_11_M.1.1	Anagen	3165	664107	2.16182	1	0	0	Dual Negative
P22.MAA000427.3_11_M.1.1	Anagen	2481	512563	3.45758	1	6.57236	0	Single p63 Positive
A9.MAA000427.3_11_M.1.1	Anagen	2866	758518	1.73874	2	6.44759	0	Single p63 Positive
B12.MAA000427.3_11_M.1.1	Anagen	2197	773480	1.97152	6	4.81884	0	Single p63 Positive
C16.MAA000427.3_11_M.1.1	Anagen	3302	793606	1.37473	1	6.3554	0	Single p63 Positive
D19.MAA000427.3_11_M.1.1	Anagen	3817	641872	1.34138	1	6.25043	2.17358	Dual Positive
E22.MAA000427.3_11_M.1.1	Anagen	2454	755703	2.50642	1	5.09842	0	Single p63 Positive
G2.MAA000427.3_11_M.1.1	Anagen	3364	861409	1.68393	6	5.82546	0	Single p63 Positive
H4.MAA000427.3_11_M.1.1	Anagen	3395	742499	1.34136	6	2.04563	0	Single p63 Positive
E21.MAA000427.3_11_M.1.1	Anagen	2492	647171	3.19231	1	5.96317	0.934204	Dual Positive
G1.MAA000427.3_11_M.1.1	Anagen	3895	949789	0.736594	6	5.98628	0.719237	Dual Positive
H3.MAA000427.3_11_M.1.1	Anagen	4727	619088	0.52638	4	5.971	0	Single p63 Positive
I5.MAA000427.3_11_M.1.1	Anagen	3294	697132	1.32555	3	0	0	Dual Negative
J8.MAA000427.3_11_M.1.1	Anagen	2283	505438	2.23523	2	5.8093	0	Single p63 Positive
K10.MAA000427.3_11_M.1.1	Anagen	3202	709785	1.80593	2	0	0	Dual Negative
I6.MAA000427.3_11_M.1.1	Anagen	3951	607666	0.854458	6	4.7832	0	Single p63 Positive
A10.MAA000427.3_11_M.1.1	Anagen	2633	680106	2.36218	2	0	0	Dual Negative
J9.MAA000427.3_11_M.1.1	Anagen	2583	604794	2.77484	2	5.49061	0	Single p63 Positive
B13.MAA000427.3_11_M.1.1	Anagen	2636	605146	2.47603	2	0	0	Dual Negative
C18.MAA000427.3_11_M.1.1	Anagen	2167	651717	3.56805	1	0	0	Dual Negative
K11.MAA000427.3_11_M.1.1	Anagen	3648	607302	1.18744	2	3.42228	0	Single p63 Positive
L13.MAA000427.3_11_M.1.1	Anagen	2672	681748	2.8474	2	0	0	Dual Negative
M15.MAA000427.3_11_M.1.1	Anagen	2593	638374	2.68926	1	0.942535	0	Single p63 Positive
N17.MAA000427.3_11_M.1.1	Anagen	3050	852983	2.04009	1	5.34558	0	Single p63 Positive
O19.MAA000427.3_11_M.1.1	Anagen	1769	252701	4.37989	1	5.72263	0	Single p63 Positive
D20.MAA000427.3_11_M.1.1	Anagen	2198	677658	3.17539	1	4.25358	0	Single p63 Positive
K12.MAA000427.3_11_M.1.1	Anagen	4404	687023	0.790473	2	0	0	Dual Negative
L14.MAA000427.3_11_M.1.1	Anagen	3201	707557	1.81901	2	2.61884	0	Single p63 Positive
M16.MAA000427.3_11_M.1.1	Anagen	2506	659056	2.41889	1	2.45284	0	Single p63 Positive
N18.MAA000427.3_11_M.1.1	Anagen	2632	811456	2.60362	1	5.72963	0	Single p63 Positive
O20.MAA000427.3_11_M.1.1	Anagen	3346	663809	1.968	1	6.12238	2.30645	Dual Positive
F1.MAA000427.3_11_M.1.1	Anagen	3066	691903	2.01048	1	0	0	Dual Negative
G3.MAA000427.3_11_M.1.1	Anagen	3253	602524	1.3076	6	2.03323	0	Single p63 Positive
H5.MAA000427.3_11_M.1.1	Anagen	3564	533480	1.01145	6	4.1106	0	Single p63 Positive
I7.MAA000427.3_11_M.1.1	Anagen	3146	808045	1.31387	6	6.5025	0	Single p63 Positive
J10.MAA000427.3_11_M.1.1	Anagen	3827	783249	0.804708	2	3.00325	0	Single p63 Positive
I8.MAA000427.3_11_M.1.1	Anagen	2328	615348	3.28321	2	0	0	Dual Negative
J11.MAA000427.3_11_M.1.1	Anagen	2185	619545	3.69807	2	0	0	Dual Negative
K13.MAA000427.3_11_M.1.1	Anagen	2121	565484	3.88319	2	1.01827	0	Single p63 Positive
L15.MAA000427.3_11_M.1.1	Anagen	4346	620387	0.880812	1	5.25334	3.63952	Dual Positive
M17.MAA000427.3_11_M.1.1	Anagen	3560	808000	0.949317	1	5.13905	0	Single p63 Positive
N19.MAA000427.3_11_M.1.1	Anagen	2380	877721	2.33426	1	5.09939	2.05871	Dual Positive
O21.MAA000427.3_11_M.1.1	Anagen	3245	720689	1.84625	1	3.53519	6.19888	Dual Positive
B14.MAA000427.3_11_M.1.1	Anagen	2209	738332	2.36816	2	0	0	Dual Negative
C19.MAA000427.3_11_M.1.1	Anagen	3256	831495	1.81191	1	5.40397	0	Single p63 Positive
D21.MAA000427.3_11_M.1.1	Anagen	3132	557676	2.147	1	0	2.84132	Single p73 Positive
F2.MAA000427.3_11_M.1.1	Anagen	3863	663253	1.32043	3	2.44704	0	Single p63 Positive
G4.MAA000427.3_11_M.1.1	Anagen	3939	763092	0.956312	7	4.50104	0	Single p63 Positive
H6.MAA000427.3_11_M.1.1	Anagen	3019	880226	1.41224	3	0	4.92238	Single p73 Positive
A8.MAA000435.3_10_M.1.1	Anagen	4427	1199241	1.66601	1	5.97571	4.90714	Dual Positive
A9.MAA000435.3_10_M.1.1	Anagen	3813	1099547	1.6141	1	4.78106	4.80368	Dual Positive
A10.MAA000435.3_10_M.1.1	Anagen	5117	1424951	1.19122	1	6.14779	0	Single p63 Positive
A12.MAA000435.3_10_M.1.1	Anagen	4555	1083781	1.12362	1	6.38737	0	Single p63 Positive
A13.MAA000435.3_10_M.1.1	Anagen	4095	1220346	2.10228	1	6.30847	0	Single p63 Positive
A14.MAA000435.3_10_M.1.1	Anagen	4362	984779	1.78326	1	2.49898	0	Single p63 Positive
A16.MAA000435.3_10_M.1.1	Anagen	4145	1248407	1.53121	1	5.94617	0	Single p63 Positive
A17.MAA000435.3_10_M.1.1	Anagen	4588	1729802	0.932316	2	4.15909	0	Single p63 Positive
A18.MAA000435.3_10_M.1.1	Anagen	2369	806693	4.47085	2	2.49788	0	Single p63 Positive
A19.MAA000435.3_10_M.1.1	Anagen	3821	1200389	1.73561	2	5.18427	0	Single p63 Positive
A20.MAA000435.3_10_M.1.1	Anagen	4189	1752732	0.86649	2	0	0	Dual Negative
A21.MAA000435.3_10_M.1.1	Anagen	3106	862335	2.69142	2	0	0	Dual Negative
B1.MAA000435.3_10_M.1.1	Anagen	5740	1862517	0.688694	6	5.79294	0	Single p63 Positive
B2.MAA000435.3_10_M.1.1	Anagen	5898	2642943	0.661071	6	4.85894	0	Single p63 Positive
B4.MAA000435.3_10_M.1.1	Anagen	6174	2586710	0.61776	4	5.70452	0	Single p63 Positive
A1.MAA000435.3_10_M.1.1	Anagen	5023	1748535	0.898218	6	5.86244	0	Single p63 Positive
B5.MAA000435.3_10_M.1.1	Anagen	4497	394791	0.754664	7	6.1134	0	Single p63 Positive
A3.MAA000435.3_10_M.1.1	Anagen	4286	1092951	1.13845	6	5.49496	5.15863	Dual Positive
A4.MAA000435.3_10_M.1.1	Anagen	7488	2586177	0.269285	4	4.58946	0	Single p63 Positive
A5.MAA000435.3_10_M.1.1	Anagen	6169	1731699	0.65566	7	4.36158	0	Single p63 Positive
A6.MAA000435.3_10_M.1.1	Anagen	6356	1649506	0.447817	6	3.29837	3.60464	Dual Positive
F1.MAA000435.3_10_M.1.1	Anagen	5213	298082	0.756771	6	5.38935	0	Single p63 Positive
G3.MAA000435.3_10_M.1.1	Anagen	4170	1080402	1.20214	6	6.99091	0	Single p63 Positive
H6.MAA000435.3_10_M.1.1	Anagen	4099	685696	1.38127	6	7.0752	0	Single p63 Positive
I9.MAA000435.3_10_M.1.1	Anagen	5392	1304135	0.883595	1	6.45021	3.74731	Dual Positive
J12.MAA000435.3_10_M.1.1	Anagen	5702	952369	0.601483	1	6.01483	4.55914	Dual Positive
L17.MAA000435.3_10_M.1.1	Anagen	3764	892468	1.83307	2	3.15315	0	Single p63 Positive
M21.MAA000435.3_10_M.1.1	Anagen	3644	1330581	1.71219	2	0	0	Dual Negative
O4.MAA000435.3_10_M.1.1	Anagen	6361	1242852	0.436832	7	5.45331	0	Single p63 Positive
P6.MAA000435.3_10_M.1.1	Anagen	5438	1057270	0.539134	7	4.36384	0	Single p63 Positive
A7.MAA000435.3_10_M.1.1	Anagen	4886	1776560	0.937839	7	6.4916	0	Single p63 Positive
B12.MAA000435.3_10_M.1.1	Anagen	5415	873193	1.02568	1	6.31742	0	Single p63 Positive
C16.MAA000435.3_10_M.1.1	Anagen	4501	800528	1.16828	2	4.9481	0	Single p63 Positive
D19.MAA000435.3_10_M.1.1	Anagen	4235	1045676	1.44801	2	5.80191	0	Single p63 Positive
N1.MAA000435.3_10_M.1.1	Anagen	6594	1261989	0.357201	7	4.63686	0	Single p63 Positive
O5.MAA000435.3_10_M.1.1	Anagen	3782	454281	2.35451	1	6.16179	1.16355	Dual Positive
P7.MAA000435.3_10_M.1.1	Anagen	6226	959145	0.414893	7	4.9166	0	Single p63 Positive
D21.MAA000435.3_10_M.1.1	Anagen	5232	1261825	0.594389	2	4.49714	0	Single p63 Positive
B13.MAA000435.3_10_M.1.1	Anagen	5289	762058	0.882108	1	6.28975	4.42689	Dual Positive
C17.MAA000435.3_10_M.1.1	Anagen	5020	1112826	1.05654	2	5.7542	0	Single p63 Positive
P8.MAA000435.3_10_M.1.1	Anagen	4072	463263	1.83192	1	6.09958	1.67095	Dual Positive
B16.MAA000435.3_10_M.1.1	Anagen	4348	839975	1.23356	2	2.93692	0	Single p63 Positive
K17.MAA000435.3_10_M.1.1	Anagen	2909	647902	3.05222	2	6.07822	0	Single p63 Positive
O6.MAA000435.3_10_M.1.1	Anagen	4959	1025702	0.999558	7	6.50554	0	Single p63 Positive
B17.MAA000435.3_10_M.1.1	Anagen	5025	980920	1.05919	2	4.9244	0	Single p63 Positive
C20.MAA000435.3_10_M.1.1	Anagen	3701	934550	2.08066	2	6.76957	0	Single p63 Positive
E2.MAA000435.3_10_M.1.1	Anagen	6324	1250875	0.304536	7	5.74806	0	Single p63 Positive
F5.MAA000435.3_10_M.1.1	Anagen	3708	802612	1.49679	6	5.55165	0	Single p63 Positive
H10.MAA000435.3_10_M.1.1	Anagen	4037	672322	1.61396	1	6.21909	0	Single p63 Positive
I13.MAA000435.3_10_M.1.1	Anagen	4547	1042499	1.67849	1	7.26427	3.64832	Dual Positive
K19.MAA000435.3_10_M.1.1	Anagen	3917	779782	1.57139	2	3.60841	0	Single p63 Positive
L21.MAA000435.3_10_M.1.1	Anagen	3967	1021700	1.72796	2	2.92411	0	Single p63 Positive
N5.MAA000435.3_10_M.1.1	Anagen	5108	1431465	0.831745	6	5.11538	0	Single p63 Positive
O8.MAA000435.3_10_M.1.1	Anagen	4219	636881	1.29396	1	4.20389	4.02455	Dual Positive
P10.MAA000435.3_10_M.1.1	Anagen	3719	506598	1.95946	1	4.47567	1.59896	Dual Positive
O7.MAA000435.3_10_M.1.1	Anagen	6425	1177555	0.580868	4	4.54769	0	Single p63 Positive
P9.MAA000435.3_10_M.1.1	Anagen	3590	466702	1.9789	1	4.72224	4.83052	Dual Positive
I14.MAA000435.3_10_M.1.1	Anagen	4459	1214432	1.28006	1	6.74033	5.65854	Dual Positive
J17.MAA000435.3_10_M.1.1	Anagen	4435	1157136	1.48563	2	4.72279	0	Single p63 Positive
K20.MAA000435.3_10_M.1.1	Anagen	4807	1021753	1.07239	1	5.16599	0	Single p63 Positive
L22.MAA000435.3_10_M.1.1	Anagen	4114	1101614	1.60822	2	5.25081	0	Single p63 Positive
O9.MAA000435.3_10_M.1.1	Anagen	4669	816071	1.1415	1	6.61641	0	Single p63 Positive
P11.MAA000435.3_10_M.1.1	Anagen	3536	249862	1.69686	1	5.61002	0	Single p63 Positive
B20.MAA000435.3_10_M.1.1	Anagen	4586	1032707	1.09052	2	5.172	0	Single p63 Positive
D1.MAA000435.3_10_M.1.1	Anagen	5406	1267352	0.759406	6	5.39524	3.35399	Dual Positive
E5.MAA000435.3_10_M.1.1	Anagen	6116	1427534	0.487062	7	3.77806	0	Single p63 Positive
B18.MAA000435.3_10_M.1.1	Anagen	4419	1091281	1.35429	2	5.34239	0	Single p63 Positive
C21.MAA000435.3_10_M.1.1	Anagen	4165	777342	1.52799	2	3.77167	0	Single p63 Positive
E4.MAA000435.3_10_M.1.1	Anagen	5932	1317684	0.498758	6	5.90893	0	Single p63 Positive
F6.MAA000435.3_10_M.1.1	Anagen	5096	1163498	0.630975	6	5.96261	0	Single p63 Positive
P12.MAA000435.3_10_M.1.1	Anagen	4715	532216	0.985649	1	5.98034	0	Single p63 Positive
B21.MAA000435.3_10_M.1.1	Anagen	4089	890038	1.39842	2	4.80683	0	Single p63 Positive
D2.MAA000435.3_10_M.1.1	Anagen	5534	1217037	0.868777	6	5.9799	0	Single p63 Positive
I16.MAA000435.3_10_M.1.1	Anagen	5090	1264709	0.971486	2	5.62099	0	Single p63 Positive
M1.MAA000435.3_10_M.1.1	Anagen	4646	980247	1.1515	1	6.15547	0	Single p63 Positive
N7.MAA000435.3_10_M.1.1	Anagen	4773	1177149	1.12038	6	4.89428	4.99698	Dual Positive
O10.MAA000435.3_10_M.1.1	Anagen	5742	1005791	0.656534	1	5.80538	0	Single p63 Positive
M2.MAA000435.3_10_M.1.1	Anagen	3221	739403	2.8298	1	5.62852	0	Single p63 Positive
D3.MAA000435.3_10_M.1.1	Anagen	4837	573741	0.78783	7	7.07704	0	Single p63 Positive
E7.MAA000435.3_10_M.1.1	Anagen	6120	1428638	0.555264	7	5.53886	0	Single p63 Positive
G11.MAA000435.3_10_M.1.1	Anagen	5906	1450064	0.554129	2	0	0	Dual Negative
J20.MAA000435.3_10_M.1.1	Anagen	4203	980416	1.79272	2	1.11184	0	Single p63 Positive
L1.MAA000435.3_10_M.1.1	Anagen	4567	1017973	1.22224	3	6.0081	3.31503	Dual Positive
M3.MAA000435.3_10_M.1.1	Anagen	5087	1098822	0.93161	7	5.33554	0	Single p63 Positive
N8.MAA000435.3_10_M.1.1	Anagen	2659	304461	4.20393	1	5.97924	0	Single p63 Positive
N9.MAA000435.3_10_M.1.1	Anagen	4532	939257	0.969788	1	6.76086	0	Single p63 Positive
O12.MAA000435.3_10_M.1.1	Anagen	3691	356735	1.72102	1	6.72905	3.9938	Dual Positive
P14.MAA000435.3_10_M.1.1	Anagen	4699	763519	1.09922	1	4.45588	3.47919	Dual Positive
O11.MAA000435.3_10_M.1.1	Anagen	4846	781167	0.820815	1	6.25278	2.29867	Dual Positive
P13.MAA000435.3_10_M.1.1	Anagen	4335	518812	1.2663	1	4.55857	0	Single p63 Positive
B22.MAA000435.3_10_M.1.1	Anagen	5075	1474011	0.73365	7	3.94896	0	Single p63 Positive
M4.MAA000435.3_10_M.1.1	Anagen	4414	1053549	1.48822	1	6.2395	0	Single p63 Positive
N10.MAA000435.3_10_M.1.1	Anagen	4353	967877	1.62792	1	7.00897	0	Single p63 Positive
O13.MAA000435.3_10_M.1.1	Anagen	5456	768769	0.940127	1	6.60644	0	Single p63 Positive
P15.MAA000435.3_10_M.1.1	Anagen	3984	546316	1.91232	1	5.23487	5.13227	Dual Positive
C2.MAA000435.3_10_M.1.1	Anagen	6686	1579068	0.290906	7	5.22871	0	Single p63 Positive
D5.MAA000435.3_10_M.1.1	Anagen	6698	1362059	0.35066	7	5.36213	0	Single p63 Positive
C1.MAA000435.3_10_M.1.1	Anagen	4912	1119456	0.94835	7	4.95681	0	Single p63 Positive
D4.MAA000435.3_10_M.1.1	Anagen	5749	862752	0.684816	4	4.51534	0	Single p63 Positive
E8.MAA000435.3_10_M.1.1	Anagen	5406	1154917	0.764469	7	4.98679	0	Single p63 Positive
E9.MAA000435.3_10_M.1.1	Anagen	4174	427588	1.56633	1	7.45952	4.52406	Dual Positive
O14.MAA000435.3_10_M.1.1	Anagen	4325	811640	1.71899	1	4.97779	0	Single p63 Positive
P16.MAA000435.3_10_M.1.1	Anagen	4666	678684	1.20976	2	1.93062	0	Single p63 Positive
C3.MAA000435.3_10_M.1.1	Anagen	5129	1158629	1.12037	1	5.71684	4.60772	Dual Positive
D6.MAA000435.3_10_M.1.1	Anagen	4078	927221	1.12575	6	6.1415	3.5072	Dual Positive
F12.MAA000435.3_10_M.1.1	Anagen	4681	1098622	1.05856	6	6.33743	0	Single p63 Positive
G13.MAA000435.3_10_M.1.1	Anagen	5266	1174010	0.83127	1	7.12383	1.81004	Dual Positive
M6.MAA000435.3_10_M.1.1	Anagen	1246	135445	10.7511	7	6.02696	0	Single p63 Positive
N11.MAA000435.3_10_M.1.1	Anagen	5579	1219650	0.754563	1	5.82783	0	Single p63 Positive
L4.MAA000435.3_10_M.1.1	Anagen	5923	1367821	0.558703	7	5.85297	0	Single p63 Positive
C4.MAA000435.3_10_M.1.1	Anagen	7055	1664739	0.291088	7	4.5251	0	Single p63 Positive
D7.MAA000435.3_10_M.1.1	Anagen	4201	961596	1.65488	1	6.40557	0	Single p63 Positive
L5.MAA000435.3_10_M.1.1	Anagen	5055	1095230	1.04321	6	5.89573	0	Single p63 Positive
M8.MAA000435.3_10_M.1.1	Anagen	5260	996003	0.706319	1	6.98872	0	Single p63 Positive
N13.MAA000435.3_10_M.1.1	Anagen	3770	914757	1.35253	1	6.92204	4.39201	Dual Positive
O16.MAA000435.3_10_M.1.1	Anagen	3390	452769	1.85827	2	0	0	Dual Negative
P18.MAA000435.3_10_M.1.1	Anagen	5158	690080	0.815376	2	0	0	Dual Negative
N12.MAA000435.3_10_M.1.1	Anagen	5608	847831	0.8896	1	6.22618	0	Single p63 Positive
O15.MAA000435.3_10_M.1.1	Anagen	2604	318364	2.94076	1	0	0	Dual Negative
L6.MAA000435.3_10_M.1.1	Anagen	5114	1611718	0.762391	6	6.12204	0	Single p63 Positive
M9.MAA000435.3_10_M.1.1	Anagen	4531	1248025	1.18825	1	6.4671	1.75917	Dual Positive
N14.MAA000435.3_10_M.1.1	Anagen	4373	1041533	1.32345	1	6.46216	1.35593	Dual Positive
O17.MAA000435.3_10_M.1.1	Anagen	3804	719555	2.14609	2	5.1711	0	Single p63 Positive
P19.MAA000435.3_10_M.1.1	Anagen	3793	773038	1.76147	2	0	0	Dual Negative
C6.MAA000435.3_10_M.1.1	Anagen	4350	1178526	1.30639	6	6.46136	1.65682	Dual Positive
E13.MAA000435.3_10_M.1.1	Anagen	5008	980838	1.04829	1	4.48504	0	Single p63 Positive
C5.MAA000435.3_10_M.1.1	Anagen	7055	1941748	0.533766	3	5.34262	0	Single p63 Positive
D8.MAA000435.3_10_M.1.1	Anagen	4280	846179	1.47672	1	6.1581	0	Single p63 Positive
E12.MAA000435.3_10_M.1.1	Anagen	3567	660351	1.94812	1	4.98619	0	Single p63 Positive
G16.MAA000435.3_10_M.1.1	Anagen	3493	852020	2.90227	2	0	0	Dual Negative
F15.MAA000435.3_10_M.1.1	Anagen	3828	842374	2.10383	1	6.29587	0	Single p63 Positive
O18.MAA000435.3_10_M.1.1	Anagen	3430	653216	2.26102	2	5.92569	0	Single p63 Positive
P20.MAA000435.3_10_M.1.1	Anagen	3913	731283	1.70201	2	0	0	Dual Negative
C7.MAA000435.3_10_M.1.1	Anagen	4930	925559	0.903747	3	6.51819	4.61986	Dual Positive
D10.MAA000435.3_10_M.1.1	Anagen	3242	489335	2.17682	1	4.88121	0	Single p63 Positive
E14.MAA000435.3_10_M.1.1	Anagen	4204	896469	1.5808	1	5.83254	5.46539	Dual Positive
F16.MAA000435.3_10_M.1.1	Anagen	3960	835419	1.5109	2	5.89631	0	Single p63 Positive
G17.MAA000435.3_10_M.1.1	Anagen	4543	1171351	1.107	2	5.44459	0	Single p63 Positive
H22.MAA000435.3_10_M.1.1	Anagen	4308	1017859	1.22822	2	3.74391	0	Single p63 Positive
J2.MAA000435.3_10_M.1.1	Anagen	6222	1580092	0.710632	1	5.93037	0	Single p63 Positive
K4.MAA000435.3_10_M.1.1	Anagen	4454	865145	1.25505	6	4.94777	0	Single p63 Positive
L7.MAA000435.3_10_M.1.1	Anagen	4840	889430	1.11742	6	6.1807	0	Single p63 Positive
M10.MAA000435.3_10_M.1.1	Anagen	4937	1143724	1.04345	1	6.40406	0	Single p63 Positive
N15.MAA000435.3_10_M.1.1	Anagen	4379	877516	1.3303	1	5.93843	2.42092	Dual Positive
C8.MAA000435.3_10_M.1.1	Anagen	4358	1154478	1.83177	1	4.70175	0	Single p63 Positive
D11.MAA000435.3_10_M.1.1	Anagen	4164	751431	1.72054	1	5.01096	1.84422	Dual Positive
E15.MAA000435.3_10_M.1.1	Anagen	4199	451449	1.16946	1	6.66021	0	Single p63 Positive
F17.MAA000435.3_10_M.1.1	Anagen	3710	179452	1.61029	2	5.71015	0	Single p63 Positive
G19.MAA000435.3_10_M.1.1	Anagen	4154	1094385	1.32631	2	3.46785	0	Single p63 Positive
I1.MAA000435.3_10_M.1.1	Anagen	5461	1194171	0.672238	6	4.61166	0	Single p63 Positive
J4.MAA000435.3_10_M.1.1	Anagen	7345	1483254	0.282362	7	5.31115	0	Single p63 Positive
K6.MAA000435.3_10_M.1.1	Anagen	5064	1384519	0.828815	6	6.25304	0	Single p63 Positive
L9.MAA000435.3_10_M.1.1	Anagen	3925	907587	1.50619	1	5.23809	0	Single p63 Positive
M12.MAA000435.3_10_M.1.1	Anagen	5462	1137003	0.690188	1	6.3761	0	Single p63 Positive
L8.MAA000435.3_10_M.1.1	Anagen	3869	748654	2.14364	1	4.15543	3.64807	Dual Positive
M11.MAA000435.3_10_M.1.1	Anagen	7791	1799357	0.251567	1	6.12041	0	Single p63 Positive
N16.MAA000435.3_10_M.1.1	Anagen	3926	777996	2.08036	2	3.74079	0	Single p63 Positive
O19.MAA000435.3_10_M.1.1	Anagen	4867	1031079	1.08985	2	3.65905	0	Single p63 Positive
P21.MAA000435.3_10_M.1.1	Anagen	3013	693439	2.4928	2	4.63849	0	Single p63 Positive
N17.MAA000435.3_10_M.1.1	Anagen	4430	1149142	1.37754	2	4.9118	0	Single p63 Positive
F18.MAA000435.3_10_M.1.1	Anagen	3278	257392	4.95196	2	0	0	Dual Negative
G20.MAA000435.3_10_M.1.1	Anagen	4601	1569807	1.66655	2	5.32846	0	Single p63 Positive
I2.MAA000435.3_10_M.1.1	Anagen	4470	1181526	1.23605	6	7.33988	4.46968	Dual Positive
J5.MAA000435.3_10_M.1.1	Anagen	5159	1321788	0.847879	7	5.4391	0	Single p63 Positive
K8.MAA000435.3_10_M.1.1	Anagen	3877	953391	1.79023	1	6.14794	3.83086	Dual Positive
L10.MAA000435.3_10_M.1.1	Anagen	4905	1417905	0.926518	1	5.49557	0	Single p63 Positive
M13.MAA000435.3_10_M.1.1	Anagen	4303	1021198	1.38126	1	6.74409	0	Single p63 Positive
N18.MAA000435.3_10_M.1.1	Anagen	3891	1084263	1.38231	2	0.653515	0	Single p63 Positive
O21.MAA000435.3_10_M.1.1	Anagen	4530	1197038	1.0256	2	5.62888	0	Single p63 Positive
O20.MAA000435.3_10_M.1.1	Anagen	4114	1211467	1.66241	2	0.601824	0	Single p63 Positive
P22.MAA000435.3_10_M.1.1	Anagen	2771	542235	3.52394	2	4.3144	0	Single p63 Positive
C9.MAA000435.3_10_M.1.1	Anagen	3911	936462	1.53192	1	6.7287	3.67485	Dual Positive
D12.MAA000435.3_10_M.1.1	Anagen	5893	963490	1.11692	1	6.40016	4.642	Dual Positive
E16.MAA000435.3_10_M.1.1	Anagen	4280	966289	1.47458	2	3.36529	0	Single p63 Positive
C10.MAA000435.3_10_M.1.1	Anagen	4189	954187	1.71431	1	5.75717	0	Single p63 Positive
M14.MAA000435.3_10_M.1.1	Anagen	6230	1889492	0.627948	1	5.40606	0	Single p63 Positive
N19.MAA000435.3_10_M.1.1	Anagen	4001	1161448	1.55251	2	5.4604	0	Single p63 Positive
O22.MAA000435.3_10_M.1.1	Anagen	5808	1204148	0.921384	2	5.19045	0	Single p63 Positive
B7.MAA000435.3_10_M.1.1	Anagen	5746	1107130	0.619105	7	4.86182	0	Single p63 Positive
C11.MAA000435.3_10_M.1.1	Anagen	3975	438945	1.84637	1	6.04611	1.18729	Dual Positive
D14.MAA000435.3_10_M.1.1	Anagen	5268	895568	0.876274	1	5.41805	4.84558	Dual Positive
D13.MAA000435.3_10_M.1.1	Anagen	5808	1350593	0.6124	1	6.32266	0	Single p63 Positive
E18.MAA000435.3_10_M.1.1	Anagen	3941	650328	1.52931	2	4.85692	0	Single p63 Positive
F20.MAA000435.3_10_M.1.1	Anagen	4192	739532	1.49043	2	5.42415	0	Single p63 Positive
G22.MAA000435.3_10_M.1.1	Anagen	5319	902554	0.837529	2	1.87791	0	Single p63 Positive
E17.MAA000435.3_10_M.1.1	Anagen	3206	911664	2.47956	2	5.31776	0	Single p63 Positive
I3.MAA000435.3_10_M.1.1	Anagen	6787	1265479	0.431876	7	5.07413	0	Single p63 Positive
J6.MAA000435.3_10_M.1.1	Anagen	4185	1289412	1.10172	6	5.9202	0	Single p63 Positive
K9.MAA000435.3_10_M.1.1	Anagen	3754	831182	1.84227	1	6.54419	0	Single p63 Positive
L11.MAA000435.3_10_M.1.1	Anagen	4589	981970	1.34108	1	6.91082	1.39997	Dual Positive
B8.MAA000435.3_10_M.1.1	Anagen	4527	770336	1.25277	1	6.31012	4.26408	Dual Positive
C12.MAA000435.3_10_M.1.1	Anagen	3132	390667	3.2315	1	6.54346	0	Single p63 Positive
D15.MAA000435.3_10_M.1.1	Anagen	4399	869504	1.56298	1	6.10821	0	Single p63 Positive
I4.MAA000435.3_10_M.1.1	Anagen	6059	806630	0.422565	7	5.65213	0	Single p63 Positive
E19.MAA000435.3_10_M.1.1	Anagen	4175	1025875	1.36984	2	0	0	Dual Negative
F21.MAA000435.3_10_M.1.1	Anagen	4601	960893	1.01499	2	6.07528	0	Single p63 Positive
J7.MAA000435.3_10_M.1.1	Anagen	4017	611304	1.15483	6	6.73168	0	Single p63 Positive
K10.MAA000435.3_10_M.1.1	Anagen	2514	381301	3.27514	1	7.34663	0	Single p63 Positive
L12.MAA000435.3_10_M.1.1	Anagen	3187	406137	2.43377	1	7.04612	5.92761	Dual Positive
M15.MAA000435.3_10_M.1.1	Anagen	4783	741214	0.921657	1	5.9369	0.854048	Dual Positive
N21.MAA000435.3_10_M.1.1	Anagen	3609	1101993	1.41685	2	5.72029	0	Single p63 Positive
P1.MAA000435.3_10_M.1.1	Anagen	3688	220725	1.87514	6	6.49595	4.69805	Dual Positive
M16.MAA000435.3_10_M.1.1	Anagen	3510	544873	1.82362	2	5.85709	0	Single p63 Positive
N22.MAA000435.3_10_M.1.1	Anagen	4281	1366510	1.52138	2	5.66502	0	Single p63 Positive
P2.MAA000435.3_10_M.1.1	Anagen	4782	853693	0.86559	6	5.52814	0	Single p63 Positive
H1.MAA000435.3_10_M.1.1	Anagen	4994	1030232	0.883287	6	6.12088	0	Single p63 Positive
B9.MAA000435.3_10_M.1.1	Anagen	4087	749647	1.56545	1	6.683	0.847567	Dual Positive
C13.MAA000435.3_10_M.1.1	Anagen	4386	763366	1.34102	1	6.83776	0	Single p63 Positive
I5.MAA000435.3_10_M.1.1	Anagen	4918	1106222	1.03658	6	6.65611	4.35463	Dual Positive
J8.MAA000435.3_10_M.1.1	Anagen	4173	681438	1.43201	1	6.99382	2.12075	Dual Positive
K11.MAA000435.3_10_M.1.1	Anagen	5030	815570	1.06544	1	6.75182	0	Single p63 Positive
L13.MAA000435.3_10_M.1.1	Anagen	3200	607090	2.00117	1	5.6501	0	Single p63 Positive
K12.MAA000435.3_10_M.1.1	Anagen	4647	810781	1.31238	1	6.30516	0	Single p63 Positive
L14.MAA000435.3_10_M.1.1	Anagen	3952	782080	1.63147	1	5.6959	4.38547	Dual Positive
M17.MAA000435.3_10_M.1.1	Anagen	4489	1158113	1.2523	2	6.18143	0	Single p63 Positive
O1.MAA000435.3_10_M.1.1	Anagen	6330	1063324	0.550221	7	5.76773	0	Single p63 Positive
P3.MAA000435.3_10_M.1.1	Anagen	4589	726948	1.03411	6	4.95097	0	Single p63 Positive
D16.MAA000435.3_10_M.1.1	Anagen	4174	864055	1.63499	2	4.8723	0	Single p63 Positive
E20.MAA000435.3_10_M.1.1	Anagen	3091	748756	1.84266	2	6.16637	0	Single p63 Positive
F22.MAA000435.3_10_M.1.1	Anagen	3217	681221	2.18146	2	5.85058	0	Single p63 Positive
H2.MAA000435.3_10_M.1.1	Anagen	5104	1100924	0.962467	6	4.46925	0	Single p63 Positive
I6.MAA000435.3_10_M.1.1	Anagen	5408	1288603	0.741395	7	5.31969	0	Single p63 Positive
J9.MAA000435.3_10_M.1.1	Anagen	5576	1024523	0.772495	1	4.29359	0	Single p63 Positive
J10.MAA000435.3_10_M.1.1	Anagen	4389	972888	1.24288	1	6.90578	0	Single p63 Positive
L15.MAA000435.3_10_M.1.1	Anagen	2866	475254	2.53759	1	5.31319	1.13274	Dual Positive
M18.MAA000435.3_10_M.1.1	Anagen	3486	925958	2.1668	2	5.56968	0	Single p63 Positive
O2.MAA000435.3_10_M.1.1	Anagen	8201	1097065	0.0903414	4	4.26531	0	Single p63 Positive
P4.MAA000435.3_10_M.1.1	Anagen	4698	687626	0.901023	6	5.58229	0	Single p63 Positive
B11.MAA000435.3_10_M.1.1	Anagen	4223	485225	1.25742	1	5.83805	0	Single p63 Positive
C15.MAA000435.3_10_M.1.1	Anagen	2341	353171	4.62931	1	4.81018	0	Single p63 Positive
D18.MAA000435.3_10_M.1.1	Anagen	4043	969154	1.3657	2	3.32603	0	Single p63 Positive
B10.MAA000435.3_10_M.1.1	Anagen	6127	1104723	0.743042	1	6.71177	2.1092	Dual Positive
C14.MAA000435.3_10_M.1.1	Anagen	5401	1086377	0.589576	1	4.90817	0	Single p63 Positive
D17.MAA000435.3_10_M.1.1	Anagen	4385	1175980	1.25955	2	4.37239	0	Single p63 Positive
E21.MAA000435.3_10_M.1.1	Anagen	3430	728620	2.15676	2	6.21301	0	Single p63 Positive
G1.MAA000435.3_10_M.1.1	Anagen	5182	952088	0.796369	7	6.1996	0	Single p63 Positive
H3.MAA000435.3_10_M.1.1	Anagen	5540	1289298	0.27397	7	4.98388	0	Single p63 Positive
I7.MAA000435.3_10_M.1.1	Anagen	4453	685019	0.917321	7	5.4884	0	Single p63 Positive
J11.MAA000435.3_10_M.1.1	Anagen	5054	905797	0.900086	1	6.73869	0	Single p63 Positive
L16.MAA000435.3_10_M.1.1	Anagen	3792	689306	1.63648	2	3.53709	0	Single p63 Positive
M20.MAA000435.3_10_M.1.1	Anagen	5081	1131812	0.954305	1	5.6696	0	Single p63 Positive
P5.MAA000435.3_10_M.1.1	Anagen	4691	713256	1.10753	6	6.18352	0	Single p63 Positive
E22.MAA000435.3_10_M.1.1	Anagen	4092	1027342	1.97062	2	5.7383	0	Single p63 Positive
G2.MAA000435.3_10_M.1.1	Anagen	4685	533640	1.51009	1	6.09412	0	Single p63 Positive
H4.MAA000435.3_10_M.1.1	Anagen	4169	760023	1.44329	6	5.33548	0	Single p63 Positive
I8.MAA000435.3_10_M.1.1	Anagen	3150	445473	3.0803	1	7.52938	0	Single p63 Positive
B7.MAA000549.3_8_M.1.1	Anagen	2370	262856	1.94831	6	3.17079	0	Single p63 Positive
L4.MAA000549.3_8_M.1.1	Anagen	3788	304837	0.854731	6	5.69117	3.61321	Dual Positive
N10.MAA000549.3_8_M.1.1	Anagen	3396	231307	1.16648	2	4.99715	0	Single p63 Positive
P2.MAA000549.3_8_M.1.1	Anagen	3918	261306	0.719982	7	4.87608	0	Single p63 Positive
G4.MAA000549.3_8_M.1.1	Anagen	4047	315882	0.844704	3	5.75069	0	Single p63 Positive
I6.MAA000549.3_8_M.1.1	Anagen	4308	360316	0.528119	7	5.18527	0	Single p63 Positive
C2.MAA000549.3_8_M.1.1	Anagen	3275	247974	1.25043	6	5.90801	0	Single p63 Positive
G5.MAA000549.3_8_M.1.1	Anagen	3274	244371	0.913536	3	4.91295	0	Single p63 Positive
I12.MAA000549.3_8_M.1.1	Anagen	3257	192449	1.19318	2	0	0	Dual Negative
L5.MAA000549.3_8_M.1.1	Anagen	4940	365443	0.696456	7	4.88543	0	Single p63 Positive
N12.MAA000549.3_8_M.1.1	Anagen	1992	1345581	2.79294	2	0.555707	0	Single p63 Positive
P3.MAA000549.3_8_M.1.1	Anagen	2745	148172	1.5403	6	5.67402	0	Single p63 Positive
C3.MAA000549.3_8_M.1.1	Anagen	4281	296336	0.742914	7	4.98433	0	Single p63 Positive
G6.MAA000549.3_8_M.1.1	Anagen	3927	274136	0.926993	6	5.9788	0	Single p63 Positive
I20.MAA000549.3_8_M.1.1	Anagen	2985	208282	1.37976	1	1.75806	0	Single p63 Positive
L6.MAA000549.3_8_M.1.1	Anagen	3900	192594	1.15781	6	5.31566	5.38942	Dual Positive
N14.MAA000549.3_8_M.1.1	Anagen	3959	276715	1.01555	1	5.95081	0	Single p63 Positive
P4.MAA000549.3_8_M.1.1	Anagen	4818	395561	0.492805	7	1.80107	0	Single p63 Positive
C4.MAA000549.3_8_M.1.1	Anagen	3570	301430	1.00041	6	5.29857	0	Single p63 Positive
G7.MAA000549.3_8_M.1.1	Anagen	4064	300955	1.07649	6	4.10775	0	Single p63 Positive
J1.MAA000549.3_8_M.1.1	Anagen	3887	269723	0.80504	6	4.95502	0	Single p63 Positive
L9.MAA000549.3_8_M.1.1	Anagen	4088	287189	0.97614	2	4.89273	0	Single p63 Positive
N16.MAA000549.3_8_M.1.1	Anagen	3661	223197	1.33413	1	1.70117	0	Single p63 Positive
P6.MAA000549.3_8_M.1.1	Anagen	3362	209959	0.996827	7	4.78808	0	Single p63 Positive
G8.MAA000549.3_8_M.1.1	Anagen	5068	456943	0.585466	2	2.27766	0	Single p63 Positive
J2.MAA000549.3_8_M.1.1	Anagen	2401	116535	3.04908	1	6.37078	0	Single p63 Positive
L10.MAA000549.3_8_M.1.1	Anagen	3678	255278	0.842889	2	3.9498	0	Single p63 Positive
N18.MAA000549.3_8_M.1.1	Anagen	3345	287718	1.2066	1	0	0	Dual Negative
P7.MAA000549.3_8_M.1.1	Anagen	3830	285004	0.897474	6	4.21458	0	Single p63 Positive
C5.MAA000549.3_8_M.1.1	Anagen	3453	322984	1.18794	6	5.66622	0	Single p63 Positive
D1.MAA000549.3_8_M.1.1	Anagen	3552	220576	1.43837	6	3.33938	0	Single p63 Positive
G18.MAA000549.3_8_M.1.1	Anagen	3857	369640	0.781636	1	5.69906	0	Single p63 Positive
J3.MAA000549.3_8_M.1.1	Anagen	3962	302256	0.981809	7	4.70211	0	Single p63 Positive
L11.MAA000549.3_8_M.1.1	Anagen	3162	272932	1.50913	2	4.14767	0	Single p63 Positive
N19.MAA000549.3_8_M.1.1	Anagen	3932	196554	1.04317	1	1.80626	0	Single p63 Positive
P8.MAA000549.3_8_M.1.1	Anagen	3538	307342	0.783167	2	3.51265	0	Single p63 Positive
P9.MAA000549.3_8_M.1.1	Anagen	3278	237221	1.20032	2	6.0463	0	Single p63 Positive
D3.MAA000549.3_8_M.1.1	Anagen	4888	443103	0.744356	3	2.67696	4.16186	Dual Positive
G21.MAA000549.3_8_M.1.1	Anagen	2113	217578	2.64444	1	0	0	Dual Negative
D2.MAA000549.3_8_M.1.1	Anagen	3209	167429	1.20842	6	5.61947	0	Single p63 Positive
G19.MAA000549.3_8_M.1.1	Anagen	4837	344634	0.709886	1	4.29784	0	Single p63 Positive
J4.MAA000549.3_8_M.1.1	Anagen	3260	276754	1.1494	4	0	0	Dual Negative
L21.MAA000549.3_8_M.1.1	Anagen	3806	249255	1.03038	1	4.11381	0	Single p63 Positive
N20.MAA000549.3_8_M.1.1	Anagen	3838	258753	1.10456	1	3.01178	0	Single p63 Positive
J5.MAA000549.3_8_M.1.1	Anagen	4095	342292	0.706356	7	6.33655	0	Single p63 Positive
M1.MAA000549.3_8_M.1.1	Anagen	5410	493165	0.415771	1	5.20107	0	Single p63 Positive
N21.MAA000549.3_8_M.1.1	Anagen	4388	278842	0.784919	1	5.6993	3.78499	Dual Positive
P10.MAA000549.3_8_M.1.1	Anagen	2483	181148	1.96346	2	2.48829	0	Single p63 Positive
D4.MAA000549.3_8_M.1.1	Anagen	4016	339872	0.834761	6	6.08541	0	Single p63 Positive
P11.MAA000549.3_8_M.1.1	Anagen	3220	171291	1.41128	2	4.66423	0	Single p63 Positive
G22.MAA000549.3_8_M.1.1	Anagen	3641	373262	1.44872	1	6.21323	5.6141	Dual Positive
J6.MAA000549.3_8_M.1.1	Anagen	4546	324293	0.764707	6	4.84756	0	Single p63 Positive
M2.MAA000549.3_8_M.1.1	Anagen	4470	335854	0.625503	7	2.9373	0	Single p63 Positive
O3.MAA000549.3_8_M.1.1	Anagen	3360	238849	0.925419	3	2.60714	0	Single p63 Positive
D8.MAA000549.3_8_M.1.1	Anagen	2762	173752	2.60702	2	0	0	Dual Negative
H1.MAA000549.3_8_M.1.1	Anagen	3655	274374	1.36782	6	3.7158	0	Single p63 Positive
J15.MAA000549.3_8_M.1.1	Anagen	3422	185307	1.16222	1	3.78808	3.33157	Dual Positive
M5.MAA000549.3_8_M.1.1	Anagen	4561	518984	1.09768	6	6.68541	0	Single p63 Positive
O4.MAA000549.3_8_M.1.1	Anagen	6186	442724	0.379828	3	4.75528	0	Single p63 Positive
P12.MAA000549.3_8_M.1.1	Anagen	3022	210961	1.5705	2	3.97297	0	Single p63 Positive
M8.MAA000549.3_8_M.1.1	Anagen	3132	240081	1.67022	2	3.08312	0	Single p63 Positive
O5.MAA000549.3_8_M.1.1	Anagen	3686	316723	1.221	6	6.40366	0	Single p63 Positive
P13.MAA000549.3_8_M.1.1	Anagen	3577	229833	1.4527	2	4.31704	0	Single p63 Positive
D10.MAA000549.3_8_M.1.1	Anagen	4378	354962	1.11598	2	4.93478	0	Single p63 Positive
H2.MAA000549.3_8_M.1.1	Anagen	5046	523365	0.588267	7	4.75051	0	Single p63 Positive
J18.MAA000549.3_8_M.1.1	Anagen	3887	444354	0.749592	7	4.53549	0	Single p63 Positive
O6.MAA000549.3_8_M.1.1	Anagen	3353	254775	1.44177	6	0	0	Dual Negative
P15.MAA000549.3_8_M.1.1	Anagen	3738	234352	1.32132	1	5.71691	0	Single p63 Positive
D18.MAA000549.3_8_M.1.1	Anagen	2994	230440	1.39031	1	0	0	Dual Negative
H3.MAA000549.3_8_M.1.1	Anagen	2375	279389	1.40035	7	0	0	Dual Negative
J19.MAA000549.3_8_M.1.1	Anagen	3530	182406	1.45277	1	4.65551	3.34679	Dual Positive
M12.MAA000549.3_8_M.1.1	Anagen	2717	200059	1.84863	2	5.98112	0	Single p63 Positive
E1.MAA000549.3_8_M.1.1	Anagen	4018	337278	1.16425	6	6.038	0	Single p63 Positive
H4.MAA000549.3_8_M.1.1	Anagen	4327	386853	1.10943	7	1.81969	0	Single p63 Positive
K3.MAA000549.3_8_M.1.1	Anagen	5236	435532	0.329997	7	5.60556	0	Single p63 Positive
M13.MAA000549.3_8_M.1.1	Anagen	2481	143974	1.9224	2	0	0	Dual Negative
O7.MAA000549.3_8_M.1.1	Anagen	5416	494507	0.498406	4	5.40916	0	Single p63 Positive
P17.MAA000549.3_8_M.1.1	Anagen	2942	159916	1.90346	1	6.26583	1.98145	Dual Positive
E2.MAA000549.3_8_M.1.1	Anagen	4266	454403	0.925978	6	1.16337	0	Single p63 Positive
H5.MAA000549.3_8_M.1.1	Anagen	4009	300949	0.971369	6	6.5541	0	Single p63 Positive
K4.MAA000549.3_8_M.1.1	Anagen	4373	334917	0.620165	3	5.24231	0	Single p63 Positive
M14.MAA000549.3_8_M.1.1	Anagen	2989	252036	1.41944	2	6.18427	0	Single p63 Positive
O8.MAA000549.3_8_M.1.1	Anagen	3800	282411	0.826298	2	5.97646	0	Single p63 Positive
E7.MAA000549.3_8_M.1.1	Anagen	2928	236217	1.70076	3	6.71721	0	Single p63 Positive
H6.MAA000549.3_8_M.1.1	Anagen	3187	186860	1.47425	6	5.34574	0	Single p63 Positive
K5.MAA000549.3_8_M.1.1	Anagen	3954	290381	0.894533	7	5.00449	0	Single p63 Positive
P18.MAA000549.3_8_M.1.1	Anagen	2893	158445	2.18539	1	6.46887	4.49266	Dual Positive
A1.MAA000549.3_8_M.1.1	Anagen	3846	309793	0.793224	7	5.09005	0	Single p63 Positive
H9.MAA000549.3_8_M.1.1	Anagen	5062	565334	0.572295	2	4.65741	0	Single p63 Positive
M15.MAA000549.3_8_M.1.1	Anagen	2777	156938	1.52354	1	6.48816	0	Single p63 Positive
O9.MAA000549.3_8_M.1.1	Anagen	3467	271219	1.2334	2	0	0	Dual Negative
P21.MAA000549.3_8_M.1.1	Anagen	3602	198915	1.48382	1	5.62582	0	Single p63 Positive
K10.MAA000549.3_8_M.1.1	Anagen	2746	147808	2.22657	2	4.81039	0	Single p63 Positive
A2.MAA000549.3_8_M.1.1	Anagen	2140	90640	3.62778	1	5.77128	0	Single p63 Positive
M17.MAA000549.3_8_M.1.1	Anagen	3324	257774	1.6704	1	3.01538	0	Single p63 Positive
F2.MAA000549.3_8_M.1.1	Anagen	3952	191877	0.858229	6	6.61509	0	Single p63 Positive
H11.MAA000549.3_8_M.1.1	Anagen	2366	91006	2.063	2	0	0	Dual Negative
O10.MAA000549.3_8_M.1.1	Anagen	3528	351379	1.26558	2	0	0	Dual Negative
P22.MAA000549.3_8_M.1.1	Anagen	3738	311653	1.51619	1	5.51371	0	Single p63 Positive
K11.MAA000549.3_8_M.1.1	Anagen	2676	135721	1.42859	2	0	0	Dual Negative
M20.MAA000549.3_8_M.1.1	Anagen	3151	163423	0.945552	1	5.98831	0	Single p63 Positive
O14.MAA000549.3_8_M.1.1	Anagen	2999	160635	1.60184	2	1.97759	0	Single p63 Positive
A3.MAA000549.3_8_M.1.1	Anagen	3204	182790	1.71735	6	6.41059	0	Single p63 Positive
F5.MAA000549.3_8_M.1.1	Anagen	2900	183870	1.84596	1	5.36179	0	Single p63 Positive
H12.MAA000549.3_8_M.1.1	Anagen	5297	357318	0.484601	2	0	0	Dual Negative
K12.MAA000549.3_8_M.1.1	Anagen	2624	161599	1.75278	2	0	0	Dual Negative
O15.MAA000549.3_8_M.1.1	Anagen	3873	259313	1.02028	1	2.79883	0	Single p63 Positive
M21.MAA000549.3_8_M.1.1	Anagen	4614	368977	0.66363	1	5.146	3.90768	Dual Positive
A4.MAA000549.3_8_M.1.1	Anagen	3513	230087	1.36324	6	6.13491	0	Single p63 Positive
F8.MAA000549.3_8_M.1.1	Anagen	2093	184991	2.11961	2	5.76812	0	Single p63 Positive
H16.MAA000549.3_8_M.1.1	Anagen	3677	274737	1.08977	1	5.84871	0	Single p63 Positive
K14.MAA000549.3_8_M.1.1	Anagen	3005	175803	1.27808	1	4.83739	0	Single p63 Positive
O16.MAA000549.3_8_M.1.1	Anagen	3414	238724	1.43925	1	4.6204	0	Single p63 Positive
N3.MAA000549.3_8_M.1.1	Anagen	4369	364218	0.697158	7	5.07671	0	Single p63 Positive
A5.MAA000549.3_8_M.1.1	Anagen	3136	202840	1.43494	6	4.86121	0	Single p63 Positive
F11.MAA000549.3_8_M.1.1	Anagen	3973	321982	1.02668	1	5.07138	3.12414	Dual Positive
H18.MAA000549.3_8_M.1.1	Anagen	3622	243058	1.15535	1	5.1579	3.63833	Dual Positive
K18.MAA000549.3_8_M.1.1	Anagen	3256	186740	1.59615	1	5.61352	0	Single p63 Positive
N4.MAA000549.3_8_M.1.1	Anagen	4861	292867	0.480155	7	4.07833	0	Single p63 Positive
O17.MAA000549.3_8_M.1.1	Anagen	3692	291057	1.11135	1	6.41765	3.9615	Dual Positive
B1.MAA000549.3_8_M.1.1	Anagen	3036	209068	1.65625	6	5.89858	0	Single p63 Positive
F13.MAA000549.3_8_M.1.1	Anagen	2940	273111	1.93219	2	0	0	Dual Negative
H22.MAA000549.3_8_M.1.1	Anagen	3203	288067	1.17363	1	4.3925	0	Single p63 Positive
K19.MAA000549.3_8_M.1.1	Anagen	3361	167873	1.70507	1	5.59493	3.42701	Dual Positive
N5.MAA000549.3_8_M.1.1	Anagen	3682	275081	0.784474	6	4.76499	0	Single p63 Positive
O18.MAA000549.3_8_M.1.1	Anagen	3217	210360	1.44811	1	3.66433	6.14605	Dual Positive
B2.MAA000549.3_8_M.1.1	Anagen	3706	273320	0.992538	6	3.80454	0	Single p63 Positive
G1.MAA000549.3_8_M.1.1	Anagen	3609	289162	0.993279	6	4.47114	0	Single p63 Positive
I1.MAA000549.3_8_M.1.1	Anagen	4354	227672	0.930334	7	5.91337	0	Single p63 Positive
K22.MAA000549.3_8_M.1.1	Anagen	2980	194800	1.71941	1	5.95586	0	Single p63 Positive
N6.MAA000549.3_8_M.1.1	Anagen	3805	283700	0.67257	7	5.83747	0	Single p63 Positive
O20.MAA000549.3_8_M.1.1	Anagen	3194	220614	1.28244	1	4.61236	0	Single p63 Positive
B4.MAA000549.3_8_M.1.1	Anagen	3416	193525	1.11493	6	5.80425	4.59692	Dual Positive
G2.MAA000549.3_8_M.1.1	Anagen	3410	152007	1.00231	6	4.88713	0	Single p63 Positive
I4.MAA000549.3_8_M.1.1	Anagen	4266	315137	0.970071	6	6.11279	0	Single p63 Positive
L1.MAA000549.3_8_M.1.1	Anagen	3581	199380	1.21242	4	4.71261	0	Single p63 Positive
N7.MAA000549.3_8_M.1.1	Anagen	3565	210265	0.843185	3	4.74616	0	Single p63 Positive
O21.MAA000549.3_8_M.1.1	Anagen	3093	190614	1.96216	1	6.74628	0	Single p63 Positive
B5.MAA000549.3_8_M.1.1	Anagen	4809	318233	0.559956	4	5.96782	0	Single p63 Positive
G3.MAA000549.3_8_M.1.1	Anagen	3666	222216	1.34695	6	4.97676	0	Single p63 Positive
I5.MAA000549.3_8_M.1.1	Anagen	4293	232969	0.767134	3	4.03956	0	Single p63 Positive
L2.MAA000549.3_8_M.1.1	Anagen	3675	206035	1.32471	3	6.00103	0	Single p63 Positive
N9.MAA000549.3_8_M.1.1	Anagen	3239	190897	1.68716	2	5.1277	0	Single p63 Positive
P1.MAA000549.3_8_M.1.1	Anagen	3467	193892	1.43657	6	5.45142	0	Single p63 Positive
C3.MAA000597.3_9_M.1.1	Anagen	3057	451863	1.91242	6	1.69122	0	Single p63 Positive
C9.MAA000597.3_9_M.1.1	Anagen	3904	507470	0.935072	2	4.63927	0	Single p63 Positive
G7.MAA000597.3_9_M.1.1	Anagen	3376	355140	1.90939	7	2.5066	0	Single p63 Positive
J7.MAA000597.3_9_M.1.1	Anagen	3459	468384	1.065	6	6.83489	0	Single p63 Positive
G5.MAA000597.3_9_M.1.1	Anagen	4189	783911	0.845941	6	5.23921	0	Single p63 Positive
L12.MAA000597.3_9_M.1.1	Anagen	3760	534225	1.41941	2	4.83957	0	Single p63 Positive
N2.MAA000597.3_9_M.1.1	Anagen	3317	630957	1.00679	6	6.01978	0	Single p63 Positive
O9.MAA000597.3_9_M.1.1	Anagen	3233	361505	1.21114	2	3.60986	0	Single p63 Positive
J5.MAA000597.3_9_M.1.1	Anagen	3690	618859	0.99254	6	5.14914	0	Single p63 Positive
L10.MAA000597.3_9_M.1.1	Anagen	3860	545544	1.13141	2	2.12012	0	Single p63 Positive
N1.MAA000597.3_9_M.1.1	Anagen	5032	755473	0.659053	4	4.96951	0	Single p63 Positive
P13.MAA000597.3_9_M.1.1	Anagen	2891	397623	1.92053	2	0	0	Dual Negative
P14.MAA000597.3_9_M.1.1	Anagen	4202	494666	1.09865	2	4.72016	0	Single p63 Positive
D3.MAA000597.3_9_M.1.1	Anagen	2761	298160	2.01775	1	6.41027	0	Single p63 Positive
G11.MAA000597.3_9_M.1.1	Anagen	3454	441352	1.44147	2	0	0	Dual Negative
O10.MAA000597.3_9_M.1.1	Anagen	3216	392811	1.42538	2	0	0	Dual Negative
J13.MAA000597.3_9_M.1.1	Anagen	3579	423071	1.15672	2	1.21303	0	Single p63 Positive
L13.MAA000597.3_9_M.1.1	Anagen	3225	392375	1.78889	2	6.06776	0	Single p63 Positive
N4.MAA000597.3_9_M.1.1	Anagen	3896	462039	0.796566	6	6.21652	0	Single p63 Positive
D9.MAA000597.3_9_M.1.1	Anagen	3268	523014	1.33021	2	4.46637	0	Single p63 Positive
J17.MAA000597.3_9_M.1.1	Anagen	3775	371368	1.5717	1	4.6636	0	Single p63 Positive
L14.MAA000597.3_9_M.1.1	Anagen	4175	586463	0.963744	2	3.651	0	Single p63 Positive
N5.MAA000597.3_9_M.1.1	Anagen	3768	800651	0.963705	6	2.69048	0	Single p63 Positive
G12.MAA000597.3_9_M.1.1	Anagen	4408	714045	0.670363	2	4.06765	0	Single p63 Positive
P17.MAA000597.3_9_M.1.1	Anagen	6357	1045243	0.394612	4	5.34045	0	Single p63 Positive
L15.MAA000597.3_9_M.1.1	Anagen	3328	466440	1.53449	1	5.2676	0	Single p63 Positive
N6.MAA000597.3_9_M.1.1	Anagen	3314	559445	1.15289	6	6.22823	0	Single p63 Positive
P18.MAA000597.3_9_M.1.1	Anagen	3579	630846	2.13099	1	5.64601	5.47553	Dual Positive
D12.MAA000597.3_9_M.1.1	Anagen	3776	602855	1.30027	2	5.04514	0	Single p63 Positive
G14.MAA000597.3_9_M.1.1	Anagen	4776	866105	0.553663	2	4.30054	0	Single p63 Positive
J19.MAA000597.3_9_M.1.1	Anagen	3640	611541	0.976246	1	4.79058	0	Single p63 Positive
N7.MAA000597.3_9_M.1.1	Anagen	3241	524157	1.21913	6	6.24262	0	Single p63 Positive
D16.MAA000597.3_9_M.1.1	Anagen	2684	419054	2.16813	1	6.2236	0	Single p63 Positive
O14.MAA000597.3_9_M.1.1	Anagen	4003	606975	1.10371	2	0	0	Dual Negative
G22.MAA000597.3_9_M.1.1	Anagen	2452	505497	2.39185	1	2.18751	0	Single p63 Positive
J20.MAA000597.3_9_M.1.1	Anagen	3600	551609	1.10493	1	5.90096	0	Single p63 Positive
L17.MAA000597.3_9_M.1.1	Anagen	3220	333630	1.70006	1	6.15609	0	Single p63 Positive
L18.MAA000597.3_9_M.1.1	Anagen	3661	382649	1.17996	1	3.1995	0	Single p63 Positive
N8.MAA000597.3_9_M.1.1	Anagen	3181	290045	1.20006	2	0	0	Dual Negative
A3.MAA000597.3_9_M.1.1	Anagen	3662	472136	1.59836	7	6.97796	0	Single p63 Positive
D18.MAA000597.3_9_M.1.1	Anagen	2771	375620	1.78149	1	0	0	Dual Negative
H2.MAA000597.3_9_M.1.1	Anagen	3109	400087	1.07019	6	5.42032	0	Single p63 Positive
K1.MAA000597.3_9_M.1.1	Anagen	3514	387147	1.24607	7	5.89335	0	Single p63 Positive
D21.MAA000597.3_9_M.1.1	Anagen	1955	197577	3.22775	1	0	0	Dual Negative
H3.MAA000597.3_9_M.1.1	Anagen	3171	339452	1.5082	6	0	0	Dual Negative
K2.MAA000597.3_9_M.1.1	Anagen	3692	500180	0.954455	6	4.11052	0	Single p63 Positive
L22.MAA000597.3_9_M.1.1	Anagen	3218	402268	1.99509	1	6.08906	0	Single p63 Positive
N9.MAA000597.3_9_M.1.1	Anagen	3042	403241	1.15673	2	1.24701	0	Single p63 Positive
A4.MAA000597.3_9_M.1.1	Anagen	2932	296665	1.75029	7	6.57784	0	Single p63 Positive
E5.MAA000597.3_9_M.1.1	Anagen	2926	346205	1.70802	6	5.36946	0	Single p63 Positive
H6.MAA000597.3_9_M.1.1	Anagen	4971	685228	0.533746	4	3.92432	0	Single p63 Positive
K4.MAA000597.3_9_M.1.1	Anagen	3627	408409	0.912488	7	4.9281	0	Single p63 Positive
M1.MAA000597.3_9_M.1.1	Anagen	3857	648464	0.935702	6	5.5786	0	Single p63 Positive
N10.MAA000597.3_9_M.1.1	Anagen	2741	401485	1.33831	2	3.04099	0	Single p63 Positive
O17.MAA000597.3_9_M.1.1	Anagen	3361	453513	1.73726	1	2.28442	0	Single p63 Positive
A8.MAA000597.3_9_M.1.1	Anagen	1170	201924	5.7953	6	0	0	Dual Negative
E16.MAA000597.3_9_M.1.1	Anagen	2775	320838	1.80903	1	0	3.64811	Single p73 Positive
H7.MAA000597.3_9_M.1.1	Anagen	3856	515637	1.07854	6	4.78164	0	Single p63 Positive
K5.MAA000597.3_9_M.1.1	Anagen	3207	365307	1.2497	7	0	0	Dual Negative
M2.MAA000597.3_9_M.1.1	Anagen	3529	536446	1.06725	3	3.78134	3.69254	Dual Positive
N12.MAA000597.3_9_M.1.1	Anagen	4645	657956	0.877996	2	2.31443	0	Single p63 Positive
O18.MAA000597.3_9_M.1.1	Anagen	2365	200050	2.68048	1	0	0	Dual Negative
A11.MAA000597.3_9_M.1.1	Anagen	970	131996	8.7253	6	0	0	Dual Negative
K6.MAA000597.3_9_M.1.1	Anagen	3943	345971	0.788312	7	6.00551	0	Single p63 Positive
M3.MAA000597.3_9_M.1.1	Anagen	3700	566248	1.00888	7	6.26099	0	Single p63 Positive
N13.MAA000597.3_9_M.1.1	Anagen	3238	513704	1.32974	2	5.63254	0	Single p63 Positive
A12.MAA000597.3_9_M.1.1	Anagen	2721	347522	2.38969	2	0	0	Dual Negative
E17.MAA000597.3_9_M.1.1	Anagen	3650	570871	1.02259	1	5.41707	0	Single p63 Positive
H17.MAA000597.3_9_M.1.1	Anagen	2632	223692	1.75546	1	4.97019	0	Single p63 Positive
A15.MAA000597.3_9_M.1.1	Anagen	2845	343459	1.93134	1	6.09483	0	Single p63 Positive
E18.MAA000597.3_9_M.1.1	Anagen	3392	202218	1.30556	1	6.9321	0	Single p63 Positive
H18.MAA000597.3_9_M.1.1	Anagen	3663	145359	1.30901	1	3.35054	0	Single p63 Positive
K10.MAA000597.3_9_M.1.1	Anagen	3801	684617	1.19327	2	3.3066	0	Single p63 Positive
M4.MAA000597.3_9_M.1.1	Anagen	3570	591561	0.951869	6	4.85034	0	Single p63 Positive
N14.MAA000597.3_9_M.1.1	Anagen	2933	387935	1.79408	2	3.74346	0	Single p63 Positive
A19.MAA000597.3_9_M.1.1	Anagen	1268	98535	10.311	7	3.05858	0	Single p63 Positive
A16.MAA000597.3_9_M.1.1	Anagen	3600	573194	1.05266	1	5.19681	0	Single p63 Positive
H22.MAA000597.3_9_M.1.1	Anagen	3220	437989	1.69612	1	5.02183	4.8587	Dual Positive
K14.MAA000597.3_9_M.1.1	Anagen	4586	714756	0.972464	2	0	0	Dual Negative
E19.MAA000597.3_9_M.1.1	Anagen	2385	278378	2.45186	1	6.14074	0	Single p63 Positive
H20.MAA000597.3_9_M.1.1	Anagen	3080	343711	1.93807	1	6.0742	0	Single p63 Positive
K12.MAA000597.3_9_M.1.1	Anagen	3468	533449	1.39247	2	5.6019	0	Single p63 Positive
M5.MAA000597.3_9_M.1.1	Anagen	3262	474098	1.41136	1	5.46013	0	Single p63 Positive
N15.MAA000597.3_9_M.1.1	Anagen	3337	400486	1.85273	1	5.646	0	Single p63 Positive
O21.MAA000597.3_9_M.1.1	Anagen	3763	416422	1.36784	1	0	5.04142	Single p73 Positive
M6.MAA000597.3_9_M.1.1	Anagen	3394	499364	0.676854	6	5.80941	0	Single p63 Positive
A20.MAA000597.3_9_M.1.1	Anagen	1199	224138	3.79848	6	7.08358	0	Single p63 Positive
F5.MAA000597.3_9_M.1.1	Anagen	3798	556384	0.836074	7	5.29182	0	Single p63 Positive
K15.MAA000597.3_9_M.1.1	Anagen	4340	528916	1.01527	1	5.06212	0	Single p63 Positive
M7.MAA000597.3_9_M.1.1	Anagen	3718	433066	0.908845	6	4.77715	0	Single p63 Positive
N17.MAA000597.3_9_M.1.1	Anagen	4429	779298	0.946558	2	4.05111	0	Single p63 Positive
N16.MAA000597.3_9_M.1.1	Anagen	3822	429171	1.28917	1	0	0	Dual Negative
O22.MAA000597.3_9_M.1.1	Anagen	2594	172405	2.44061	1	5.69311	0	Single p63 Positive
K17.MAA000597.3_9_M.1.1	Anagen	2977	322855	1.79136	1	4.54245	0	Single p63 Positive
M9.MAA000597.3_9_M.1.1	Anagen	3760	601526	1.0635	2	5.34933	0	Single p63 Positive
N18.MAA000597.3_9_M.1.1	Anagen	3478	571835	1.3455	1	4.21143	0	Single p63 Positive
F8.MAA000597.3_9_M.1.1	Anagen	3623	631653	1.46265	2	0	0	Dual Negative
I2.MAA000597.3_9_M.1.1	Anagen	3384	333560	0.976696	6	5.19782	0	Single p63 Positive
B2.MAA000597.3_9_M.1.1	Anagen	3227	534459	1.25469	6	2.33749	0	Single p63 Positive
F17.MAA000597.3_9_M.1.1	Anagen	3069	425368	1.37904	1	4.83309	0	Single p63 Positive
I5.MAA000597.3_9_M.1.1	Anagen	4325	528497	0.645012	6	5.93867	0	Single p63 Positive
F14.MAA000597.3_9_M.1.1	Anagen	2770	360815	1.72652	2	2.86955	0	Single p63 Positive
K22.MAA000597.3_9_M.1.1	Anagen	3546	351204	1.69595	1	6.07258	0	Single p63 Positive
M11.MAA000597.3_9_M.1.1	Anagen	3566	403589	1.35916	2	0	0	Dual Negative
N21.MAA000597.3_9_M.1.1	Anagen	3470	577581	1.3323	1	5.81974	4.90019	Dual Positive
I4.MAA000597.3_9_M.1.1	Anagen	3579	649189	1.10791	6	6.30878	0	Single p63 Positive
K21.MAA000597.3_9_M.1.1	Anagen	3286	346517	1.37976	2	5.38192	0	Single p63 Positive
M10.MAA000597.3_9_M.1.1	Anagen	2755	489681	1.4292	2	5.07697	0	Single p63 Positive
N19.MAA000597.3_9_M.1.1	Anagen	3116	366075	1.75912	1	4.94389	0	Single p63 Positive
P5.MAA000597.3_9_M.1.1	Anagen	2386	249106	1.47916	6	2.20041	0	Single p63 Positive
P6.MAA000597.3_9_M.1.1	Anagen	3605	934431	0.920148	6	6.92631	0	Single p63 Positive
B3.MAA000597.3_9_M.1.1	Anagen	2731	381057	2.06657	1	5.04878	0	Single p63 Positive
F18.MAA000597.3_9_M.1.1	Anagen	3150	434469	1.26108	1	4.84883	2.06749	Dual Positive
I7.MAA000597.3_9_M.1.1	Anagen	3509	675955	0.910918	6	0	0.908012	Single p73 Positive
L2.MAA000597.3_9_M.1.1	Anagen	3227	381407	1.13124	6	7.18126	0	Single p63 Positive
M12.MAA000597.3_9_M.1.1	Anagen	4428	530160	0.846478	2	1.89592	0	Single p63 Positive
O1.MAA000597.3_9_M.1.1	Anagen	2705	305170	2.86222	6	5.49507	0	Single p63 Positive
O2.MAA000597.3_9_M.1.1	Anagen	3298	518407	1.22382	6	5.76608	0	Single p63 Positive
B16.MAA000597.3_9_M.1.1	Anagen	2332	370033	2.11777	1	2.99159	0	Single p63 Positive
G1.MAA000597.3_9_M.1.1	Anagen	1770	83654	8.22079	7	7.7798	0	Single p63 Positive
B4.MAA000597.3_9_M.1.1	Anagen	3274	342009	1.18146	6	5.7765	0	Single p63 Positive
F21.MAA000597.3_9_M.1.1	Anagen	3530	487284	1.51701	1	1.11586	0	Single p63 Positive
I12.MAA000597.3_9_M.1.1	Anagen	4815	644655	0.546899	2	4.06723	0	Single p63 Positive
L4.MAA000597.3_9_M.1.1	Anagen	3960	558519	1.20164	6	5.32355	0	Single p63 Positive
M13.MAA000597.3_9_M.1.1	Anagen	3068	467238	1.71708	2	4.94247	0	Single p63 Positive
I21.MAA000597.3_9_M.1.1	Anagen	3313	341999	1.44519	1	5.10439	0	Single p63 Positive
B18.MAA000597.3_9_M.1.1	Anagen	2724	356227	2.34872	1	4.09353	0	Single p63 Positive
G2.MAA000597.3_9_M.1.1	Anagen	3984	502319	0.993184	6	6.08443	0	Single p63 Positive
J1.MAA000597.3_9_M.1.1	Anagen	3959	499106	1.17437	7	5.8039	0	Single p63 Positive
L7.MAA000597.3_9_M.1.1	Anagen	3581	445556	1.09503	6	6.50366	0	Single p63 Positive
M16.MAA000597.3_9_M.1.1	Anagen	3280	478581	1.63321	1	5.48601	0	Single p63 Positive
L5.MAA000597.3_9_M.1.1	Anagen	4243	660490	0.875401	6	4.27888	0	Single p63 Positive
P10.MAA000597.3_9_M.1.1	Anagen	2744	377430	1.61229	2	0	0	Dual Negative
M15.MAA000597.3_9_M.1.1	Anagen	3236	318400	1.2603	1	3.13484	0	Single p63 Positive
P9.MAA000597.3_9_M.1.1	Anagen	2747	340112	2.21159	2	4.89267	0	Single p63 Positive
G3.MAA000597.3_9_M.1.1	Anagen	2853	285543	2.0113	5	6.00941	4.44324	Dual Positive
J2.MAA000597.3_9_M.1.1	Anagen	3898	437943	0.997837	3	2.06054	0	Single p63 Positive
L8.MAA000597.3_9_M.1.1	Anagen	3287	383614	1.66063	2	0	0	Dual Negative
M17.MAA000597.3_9_M.1.1	Anagen	3647	455467	1.21372	1	5.31316	0	Single p63 Positive
O6.MAA000597.3_9_M.1.1	Anagen	3654	504638	1.11555	7	5.61482	0	Single p63 Positive
B20.MAA000597.3_9_M.1.1	Anagen	2515	441726	1.76248	1	0	0	Dual Negative
C2.MAA000597.3_9_M.1.1	Anagen	3824	520184	1.06282	6	4.27845	0	Single p63 Positive
G4.MAA000597.3_9_M.1.1	Anagen	3615	633415	0.74992	6	5.28201	0	Single p63 Positive
J4.MAA000597.3_9_M.1.1	Anagen	3932	611138	0.681099	6	5.89786	4.26775	Dual Positive
L9.MAA000597.3_9_M.1.1	Anagen	3056	343234	1.89166	2	5.27915	0	Single p63 Positive
M22.MAA000597.3_9_M.1.1	Anagen	2586	359979	2.13095	1	4.43483	0	Single p63 Positive
M10.MAA000614.3_10_M.1.1	Telogen	2297	405277	2.38735	2	6.4061	0	Single p63 Positive
N14.MAA000614.3_10_M.1.1	Telogen	2233	292588	2.31111	2	6.07548	0	Single p63 Positive
O17.MAA000614.3_10_M.1.1	Telogen	2547	361870	2.15102	1	6.38879	5.29815	Dual Positive
P19.MAA000614.3_10_M.1.1	Telogen	4508	426801	1.0828	1	6.39828	0	Single p63 Positive
A1.MAA000614.3_10_M.1.1	Telogen	3249	1044110	1.12127	6	5.87046	0	Single p63 Positive
B6.MAA000614.3_10_M.1.1	Telogen	3941	1791137	0.482879	6	5.99472	3.32499	Dual Positive
C11.MAA000614.3_10_M.1.1	Telogen	3466	759219	1.05885	2	1.59968	0	Single p63 Positive
D21.MAA000614.3_10_M.1.1	Telogen	3081	615080	1.32021	1	5.64859	0.965387	Dual Positive
F8.MAA000614.3_10_M.1.1	Telogen	2560	539204	1.97396	2	0	0	Dual Negative
B5.MAA000614.3_10_M.1.1	Telogen	4021	1179053	0.871768	6	5.91563	0	Single p63 Positive
C10.MAA000614.3_10_M.1.1	Telogen	3190	888817	1.27524	2	0.753815	0	Single p63 Positive
D20.MAA000614.3_10_M.1.1	Telogen	3373	780191	1.15606	1	5.09067	0	Single p63 Positive
F7.MAA000614.3_10_M.1.1	Telogen	2850	398308	1.90159	6	6.08187	0	Single p63 Positive
H12.MAA000614.3_10_M.1.1	Telogen	2306	344321	1.73039	2	0	0	Dual Negative
J6.MAA000614.3_10_M.1.1	Telogen	3348	993483	0.65329	6	5.6901	0	Single p63 Positive
L5.MAA000614.3_10_M.1.1	Telogen	4385	1112709	0.595688	6	5.76564	0	Single p63 Positive
H13.MAA000614.3_10_M.1.1	Telogen	3637	606469	1.19356	2	2.5291	0	Single p63 Positive
A2.MAA000614.3_10_M.1.1	Telogen	3211	601808	2.21532	4	7.10442	0	Single p63 Positive
B7.MAA000614.3_10_M.1.1	Telogen	5246	1715714	0.38309	7	4.99244	0	Single p63 Positive
C14.MAA000614.3_10_M.1.1	Telogen	2277	523694	2.00722	2	0	0	Dual Negative
D22.MAA000614.3_10_M.1.1	Telogen	3355	1116815	1.29923	1	5.11051	0	Single p63 Positive
F9.MAA000614.3_10_M.1.1	Telogen	4167	916423	0.873233	2	0	0	Dual Negative
H15.MAA000614.3_10_M.1.1	Telogen	3389	1038835	0.793776	1	5.99747	0	Single p63 Positive
J9.MAA000614.3_10_M.1.1	Telogen	3001	690992	1.21234	2	0	0	Dual Negative
L7.MAA000614.3_10_M.1.1	Telogen	4086	899799	0.752683	6	5.87982	4.58178	Dual Positive
J7.MAA000614.3_10_M.1.1	Telogen	4922	1260843	0.515474	6	5.40394	0	Single p63 Positive
M13.MAA000614.3_10_M.1.1	Telogen	2277	395861	1.96656	2	0	0	Dual Negative
N16.MAA000614.3_10_M.1.1	Telogen	3510	588740	1.01034	1	6.07334	0	Single p63 Positive
O19.MAA000614.3_10_M.1.1	Telogen	3481	602793	0.777918	1	5.43779	5.43055	Dual Positive
L6.MAA000614.3_10_M.1.1	Telogen	3181	607705	1.35956	1	0	0	Dual Negative
M11.MAA000614.3_10_M.1.1	Telogen	2024	238649	3.01896	2	5.59537	0	Single p63 Positive
N15.MAA000614.3_10_M.1.1	Telogen	2893	436453	1.19261	1	4.82611	0	Single p63 Positive
O18.MAA000614.3_10_M.1.1	Telogen	3590	558197	1.51452	1	7.10154	4.37984	Dual Positive
P20.MAA000614.3_10_M.1.1	Telogen	2346	185289	2.68844	1	5.81596	4.78527	Dual Positive
P21.MAA000614.3_10_M.1.1	Telogen	2329	225653	2.63379	1	6.85111	0	Single p63 Positive
F10.MAA000614.3_10_M.1.1	Telogen	2499	317785	2.11489	2	0	0	Dual Negative
H18.MAA000614.3_10_M.1.1	Telogen	3881	1537016	0.496541	7	6.35296	0	Single p63 Positive
J10.MAA000614.3_10_M.1.1	Telogen	2703	613880	1.66466	2	1.77274	0	Single p63 Positive
L8.MAA000614.3_10_M.1.1	Telogen	2524	348013	1.93364	2	3.7865	0	Single p63 Positive
M14.MAA000614.3_10_M.1.1	Telogen	2187	318251	2.88017	2	6.79149	0	Single p63 Positive
N17.MAA000614.3_10_M.1.1	Telogen	2253	355817	2.05919	1	3.46307	0	Single p63 Positive
O20.MAA000614.3_10_M.1.1	Telogen	3023	449735	1.94204	1	4.27879	1.69508	Dual Positive
P22.MAA000614.3_10_M.1.1	Telogen	2243	154260	3.60437	1	6.13397	0	Single p63 Positive
A6.MAA000614.3_10_M.1.1	Telogen	3455	1044369	1.01124	6	4.81674	0	Single p63 Positive
A3.MAA000614.3_10_M.1.1	Telogen	5772	2443566	0.310423	7	6.21842	0	Single p63 Positive
B8.MAA000614.3_10_M.1.1	Telogen	3509	940427	1.28202	2	1.13998	0	Single p63 Positive
C15.MAA000614.3_10_M.1.1	Telogen	3194	762706	1.29364	1	6.83581	0	Single p63 Positive
E1.MAA000614.3_10_M.1.1	Telogen	3731	908219	1.49586	6	5.18946	0	Single p63 Positive
O21.MAA000614.3_10_M.1.1	Telogen	2609	382142	2.15487	1	6.87108	4.958	Dual Positive
A7.MAA000614.3_10_M.1.1	Telogen	2902	729989	1.75048	3	6.52076	0	Single p63 Positive
B10.MAA000614.3_10_M.1.1	Telogen	2680	529690	2.02846	2	0	0	Dual Negative
C17.MAA000614.3_10_M.1.1	Telogen	3257	593595	1.83158	1	6.53672	0	Single p63 Positive
E3.MAA000614.3_10_M.1.1	Telogen	2563	578639	1.95202	1	3.07908	0	Single p63 Positive
C16.MAA000614.3_10_M.1.1	Telogen	2570	494923	2.00825	1	6.35407	0	Single p63 Positive
F18.MAA000614.3_10_M.1.1	Telogen	3158	748164	1.09643	1	2.56721	0	Single p63 Positive
H22.MAA000614.3_10_M.1.1	Telogen	3150	670048	1.15537	1	0	0	Dual Negative
J18.MAA000614.3_10_M.1.1	Telogen	4943	1841365	0.596572	1	6.06512	5.53762	Dual Positive
E2.MAA000614.3_10_M.1.1	Telogen	5263	1972054	0.407399	7	5.01119	0	Single p63 Positive
F14.MAA000614.3_10_M.1.1	Telogen	3239	577508	1.67784	2	6.60717	0	Single p63 Positive
H21.MAA000614.3_10_M.1.1	Telogen	3294	862507	0.777438	6	1.91649	0	Single p63 Positive
J11.MAA000614.3_10_M.1.1	Telogen	3225	617800	1.17682	2	6.16387	0	Single p63 Positive
L9.MAA000614.3_10_M.1.1	Telogen	2243	407465	2.15071	2	3.81056	0	Single p63 Positive
M15.MAA000614.3_10_M.1.1	Telogen	3280	566347	1.33328	1	4.29584	0	Single p63 Positive
N18.MAA000614.3_10_M.1.1	Telogen	2948	397732	1.60312	1	3.6562	4.33634	Dual Positive
L10.MAA000614.3_10_M.1.1	Telogen	3630	690648	1.10218	2	6.80096	0	Single p63 Positive
C18.MAA000614.3_10_M.1.1	Telogen	2808	523974	1.32744	1	5.66706	0	Single p63 Positive
E4.MAA000614.3_10_M.1.1	Telogen	4028	1349669	0.852583	3	1.6948	0	Single p63 Positive
I1.MAA000614.3_10_M.1.1	Telogen	4100	1473160	0.854991	6	4.72742	0	Single p63 Positive
J21.MAA000614.3_10_M.1.1	Telogen	3190	646168	1.82772	1	6.54738	0	Single p63 Positive
L11.MAA000614.3_10_M.1.1	Telogen	2775	491281	1.44024	2	5.99643	0	Single p63 Positive
M18.MAA000614.3_10_M.1.1	Telogen	2881	585359	1.75408	1	6.56281	0	Single p63 Positive
N20.MAA000614.3_10_M.1.1	Telogen	3970	688449	0.948006	1	5.66001	0	Single p63 Positive
M17.MAA000614.3_10_M.1.1	Telogen	3061	488326	1.24214	1	0	0	Dual Negative
N19.MAA000614.3_10_M.1.1	Telogen	2049	183903	3.10338	1	6.05241	0	Single p63 Positive
O22.MAA000614.3_10_M.1.1	Telogen	3107	425029	2.09006	1	5.382	4.957	Dual Positive
I2.MAA000614.3_10_M.1.1	Telogen	3848	1131553	0.884074	6	3.17711	0	Single p63 Positive
J22.MAA000614.3_10_M.1.1	Telogen	3005	587477	1.622	1	4.30669	0	Single p63 Positive
L14.MAA000614.3_10_M.1.1	Telogen	2553	487464	1.65395	2	3.45857	0	Single p63 Positive
M19.MAA000614.3_10_M.1.1	Telogen	2848	472792	1.51849	1	3.09788	0	Single p63 Positive
N21.MAA000614.3_10_M.1.1	Telogen	3956	923132	1.22145	1	3.68882	0	Single p63 Positive
P2.MAA000614.3_10_M.1.1	Telogen	5038	941882	0.514916	6	5.77011	1.13892	Dual Positive
E5.MAA000614.3_10_M.1.1	Telogen	4023	1050656	0.593418	7	5.59267	0	Single p63 Positive
P3.MAA000614.3_10_M.1.1	Telogen	3353	291458	1.31041	7	5.91769	0	Single p63 Positive
A10.MAA000614.3_10_M.1.1	Telogen	2360	390433	2.01549	2	0	0	Dual Negative
A11.MAA000614.3_10_M.1.1	Telogen	2285	286974	2.77473	2	0	0	Dual Negative
B17.MAA000614.3_10_M.1.1	Telogen	2480	442340	2.13782	1	6.1112	0	Single p63 Positive
B16.MAA000614.3_10_M.1.1	Telogen	2272	292061	2.67975	1	6.7454	0	Single p63 Positive
C20.MAA000614.3_10_M.1.1	Telogen	2747	495724	1.82089	1	6.66402	0	Single p63 Positive
E6.MAA000614.3_10_M.1.1	Telogen	4478	1003763	0.666601	7	0	0	Dual Negative
G3.MAA000614.3_10_M.1.1	Telogen	3802	954578	0.48103	6	6.56113	2.81623	Dual Positive
I3.MAA000614.3_10_M.1.1	Telogen	3808	733229	0.84291	7	6.28343	0	Single p63 Positive
K1.MAA000614.3_10_M.1.1	Telogen	3989	1191739	0.805631	6	6.86529	0	Single p63 Positive
L15.MAA000614.3_10_M.1.1	Telogen	2805	279046	1.39125	1	7.68866	0	Single p63 Positive
C21.MAA000614.3_10_M.1.1	Telogen	3783	608424	1.52816	1	3.98145	0	Single p63 Positive
A12.MAA000614.3_10_M.1.1	Telogen	2630	450155	2.16872	2	6.30532	0	Single p63 Positive
B18.MAA000614.3_10_M.1.1	Telogen	3560	652434	1.20609	1	6.75615	2.32203	Dual Positive
D1.MAA000614.3_10_M.1.1	Telogen	4692	1608066	0.741262	7	4.51273	0	Single p63 Positive
E7.MAA000614.3_10_M.1.1	Telogen	3607	713884	0.96265	7	3.96706	0	Single p63 Positive
E8.MAA000614.3_10_M.1.1	Telogen	2496	503436	2.23974	2	5.92541	0	Single p63 Positive
G5.MAA000614.3_10_M.1.1	Telogen	5240	2004062	0.359223	7	5.87991	0	Single p63 Positive
G4.MAA000614.3_10_M.1.1	Telogen	3317	738836	1.37702	6	5.2637	0	Single p63 Positive
I4.MAA000614.3_10_M.1.1	Telogen	6345	1687972	0.225973	4	5.59828	0	Single p63 Positive
K2.MAA000614.3_10_M.1.1	Telogen	3424	895821	1.10517	6	6.47114	0	Single p63 Positive
L17.MAA000614.3_10_M.1.1	Telogen	3752	1257768	0.410703	7	5.11423	0	Single p63 Positive
M21.MAA000614.3_10_M.1.1	Telogen	3734	644340	1.27917	1	6.22226	2.59643	Dual Positive
O1.MAA000614.3_10_M.1.1	Telogen	4467	1288765	0.791962	7	3.44239	0	Single p63 Positive
I5.MAA000614.3_10_M.1.1	Telogen	5719	2332651	0.283548	7	2.30285	0	Single p63 Positive
A13.MAA000614.3_10_M.1.1	Telogen	2328	315504	1.83722	2	1.99321	0	Single p63 Positive
B19.MAA000614.3_10_M.1.1	Telogen	2236	361049	3.41015	1	6.84875	3.2553	Dual Positive
D2.MAA000614.3_10_M.1.1	Telogen	6387	1957201	0.165269	7	5.12745	0	Single p63 Positive
K3.MAA000614.3_10_M.1.1	Telogen	5709	1521271	0.40453	4	4.17073	0	Single p63 Positive
E14.MAA000614.3_10_M.1.1	Telogen	2854	555640	1.31797	2	6.1033	0	Single p63 Positive
G6.MAA000614.3_10_M.1.1	Telogen	4831	1010723	0.606946	1	5.96062	0	Single p63 Positive
I6.MAA000614.3_10_M.1.1	Telogen	4185	861357	0.658886	7	5.37425	0	Single p63 Positive
L18.MAA000614.3_10_M.1.1	Telogen	2693	409943	1.37493	1	5.70725	0	Single p63 Positive
M22.MAA000614.3_10_M.1.1	Telogen	3121	681180	1.76021	1	5.54115	0	Single p63 Positive
O2.MAA000614.3_10_M.1.1	Telogen	4554	1203488	0.625812	7	5.07852	0	Single p63 Positive
P5.MAA000614.3_10_M.1.1	Telogen	3828	680844	0.925057	7	4.03977	0	Single p63 Positive
K4.MAA000614.3_10_M.1.1	Telogen	2751	403583	1.63182	1	6.86426	3.81992	Dual Positive
A14.MAA000614.3_10_M.1.1	Telogen	2631	362084	2.10348	2	6.57795	0	Single p63 Positive
B20.MAA000614.3_10_M.1.1	Telogen	3016	558388	1.79737	1	6.90267	0	Single p63 Positive
D3.MAA000614.3_10_M.1.1	Telogen	4425	1496078	0.447033	3	5.67364	0	Single p63 Positive
L19.MAA000614.3_10_M.1.1	Telogen	3401	442757	1.20251	1	5.22684	5.13811	Dual Positive
E16.MAA000614.3_10_M.1.1	Telogen	4673	861521	0.732019	1	7.19819	0	Single p63 Positive
G7.MAA000614.3_10_M.1.1	Telogen	3956	767438	0.760103	7	6.08706	0	Single p63 Positive
N1.MAA000614.3_10_M.1.1	Telogen	4017	1455939	0.82612	7	5.68919	0	Single p63 Positive
O3.MAA000614.3_10_M.1.1	Telogen	4836	1045643	0.489159	7	4.91853	0	Single p63 Positive
P6.MAA000614.3_10_M.1.1	Telogen	3843	761997	0.932435	7	6.63615	0	Single p63 Positive
I7.MAA000614.3_10_M.1.1	Telogen	2781	485591	1.29642	6	4.49482	0	Single p63 Positive
A15.MAA000614.3_10_M.1.1	Telogen	2421	289624	2.39937	1	0	0	Dual Negative
K5.MAA000614.3_10_M.1.1	Telogen	3285	730584	1.23706	6	4.11457	0	Single p63 Positive
L20.MAA000614.3_10_M.1.1	Telogen	2858	367986	1.23594	1	4.15108	0	Single p63 Positive
N2.MAA000614.3_10_M.1.1	Telogen	5685	1637155	0.293427	7	4.02488	0	Single p63 Positive
O4.MAA000614.3_10_M.1.1	Telogen	3167	552643	1.16744	6	4.98195	0	Single p63 Positive
P7.MAA000614.3_10_M.1.1	Telogen	4953	949686	0.422036	7	6.30343	0	Single p63 Positive
B21.MAA000614.3_10_M.1.1	Telogen	2683	512681	1.8875	1	5.69535	0	Single p63 Positive
N3.MAA000614.3_10_M.1.1	Telogen	4000	617996	0.923915	6	5.54777	3.29176	Dual Positive
O5.MAA000614.3_10_M.1.1	Telogen	3699	630690	1.04868	7	6.2467	0	Single p63 Positive
D4.MAA000614.3_10_M.1.1	Telogen	2870	374964	2.07925	6	5.1912	0	Single p63 Positive
P8.MAA000614.3_10_M.1.1	Telogen	2242	227354	2.05705	2	5.62798	0	Single p63 Positive
E17.MAA000614.3_10_M.1.1	Telogen	3199	784244	1.23431	1	0.82203	0	Single p63 Positive
G10.MAA000614.3_10_M.1.1	Telogen	4298	810705	0.664844	2	2.12835	0	Single p63 Positive
I8.MAA000614.3_10_M.1.1	Telogen	3004	454692	1.38074	2	0	0	Dual Negative
K6.MAA000614.3_10_M.1.1	Telogen	4078	787072	0.951882	1	5.39727	0	Single p63 Positive
L21.MAA000614.3_10_M.1.1	Telogen	3400	651914	1.28064	1	6.4358	0	Single p63 Positive
E18.MAA000614.3_10_M.1.1	Telogen	3086	458147	1.7124	1	3.12795	0	Single p63 Positive
G13.MAA000614.3_10_M.1.1	Telogen	2601	390200	1.67495	2	0	0	Dual Negative
I14.MAA000614.3_10_M.1.1	Telogen	2561	375256	1.32191	2	6.07006	0	Single p63 Positive
K7.MAA000614.3_10_M.1.1	Telogen	2771	490115	1.54063	3	5.59205	0	Single p63 Positive
L22.MAA000614.3_10_M.1.1	Telogen	2798	407478	2.19221	1	5.16617	0	Single p63 Positive
N4.MAA000614.3_10_M.1.1	Telogen	4360	1086103	0.604462	7	4.67174	0	Single p63 Positive
A16.MAA000614.3_10_M.1.1	Telogen	2187	307737	2.77394	1	5.13565	0	Single p63 Positive
B22.MAA000614.3_10_M.1.1	Telogen	2785	440702	1.60574	1	1.18452	0	Single p63 Positive
D5.MAA000614.3_10_M.1.1	Telogen	5860	2193163	0.188277	7	4.88864	0	Single p63 Positive
O6.MAA000614.3_10_M.1.1	Telogen	3381	507463	1.25315	6	4.37982	0	Single p63 Positive
C1.MAA000614.3_10_M.1.1	Telogen	4101	1341134	1.01105	6	6.07182	0	Single p63 Positive
D6.MAA000614.3_10_M.1.1	Telogen	5470	1422715	0.387886	7	4.89668	0	Single p63 Positive
E19.MAA000614.3_10_M.1.1	Telogen	3141	588110	1.12458	1	5.46235	0	Single p63 Positive
G22.MAA000614.3_10_M.1.1	Telogen	2755	547506	1.52752	1	6.73262	0	Single p63 Positive
P9.MAA000614.3_10_M.1.1	Telogen	2804	166436	2.06479	2	0	0	Dual Negative
I15.MAA000614.3_10_M.1.1	Telogen	3035	507591	1.3442	1	6.58754	0	Single p63 Positive
A18.MAA000614.3_10_M.1.1	Telogen	3038	566535	1.70398	1	5.62806	0	Single p63 Positive
K10.MAA000614.3_10_M.1.1	Telogen	2173	347348	2.7554	2	5.9872	0	Single p63 Positive
A19.MAA000614.3_10_M.1.1	Telogen	2766	398897	2.07055	1	4.87794	0	Single p63 Positive
M1.MAA000614.3_10_M.1.1	Telogen	2544	207195	3.82839	7	3.89719	0	Single p63 Positive
C2.MAA000614.3_10_M.1.1	Telogen	4424	1192744	0.619325	2	0	0	Dual Negative
D7.MAA000614.3_10_M.1.1	Telogen	4338	1088106	0.645195	7	5.07512	0	Single p63 Positive
N5.MAA000614.3_10_M.1.1	Telogen	2053	121077	4.05639	7	4.60627	0	Single p63 Positive
P10.MAA000614.3_10_M.1.1	Telogen	2498	298392	2.02296	2	0	0	Dual Negative
E21.MAA000614.3_10_M.1.1	Telogen	5050	1008141	0.542697	1	6.42645	2.39053	Dual Positive
P11.MAA000614.3_10_M.1.1	Telogen	2930	281751	2.0511	2	3.2521	0	Single p63 Positive
H1.MAA000614.3_10_M.1.1	Telogen	2619	208788	9.30384	7	7.46141	0	Single p63 Positive
I16.MAA000614.3_10_M.1.1	Telogen	4352	848184	0.725204	6	4.99176	0	Single p63 Positive
K13.MAA000614.3_10_M.1.1	Telogen	2618	385974	1.44196	2	5.68278	0	Single p63 Positive
M2.MAA000614.3_10_M.1.1	Telogen	3025	252784	3.41397	7	5.78502	0	Single p63 Positive
N6.MAA000614.3_10_M.1.1	Telogen	3586	879662	0.973534	6	6.93491	0	Single p63 Positive
O8.MAA000614.3_10_M.1.1	Telogen	2389	300441	1.83335	2	2.87029	0	Single p63 Positive
A20.MAA000614.3_10_M.1.1	Telogen	2750	443162	2.10735	1	5.72973	0	Single p63 Positive
N7.MAA000614.3_10_M.1.1	Telogen	3532	529463	0.906595	3	2.77942	0	Single p63 Positive
O9.MAA000614.3_10_M.1.1	Telogen	2325	324119	2.44197	2	2.32785	0	Single p63 Positive
C3.MAA000614.3_10_M.1.1	Telogen	2627	768208	1.61548	3	6.79569	5.39813	Dual Positive
A21.MAA000614.3_10_M.1.1	Telogen	2934	572270	1.47375	1	3.91058	0	Single p63 Positive
C4.MAA000614.3_10_M.1.1	Telogen	2981	798612	1.38949	6	4.34876	0	Single p63 Positive
D11.MAA000614.3_10_M.1.1	Telogen	2940	357229	1.78407	2	0	0	Dual Negative
E22.MAA000614.3_10_M.1.1	Telogen	3211	726262	1.14554	1	3.35125	0	Single p63 Positive
H2.MAA000614.3_10_M.1.1	Telogen	4587	1098656	0.707556	4	6.66412	0	Single p63 Positive
I19.MAA000614.3_10_M.1.1	Telogen	3375	460336	1.23961	1	6.82189	5.9375	Dual Positive
K15.MAA000614.3_10_M.1.1	Telogen	2382	337937	1.84724	1	0	0	Dual Negative
M3.MAA000614.3_10_M.1.1	Telogen	3944	1032270	0.792205	7	5.66544	0	Single p63 Positive
D13.MAA000614.3_10_M.1.1	Telogen	3104	660501	1.64852	2	1.39327	0	Single p63 Positive
A22.MAA000614.3_10_M.1.1	Telogen	3852	760730	1.14715	1	4.65251	3.35358	Dual Positive
C5.MAA000614.3_10_M.1.1	Telogen	1853	163369	4.88531	7	4.02696	0	Single p63 Positive
D15.MAA000614.3_10_M.1.1	Telogen	3636	613128	1.13486	1	6.04064	0	Single p63 Positive
F1.MAA000614.3_10_M.1.1	Telogen	3568	325754	3.51946	7	6.79605	0	Single p63 Positive
F2.MAA000614.3_10_M.1.1	Telogen	3015	232761	4.25653	7	6.45653	0	Single p63 Positive
H4.MAA000614.3_10_M.1.1	Telogen	2747	537789	1.42405	6	5.11495	0	Single p63 Positive
J1.MAA000614.3_10_M.1.1	Telogen	5293	1703358	0.611203	4	4.54072	0	Single p63 Positive
H3.MAA000614.3_10_M.1.1	Telogen	4276	1296322	0.883266	3	5.45188	0	Single p63 Positive
I20.MAA000614.3_10_M.1.1	Telogen	4082	780817	1.2003	1	5.6714	0	Single p63 Positive
K16.MAA000614.3_10_M.1.1	Telogen	2647	270094	1.78543	1	7.48956	0	Single p63 Positive
M4.MAA000614.3_10_M.1.1	Telogen	3337	623344	1.0408	6	5.73857	0	Single p63 Positive
N8.MAA000614.3_10_M.1.1	Telogen	3347	720543	1.19383	2	5.02569	0	Single p63 Positive
O10.MAA000614.3_10_M.1.1	Telogen	3748	680323	1.48228	1	6.21024	0	Single p63 Positive
P13.MAA000614.3_10_M.1.1	Telogen	2598	309394	2.27328	2	5.42605	0	Single p63 Positive
K20.MAA000614.3_10_M.1.1	Telogen	3038	384888	1.50423	1	6.35018	0	Single p63 Positive
B1.MAA000614.3_10_M.1.1	Telogen	3413	1171082	1.25051	6	6.5003	0	Single p63 Positive
C6.MAA000614.3_10_M.1.1	Telogen	4049	1434294	0.650213	6	3.0549	0	Single p63 Positive
D16.MAA000614.3_10_M.1.1	Telogen	3637	600329	0.687527	1	6.57546	0	Single p63 Positive
F3.MAA000614.3_10_M.1.1	Telogen	2220	462525	3.10366	1	5.94981	0	Single p63 Positive
H5.MAA000614.3_10_M.1.1	Telogen	3175	894052	1.24661	6	6.21431	1.47144	Dual Positive
J2.MAA000614.3_10_M.1.1	Telogen	5477	1430467	0.493129	7	5.95451	0	Single p63 Positive
K22.MAA000614.3_10_M.1.1	Telogen	3538	579398	1.29775	1	5.3787	3.74767	Dual Positive
M6.MAA000614.3_10_M.1.1	Telogen	4520	837871	0.663099	3	4.40865	0	Single p63 Positive
N10.MAA000614.3_10_M.1.1	Telogen	2648	411066	1.82631	2	6.28902	0	Single p63 Positive
M5.MAA000614.3_10_M.1.1	Telogen	3854	621556	0.641655	7	6.86177	0	Single p63 Positive
P15.MAA000614.3_10_M.1.1	Telogen	3000	280304	2.27113	1	1.51898	0	Single p63 Positive
N9.MAA000614.3_10_M.1.1	Telogen	2566	346392	1.86222	2	1.91306	0	Single p63 Positive
O11.MAA000614.3_10_M.1.1	Telogen	3397	323781	2.76117	2	1.40818	0	Single p63 Positive
P14.MAA000614.3_10_M.1.1	Telogen	2298	271535	2.62083	2	4.36103	0	Single p63 Positive
J3.MAA000614.3_10_M.1.1	Telogen	5381	1620616	0.301811	7	5.08026	0	Single p63 Positive
L1.MAA000614.3_10_M.1.1	Telogen	3862	1019897	1.1517	7	6.46953	0	Single p63 Positive
M7.MAA000614.3_10_M.1.1	Telogen	3952	910418	0.954749	6	6.18042	0	Single p63 Positive
N11.MAA000614.3_10_M.1.1	Telogen	2311	323291	2.43688	2	6.50598	0	Single p63 Positive
O14.MAA000614.3_10_M.1.1	Telogen	4658	497397	2.2229	2	4.99562	0	Single p63 Positive
P16.MAA000614.3_10_M.1.1	Telogen	2973	392447	1.47395	1	6.27956	4.28148	Dual Positive
B3.MAA000614.3_10_M.1.1	Telogen	4534	985039	0.650938	7	6.15277	0	Single p63 Positive
B2.MAA000614.3_10_M.1.1	Telogen	1889	455470	4.09038	1	5.78671	0	Single p63 Positive
C7.MAA000614.3_10_M.1.1	Telogen	4216	1382468	0.748514	7	1.15374	0	Single p63 Positive
D17.MAA000614.3_10_M.1.1	Telogen	2675	495975	2.13576	1	4.45064	0	Single p63 Positive
F4.MAA000614.3_10_M.1.1	Telogen	3211	886440	1.76502	1	6.58962	0	Single p63 Positive
H6.MAA000614.3_10_M.1.1	Telogen	2537	433821	1.82069	1	2.52777	0	Single p63 Positive
C8.MAA000614.3_10_M.1.1	Telogen	1967	334309	2.62637	2	5.66351	0	Single p63 Positive
P17.MAA000614.3_10_M.1.1	Telogen	3302	398481	1.25904	1	2.92137	0	Single p63 Positive
B4.MAA000614.3_10_M.1.1	Telogen	3758	1133953	0.935473	7	5.29983	0	Single p63 Positive
C9.MAA000614.3_10_M.1.1	Telogen	2971	857369	1.53514	2	2.91752	0	Single p63 Positive
D19.MAA000614.3_10_M.1.1	Telogen	2792	720694	1.04313	1	1.32843	0	Single p63 Positive
F6.MAA000614.3_10_M.1.1	Telogen	3171	563428	1.59804	7	6.52322	0	Single p63 Positive
D18.MAA000614.3_10_M.1.1	Telogen	3689	1007695	0.979402	1	6.13654	0	Single p63 Positive
H8.MAA000614.3_10_M.1.1	Telogen	3185	414252	1.37491	2	0	0	Dual Negative
J5.MAA000614.3_10_M.1.1	Telogen	3593	920141	0.872084	7	4.17624	0	Single p63 Positive
L4.MAA000614.3_10_M.1.1	Telogen	3230	539866	1.32603	7	7.33731	0	Single p63 Positive
F5.MAA000614.3_10_M.1.1	Telogen	4054	958079	1.14612	3	5.88043	2.23538	Dual Positive
H7.MAA000614.3_10_M.1.1	Telogen	2859	568732	1.42439	6	5.25173	0	Single p63 Positive
J4.MAA000614.3_10_M.1.1	Telogen	4770	1431578	0.439738	4	4.80847	0	Single p63 Positive
L2.MAA000614.3_10_M.1.1	Telogen	4901	1305064	0.463869	7	4.21455	0	Single p63 Positive
M8.MAA000614.3_10_M.1.1	Telogen	2810	454498	1.36248	2	5.91523	0	Single p63 Positive
N12.MAA000614.3_10_M.1.1	Telogen	3087	359906	1.66127	2	4.66893	0	Single p63 Positive
O15.MAA000614.3_10_M.1.1	Telogen	4105	795828	0.653135	1	5.42019	0	Single p63 Positive
M9.MAA000614.3_10_M.1.1	Telogen	2480	381962	1.97456	2	0	0	Dual Negative
N13.MAA000614.3_10_M.1.1	Telogen	2033	239479	2.50616	2	4.43692	0	Single p63 Positive
O16.MAA000614.3_10_M.1.1	Telogen	2553	339074	1.94931	1	6.463	6.66255	Dual Positive
P18.MAA000614.3_10_M.1.1	Telogen	3312	564642	1.58659	1	3.95814	0	Single p63 Positive
F7.MAA000927.3_9_M.1.1	Telogen	2937	205783	1.13669	6	4.3663	0	Single p63 Positive
G12.MAA000927.3_9_M.1.1	Telogen	3594	495323	1.28544	1	6.15142	0	Single p63 Positive
I7.MAA000927.3_9_M.1.1	Telogen	3063	395875	1.37889	6	4.07922	0	Single p63 Positive
J15.MAA000927.3_9_M.1.1	Telogen	3646	497710	0.895447	1	5.72489	0	Single p63 Positive
L1.MAA000927.3_9_M.1.1	Telogen	4353	597835	0.778226	7	3.6756	0	Single p63 Positive
M4.MAA000927.3_9_M.1.1	Telogen	3380	729732	1.02551	6	3.77233	0	Single p63 Positive
N9.MAA000927.3_9_M.1.1	Telogen	3484	584910	0.965607	1	4.47953	0	Single p63 Positive
A12.MAA000927.3_9_M.1.1	Telogen	2921	623424	2.03096	1	5.14183	0	Single p63 Positive
D3.MAA000927.3_9_M.1.1	Telogen	4354	775637	0.703085	6	4.96158	0	Single p63 Positive
A15.MAA000927.3_9_M.1.1	Telogen	1939	512159	1.96525	1	0	0	Dual Negative
D4.MAA000927.3_9_M.1.1	Telogen	4889	782936	0.570465	6	2.86814	0	Single p63 Positive
F9.MAA000927.3_9_M.1.1	Telogen	2840	232967	1.80982	1	6.74124	0	Single p63 Positive
P14.MAA000927.3_9_M.1.1	Telogen	2727	390299	1.74434	1	1.81226	0	Single p63 Positive
G13.MAA000927.3_9_M.1.1	Telogen	4186	507626	1.31534	1	5.44451	0	Single p63 Positive
I8.MAA000927.3_9_M.1.1	Telogen	3046	402846	1.2584	1	5.5283	0	Single p63 Positive
J16.MAA000927.3_9_M.1.1	Telogen	2953	249485	1.36945	2	3.89384	0	Single p63 Positive
L2.MAA000927.3_9_M.1.1	Telogen	3704	540656	0.954447	6	6.40353	0	Single p63 Positive
M5.MAA000927.3_9_M.1.1	Telogen	3431	638656	0.862449	3	5.94817	0	Single p63 Positive
N10.MAA000927.3_9_M.1.1	Telogen	3317	911062	1.23497	1	6.3715	3.58695	Dual Positive
M6.MAA000927.3_9_M.1.1	Telogen	3782	849923	0.87009	6	6.18569	0	Single p63 Positive
N11.MAA000927.3_9_M.1.1	Telogen	4555	1089737	0.563095	6	5.48275	0	Single p63 Positive
O13.MAA000927.3_9_M.1.1	Telogen	3437	385537	1.12813	1	3.96794	4.65159	Dual Positive
A16.MAA000927.3_9_M.1.1	Telogen	3075	394798	1.44218	2	3.05699	0	Single p63 Positive
D9.MAA000927.3_9_M.1.1	Telogen	2988	378945	1.80864	1	4.28014	0	Single p63 Positive
F10.MAA000927.3_9_M.1.1	Telogen	2246	252060	2.45092	1	5.97575	0	Single p63 Positive
G15.MAA000927.3_9_M.1.1	Telogen	3679	451921	1.29238	1	6.89782	4.79157	Dual Positive
I9.MAA000927.3_9_M.1.1	Telogen	1836	193632	2.72291	1	0	0	Dual Negative
J18.MAA000927.3_9_M.1.1	Telogen	2730	495667	1.23913	2	5.99262	0	Single p63 Positive
L3.MAA000927.3_9_M.1.1	Telogen	4233	801347	0.745757	6	4.66177	3.54655	Dual Positive
D10.MAA000927.3_9_M.1.1	Telogen	4452	643704	0.812204	1	5.28976	0	Single p63 Positive
F12.MAA000927.3_9_M.1.1	Telogen	2935	418509	1.98141	1	4.95566	5.16723	Dual Positive
M7.MAA000927.3_9_M.1.1	Telogen	4532	1035252	0.478357	7	2.91165	0	Single p63 Positive
N12.MAA000927.3_9_M.1.1	Telogen	3028	314000	1.41535	1	3.38988	0	Single p63 Positive
O14.MAA000927.3_9_M.1.1	Telogen	3343	539004	1.12613	1	5.39327	0	Single p63 Positive
P17.MAA000927.3_9_M.1.1	Telogen	2427	245819	1.58225	2	1.62295	0	Single p63 Positive
G16.MAA000927.3_9_M.1.1	Telogen	2838	351162	1.96482	2	3.71034	0	Single p63 Positive
I10.MAA000927.3_9_M.1.1	Telogen	3729	326048	0.940321	1	5.62414	0	Single p63 Positive
J20.MAA000927.3_9_M.1.1	Telogen	2085	203213	4.14029	2	5.3823	0	Single p63 Positive
L5.MAA000927.3_9_M.1.1	Telogen	3478	527765	1.15576	7	5.71757	0	Single p63 Positive
G20.MAA000927.3_9_M.1.1	Telogen	2764	1972301	1.02691	2	3.32763	0	Single p63 Positive
I12.MAA000927.3_9_M.1.1	Telogen	2807	433193	1.31109	1	3.75072	0	Single p63 Positive
J21.MAA000927.3_9_M.1.1	Telogen	2405	496293	1.81981	2	6.56563	0	Single p63 Positive
B2.MAA000927.3_9_M.1.1	Telogen	3327	1088718	0.881554	7	6.18804	0	Single p63 Positive
D11.MAA000927.3_9_M.1.1	Telogen	3624	591890	0.946041	1	5.87436	3.72685	Dual Positive
F13.MAA000927.3_9_M.1.1	Telogen	3564	517432	1.19762	1	6.5547	5.95978	Dual Positive
L6.MAA000927.3_9_M.1.1	Telogen	4287	940929	0.539096	6	6.32417	0	Single p63 Positive
B3.MAA000927.3_9_M.1.1	Telogen	2280	538385	1.64939	6	5.47541	0	Single p63 Positive
D12.MAA000927.3_9_M.1.1	Telogen	4090	528341	0.986683	1	1.0622	0	Single p63 Positive
F14.MAA000927.3_9_M.1.1	Telogen	3288	468893	1.02314	1	1.14189	0	Single p63 Positive
G21.MAA000927.3_9_M.1.1	Telogen	3169	706659	1.35503	1	6.68351	0	Single p63 Positive
I13.MAA000927.3_9_M.1.1	Telogen	4211	597247	0.661484	1	5.31614	0	Single p63 Positive
J22.MAA000927.3_9_M.1.1	Telogen	2166	515218	1.77324	2	0	0	Dual Negative
L7.MAA000927.3_9_M.1.1	Telogen	4514	837173	0.622613	6	4.96386	0	Single p63 Positive
M8.MAA000927.3_9_M.1.1	Telogen	4423	704109	0.663785	1	4.90158	3.70786	Dual Positive
M9.MAA000927.3_9_M.1.1	Telogen	3845	927511	0.919224	1	5.21062	0	Single p63 Positive
N14.MAA000927.3_9_M.1.1	Telogen	4275	942204	0.712147	1	5.70124	3.19251	Dual Positive
N13.MAA000927.3_9_M.1.1	Telogen	3089	707795	1.23644	1	3.94859	3.16148	Dual Positive
P18.MAA000927.3_9_M.1.1	Telogen	2513	368853	1.7029	2	0	0	Dual Negative
P19.MAA000927.3_9_M.1.1	Telogen	2093	351932	2.52352	2	4.05749	0	Single p63 Positive
F15.MAA000927.3_9_M.1.1	Telogen	3852	822125	0.851917	1	5.84421	2.89198	Dual Positive
G22.MAA000927.3_9_M.1.1	Telogen	3541	735430	1.69428	2	1.62516	0	Single p63 Positive
I14.MAA000927.3_9_M.1.1	Telogen	2782	345259	1.47393	1	6.33823	0	Single p63 Positive
K1.MAA000927.3_9_M.1.1	Telogen	3126	456995	0.909174	6	5.19536	0	Single p63 Positive
L8.MAA000927.3_9_M.1.1	Telogen	1976	288401	1.8824	1	6.02495	0	Single p63 Positive
M10.MAA000927.3_9_M.1.1	Telogen	2884	644008	1.319	1	5.75642	0	Single p63 Positive
N15.MAA000927.3_9_M.1.1	Telogen	3017	456234	1.27775	1	0	0	Dual Negative
O18.MAA000927.3_9_M.1.1	Telogen	2600	2804115	1.02267	2	2.79329	0	Single p63 Positive
P20.MAA000927.3_9_M.1.1	Telogen	2854	667343	1.65871	2	0	0	Dual Negative
B4.MAA000927.3_9_M.1.1	Telogen	3559	1009207	1.00301	6	6.45232	0	Single p63 Positive
D13.MAA000927.3_9_M.1.1	Telogen	3464	540950	1.19599	1	6.08897	1.04683	Dual Positive
D18.MAA000927.3_9_M.1.1	Telogen	1298	141702	4.30196	7	0	0	Dual Negative
F16.MAA000927.3_9_M.1.1	Telogen	2507	470979	1.65318	2	0	0	Dual Negative
I15.MAA000927.3_9_M.1.1	Telogen	4134	833623	0.661721	1	5.10074	4.23954	Dual Positive
K2.MAA000927.3_9_M.1.1	Telogen	4038	931328	0.666611	6	5.66187	0	Single p63 Positive
L9.MAA000927.3_9_M.1.1	Telogen	3371	347521	1.47118	1	4.59346	3.78788	Dual Positive
D20.MAA000927.3_9_M.1.1	Telogen	2856	830593	1.50051	2	0	0	Dual Negative
F17.MAA000927.3_9_M.1.1	Telogen	3346	779793	1.21412	1	5.91092	0	Single p63 Positive
H2.MAA000927.3_9_M.1.1	Telogen	4609	1269132	0.632939	7	4.43701	0	Single p63 Positive
I16.MAA000927.3_9_M.1.1	Telogen	3526	434292	0.836614	2	5.34966	0	Single p63 Positive
K3.MAA000927.3_9_M.1.1	Telogen	4331	850017	0.497735	6	5.93658	0	Single p63 Positive
M11.MAA000927.3_9_M.1.1	Telogen	3004	437815	1.23553	1	4.33565	0	Single p63 Positive
L10.MAA000927.3_9_M.1.1	Telogen	3656	501027	1.04617	1	6.14428	4.50883	Dual Positive
N16.MAA000927.3_9_M.1.1	Telogen	2965	382512	1.45329	2	1.2849	0	Single p63 Positive
O19.MAA000927.3_9_M.1.1	Telogen	1450	160986	4.40148	2	4.96891	0	Single p63 Positive
P21.MAA000927.3_9_M.1.1	Telogen	3060	500359	1.76268	2	0	0	Dual Negative
M12.MAA000927.3_9_M.1.1	Telogen	3609	646109	1.02649	1	5.882	4.63618	Dual Positive
B7.MAA000927.3_9_M.1.1	Telogen	2303	526132	0.967489	6	0	0	Dual Negative
D22.MAA000927.3_9_M.1.1	Telogen	3126	792872	1.26385	2	2.61098	0	Single p63 Positive
F18.MAA000927.3_9_M.1.1	Telogen	2756	623302	1.28677	2	0	0	Dual Negative
H3.MAA000927.3_9_M.1.1	Telogen	3852	695827	0.683258	6	6.8407	0	Single p63 Positive
I18.MAA000927.3_9_M.1.1	Telogen	2686	1638705	1.0457	2	2.4836	0	Single p63 Positive
K4.MAA000927.3_9_M.1.1	Telogen	4338	707607	0.837603	6	6.82853	0	Single p63 Positive
L11.MAA000927.3_9_M.1.1	Telogen	3297	423164	1.14284	1	0	0	Dual Negative
N17.MAA000927.3_9_M.1.1	Telogen	3016	506752	1.56428	2	5.88103	0	Single p63 Positive
M13.MAA000927.3_9_M.1.1	Telogen	3846	909109	0.766376	1	4.9544	0	Single p63 Positive
N18.MAA000927.3_9_M.1.1	Telogen	1621	310144	2.50968	2	0	0	Dual Negative
O21.MAA000927.3_9_M.1.1	Telogen	2593	666653	1.55788	2	0	0	Dual Negative
O20.MAA000927.3_9_M.1.1	Telogen	1520	181474	2.88133	2	0	0	Dual Negative
P22.MAA000927.3_9_M.1.1	Telogen	2142	346633	2.55673	2	1.3571	0	Single p63 Positive
H4.MAA000927.3_9_M.1.1	Telogen	4093	557594	0.632282	6	6.30953	0	Single p63 Positive
I21.MAA000927.3_9_M.1.1	Telogen	2338	251787	3.22175	2	6.56237	0	Single p63 Positive
K5.MAA000927.3_9_M.1.1	Telogen	3547	268594	0.936806	6	5.99917	0	Single p63 Positive
L12.MAA000927.3_9_M.1.1	Telogen	3130	584612	1.49474	1	6.03227	0	Single p63 Positive
M14.MAA000927.3_9_M.1.1	Telogen	3550	719541	0.970148	1	5.19452	0	Single p63 Positive
N19.MAA000927.3_9_M.1.1	Telogen	3785	822384	1.00633	2	0	0	Dual Negative
O22.MAA000927.3_9_M.1.1	Telogen	2868	959873	1.3472	2	0	0	Dual Negative
B8.MAA000927.3_9_M.1.1	Telogen	2099	226991	4.94833	6	1.68741	0	Single p63 Positive
E1.MAA000927.3_9_M.1.1	Telogen	3737	637429	0.630734	6	5.77643	0	Single p63 Positive
F19.MAA000927.3_9_M.1.1	Telogen	1543	137554	3.36101	2	0	0	Dual Negative
J1.MAA000927.3_9_M.1.1	Telogen	3784	402513	1.07888	7	4.25651	0	Single p63 Positive
K6.MAA000927.3_9_M.1.1	Telogen	3981	848989	0.822402	7	4.83513	0	Single p63 Positive
L13.MAA000927.3_9_M.1.1	Telogen	3748	446730	0.870735	1	3.32726	0	Single p63 Positive
M15.MAA000927.3_9_M.1.1	Telogen	2716	469286	1.84724	1	5.35639	3.0046	Dual Positive
N20.MAA000927.3_9_M.1.1	Telogen	2909	658150	1.13786	2	0	0	Dual Negative
P1.MAA000927.3_9_M.1.1	Telogen	3800	863804	0.819117	6	5.32179	0	Single p63 Positive
B11.MAA000927.3_9_M.1.1	Telogen	1928	653568	1.80518	2	0	0	Dual Negative
B10.MAA000927.3_9_M.1.1	Telogen	3199	694618	1.09482	1	2.73413	0	Single p63 Positive
F20.MAA000927.3_9_M.1.1	Telogen	3562	878564	0.862328	2	4.71319	0	Single p63 Positive
H5.MAA000927.3_9_M.1.1	Telogen	3594	302268	0.844372	3	5.91764	0	Single p63 Positive
E3.MAA000927.3_9_M.1.1	Telogen	3398	949605	1.20425	6	5.67193	0	Single p63 Positive
B12.MAA000927.3_9_M.1.1	Telogen	2339	523088	1.90751	1	1.57349	0	Single p63 Positive
E4.MAA000927.3_9_M.1.1	Telogen	3741	710119	1.05822	6	5.31706	0	Single p63 Positive
F21.MAA000927.3_9_M.1.1	Telogen	2985	1031194	1.18072	2	4.61397	0	Single p63 Positive
F22.MAA000927.3_9_M.1.1	Telogen	3014	1140643	1.35295	2	0	0	Dual Negative
H10.MAA000927.3_9_M.1.1	Telogen	5154	684368	0.893937	1	5.7577	0	Single p63 Positive
H6.MAA000927.3_9_M.1.1	Telogen	3631	663168	0.90789	1	6.22684	0	Single p63 Positive
J2.MAA000927.3_9_M.1.1	Telogen	3379	484316	0.809595	6	4.40092	4.45033	Dual Positive
K7.MAA000927.3_9_M.1.1	Telogen	2876	249967	2.35359	7	7.00411	0	Single p63 Positive
L14.MAA000927.3_9_M.1.1	Telogen	3541	529428	1.28818	1	0	0	Dual Negative
M16.MAA000927.3_9_M.1.1	Telogen	2677	486251	1.69777	2	0	0	Dual Negative
N21.MAA000927.3_9_M.1.1	Telogen	2958	754291	1.25375	2	5.60379	0	Single p63 Positive
P2.MAA000927.3_9_M.1.1	Telogen	3996	1122079	0.795788	6	5.08399	0	Single p63 Positive
J3.MAA000927.3_9_M.1.1	Telogen	4711	1177514	0.682604	7	6.18429	0	Single p63 Positive
B15.MAA000927.3_9_M.1.1	Telogen	1952	689935	1.62281	1	4.71093	0	Single p63 Positive
E9.MAA000927.3_9_M.1.1	Telogen	3222	823164	0.843924	1	1.53568	0	Single p63 Positive
G1.MAA000927.3_9_M.1.1	Telogen	2986	569722	1.60089	6	3.53659	0	Single p63 Positive
H12.MAA000927.3_9_M.1.1	Telogen	3882	739022	1.0778	1	3.33444	0	Single p63 Positive
J4.MAA000927.3_9_M.1.1	Telogen	3222	605685	1.17526	3	5.54227	0	Single p63 Positive
K9.MAA000927.3_9_M.1.1	Telogen	4090	695390	0.766028	1	5.89547	0	Single p63 Positive
L16.MAA000927.3_9_M.1.1	Telogen	2614	323905	1.41409	2	1.40789	0	Single p63 Positive
K8.MAA000927.3_9_M.1.1	Telogen	3439	449909	1.29267	1	4.83206	0	Single p63 Positive
M20.MAA000927.3_9_M.1.1	Telogen	3077	3676583	0.599391	2	0	0	Dual Negative
O1.MAA000927.3_9_M.1.1	Telogen	3560	899920	0.774031	6	5.10199	0	Single p63 Positive
L15.MAA000927.3_9_M.1.1	Telogen	4253	757513	0.613627	1	5.21762	0	Single p63 Positive
M18.MAA000927.3_9_M.1.1	Telogen	2789	3871885	0.836563	2	4.81978	0	Single p63 Positive
N22.MAA000927.3_9_M.1.1	Telogen	2604	688177	1.8186	2	6.32614	0	Single p63 Positive
P3.MAA000927.3_9_M.1.1	Telogen	2262	83018	1.11018	3	0	3.89553	Single p73 Positive
H14.MAA000927.3_9_M.1.1	Telogen	3771	750365	0.791694	1	5.98009	0	Single p63 Positive
J5.MAA000927.3_9_M.1.1	Telogen	3266	537047	0.89409	6	0	0	Dual Negative
K11.MAA000927.3_9_M.1.1	Telogen	4384	751778	0.775421	1	4.53026	3.8895	Dual Positive
L17.MAA000927.3_9_M.1.1	Telogen	2300	350606	1.97199	2	5.37024	0	Single p63 Positive
M22.MAA000927.3_9_M.1.1	Telogen	2165	777662	1.55218	2	0	0	Dual Negative
O2.MAA000927.3_9_M.1.1	Telogen	4463	1794890	0.582803	6	6.20717	0	Single p63 Positive
P5.MAA000927.3_9_M.1.1	Telogen	4073	1086797	0.759102	6	5.68536	0	Single p63 Positive
B16.MAA000927.3_9_M.1.1	Telogen	3053	371549	1.58763	2	1.30602	0	Single p63 Positive
E11.MAA000927.3_9_M.1.1	Telogen	2802	431862	1.48077	1	3.08374	0	Single p63 Positive
G2.MAA000927.3_9_M.1.1	Telogen	4458	1100157	0.599121	6	5.98927	0	Single p63 Positive
O3.MAA000927.3_9_M.1.1	Telogen	2627	102122	0.959161	7	4.77497	0	Single p63 Positive
P6.MAA000927.3_9_M.1.1	Telogen	3533	841213	1.01315	6	6.25705	0	Single p63 Positive
A3.MAA000927.3_9_M.1.1	Telogen	4046	1431641	0.655408	6	4.3273	0	Single p63 Positive
C2.MAA000927.3_9_M.1.1	Telogen	6112	806429	1.06343	3	6.55692	4.48911	Dual Positive
E13.MAA000927.3_9_M.1.1	Telogen	1978	328234	3.27539	1	3.44891	0	Single p63 Positive
C1.MAA000927.3_9_M.1.1	Telogen	4746	1020668	0.581897	6	5.2214	0	Single p63 Positive
G4.MAA000927.3_9_M.1.1	Telogen	3506	643247	1.07088	6	6.75775	1.7341	Dual Positive
H18.MAA000927.3_9_M.1.1	Telogen	1855	297282	4.99957	2	0	0	Dual Negative
J7.MAA000927.3_9_M.1.1	Telogen	3144	562539	1.06578	6	5.00089	5.82001	Dual Positive
E12.MAA000927.3_9_M.1.1	Telogen	3187	556504	0.990797	1	2.73277	5.12465	Dual Positive
G3.MAA000927.3_9_M.1.1	Telogen	4542	973170	0.431253	7	5.37418	0	Single p63 Positive
H16.MAA000927.3_9_M.1.1	Telogen	3113	469683	1.30139	2	2.89219	0	Single p63 Positive
J6.MAA000927.3_9_M.1.1	Telogen	4684	481590	0.561624	7	5.76424	0	Single p63 Positive
K12.MAA000927.3_9_M.1.1	Telogen	3557	499274	0.97935	1	6.01516	0	Single p63 Positive
L18.MAA000927.3_9_M.1.1	Telogen	2923	484164	1.52844	2	3.79265	0	Single p63 Positive
N1.MAA000927.3_9_M.1.1	Telogen	1937	137123	6.36361	7	2.74634	0	Single p63 Positive
K13.MAA000927.3_9_M.1.1	Telogen	2825	435750	1.4051	1	5.54413	0	Single p63 Positive
A4.MAA000927.3_9_M.1.1	Telogen	3162	1106920	1.16592	6	4.67001	0	Single p63 Positive
C3.MAA000927.3_9_M.1.1	Telogen	3461	794757	1.21057	6	3.86189	0	Single p63 Positive
F1.MAA000927.3_9_M.1.1	Telogen	4679	1346720	0.652202	6	6.0291	0	Single p63 Positive
G5.MAA000927.3_9_M.1.1	Telogen	4153	1339375	0.569321	6	5.51995	3.52197	Dual Positive
I1.MAA000927.3_9_M.1.1	Telogen	4330	1094468	0.567179	6	4.62907	0	Single p63 Positive
J9.MAA000927.3_9_M.1.1	Telogen	4265	779289	0.687285	1	5.63744	0	Single p63 Positive
K14.MAA000927.3_9_M.1.1	Telogen	2855	401069	1.81501	1	5.9913	0	Single p63 Positive
L20.MAA000927.3_9_M.1.1	Telogen	2446	419304	1.63718	2	6.06997	0	Single p63 Positive
L19.MAA000927.3_9_M.1.1	Telogen	2815	686628	1.18413	2	3.0629	0	Single p63 Positive
N2.MAA000927.3_9_M.1.1	Telogen	4315	1912978	0.530631	7	5.20902	0	Single p63 Positive
N3.MAA000927.3_9_M.1.1	Telogen	3178	887819	0.952743	6	5.56524	0	Single p63 Positive
O5.MAA000927.3_9_M.1.1	Telogen	4487	1535916	0.653935	6	5.52031	0	Single p63 Positive
P8.MAA000927.3_9_M.1.1	Telogen	2751	88306	0.882234	1	3.83508	0	Single p63 Positive
C4.MAA000927.3_9_M.1.1	Telogen	4116	787612	0.638347	6	6.00953	0	Single p63 Positive
N4.MAA000927.3_9_M.1.1	Telogen	3107	378182	1.23914	6	6.13361	0	Single p63 Positive
O6.MAA000927.3_9_M.1.1	Telogen	4548	897270	0.588424	7	5.90718	0	Single p63 Positive
F2.MAA000927.3_9_M.1.1	Telogen	4753	859391	0.515717	7	2.78049	0	Single p63 Positive
G6.MAA000927.3_9_M.1.1	Telogen	4937	791782	0.532274	7	5.83112	0	Single p63 Positive
I2.MAA000927.3_9_M.1.1	Telogen	4932	888872	0.550686	3	6.22902	0	Single p63 Positive
J10.MAA000927.3_9_M.1.1	Telogen	3005	357652	2.07673	1	4.37309	4.0896	Dual Positive
K15.MAA000927.3_9_M.1.1	Telogen	3161	262600	1.36756	1	6.32934	0	Single p63 Positive
L21.MAA000927.3_9_M.1.1	Telogen	2339	375630	2.48746	2	5.51578	0	Single p63 Positive
P9.MAA000927.3_9_M.1.1	Telogen	3690	463406	1.05372	1	6.42676	0	Single p63 Positive
J11.MAA000927.3_9_M.1.1	Telogen	3562	461788	1.22921	1	5.24385	4.73273	Dual Positive
C14.MAA000927.3_9_M.1.1	Telogen	3416	541878	1.23196	1	5.24299	0	Single p63 Positive
F3.MAA000927.3_9_M.1.1	Telogen	4062	840289	0.748383	6	5.33215	2.64552	Dual Positive
G7.MAA000927.3_9_M.1.1	Telogen	5432	837920	0.378195	4	5.15933	0	Single p63 Positive
I3.MAA000927.3_9_M.1.1	Telogen	4000	801184	0.721924	6	2.27594	0	Single p63 Positive
P10.MAA000927.3_9_M.1.1	Telogen	3372	524330	1.0319	1	3.66725	1.06719	Dual Positive
K16.MAA000927.3_9_M.1.1	Telogen	2079	237924	1.50522	2	5.31195	0	Single p63 Positive
L22.MAA000927.3_9_M.1.1	Telogen	3825	888411	0.926378	2	0	0	Dual Negative
N5.MAA000927.3_9_M.1.1	Telogen	3943	1070027	0.745135	6	5.74964	0	Single p63 Positive
A8.MAA000927.3_9_M.1.1	Telogen	3364	629586	1.51331	1	5.42993	0	Single p63 Positive
C22.MAA000927.3_9_M.1.1	Telogen	2262	338357	2.47954	2	1.9331	0	Single p63 Positive
G9.MAA000927.3_9_M.1.1	Telogen	3031	370332	1.43536	1	6.88602	0	Single p63 Positive
F4.MAA000927.3_9_M.1.1	Telogen	4024	746273	0.740054	6	4.90527	0	Single p63 Positive
M1.MAA000927.3_9_M.1.1	Telogen	4182	1422439	0.591654	7	5.70071	0	Single p63 Positive
N6.MAA000927.3_9_M.1.1	Telogen	4014	1141615	0.747514	6	6.59635	0	Single p63 Positive
I4.MAA000927.3_9_M.1.1	Telogen	4159	816322	0.762949	6	4.9198	0	Single p63 Positive
J12.MAA000927.3_9_M.1.1	Telogen	3342	420078	1.242	1	2.35347	4.7877	Dual Positive
K18.MAA000927.3_9_M.1.1	Telogen	3645	2630085	0.849014	2	1.90259	0	Single p63 Positive
A9.MAA000927.3_9_M.1.1	Telogen	2887	542833	1.37123	1	5.63182	0	Single p63 Positive
D1.MAA000927.3_9_M.1.1	Telogen	4672	935511	0.52253	6	3.05916	0	Single p63 Positive
F5.MAA000927.3_9_M.1.1	Telogen	4204	596083	0.751255	6	6.14354	3.90502	Dual Positive
I5.MAA000927.3_9_M.1.1	Telogen	4400	543117	0.54733	7	4.66297	0	Single p63 Positive
J13.MAA000927.3_9_M.1.1	Telogen	3868	341749	1.10313	1	3.40987	0	Single p63 Positive
K20.MAA000927.3_9_M.1.1	Telogen	3102	2140539	0.766088	2	4.20277	0	Single p63 Positive
M2.MAA000927.3_9_M.1.1	Telogen	3643	808214	0.883838	6	5.89925	0	Single p63 Positive
G10.MAA000927.3_9_M.1.1	Telogen	4370	524937	0.599881	1	6.08049	0	Single p63 Positive
N7.MAA000927.3_9_M.1.1	Telogen	4202	539304	0.426871	7	5.61157	0	Single p63 Positive
O9.MAA000927.3_9_M.1.1	Telogen	3074	639724	0.956645	1	2.17655	0	Single p63 Positive
A11.MAA000927.3_9_M.1.1	Telogen	3249	648851	1.35999	1	6.58879	0	Single p63 Positive
D2.MAA000927.3_9_M.1.1	Telogen	3248	513763	1.17966	1	5.9518	0	Single p63 Positive
F6.MAA000927.3_9_M.1.1	Telogen	2692	560089	1.61864	1	7.05595	0	Single p63 Positive
G11.MAA000927.3_9_M.1.1	Telogen	4558	631489	0.631469	1	5.38425	1.99255	Dual Positive
M3.MAA000927.3_9_M.1.1	Telogen	3740	803280	0.839546	6	6.0326	0	Single p63 Positive
N8.MAA000927.3_9_M.1.1	Telogen	2929	434082	1.31607	1	0	0	Dual Negative
O10.MAA000927.3_9_M.1.1	Telogen	3715	724532	1.25979	1	5.48544	0	Single p63 Positive
P13.MAA000927.3_9_M.1.1	Telogen	3346	382997	1.2594	1	4.974	0	Single p63 Positive
I6.MAA000927.3_9_M.1.1	Telogen	3121	144155	1.56709	6	6.74207	0	Single p63 Positive
J14.MAA000927.3_9_M.1.1	Telogen	3434	275115	1.3656	1	0	0	Dual Negative
K22.MAA000927.3_9_M.1.1	Telogen	1623	116197	5.6942	7	0	0	Dual Negative
F17.MAA000938.3_8_M.1.1	Telogen	2573	204552	2.51212	1	0	0	Dual Negative
H10.MAA000938.3_8_M.1.1	Telogen	2746	202221	1.81683	1	2.38786	5.43142	Dual Positive
J4.MAA000938.3_8_M.1.1	Telogen	2800	165268	1.26062	1	5.67483	5.38829	Dual Positive
K14.MAA000938.3_8_M.1.1	Telogen	3208	228727	1.2469	2	5.09231	0	Single p63 Positive
B6.MAA000938.3_8_M.1.1	Telogen	3714	367739	1.08906	6	1.31354	0	Single p63 Positive
D6.MAA000938.3_8_M.1.1	Telogen	3356	228724	1.28186	6	6.23937	0	Single p63 Positive
M2.MAA000938.3_8_M.1.1	Telogen	3942	389912	0.986046	6	6.90642	0	Single p63 Positive
B7.MAA000938.3_8_M.1.1	Telogen	2794	140440	3.28157	6	7.92434	0	Single p63 Positive
D9.MAA000938.3_8_M.1.1	Telogen	2924	206880	1.86703	1	6.83938	0	Single p63 Positive
H11.MAA000938.3_8_M.1.1	Telogen	4187	362200	1.13064	2	5.31097	0	Single p63 Positive
J5.MAA000938.3_8_M.1.1	Telogen	1925	89108	2.10709	6	6.73658	0	Single p63 Positive
K16.MAA000938.3_8_M.1.1	Telogen	2606	114071	1.99581	1	5.88728	0	Single p63 Positive
M3.MAA000938.3_8_M.1.1	Telogen	4051	288504	0.718533	7	6.46496	0	Single p63 Positive
N4.MAA000938.3_8_M.1.1	Telogen	3395	175890	1.32232	6	5.9889	0	Single p63 Positive
O7.MAA000938.3_8_M.1.1	Telogen	4550	350916	0.469974	6	5.71395	0	Single p63 Positive
P13.MAA000938.3_8_M.1.1	Telogen	3032	175744	1.34999	2	0	0	Dual Negative
B10.MAA000938.3_8_M.1.1	Telogen	2807	276066	1.53125	2	3.40048	0	Single p63 Positive
D10.MAA000938.3_8_M.1.1	Telogen	3265	219036	1.11375	2	1.71658	0	Single p63 Positive
F20.MAA000938.3_8_M.1.1	Telogen	3210	304572	1.06223	1	5.42736	4.56659	Dual Positive
H12.MAA000938.3_8_M.1.1	Telogen	4932	412844	0.639469	2	6.00515	0	Single p63 Positive
J6.MAA000938.3_8_M.1.1	Telogen	3589	271510	1.11879	6	4.36112	0	Single p63 Positive
N5.MAA000938.3_8_M.1.1	Telogen	2479	193799	1.83864	6	6.43832	5.01489	Dual Positive
K17.MAA000938.3_8_M.1.1	Telogen	3129	211267	1.40932	1	4.74145	0	Single p63 Positive
O8.MAA000938.3_8_M.1.1	Telogen	2485	133839	1.8977	2	5.19473	0	Single p63 Positive
P14.MAA000938.3_8_M.1.1	Telogen	2231	109057	2.29443	1	0	0	Dual Negative
M4.MAA000938.3_8_M.1.1	Telogen	4046	393927	0.548348	7	6.45062	0	Single p63 Positive
N6.MAA000938.3_8_M.1.1	Telogen	3823	336097	1.19473	1	2.29516	0	Single p63 Positive
O9.MAA000938.3_8_M.1.1	Telogen	2612	193657	1.61255	2	0	0	Dual Negative
P15.MAA000938.3_8_M.1.1	Telogen	2241	105663	2.25168	1	5.47059	0	Single p63 Positive
K18.MAA000938.3_8_M.1.1	Telogen	4933	369596	0.579689	4	5.46549	2.6761	Dual Positive
M5.MAA000938.3_8_M.1.1	Telogen	4207	358611	0.84388	7	3.75719	0	Single p63 Positive
N7.MAA000938.3_8_M.1.1	Telogen	3314	206614	1.36485	6	1.76472	0	Single p63 Positive
O10.MAA000938.3_8_M.1.1	Telogen	2693	140533	2.25695	2	4.3729	0	Single p63 Positive
A1.MAA000938.3_8_M.1.1	Telogen	4821	298187	0.559917	4	2.66823	0	Single p63 Positive
P16.MAA000938.3_8_M.1.1	Telogen	3114	150532	1.14334	1	5.63483	2.0338	Dual Positive
B11.MAA000938.3_8_M.1.1	Telogen	2700	207598	2.08842	2	5.42671	0	Single p63 Positive
D12.MAA000938.3_8_M.1.1	Telogen	2497	147782	2.16028	2	6.50863	0	Single p63 Positive
F21.MAA000938.3_8_M.1.1	Telogen	3360	257540	1.41821	1	3.46771	0	Single p63 Positive
H13.MAA000938.3_8_M.1.1	Telogen	2772	177515	1.98552	1	6.71352	0	Single p63 Positive
J9.MAA000938.3_8_M.1.1	Telogen	2772	209157	1.8116	2	1.75459	0	Single p63 Positive
B12.MAA000938.3_8_M.1.1	Telogen	2663	232141	1.79413	2	0	0	Dual Negative
D13.MAA000938.3_8_M.1.1	Telogen	3202	279540	1.48266	2	6.05608	0	Single p63 Positive
G1.MAA000938.3_8_M.1.1	Telogen	4041	318412	0.892679	7	5.15751	0	Single p63 Positive
A3.MAA000938.3_8_M.1.1	Telogen	4940	395906	0.71547	1	4.84649	2.14915	Dual Positive
H16.MAA000938.3_8_M.1.1	Telogen	3209	289771	1.39752	1	6.5582	0	Single p63 Positive
P17.MAA000938.3_8_M.1.1	Telogen	2879	161051	1.61941	1	1.97536	2.59663	Dual Positive
J10.MAA000938.3_8_M.1.1	Telogen	2648	203935	2.3772	2	0	0	Dual Negative
K19.MAA000938.3_8_M.1.1	Telogen	3458	225462	1.51057	1	6.0563	4.63485	Dual Positive
M6.MAA000938.3_8_M.1.1	Telogen	3612	296465	1.11999	7	6.20146	0	Single p63 Positive
N8.MAA000938.3_8_M.1.1	Telogen	3073	189658	1.76469	2	0	0	Dual Negative
O12.MAA000938.3_8_M.1.1	Telogen	3856	311365	0.788935	2	0	0	Dual Negative
N9.MAA000938.3_8_M.1.1	Telogen	2494	230274	3.09638	2	0	0	Dual Negative
O13.MAA000938.3_8_M.1.1	Telogen	3909	194355	0.980237	2	4.82419	0	Single p63 Positive
P18.MAA000938.3_8_M.1.1	Telogen	3687	218130	0.971535	1	4.96366	0	Single p63 Positive
B14.MAA000938.3_8_M.1.1	Telogen	2749	219096	1.55997	2	0	0	Dual Negative
D17.MAA000938.3_8_M.1.1	Telogen	3360	286540	1.34415	1	4.59226	0	Single p63 Positive
H19.MAA000938.3_8_M.1.1	Telogen	4592	337617	0.809991	1	4.94315	0	Single p63 Positive
J11.MAA000938.3_8_M.1.1	Telogen	2830	219152	1.79822	2	4.92647	0	Single p63 Positive
K20.MAA000938.3_8_M.1.1	Telogen	3155	271625	1.75565	1	5.52683	0	Single p63 Positive
M7.MAA000938.3_8_M.1.1	Telogen	3424	207081	0.850817	1	4.94906	0	Single p63 Positive
I1.MAA000938.3_8_M.1.1	Telogen	3422	252446	1.39753	6	6.11497	0	Single p63 Positive
J13.MAA000938.3_8_M.1.1	Telogen	3113	242164	1.44677	2	5.59625	0	Single p63 Positive
K21.MAA000938.3_8_M.1.1	Telogen	3408	136836	1.33395	1	5.72989	0	Single p63 Positive
M8.MAA000938.3_8_M.1.1	Telogen	2645	136204	2.19656	2	2.12129	0	Single p63 Positive
N10.MAA000938.3_8_M.1.1	Telogen	4128	297534	1.09958	2	5.79	0	Single p63 Positive
O14.MAA000938.3_8_M.1.1	Telogen	2799	135396	2.46299	2	6.26414	0	Single p63 Positive
A5.MAA000938.3_8_M.1.1	Telogen	3214	321604	0.978807	6	0	3.64579	Single p73 Positive
B15.MAA000938.3_8_M.1.1	Telogen	2952	196290	2.00493	1	6.08479	1.80739	Dual Positive
D22.MAA000938.3_8_M.1.1	Telogen	4927	360001	0.812509	2	6.03468	1.32913	Dual Positive
G3.MAA000938.3_8_M.1.1	Telogen	3506	358964	0.918323	6	5.05627	0	Single p63 Positive
P19.MAA000938.3_8_M.1.1	Telogen	3133	190731	1.28561	1	5.8792	3.97837	Dual Positive
E1.MAA000938.3_8_M.1.1	Telogen	3624	229887	0.829559	6	5.81695	0	Single p63 Positive
G4.MAA000938.3_8_M.1.1	Telogen	4204	394409	0.626112	6	5.94363	0	Single p63 Positive
I2.MAA000938.3_8_M.1.1	Telogen	4196	290935	0.988296	6	2.42583	0	Single p63 Positive
J14.MAA000938.3_8_M.1.1	Telogen	3328	164310	2.38005	2	4.02132	0	Single p63 Positive
K22.MAA000938.3_8_M.1.1	Telogen	3409	269886	1.23002	1	6.00358	0	Single p63 Positive
M9.MAA000938.3_8_M.1.1	Telogen	2576	168140	2.41213	2	0	0	Dual Negative
N11.MAA000938.3_8_M.1.1	Telogen	2434	143232	1.93888	2	6.0062	0	Single p63 Positive
A6.MAA000938.3_8_M.1.1	Telogen	3783	410065	0.931339	6	6.1086	0	Single p63 Positive
B16.MAA000938.3_8_M.1.1	Telogen	2972	203870	1.40252	1	5.46571	4.43541	Dual Positive
O16.MAA000938.3_8_M.1.1	Telogen	1683	79423	3.25948	6	0	0	Dual Negative
A7.MAA000938.3_8_M.1.1	Telogen	3719	375450	1.10576	6	6.71095	0	Single p63 Positive
B17.MAA000938.3_8_M.1.1	Telogen	3915	384477	1.06201	1	6.0209	0	Single p63 Positive
E2.MAA000938.3_8_M.1.1	Telogen	3158	192757	1.64456	6	3.29359	0	Single p63 Positive
G5.MAA000938.3_8_M.1.1	Telogen	5539	99972	0.321056	7	6.08932	0	Single p63 Positive
I3.MAA000938.3_8_M.1.1	Telogen	3368	317181	0.934185	6	6.01825	0	Single p63 Positive
J15.MAA000938.3_8_M.1.1	Telogen	3315	273850	1.33309	1	5.42672	0	Single p63 Positive
L1.MAA000938.3_8_M.1.1	Telogen	3068	223391	2.66187	7	4.28529	0	Single p63 Positive
M10.MAA000938.3_8_M.1.1	Telogen	2504	288098	1.65894	2	6.90494	0	Single p63 Positive
N12.MAA000938.3_8_M.1.1	Telogen	2670	155087	2.00555	2	5.94393	0	Single p63 Positive
P20.MAA000938.3_8_M.1.1	Telogen	3009	182907	1.46106	1	4.19881	0	Single p63 Positive
O17.MAA000938.3_8_M.1.1	Telogen	2674	196302	1.92207	1	0	0	Dual Negative
P21.MAA000938.3_8_M.1.1	Telogen	3731	214249	0.957378	6	7.41895	0	Single p63 Positive
G6.MAA000938.3_8_M.1.1	Telogen	4026	376126	0.704078	7	5.37691	0	Single p63 Positive
I4.MAA000938.3_8_M.1.1	Telogen	3772	306092	0.961613	6	6.01463	0	Single p63 Positive
J16.MAA000938.3_8_M.1.1	Telogen	2965	222162	1.33588	1	0	0	Dual Negative
L3.MAA000938.3_8_M.1.1	Telogen	3523	291657	0.921966	7	5.88891	0	Single p63 Positive
M11.MAA000938.3_8_M.1.1	Telogen	3424	261974	1.55461	2	6.01478	0	Single p63 Positive
N13.MAA000938.3_8_M.1.1	Telogen	2732	258990	1.99276	2	3.67912	0	Single p63 Positive
O18.MAA000938.3_8_M.1.1	Telogen	4117	274415	0.961816	2	3.71565	0	Single p63 Positive
P22.MAA000938.3_8_M.1.1	Telogen	2352	159975	2.26416	1	0	5.33408	Single p73 Positive
A9.MAA000938.3_8_M.1.1	Telogen	2747	300743	1.5452	2	5.85832	0	Single p63 Positive
B18.MAA000938.3_8_M.1.1	Telogen	2747	183945	1.66892	1	0	0	Dual Negative
E3.MAA000938.3_8_M.1.1	Telogen	4327	411760	0.830666	6	6.33583	0	Single p63 Positive
I5.MAA000938.3_8_M.1.1	Telogen	3999	363417	1.20726	4	5.22231	0	Single p63 Positive
J17.MAA000938.3_8_M.1.1	Telogen	4015	210910	0.765047	3	5.7185	3.53192	Dual Positive
L4.MAA000938.3_8_M.1.1	Telogen	3654	233635	0.96645	6	5.016	1.66396	Dual Positive
M12.MAA000938.3_8_M.1.1	Telogen	1928	147062	2.38816	2	2.681	0	Single p63 Positive
N14.MAA000938.3_8_M.1.1	Telogen	2323	186364	2.16599	2	0	0	Dual Negative
O20.MAA000938.3_8_M.1.1	Telogen	3128	246526	1.62727	1	2.20967	0	Single p63 Positive
A10.MAA000938.3_8_M.1.1	Telogen	3263	218456	2.1386	2	0	0	Dual Negative
B22.MAA000938.3_8_M.1.1	Telogen	3326	303310	1.17234	1	5.72886	0	Single p63 Positive
E4.MAA000938.3_8_M.1.1	Telogen	3614	286817	1.30043	6	6.83723	0	Single p63 Positive
G7.MAA000938.3_8_M.1.1	Telogen	3303	130117	1.37347	6	6.42297	0	Single p63 Positive
I6.MAA000938.3_8_M.1.1	Telogen	6489	491066	0.336497	4	5.45167	1.96138	Dual Positive
J18.MAA000938.3_8_M.1.1	Telogen	2831	278148	1.44494	1	5.45826	0	Single p63 Positive
L5.MAA000938.3_8_M.1.1	Telogen	3561	291899	0.823585	6	6.54599	0	Single p63 Positive
M13.MAA000938.3_8_M.1.1	Telogen	2638	263017	1.7409	2	0	0	Dual Negative
N15.MAA000938.3_8_M.1.1	Telogen	3479	246104	0.910354	1	4.40996	0	Single p63 Positive
O21.MAA000938.3_8_M.1.1	Telogen	2831	183200	1.95711	1	5.97638	0	Single p63 Positive
A12.MAA000938.3_8_M.1.1	Telogen	3168	220513	2.26311	2	0	0	Dual Negative
A11.MAA000938.3_8_M.1.1	Telogen	2852	391636	1.63409	2	0	0	Dual Negative
C1.MAA000938.3_8_M.1.1	Telogen	3278	259339	1.29218	7	3.18369	0	Single p63 Positive
E5.MAA000938.3_8_M.1.1	Telogen	3768	184804	0.859946	6	5.69915	0	Single p63 Positive
G9.MAA000938.3_8_M.1.1	Telogen	2402	182633	2.32328	2	5.1717	0	Single p63 Positive
C2.MAA000938.3_8_M.1.1	Telogen	3882	337059	1.00883	6	5.17073	0	Single p63 Positive
A13.MAA000938.3_8_M.1.1	Telogen	3309	288203	1.49566	2	2.07186	0	Single p63 Positive
C3.MAA000938.3_8_M.1.1	Telogen	3701	253525	1.16447	6	6.89876	0	Single p63 Positive
E14.MAA000938.3_8_M.1.1	Telogen	2448	202049	2.62417	2	0	0	Dual Negative
E6.MAA000938.3_8_M.1.1	Telogen	3851	267271	1.14109	7	4.72956	0	Single p63 Positive
G13.MAA000938.3_8_M.1.1	Telogen	2828	232820	1.93295	2	6.27965	0	Single p63 Positive
I9.MAA000938.3_8_M.1.1	Telogen	3005	270233	1.42842	2	0	0	Dual Negative
J20.MAA000938.3_8_M.1.1	Telogen	2870	164047	1.94676	1	6.20407	0	Single p63 Positive
G11.MAA000938.3_8_M.1.1	Telogen	4201	245046	1.77454	2	5.59967	0	Single p63 Positive
I7.MAA000938.3_8_M.1.1	Telogen	4666	285718	1.09697	7	5.38448	0	Single p63 Positive
J19.MAA000938.3_8_M.1.1	Telogen	3080	217430	1.50352	1	2.69446	0	Single p63 Positive
L6.MAA000938.3_8_M.1.1	Telogen	3789	332213	0.786035	6	5.26604	0	Single p63 Positive
M14.MAA000938.3_8_M.1.1	Telogen	2807	262777	1.88555	2	5.19217	0	Single p63 Positive
N17.MAA000938.3_8_M.1.1	Telogen	2489	230160	2.38937	1	1.67612	0	Single p63 Positive
O22.MAA000938.3_8_M.1.1	Telogen	2918	196376	2.13447	1	2.41453	6.6529	Dual Positive
L7.MAA000938.3_8_M.1.1	Telogen	3111	284482	1.20849	6	6.05522	0	Single p63 Positive
A14.MAA000938.3_8_M.1.1	Telogen	2832	210231	1.70012	2	5.90608	0	Single p63 Positive
C4.MAA000938.3_8_M.1.1	Telogen	3153	193067	1.90034	6	4.83078	0	Single p63 Positive
E17.MAA000938.3_8_M.1.1	Telogen	3066	207874	1.69257	1	4.41619	0	Single p63 Positive
G14.MAA000938.3_8_M.1.1	Telogen	2739	285239	1.9005	2	4.35835	0	Single p63 Positive
I10.MAA000938.3_8_M.1.1	Telogen	2883	234450	1.57431	2	4.29742	0	Single p63 Positive
J21.MAA000938.3_8_M.1.1	Telogen	3413	269879	1.47489	1	5.56212	0	Single p63 Positive
M15.MAA000938.3_8_M.1.1	Telogen	5055	344538	0.63907	1	5.33307	1.3616	Dual Positive
L8.MAA000938.3_8_M.1.1	Telogen	2979	192783	1.28676	2	5.79238	0	Single p63 Positive
M16.MAA000938.3_8_M.1.1	Telogen	2708	157882	1.55264	1	5.87407	0	Single p63 Positive
N19.MAA000938.3_8_M.1.1	Telogen	2983	215246	1.93089	1	6.53464	0	Single p63 Positive
N18.MAA000938.3_8_M.1.1	Telogen	3800	424054	0.996678	1	0	2.98899	Single p73 Positive
P1.MAA000938.3_8_M.1.1	Telogen	3884	212405	1.1021	6	4.13042	0	Single p63 Positive
P2.MAA000938.3_8_M.1.1	Telogen	3615	239781	1.13061	7	5.54283	0	Single p63 Positive
C6.MAA000938.3_8_M.1.1	Telogen	4652	321192	0.762529	6	0	4.51403	Single p73 Positive
E19.MAA000938.3_8_M.1.1	Telogen	3260	506215	1.29106	1	2.38667	3.28394	Dual Positive
G17.MAA000938.3_8_M.1.1	Telogen	3386	306546	1.08005	1	5.92998	0	Single p63 Positive
I11.MAA000938.3_8_M.1.1	Telogen	3074	247666	1.69214	2	5.74269	0	Single p63 Positive
J22.MAA000938.3_8_M.1.1	Telogen	3020	256819	1.39602	1	3.01891	0	Single p63 Positive
L9.MAA000938.3_8_M.1.1	Telogen	2610	161121	2.86426	2	0	0	Dual Negative
M17.MAA000938.3_8_M.1.1	Telogen	2957	250176	1.44615	1	5.77074	5.3026	Dual Positive
N20.MAA000938.3_8_M.1.1	Telogen	3476	259093	1.56714	1	2.79962	0	Single p63 Positive
P3.MAA000938.3_8_M.1.1	Telogen	4635	256025	0.710471	7	3.34431	0	Single p63 Positive
A15.MAA000938.3_8_M.1.1	Telogen	2632	144795	2.43911	1	6.35302	0	Single p63 Positive
K1.MAA000938.3_8_M.1.1	Telogen	4188	304018	1.11596	6	3.30741	5.00406	Dual Positive
L12.MAA000938.3_8_M.1.1	Telogen	2989	250173	1.26842	2	5.56383	0	Single p63 Positive
M18.MAA000938.3_8_M.1.1	Telogen	3060	242986	1.45954	1	3.39479	0	Single p63 Positive
N21.MAA000938.3_8_M.1.1	Telogen	3326	393458	1.387	1	4.49931	2.93338	Dual Positive
P4.MAA000938.3_8_M.1.1	Telogen	4409	319925	0.574318	7	4.44728	0	Single p63 Positive
A16.MAA000938.3_8_M.1.1	Telogen	4115	374999	1.24849	1	5.08141	0	Single p63 Positive
C13.MAA000938.3_8_M.1.1	Telogen	3035	312774	1.34153	2	0	0	Dual Negative
F1.MAA000938.3_8_M.1.1	Telogen	3709	236789	1.07907	6	7.05092	0	Single p63 Positive
G18.MAA000938.3_8_M.1.1	Telogen	2546	209937	1.74295	1	0	0	Dual Negative
I13.MAA000938.3_8_M.1.1	Telogen	3484	261163	1.82211	2	0	0	Dual Negative
K2.MAA000938.3_8_M.1.1	Telogen	3553	284556	1.11446	6	6.35232	0	Single p63 Positive
L14.MAA000938.3_8_M.1.1	Telogen	3690	324642	1.38697	2	3.24425	0	Single p63 Positive
M19.MAA000938.3_8_M.1.1	Telogen	3541	278530	0.814056	1	5.54482	4.72116	Dual Positive
N22.MAA000938.3_8_M.1.1	Telogen	3574	490561	1.20194	1	2.9625	0	Single p63 Positive
P5.MAA000938.3_8_M.1.1	Telogen	4451	247425	0.734984	6	5.97391	1.61773	Dual Positive
A18.MAA000938.3_8_M.1.1	Telogen	2651	215943	2.12925	1	5.09424	0	Single p63 Positive
C14.MAA000938.3_8_M.1.1	Telogen	3079	236930	1.20631	2	5.90862	0	Single p63 Positive
F2.MAA000938.3_8_M.1.1	Telogen	3868	343722	1.15859	7	6.16988	0	Single p63 Positive
H1.MAA000938.3_8_M.1.1	Telogen	3481	216078	1.19393	6	5.36544	0	Single p63 Positive
I17.MAA000938.3_8_M.1.1	Telogen	3286	377150	1.45383	1	6.43204	0	Single p63 Positive
K3.MAA000938.3_8_M.1.1	Telogen	3384	211008	1.20886	6	6.05801	0	Single p63 Positive
L16.MAA000938.3_8_M.1.1	Telogen	3116	185495	1.53148	2	6.1866	0	Single p63 Positive
M20.MAA000938.3_8_M.1.1	Telogen	4514	302898	0.969064	1	4.83988	0	Single p63 Positive
O1.MAA000938.3_8_M.1.1	Telogen	2773	147503	1.61613	6	5.70144	0	Single p63 Positive
P7.MAA000938.3_8_M.1.1	Telogen	3348	269123	1.90666	6	5.60673	0	Single p63 Positive
A19.MAA000938.3_8_M.1.1	Telogen	2973	235590	2.23143	1	3.27594	2.25017	Dual Positive
C16.MAA000938.3_8_M.1.1	Telogen	3558	271093	1.46337	1	5.33547	0	Single p63 Positive
F3.MAA000938.3_8_M.1.1	Telogen	5046	549036	0.469701	4	5.58695	0	Single p63 Positive
H2.MAA000938.3_8_M.1.1	Telogen	4102	394376	0.734719	6	5.80101	0	Single p63 Positive
I20.MAA000938.3_8_M.1.1	Telogen	2936	267784	1.73208	1	6.42514	0	Single p63 Positive
A22.MAA000938.3_8_M.1.1	Telogen	3239	315484	1.74287	1	5.81061	4.06139	Dual Positive
M21.MAA000938.3_8_M.1.1	Telogen	2731	232964	1.65274	1	5.20007	0	Single p63 Positive
O2.MAA000938.3_8_M.1.1	Telogen	3351	284343	1.29344	6	6.00498	0	Single p63 Positive
P8.MAA000938.3_8_M.1.1	Telogen	2750	153442	1.54002	2	3.5141	0	Single p63 Positive
D1.MAA000938.3_8_M.1.1	Telogen	5259	483499	0.494954	4	5.59026	0	Single p63 Positive
F4.MAA000938.3_8_M.1.1	Telogen	2723	271950	1.34765	6	1.54269	0	Single p63 Positive
H3.MAA000938.3_8_M.1.1	Telogen	3947	350197	0.91531	7	5.86429	0	Single p63 Positive
I21.MAA000938.3_8_M.1.1	Telogen	2429	299176	2.13668	1	4.85215	0	Single p63 Positive
K4.MAA000938.3_8_M.1.1	Telogen	3884	238505	1.15954	3	5.1767	0	Single p63 Positive
L17.MAA000938.3_8_M.1.1	Telogen	3675	270810	1.00092	1	4.45354	0	Single p63 Positive
O3.MAA000938.3_8_M.1.1	Telogen	4196	298569	1.01909	6	5.38772	0	Single p63 Positive
P9.MAA000938.3_8_M.1.1	Telogen	2948	156276	1.34714	2	0	0	Dual Negative
B2.MAA000938.3_8_M.1.1	Telogen	3413	316665	1.1466	6	4.16135	0	Single p63 Positive
B3.MAA000938.3_8_M.1.1	Telogen	4087	338227	0.752659	7	5.11541	0	Single p63 Positive
D2.MAA000938.3_8_M.1.1	Telogen	3817	380993	0.778939	6	4.99711	0	Single p63 Positive
F6.MAA000938.3_8_M.1.1	Telogen	3895	368381	0.635491	6	5.26649	0	Single p63 Positive
H4.MAA000938.3_8_M.1.1	Telogen	3503	218578	1.06414	7	4.92907	0	Single p63 Positive
I22.MAA000938.3_8_M.1.1	Telogen	3321	288043	1.37034	1	5.81199	0	Single p63 Positive
K5.MAA000938.3_8_M.1.1	Telogen	3948	334749	0.786302	7	4.86333	0	Single p63 Positive
L19.MAA000938.3_8_M.1.1	Telogen	3090	183692	1.53731	1	6.33101	0	Single p63 Positive
M22.MAA000938.3_8_M.1.1	Telogen	2833	295568	1.45007	1	6.04953	3.7281	Dual Positive
D3.MAA000938.3_8_M.1.1	Telogen	4045	415750	0.952712	7	4.85578	0	Single p63 Positive
N1.MAA000938.3_8_M.1.1	Telogen	3759	207122	1.05007	4	3.01123	0	Single p63 Positive
O4.MAA000938.3_8_M.1.1	Telogen	4081	259682	0.76239	6	6.33368	0	Single p63 Positive
P10.MAA000938.3_8_M.1.1	Telogen	2321	114390	2.31009	2	0	0	Dual Negative
F7.MAA000938.3_8_M.1.1	Telogen	2799	210014	1.70875	1	5.7684	0	Single p63 Positive
H6.MAA000938.3_8_M.1.1	Telogen	3964	337744	0.721053	7	5.58902	0	Single p63 Positive
J1.MAA000938.3_8_M.1.1	Telogen	4006	283889	0.622055	7	4.52813	0	Single p63 Positive
K6.MAA000938.3_8_M.1.1	Telogen	3765	262893	0.924453	7	5.79341	0	Single p63 Positive
L20.MAA000938.3_8_M.1.1	Telogen	3472	202742	1.58394	1	2.38552	0	Single p63 Positive
F10.MAA000938.3_8_M.1.1	Telogen	2449	153143	3.01758	2	6.35546	0	Single p63 Positive
H7.MAA000938.3_8_M.1.1	Telogen	3466	243082	0.957899	6	6.13502	0	Single p63 Positive
J2.MAA000938.3_8_M.1.1	Telogen	3286	212490	1.05607	6	4.3945	0	Single p63 Positive
K7.MAA000938.3_8_M.1.1	Telogen	2923	161112	1.30844	6	6.22209	0	Single p63 Positive
L21.MAA000938.3_8_M.1.1	Telogen	2957	201823	1.98437	1	5.77785	0	Single p63 Positive
N2.MAA000938.3_8_M.1.1	Telogen	3662	320608	0.910206	3	5.01539	0	Single p63 Positive
O5.MAA000938.3_8_M.1.1	Telogen	3588	251035	0.989181	6	6.06662	0	Single p63 Positive
P11.MAA000938.3_8_M.1.1	Telogen	2443	119977	2.2909	2	0	0	Dual Negative
B4.MAA000938.3_8_M.1.1	Telogen	4135	358768	0.74311	6	5.14182	0	Single p63 Positive
D4.MAA000938.3_8_M.1.1	Telogen	3534	268016	1.10512	6	4.10591	0	Single p63 Positive
D5.MAA000938.3_8_M.1.1	Telogen	3790	277733	1.06088	3	6.15841	0	Single p63 Positive
F13.MAA000938.3_8_M.1.1	Telogen	2643	211512	1.9484	2	6.26491	0	Single p63 Positive
H9.MAA000938.3_8_M.1.1	Telogen	2663	167672	2.08477	2	0	0	Dual Negative
J3.MAA000938.3_8_M.1.1	Telogen	3569	299030	0.879071	7	5.41636	0	Single p63 Positive
K10.MAA000938.3_8_M.1.1	Telogen	3151	219650	1.25915	2	4.89056	0	Single p63 Positive
M1.MAA000938.3_8_M.1.1	Telogen	5007	380302	0.54916	4	4.50427	2.82001	Dual Positive
N3.MAA000938.3_8_M.1.1	Telogen	3855	196787	0.861474	7	5.61825	0	Single p63 Positive
P12.MAA000938.3_8_M.1.1	Telogen	2508	116563	1.98942	2	5.28987	0	Single p63 Positive
B5.MAA000938.3_8_M.1.1	Telogen	3791	361728	0.813829	6	5.35234	0	Single p63 Positive
A21.B003283.3_38_F.1.1	Telogen	2106	639049	3.26819	2	0	0	Dual Negative
C1.B003283.3_38_F.1.1	Telogen	3855	1600117	1.08508	6	4.59631	0	Single p63 Positive
D3.B003283.3_38_F.1.1	Telogen	5206	1473589	0.462835	6	6.15545	0	Single p63 Positive
E5.B003283.3_38_F.1.1	Telogen	4458	1512828	0.617059	6	5.26453	0	Single p63 Positive
F7.B003283.3_38_F.1.1	Telogen	5409	2058408	0.248409	7	4.28241	0	Single p63 Positive
G9.B003283.3_38_F.1.1	Telogen	2635	484961	2.03006	1	2.22442	0	Single p63 Positive
H11.B003283.3_38_F.1.1	Telogen	2553	603936	1.8126	1	6.18311	0	Single p63 Positive
I13.B003283.3_38_F.1.1	Telogen	2962	817144	1.35245	1	6.12838	6.22978	Dual Positive
J16.B003283.3_38_F.1.1	Telogen	3374	1232098	1.0669	1	0	0	Dual Negative
K19.B003283.3_38_F.1.1	Telogen	2257	636360	2.36448	2	0	0	Dual Negative
L21.B003283.3_38_F.1.1	Telogen	2947	859293	1.63253	2	0.771842	0	Single p63 Positive
C2.B003283.3_38_F.1.1	Telogen	3356	1220564	0.963135	7	5.0951	0	Single p63 Positive
D4.B003283.3_38_F.1.1	Telogen	4906	1489068	0.402852	7	5.91809	0	Single p63 Positive
E6.B003283.3_38_F.1.1	Telogen	3944	1512643	1.00549	7	5.2883	0	Single p63 Positive
F8.B003283.3_38_F.1.1	Telogen	3655	979430	1.09994	3	6.22933	0	Single p63 Positive
G10.B003283.3_38_F.1.1	Telogen	3109	865927	1.46854	1	5.6282	0	Single p63 Positive
H12.B003283.3_38_F.1.1	Telogen	3788	1066391	0.892938	6	7.21715	0	Single p63 Positive
I14.B003283.3_38_F.1.1	Telogen	3827	980937	0.750942	6	5.6468	5.76539	Dual Positive
N1.B003283.3_38_F.1.1	Telogen	4116	1667936	0.962623	7	6.54946	0	Single p63 Positive
J17.B003283.3_38_F.1.1	Telogen	6327	1767336	0.345651	7	5.78797	0	Single p63 Positive
K20.B003283.3_38_F.1.1	Telogen	2716	832225	1.75541	2	0	0	Dual Negative
L22.B003283.3_38_F.1.1	Telogen	2748	888690	2.43054	2	4.44727	0	Single p63 Positive
O3.B003283.3_38_F.1.1	Telogen	2596	528330	2.23878	6	6.14551	0	Single p63 Positive
P6.B003283.3_38_F.1.1	Telogen	4636	583339	0.593705	7	6.14326	0	Single p63 Positive
A22.B003283.3_38_F.1.1	Telogen	2000	923826	2.44514	2	5.60438	0	Single p63 Positive
N2.B003283.3_38_F.1.1	Telogen	3850	1148734	0.85454	6	7.14076	0	Single p63 Positive
E7.B003283.3_38_F.1.1	Telogen	3906	1031502	0.725668	6	6.57838	0	Single p63 Positive
F9.B003283.3_38_F.1.1	Telogen	3382	892107	0.976464	1	5.68591	4.10115	Dual Positive
G11.B003283.3_38_F.1.1	Telogen	3155	1029284	1.1095	6	7.4154	0	Single p63 Positive
H13.B003283.3_38_F.1.1	Telogen	3531	1222857	1.48911	1	5.99367	6.35164	Dual Positive
I15.B003283.3_38_F.1.1	Telogen	4170	1583156	0.606161	6	5.8802	0	Single p63 Positive
J19.B003283.3_38_F.1.1	Telogen	2778	939986	1.9693	2	5.45069	0	Single p63 Positive
K21.B003283.3_38_F.1.1	Telogen	2619	1057363	2.09103	2	0	0	Dual Negative
M1.B003283.3_38_F.1.1	Telogen	4018	990360	0.81572	7	5.8178	0	Single p63 Positive
N3.B003283.3_38_F.1.1	Telogen	5201	1475332	0.55602	7	6.28502	0	Single p63 Positive
O6.B003283.3_38_F.1.1	Telogen	4309	876113	0.935227	6	5.99554	0	Single p63 Positive
O5.B003283.3_38_F.1.1	Telogen	3575	405515	0.912403	6	5.87522	0	Single p63 Positive
P7.B003283.3_38_F.1.1	Telogen	3933	799638	0.892741	7	4.73225	0	Single p63 Positive
B1.B003283.3_38_F.1.1	Telogen	5429	2253396	0.525493	7	5.93427	0	Single p63 Positive
C3.B003283.3_38_F.1.1	Telogen	3041	657092	1.05884	6	4.50854	0	Single p63 Positive
D5.B003283.3_38_F.1.1	Telogen	3823	1738284	1.05317	6	6.90859	0	Single p63 Positive
P8.B003283.3_38_F.1.1	Telogen	3204	714727	1.03174	7	2.6095	0	Single p63 Positive
H14.B003283.3_38_F.1.1	Telogen	3860	1104563	0.985694	6	6.36374	0	Single p63 Positive
I16.B003283.3_38_F.1.1	Telogen	3365	1017497	0.942485	6	5.51611	3.89503	Dual Positive
J20.B003283.3_38_F.1.1	Telogen	2475	769415	2.19653	2	1.28076	0	Single p63 Positive
K22.B003283.3_38_F.1.1	Telogen	3002	937423	1.75236	2	0	0	Dual Negative
M2.B003283.3_38_F.1.1	Telogen	3704	1142434	0.783271	3	6.26401	0	Single p63 Positive
N4.B003283.3_38_F.1.1	Telogen	4539	1083079	0.632037	7	6.07735	0	Single p63 Positive
O7.B003283.3_38_F.1.1	Telogen	3719	1116473	0.994952	7	6.29194	0	Single p63 Positive
P9.B003283.3_38_F.1.1	Telogen	3354	625288	0.978358	1	3.21843	0	Single p63 Positive
A1.B003283.3_38_F.1.1	Telogen	5543	2585048	0.438908	3	6.78113	0	Single p63 Positive
B3.B003283.3_38_F.1.1	Telogen	3399	1173159	1.41654	6	6.84987	0	Single p63 Positive
C5.B003283.3_38_F.1.1	Telogen	4081	1545414	0.730352	7	6.12651	0	Single p63 Positive
D7.B003283.3_38_F.1.1	Telogen	3273	613767	1.10199	3	5.57952	0	Single p63 Positive
B2.B003283.3_38_F.1.1	Telogen	3779	1391407	0.79915	6	6.00543	0	Single p63 Positive
C4.B003283.3_38_F.1.1	Telogen	3974	1070098	0.915292	3	6.01463	3.59761	Dual Positive
D6.B003283.3_38_F.1.1	Telogen	4127	1485942	0.713607	7	6.71993	0	Single p63 Positive
E8.B003283.3_38_F.1.1	Telogen	3948	1965070	0.979138	6	5.64877	0	Single p63 Positive
F10.B003283.3_38_F.1.1	Telogen	3187	945934	1.12254	1	0	0	Dual Negative
G12.B003283.3_38_F.1.1	Telogen	3195	806916	1.35079	1	6.04585	0	Single p63 Positive
E9.B003283.3_38_F.1.1	Telogen	2884	731243	1.43379	1	6.1052	0	Single p63 Positive
O8.B003283.3_38_F.1.1	Telogen	4181	1043845	0.696181	6	6.30805	0	Single p63 Positive
P10.B003283.3_38_F.1.1	Telogen	2826	394157	1.53312	1	4.81039	2.15306	Dual Positive
A2.B003283.3_38_F.1.1	Telogen	3778	1276675	0.949252	6	6.71919	0	Single p63 Positive
B4.B003283.3_38_F.1.1	Telogen	5428	1744633	0.484619	7	4.73548	0	Single p63 Positive
C6.B003283.3_38_F.1.1	Telogen	3400	1172583	1.07348	6	5.38273	0	Single p63 Positive
D8.B003283.3_38_F.1.1	Telogen	3248	793372	0.890815	3	5.64664	0	Single p63 Positive
E10.B003283.3_38_F.1.1	Telogen	3386	742099	1.00846	1	5.88455	0	Single p63 Positive
F12.B003283.3_38_F.1.1	Telogen	4529	607544	0.537957	6	6.65023	0	Single p63 Positive
F11.B003283.3_38_F.1.1	Telogen	3124	919326	1.62965	1	6.96749	0	Single p63 Positive
G14.B003283.3_38_F.1.1	Telogen	3911	975108	1.01723	6	5.47184	5.57029	Dual Positive
H16.B003283.3_38_F.1.1	Telogen	3088	718164	1.11884	1	4.83881	0	Single p63 Positive
I18.B003283.3_38_F.1.1	Telogen	2613	471868	1.76191	2	0	0	Dual Negative
G13.B003283.3_38_F.1.1	Telogen	5107	1652061	0.443228	6	6.10145	0	Single p63 Positive
H15.B003283.3_38_F.1.1	Telogen	3122	775309	1.30556	1	3.0744	0	Single p63 Positive
I17.B003283.3_38_F.1.1	Telogen	2300	511677	1.9402	1	5.8491	0	Single p63 Positive
J21.B003283.3_38_F.1.1	Telogen	2800	580659	1.94155	2	5.25834	0	Single p63 Positive
L1.B003283.3_38_F.1.1	Telogen	3997	931455	0.936338	6	5.51313	1.44002	Dual Positive
M3.B003283.3_38_F.1.1	Telogen	3808	736651	0.900657	3	5.25961	0	Single p63 Positive
N5.B003283.3_38_F.1.1	Telogen	3725	847058	1.07283	6	6.67602	0	Single p63 Positive
J22.B003283.3_38_F.1.1	Telogen	2640	558336	1.72217	2	4.40179	0	Single p63 Positive
C7.B003283.3_38_F.1.1	Telogen	3695	1085708	0.767658	6	5.65139	0	Single p63 Positive
D9.B003283.3_38_F.1.1	Telogen	3002	811606	1.02378	1	6.78216	0	Single p63 Positive
E11.B003283.3_38_F.1.1	Telogen	3076	578340	1.41131	1	6.62427	0	Single p63 Positive
F13.B003283.3_38_F.1.1	Telogen	4430	1237760	0.67694	6	6.81511	0	Single p63 Positive
G15.B003283.3_38_F.1.1	Telogen	4913	1526574	0.552488	6	6.54632	0	Single p63 Positive
H17.B003283.3_38_F.1.1	Telogen	4697	1479215	0.658554	1	6.75957	4.33126	Dual Positive
I19.B003283.3_38_F.1.1	Telogen	2159	432512	2.26402	2	6.90061	0	Single p63 Positive
K1.B003283.3_38_F.1.1	Telogen	7070	1319922	0.249768	2	4.87178	0	Single p63 Positive
L3.B003283.3_38_F.1.1	Telogen	5267	1371051	0.454798	4	6.75461	0	Single p63 Positive
M5.B003283.3_38_F.1.1	Telogen	3952	558859	1.10528	7	6.52087	0	Single p63 Positive
L2.B003283.3_38_F.1.1	Telogen	4188	726282	0.846031	7	5.29466	0	Single p63 Positive
N7.B003283.3_38_F.1.1	Telogen	3906	799245	1.00451	6	5.90698	0	Single p63 Positive
O10.B003283.3_38_F.1.1	Telogen	4318	561282	0.804301	6	5.24625	0	Single p63 Positive
M4.B003283.3_38_F.1.1	Telogen	3212	557317	0.956814	6	6.59235	0	Single p63 Positive
N6.B003283.3_38_F.1.1	Telogen	3392	529936	1.37056	6	6.31698	0	Single p63 Positive
O9.B003283.3_38_F.1.1	Telogen	3992	548015	1.20213	1	5.78069	0	Single p63 Positive
A3.B003283.3_38_F.1.1	Telogen	3993	976854	0.892104	6	6.18246	5.10468	Dual Positive
B5.B003283.3_38_F.1.1	Telogen	3786	1365242	0.868427	6	6.62245	0	Single p63 Positive
I20.B003283.3_38_F.1.1	Telogen	2646	773529	1.53415	2	5.73231	0	Single p63 Positive
K2.B003283.3_38_F.1.1	Telogen	3895	849246	1.04692	6	6.53476	0	Single p63 Positive
L4.B003283.3_38_F.1.1	Telogen	4367	951586	0.809091	6	6.32993	3.44921	Dual Positive
M6.B003283.3_38_F.1.1	Telogen	4211	773625	0.788307	7	5.70673	0	Single p63 Positive
N8.B003283.3_38_F.1.1	Telogen	3674	587739	1.00771	7	6.00621	0	Single p63 Positive
O11.B003283.3_38_F.1.1	Telogen	4516	1496280	0.641856	7	4.31994	0	Single p63 Positive
A5.B003283.3_38_F.1.1	Telogen	3062	826609	1.85484	1	0	4.95111	Single p73 Positive
B7.B003283.3_38_F.1.1	Telogen	3371	992927	1.10033	6	5.53252	0	Single p63 Positive
A4.B003283.3_38_F.1.1	Telogen	3746	906444	1.12236	6	6.05899	0	Single p63 Positive
C9.B003283.3_38_F.1.1	Telogen	3300	1959338	1.15471	6	6.06313	0	Single p63 Positive
D11.B003283.3_38_F.1.1	Telogen	2815	371932	1.27149	1	5.67461	0	Single p63 Positive
E13.B003283.3_38_F.1.1	Telogen	3842	945853	0.895017	6	6.85243	0	Single p63 Positive
B6.B003283.3_38_F.1.1	Telogen	3506	1426235	0.881288	6	6.536	0	Single p63 Positive
C8.B003283.3_38_F.1.1	Telogen	3704	1010560	0.702265	6	5.70656	0	Single p63 Positive
D10.B003283.3_38_F.1.1	Telogen	5350	1441905	0.397056	1	6.30028	3.35833	Dual Positive
E12.B003283.3_38_F.1.1	Telogen	3241	710667	1.48821	1	3.50748	0	Single p63 Positive
F14.B003283.3_38_F.1.1	Telogen	4632	1550759	0.590524	4	5.28664	0	Single p63 Positive
G16.B003283.3_38_F.1.1	Telogen	5047	1267616	0.52304	6	6.3549	0	Single p63 Positive
H18.B003283.3_38_F.1.1	Telogen	2886	822637	1.37205	2	0.795525	0	Single p63 Positive
F15.B003283.3_38_F.1.1	Telogen	2648	804425	1.897	1	0.80787	0	Single p63 Positive
A6.B003283.3_38_F.1.1	Telogen	2659	806056	2.30903	6	6.23129	0	Single p63 Positive
B8.B003283.3_38_F.1.1	Telogen	2961	796847	1.25114	1	5.97902	0	Single p63 Positive
C10.B003283.3_38_F.1.1	Telogen	3116	778990	1.43173	1	5.03541	0	Single p63 Positive
D12.B003283.3_38_F.1.1	Telogen	3120	454368	1.53793	1	6.19806	0	Single p63 Positive
E14.B003283.3_38_F.1.1	Telogen	4000	1139322	0.874132	6	6.34675	0	Single p63 Positive
F16.B003283.3_38_F.1.1	Telogen	3853	1364140	0.894834	6	2.79693	0	Single p63 Positive
G18.B003283.3_38_F.1.1	Telogen	2221	635451	1.94853	2	6.59897	0	Single p63 Positive
H20.B003283.3_38_F.1.1	Telogen	2803	590634	1.79995	2	5.07612	0	Single p63 Positive
G17.B003283.3_38_F.1.1	Telogen	4600	1018395	0.703387	7	5.9034	0	Single p63 Positive
I22.B003283.3_38_F.1.1	Telogen	2467	449881	2.34775	2	6.87745	0	Single p63 Positive
K4.B003283.3_38_F.1.1	Telogen	3770	882206	0.989759	6	6.46018	0	Single p63 Positive
L6.B003283.3_38_F.1.1	Telogen	3850	734602	0.840143	6	6.25838	0	Single p63 Positive
H19.B003283.3_38_F.1.1	Telogen	2357	441242	2.05809	2	1.71067	0	Single p63 Positive
I21.B003283.3_38_F.1.1	Telogen	2372	450647	2.06222	2	1.69342	0	Single p63 Positive
K3.B003283.3_38_F.1.1	Telogen	3542	774815	1.16475	6	5.98124	0	Single p63 Positive
L5.B003283.3_38_F.1.1	Telogen	5354	877598	0.515335	4	5.15364	2.83042	Dual Positive
M7.B003283.3_38_F.1.1	Telogen	3671	846869	1.10171	3	4.73934	0	Single p63 Positive
N9.B003283.3_38_F.1.1	Telogen	3006	567079	2.29228	1	5.35113	0	Single p63 Positive
O12.B003283.3_38_F.1.1	Telogen	1613	323555	4.79616	1	6.83988	0	Single p63 Positive
M8.B003283.3_38_F.1.1	Telogen	3804	424078	0.817172	7	5.45723	0	Single p63 Positive
E15.B003283.3_38_F.1.1	Telogen	3282	1033252	1.32157	1	5.95382	0	Single p63 Positive
F17.B003283.3_38_F.1.1	Telogen	4521	871926	1.04839	2	6.15045	0	Single p63 Positive
G19.B003283.3_38_F.1.1	Telogen	2344	585312	2.73509	2	6.01452	0	Single p63 Positive
H21.B003283.3_38_F.1.1	Telogen	2703	725555	2.57437	2	6.36517	0	Single p63 Positive
J1.B003283.3_38_F.1.1	Telogen	4453	981139	0.610938	7	6.07578	0	Single p63 Positive
K5.B003283.3_38_F.1.1	Telogen	4118	770045	0.97871	6	6.93305	0	Single p63 Positive
L7.B003283.3_38_F.1.1	Telogen	3638	929549	0.936551	7	5.63731	0	Single p63 Positive
M9.B003283.3_38_F.1.1	Telogen	2863	577512	1.80104	1	5.84021	3.57322	Dual Positive
N11.B003283.3_38_F.1.1	Telogen	3594	555988	1.04651	1	5.57442	0	Single p63 Positive
O14.B003283.3_38_F.1.1	Telogen	3620	524735	1.31737	1	6.44554	0	Single p63 Positive
N10.B003283.3_38_F.1.1	Telogen	3390	607142	1.66324	1	4.27421	0	Single p63 Positive
A8.B003283.3_38_F.1.1	Telogen	2407	247866	2.94684	1	6.54959	0	Single p63 Positive
O13.B003283.3_38_F.1.1	Telogen	5114	459945	0.509194	1	5.91515	4.82774	Dual Positive
A7.B003283.3_38_F.1.1	Telogen	3881	1145145	1.14587	3	6.69117	0	Single p63 Positive
B9.B003283.3_38_F.1.1	Telogen	4634	352326	0.636803	6	6.02922	0	Single p63 Positive
C11.B003283.3_38_F.1.1	Telogen	3911	950424	0.811004	6	6.13978	0	Single p63 Positive
D13.B003283.3_38_F.1.1	Telogen	4196	1156985	0.735528	6	5.80001	0	Single p63 Positive
B10.B003283.3_38_F.1.1	Telogen	3465	1731369	1.03477	1	5.19323	0	Single p63 Positive
L8.B003283.3_38_F.1.1	Telogen	4062	1080727	0.955049	6	5.86275	0	Single p63 Positive
M10.B003283.3_38_F.1.1	Telogen	3055	507575	1.67696	1	2.9302	4.30265	Dual Positive
N12.B003283.3_38_F.1.1	Telogen	3241	628543	1.38708	1	0	0	Dual Negative
O15.B003283.3_38_F.1.1	Telogen	5131	1490998	0.557041	4	4.24004	0	Single p63 Positive
A9.B003283.3_38_F.1.1	Telogen	2780	434008	1.37527	1	4.75536	0	Single p63 Positive
B11.B003283.3_38_F.1.1	Telogen	5607	2258452	0.601159	1	6.88301	0	Single p63 Positive
C13.B003283.3_38_F.1.1	Telogen	4257	1158475	0.680207	7	4.2493	0	Single p63 Positive
D15.B003283.3_38_F.1.1	Telogen	2596	602101	1.67837	1	6.95559	0	Single p63 Positive
C12.B003283.3_38_F.1.1	Telogen	3444	642629	1.15088	1	6.45012	0	Single p63 Positive
E17.B003283.3_38_F.1.1	Telogen	3125	1006195	1.38282	1	6.82902	0	Single p63 Positive
F19.B003283.3_38_F.1.1	Telogen	3112	642240	1.87498	2	4.04399	0	Single p63 Positive
G21.B003283.3_38_F.1.1	Telogen	3004	1074237	1.26525	2	0	0	Dual Negative
D14.B003283.3_38_F.1.1	Telogen	2888	721017	1.73051	1	5.36872	4.76646	Dual Positive
E16.B003283.3_38_F.1.1	Telogen	3800	1089869	1.03104	1	6.40328	3.8076	Dual Positive
F18.B003283.3_38_F.1.1	Telogen	3269	756047	1.16826	2	0	0	Dual Negative
G20.B003283.3_38_F.1.1	Telogen	2498	828575	1.91767	2	5.85388	0	Single p63 Positive
H22.B003283.3_38_F.1.1	Telogen	2689	974310	1.3345	2	4.762	0	Single p63 Positive
J2.B003283.3_38_F.1.1	Telogen	3947	538034	0.885526	6	6.35168	0	Single p63 Positive
K6.B003283.3_38_F.1.1	Telogen	3344	814736	1.18411	6	6.00039	0	Single p63 Positive
I1.B003283.3_38_F.1.1	Telogen	4237	1090098	0.85746	7	5.15065	0	Single p63 Positive
A10.B003283.3_38_F.1.1	Telogen	4628	1211986	0.598956	7	2.38886	0	Single p63 Positive
B12.B003283.3_38_F.1.1	Telogen	2625	792602	2.20404	1	5.83379	0	Single p63 Positive
C14.B003283.3_38_F.1.1	Telogen	3978	1276178	0.76276	7	3.75022	0	Single p63 Positive
D16.B003283.3_38_F.1.1	Telogen	3034	503916	1.82683	1	2.70077	0	Single p63 Positive
E18.B003283.3_38_F.1.1	Telogen	3039	761431	1.9112	2	6.09193	0	Single p63 Positive
F20.B003283.3_38_F.1.1	Telogen	3855	1025055	0.807433	2	6.34348	0	Single p63 Positive
G22.B003283.3_38_F.1.1	Telogen	2803	1113637	1.69573	2	5.20613	0	Single p63 Positive
I2.B003283.3_38_F.1.1	Telogen	4026	906348	0.799646	7	5.95314	0	Single p63 Positive
J5.B003283.3_38_F.1.1	Telogen	3287	802137	0.940534	3	3.15445	0	Single p63 Positive
K8.B003283.3_38_F.1.1	Telogen	3433	1279692	1.2126	7	6.38311	0	Single p63 Positive
J3.B003283.3_38_F.1.1	Telogen	3216	915577	1.46419	3	4.22999	0	Single p63 Positive
L10.B003283.3_38_F.1.1	Telogen	3339	818595	1.52252	1	5.63746	0	Single p63 Positive
M12.B003283.3_38_F.1.1	Telogen	3235	620180	1.89028	1	6.73851	0	Single p63 Positive
N14.B003283.3_38_F.1.1	Telogen	3358	619786	1.25938	1	2.8411	4.70696	Dual Positive
K7.B003283.3_38_F.1.1	Telogen	4568	1010551	0.538473	7	4.80177	0	Single p63 Positive
L9.B003283.3_38_F.1.1	Telogen	5155	1005670	0.474337	4	4.84642	0	Single p63 Positive
M11.B003283.3_38_F.1.1	Telogen	3958	379625	0.932675	1	6.00799	0	Single p63 Positive
N13.B003283.3_38_F.1.1	Telogen	2707	484147	1.82362	1	6.50452	0	Single p63 Positive
O16.B003283.3_38_F.1.1	Telogen	3255	920867	1.37971	1	5.4244	0	Single p63 Positive
O17.B003283.3_38_F.1.1	Telogen	4344	1097640	0.806102	6	6.31553	0	Single p63 Positive
H1.B003283.3_38_F.1.1	Telogen	3164	1224108	1.7446	3	4.67469	0	Single p63 Positive
I3.B003283.3_38_F.1.1	Telogen	5073	1083345	0.478342	4	6.13272	3.35662	Dual Positive
J6.B003283.3_38_F.1.1	Telogen	3893	793299	0.849895	6	7.62099	0	Single p63 Positive
K9.B003283.3_38_F.1.1	Telogen	3307	1031391	1.46853	1	6.56628	0	Single p63 Positive
L11.B003283.3_38_F.1.1	Telogen	2335	409488	3.07724	1	7.0654	0	Single p63 Positive
M13.B003283.3_38_F.1.1	Telogen	3113	693477	1.28961	1	6.17326	0	Single p63 Positive
N15.B003283.3_38_F.1.1	Telogen	4758	266967	0.508327	7	6.66424	0	Single p63 Positive
O18.B003283.3_38_F.1.1	Telogen	2825	505964	1.96339	2	6.57983	0	Single p63 Positive
A12.B003283.3_38_F.1.1	Telogen	5057	1098095	0.748569	7	6.34593	0	Single p63 Positive
B14.B003283.3_38_F.1.1	Telogen	4039	1479120	0.693611	6	5.49876	1.10798	Dual Positive
C16.B003283.3_38_F.1.1	Telogen	3678	875689	0.978468	6	3.07062	0	Single p63 Positive
A11.B003283.3_38_F.1.1	Telogen	2805	645502	1.68393	1	1.97363	4.6954	Dual Positive
B13.B003283.3_38_F.1.1	Telogen	4941	1659255	0.542288	6	6.67876	0	Single p63 Positive
C15.B003283.3_38_F.1.1	Telogen	3307	1054414	1.48269	1	6.36547	0	Single p63 Positive
D17.B003283.3_38_F.1.1	Telogen	3422	812780	1.18741	1	4.82056	0	Single p63 Positive
E19.B003283.3_38_F.1.1	Telogen	4056	1162684	1.18726	2	1.49073	0	Single p63 Positive
F21.B003283.3_38_F.1.1	Telogen	2648	676700	1.7183	2	5.77354	0	Single p63 Positive
D18.B003283.3_38_F.1.1	Telogen	3944	1455596	1.06453	1	4.62487	0	Single p63 Positive
M14.B003283.3_38_F.1.1	Telogen	2828	704107	1.54085	3	6.50929	0	Single p63 Positive
N16.B003283.3_38_F.1.1	Telogen	4155	975085	0.748444	6	5.76815	0	Single p63 Positive
O19.B003283.3_38_F.1.1	Telogen	2502	435613	2.27349	2	0	0	Dual Negative
A13.B003283.3_38_F.1.1	Telogen	2458	857833	1.83438	1	5.46091	0	Single p63 Positive
B15.B003283.3_38_F.1.1	Telogen	2947	834666	1.77557	1	5.33306	0	Single p63 Positive
C17.B003283.3_38_F.1.1	Telogen	3133	1427366	1.70834	1	5.40126	0	Single p63 Positive
D19.B003283.3_38_F.1.1	Telogen	2417	669323	1.61413	2	0	0	Dual Negative
E20.B003283.3_38_F.1.1	Telogen	5816	2277580	0.208645	2	2.74013	0	Single p63 Positive
E21.B003283.3_38_F.1.1	Telogen	2419	613786	2.5311	2	0	0	Dual Negative
G1.B003283.3_38_F.1.1	Telogen	4020	1539698	0.907645	7	6.24239	0	Single p63 Positive
H3.B003283.3_38_F.1.1	Telogen	2975	1075761	1.17132	1	6.34546	0	Single p63 Positive
F22.B003283.3_38_F.1.1	Telogen	2620	603587	1.89151	2	5.97547	0	Single p63 Positive
H2.B003283.3_38_F.1.1	Telogen	4019	1163477	0.806945	1	6.00591	0	Single p63 Positive
I4.B003283.3_38_F.1.1	Telogen	4149	1321337	0.790396	7	6.5855	0	Single p63 Positive
J7.B003283.3_38_F.1.1	Telogen	3302	879423	1.11154	3	4.79079	0	Single p63 Positive
K10.B003283.3_38_F.1.1	Telogen	2490	476663	1.74287	1	5.47254	0	Single p63 Positive
L12.B003283.3_38_F.1.1	Telogen	3384	770469	1.00184	6	4.50597	0	Single p63 Positive
I5.B003283.3_38_F.1.1	Telogen	3623	901092	0.974548	6	5.20949	0	Single p63 Positive
A14.B003283.3_38_F.1.1	Telogen	2281	549747	2.48961	1	5.12604	0	Single p63 Positive
B16.B003283.3_38_F.1.1	Telogen	3075	953260	1.802	1	6.60031	0	Single p63 Positive
C18.B003283.3_38_F.1.1	Telogen	2561	940507	2.12289	2	1.99871	0	Single p63 Positive
D20.B003283.3_38_F.1.1	Telogen	2826	616663	1.67029	2	6.57161	0	Single p63 Positive
E22.B003283.3_38_F.1.1	Telogen	2399	781135	2.14321	2	6.66175	0	Single p63 Positive
G2.B003283.3_38_F.1.1	Telogen	3058	750695	1.25552	3	5.47275	0	Single p63 Positive
H4.B003283.3_38_F.1.1	Telogen	3793	1094880	0.768472	7	6.26736	0	Single p63 Positive
I6.B003283.3_38_F.1.1	Telogen	3298	775758	1.06768	3	5.93332	0	Single p63 Positive
J9.B003283.3_38_F.1.1	Telogen	3069	595357	1.55792	1	5.86377	0	Single p63 Positive
K12.B003283.3_38_F.1.1	Telogen	3861	1144392	0.82098	6	6.60818	0	Single p63 Positive
J8.B003283.3_38_F.1.1	Telogen	4075	1164832	0.632461	6	6.38	0	Single p63 Positive
L14.B003283.3_38_F.1.1	Telogen	5507	1069297	0.411283	7	5.44267	0	Single p63 Positive
M16.B003283.3_38_F.1.1	Telogen	4086	978340	0.813996	7	5.07162	0	Single p63 Positive
N18.B003283.3_38_F.1.1	Telogen	2934	1071466	1.81063	2	4.38615	0	Single p63 Positive
K11.B003283.3_38_F.1.1	Telogen	3401	899830	1.15441	1	7.00315	0	Single p63 Positive
L13.B003283.3_38_F.1.1	Telogen	3310	678045	1.27245	1	6.85729	4.49412	Dual Positive
M15.B003283.3_38_F.1.1	Telogen	3266	673263	1.08906	1	5.63564	0	Single p63 Positive
N17.B003283.3_38_F.1.1	Telogen	5721	1652988	0.440282	4	6.16647	0	Single p63 Positive
O20.B003283.3_38_F.1.1	Telogen	2778	835213	2.09085	2	4.52173	0	Single p63 Positive
O21.B003283.3_38_F.1.1	Telogen	3143	665261	1.78808	2	5.71913	0	Single p63 Positive
H5.B003283.3_38_F.1.1	Telogen	2409	545357	1.8314	1	6.36378	5.13401	Dual Positive
I7.B003283.3_38_F.1.1	Telogen	1668	612744	2.61987	6	5.63505	0	Single p63 Positive
J10.B003283.3_38_F.1.1	Telogen	5241	1314253	0.680517	6	3.42344	0	Single p63 Positive
K13.B003283.3_38_F.1.1	Telogen	3361	730727	1.26805	1	6.64117	0	Single p63 Positive
L15.B003283.3_38_F.1.1	Telogen	3395	851509	1.61357	1	6.91167	3.76764	Dual Positive
M17.B003283.3_38_F.1.1	Telogen	4291	600553	1.55127	1	6.68494	5.05957	Dual Positive
N19.B003283.3_38_F.1.1	Telogen	3182	1250647	1.89257	2	0.587557	0	Single p63 Positive
O22.B003283.3_38_F.1.1	Telogen	2580	619504	2.04681	2	0	0	Dual Negative
A16.B003283.3_38_F.1.1	Telogen	2857	955267	1.63214	1	3.22195	4.91295	Dual Positive
B18.B003283.3_38_F.1.1	Telogen	1903	621582	3.3942	2	0	0	Dual Negative
C20.B003283.3_38_F.1.1	Telogen	2939	748822	1.53505	2	5.54021	0	Single p63 Positive
A15.B003283.3_38_F.1.1	Telogen	3171	883132	1.31446	1	4.70805	3.00814	Dual Positive
B17.B003283.3_38_F.1.1	Telogen	2625	1387303	1.82556	1	4.86219	0	Single p63 Positive
C19.B003283.3_38_F.1.1	Telogen	2643	616649	1.84265	2	0	0	Dual Negative
D21.B003283.3_38_F.1.1	Telogen	3918	858417	0.923343	1	1.92054	0	Single p63 Positive
F1.B003283.3_38_F.1.1	Telogen	3589	1306615	0.879451	6	6.06993	0	Single p63 Positive
G3.B003283.3_38_F.1.1	Telogen	4015	1122069	0.801057	6	6.34648	2.60098	Dual Positive
D22.B003283.3_38_F.1.1	Telogen	2798	553418	1.64675	2	0	0	Dual Negative
N20.B003283.3_38_F.1.1	Telogen	2743	1064185	2.05096	2	0	0	Dual Negative
P1.B003283.3_38_F.1.1	Telogen	4108	1080764	1.18133	6	6.65225	0	Single p63 Positive
A17.B003283.3_38_F.1.1	Telogen	2934	1291938	1.77744	1	6.57613	0	Single p63 Positive
B19.B003283.3_38_F.1.1	Telogen	2889	1109378	1.66527	2	5.19005	0	Single p63 Positive
C21.B003283.3_38_F.1.1	Telogen	2733	895801	1.69019	2	5.96194	0	Single p63 Positive
E1.B003283.3_38_F.1.1	Telogen	4276	1720557	0.634578	7	4.97769	0	Single p63 Positive
F3.B003283.3_38_F.1.1	Telogen	4310	1121469	0.651035	7	5.74078	0	Single p63 Positive
G5.B003283.3_38_F.1.1	Telogen	4137	1243837	0.623581	7	4.34868	0	Single p63 Positive
F2.B003283.3_38_F.1.1	Telogen	4877	1085764	0.513119	3	6.27917	0	Single p63 Positive
H7.B003283.3_38_F.1.1	Telogen	3766	1082607	0.810207	6	6.02561	3.89248	Dual Positive
I9.B003283.3_38_F.1.1	Telogen	2894	605090	1.43412	1	5.71517	0	Single p63 Positive
J12.B003283.3_38_F.1.1	Telogen	2783	907329	1.46008	1	4.04671	5.35426	Dual Positive
G4.B003283.3_38_F.1.1	Telogen	4211	1167835	0.659838	7	5.30515	0	Single p63 Positive
H6.B003283.3_38_F.1.1	Telogen	3235	1012254	1.20669	6	6.29958	3.77229	Dual Positive
I8.B003283.3_38_F.1.1	Telogen	4537	751922	1.07162	3	6.09552	0	Single p63 Positive
J11.B003283.3_38_F.1.1	Telogen	4282	1260509	0.683275	1	0.950368	0	Single p63 Positive
K14.B003283.3_38_F.1.1	Telogen	3389	1053943	1.53204	1	5.70337	0	Single p63 Positive
L16.B003283.3_38_F.1.1	Telogen	3371	263189	1.33015	1	5.92253	4.39186	Dual Positive
M18.B003283.3_38_F.1.1	Telogen	2301	810949	2.73977	2	4.0975	0	Single p63 Positive
K15.B003283.3_38_F.1.1	Telogen	3170	980881	1.30761	1	5.92189	0	Single p63 Positive
C22.B003283.3_38_F.1.1	Telogen	4051	1490302	1.06877	2	0.513425	0	Single p63 Positive
E2.B003283.3_38_F.1.1	Telogen	3893	1238654	0.822467	7	5.8913	0	Single p63 Positive
F4.B003283.3_38_F.1.1	Telogen	4565	1156016	0.64511	7	5.73039	0	Single p63 Positive
G6.B003283.3_38_F.1.1	Telogen	3934	1065679	0.877305	6	6.07426	0	Single p63 Positive
H8.B003283.3_38_F.1.1	Telogen	5336	1411310	0.42966	4	5.18654	3.0703	Dual Positive
I10.B003283.3_38_F.1.1	Telogen	3609	734215	1.04772	1	2.21615	0	Single p63 Positive
J13.B003283.3_38_F.1.1	Telogen	2791	494943	1.75862	1	3.8601	0	Single p63 Positive
K16.B003283.3_38_F.1.1	Telogen	4675	1523162	0.589871	6	6.7177	0	Single p63 Positive
L18.B003283.3_38_F.1.1	Telogen	2359	541129	2.47995	2	0	0	Dual Negative
M20.B003283.3_38_F.1.1	Telogen	2659	556949	1.71269	2	5.63229	0	Single p63 Positive
L17.B003283.3_38_F.1.1	Telogen	5619	1331434	0.460975	6	6.41365	0	Single p63 Positive
N22.B003283.3_38_F.1.1	Telogen	3035	1115552	2.22073	2	5.60146	0	Single p63 Positive
P3.B003283.3_38_F.1.1	Telogen	4341	2282458	0.825736	6	0.36334	0	Single p63 Positive
M19.B003283.3_38_F.1.1	Telogen	2574	981775	2.00242	2	0	0	Dual Negative
N21.B003283.3_38_F.1.1	Telogen	2634	1031898	2.53077	2	4.97945	0	Single p63 Positive
P2.B003283.3_38_F.1.1	Telogen	4044	972943	0.885562	6	6.89849	0	Single p63 Positive
A18.B003283.3_38_F.1.1	Telogen	2200	723368	2.28335	2	0	0	Dual Negative
B20.B003283.3_38_F.1.1	Telogen	2474	816608	2.65566	2	0	0	Dual Negative
I11.B003283.3_38_F.1.1	Telogen	4778	1357852	0.540422	6	6.20637	0	Single p63 Positive
J14.B003283.3_38_F.1.1	Telogen	3239	796090	1.25722	1	6.44024	0	Single p63 Positive
K17.B003283.3_38_F.1.1	Telogen	3513	795212	1.26202	1	7.26687	0	Single p63 Positive
L19.B003283.3_38_F.1.1	Telogen	5015	1905244	0.45019	2	2.87896	0	Single p63 Positive
M21.B003283.3_38_F.1.1	Telogen	2781	926086	1.97088	2	6.57646	0	Single p63 Positive
O1.B003283.3_38_F.1.1	Telogen	4334	907751	0.862016	6	5.72767	0	Single p63 Positive
P4.B003283.3_38_F.1.1	Telogen	4122	1629187	0.70843	7	5.82661	0	Single p63 Positive
A20.B003283.3_38_F.1.1	Telogen	2207	564691	2.36037	2	2.82955	0	Single p63 Positive
A19.B003283.3_38_F.1.1	Telogen	2479	707303	2.26018	2	6.38108	0	Single p63 Positive
B22.B003283.3_38_F.1.1	Telogen	2786	1345523	1.85334	2	5.17694	0	Single p63 Positive
D2.B003283.3_38_F.1.1	Telogen	4883	1397968	0.731324	7	5.83123	0	Single p63 Positive
E4.B003283.3_38_F.1.1	Telogen	3088	742452	1.25419	3	5.5746	4.93971	Dual Positive
B21.B003283.3_38_F.1.1	Telogen	2597	887531	2.42988	2	0.754581	0	Single p63 Positive
D1.B003283.3_38_F.1.1	Telogen	3604	1309749	1.01221	6	5.9252	0	Single p63 Positive
E3.B003283.3_38_F.1.1	Telogen	4097	795309	0.692262	7	4.77014	0	Single p63 Positive
F5.B003283.3_38_F.1.1	Telogen	3539	765199	1.05386	6	6.30254	0	Single p63 Positive
G7.B003283.3_38_F.1.1	Telogen	3485	881331	0.826734	6	5.27893	0	Single p63 Positive
H9.B003283.3_38_F.1.1	Telogen	6383	1533549	0.302561	1	5.28461	4.39699	Dual Positive
F6.B003283.3_38_F.1.1	Telogen	3456	1034448	0.715994	6	7.19817	0	Single p63 Positive
P5.B003283.3_38_F.1.1	Telogen	3995	451614	0.861617	7	4.39091	0	Single p63 Positive
G8.B003283.3_38_F.1.1	Telogen	3860	989449	0.630295	6	6.30585	0	Single p63 Positive
H10.B003283.3_38_F.1.1	Telogen	5579	1663827	0.486078	6	6.21911	0	Single p63 Positive
I12.B003283.3_38_F.1.1	Telogen	3416	1065472	1.17178	1	4.84234	0	Single p63 Positive
J15.B003283.3_38_F.1.1	Telogen	2730	839085	1.9042	1	6.16149	0	Single p63 Positive
K18.B003283.3_38_F.1.1	Telogen	3182	770812	1.28628	2	3.80909	0	Single p63 Positive
L20.B003283.3_38_F.1.1	Telogen	2643	828484	1.81361	2	5.09216	0	Single p63 Positive
M22.B003283.3_38_F.1.1	Telogen	2431	1289674	2.3015	2	0	0	Dual Negative
O2.B003283.3_38_F.1.1	Telogen	3902	522813	0.850187	3	3.76306	0	Single p63 Positive
P12.B003283.3_38_F.1.1	Telogen	3982	1660399	1.07428	1	5.49599	0	Single p63 Positive
P13.B003283.3_38_F.1.1	Telogen	3702	530518	1.14928	1	1.89535	0	Single p63 Positive
P14.B003283.3_38_F.1.1	Telogen	3774	462635	1.20864	1	5.9552	5.36049	Dual Positive
P15.B003283.3_38_F.1.1	Telogen	2489	745434	2.38769	1	6.33819	4.02538	Dual Positive
P16.B003283.3_38_F.1.1	Telogen	3277	678920	1.79126	1	6.39773	3.70792	Dual Positive
P17.B003283.3_38_F.1.1	Telogen	3146	473351	1.6867	1	5.53935	3.66425	Dual Positive
P18.B003283.3_38_F.1.1	Telogen	2089	214979	3.13905	2	4.63798	0	Single p63 Positive
P19.B003283.3_38_F.1.1	Telogen	2695	1074956	2.17543	2	1.05101	0	Single p63 Positive
P20.B003283.3_38_F.1.1	Telogen	2628	874928	1.80536	2	4.68617	0	Single p63 Positive
P22.B003283.3_38_F.1.1	Telogen	1354	290308	6.93139	6	0	0	Dual Negative
P21.B003283.3_38_F.1.1	Telogen	3276	660780	1.85673	2	0	0	Dual Negative
A17.B000126.3_39_F.1.1	Telogen	2074	898518	3.86429	1	5.37949	0	Single p63 Positive
K13.B000126.3_39_F.1.1	Telogen	2583	544125	1.63565	1	4.95942	0	Single p63 Positive
L15.B000126.3_39_F.1.1	Telogen	2508	834031	1.74971	1	0	0	Dual Negative
M17.B000126.3_39_F.1.1	Telogen	2373	1219354	2.48515	1	0	0	Dual Negative
N19.B000126.3_39_F.1.1	Telogen	2633	1812774	2.95128	2	0	0	Dual Negative
O21.B000126.3_39_F.1.1	Telogen	3540	1552175	4.06841	2	0.497289	0	Single p63 Positive
A18.B000126.3_39_F.1.1	Telogen	2614	1049580	3.75082	2	2.78774	0	Single p63 Positive
B20.B000126.3_39_F.1.1	Telogen	1918	1160319	5.90144	2	0	0	Dual Negative
C22.B000126.3_39_F.1.1	Telogen	2819	2305964	2.65828	2	0	0	Dual Negative
B19.B000126.3_39_F.1.1	Telogen	2239	1137513	4.51843	2	0	0	Dual Negative
E2.B000126.3_39_F.1.1	Telogen	3669	568601	1.34604	5	3.5385	2.08378	Dual Positive
F4.B000126.3_39_F.1.1	Telogen	3366	877745	1.36289	5	6.38014	0	Single p63 Positive
G6.B000126.3_39_F.1.1	Telogen	3499	669723	1.56098	3	5.49261	0	Single p63 Positive
C21.B000126.3_39_F.1.1	Telogen	2605	1640976	3.43599	2	4.0548	0	Single p63 Positive
E1.B000126.3_39_F.1.1	Telogen	3068	487373	1.93051	5	3.24344	0	Single p63 Positive
F3.B000126.3_39_F.1.1	Telogen	4111	1083786	0.986674	5	2.0094	0	Single p63 Positive
G5.B000126.3_39_F.1.1	Telogen	3615	870411	1.15155	7	2.06601	0	Single p63 Positive
H7.B000126.3_39_F.1.1	Telogen	3055	509263	2.37346	3	5.8761	0	Single p63 Positive
I9.B000126.3_39_F.1.1	Telogen	3939	729737	0.948657	1	6.3427	0	Single p63 Positive
J11.B000126.3_39_F.1.1	Telogen	2250	475445	2.34823	1	5.56761	0	Single p63 Positive
H8.B000126.3_39_F.1.1	Telogen	3209	885555	1.17037	5	6.18738	0	Single p63 Positive
A19.B000126.3_39_F.1.1	Telogen	2323	1198351	4.02343	2	3.12221	0	Single p63 Positive
B21.B000126.3_39_F.1.1	Telogen	3093	2421219	4.1506	2	0.345726	0	Single p63 Positive
D1.B000126.3_39_F.1.1	Telogen	3318	499882	1.79927	7	5.96381	0	Single p63 Positive
E3.B000126.3_39_F.1.1	Telogen	3328	928388	1.34153	5	6.09272	0	Single p63 Positive
F5.B000126.3_39_F.1.1	Telogen	3681	555130	1.81989	3	5.96177	0	Single p63 Positive
G7.B000126.3_39_F.1.1	Telogen	3131	794766	0.996554	5	4.78142	0	Single p63 Positive
H9.B000126.3_39_F.1.1	Telogen	3219	777783	1.4841	1	5.90302	0	Single p63 Positive
I11.B000126.3_39_F.1.1	Telogen	2932	726488	1.14182	5	6.8264	3.19459	Dual Positive
J13.B000126.3_39_F.1.1	Telogen	2738	564589	1.55499	1	5.82688	0	Single p63 Positive
I10.B000126.3_39_F.1.1	Telogen	2475	427568	2.10167	1	5.76544	0	Single p63 Positive
K15.B000126.3_39_F.1.1	Telogen	2190	846127	2.57011	1	5.01791	0	Single p63 Positive
L17.B000126.3_39_F.1.1	Telogen	3087	1068628	1.71674	1	0.66051	0	Single p63 Positive
M19.B000126.3_39_F.1.1	Telogen	1208	1239320	8.13428	6	5.84512	0	Single p63 Positive
J12.B000126.3_39_F.1.1	Telogen	2291	604412	2.05051	1	6.62512	0	Single p63 Positive
K14.B000126.3_39_F.1.1	Telogen	2459	359710	2.14875	1	6.06174	0	Single p63 Positive
M18.B000126.3_39_F.1.1	Telogen	2496	1525111	3.1855	2	0	0	Dual Negative
N20.B000126.3_39_F.1.1	Telogen	3286	2050039	1.91431	2	4.99273	0	Single p63 Positive
O22.B000126.3_39_F.1.1	Telogen	2073	1575476	4.96632	2	0	0	Dual Negative
N21.B000126.3_39_F.1.1	Telogen	3515	2437215	2.06249	1	5.02112	0	Single p63 Positive
G8.B000126.3_39_F.1.1	Telogen	3293	1033143	0.939934	5	7.06745	0	Single p63 Positive
H10.B000126.3_39_F.1.1	Telogen	3480	815707	1.22675	1	5.28396	2.75437	Dual Positive
I12.B000126.3_39_F.1.1	Telogen	1674	413565	2.73361	1	5.67387	0	Single p63 Positive
[truncated: 303 more rows]
