# Supplementary material for: p73 regulates epidermal wound healing and induced keratinocyte programming
Source: PLoS One. 2019 Jun 19;14(6):e0218458. doi: 10.1371/journal.pone.0218458 (PMC6583996; doi:10.1371/journal.pone.0218458)
Supplement: S2 Table — (XLSX) [file pone.0218458.s008.xlsx]

## Sheet: Table S2
S2 Table. Differential expression analysis between HDFn cells infected with control or KLF4 + ∆Np63α, related to S5 Fig
	Control	Control	KLF4 + ∆Np63α	KLF4 + ∆Np63α
	1X Dose	3X Dose	1X Dose	3X Dose
Gene Symbol	TPM	TPM	TPM	TPM	Log2 Fold Change	Wald Stat	p-value	FDR
TP63	0.460768	3.06397	50.9038	501.156	7.03979	28.6541	1.42529e-180	2.56339e-176
KRT14	0.0240122	0.211242	53.2976	470.717	10.6028	21.936	1.17763e-106	1.05898e-102
FLG	0.00834061	0.0209924	2.62656	14.3053	8.81715	14.4535	2.38174e-47	1.42785e-43
KRT6A	0.138104	0.28965	50.767	371.345	10.3394	11.6327	2.81028e-31	1.26357e-27
ID1	29.2575	53.5947	118.296	252.542	2.04922	11.5425	8.05904e-31	2.89884e-27
HSPA12B	0.296326	0.328968	6.47548	20.9775	5.07138	11.4166	3.4539e-30	1.03531e-26
IGFBP5	2.48439	2.70226	15.0249	31.6808	2.99014	10.7684	4.85251e-27	1.24675e-23
IL20RB	1.35594	2.01123	12.5366	38.4818	3.70809	10.5993	3.00186e-26	6.74855e-23
PCDH1	0.0380294	0.233451	2.60074	14.7938	6.63282	10.4108	2.21417e-25	4.42466e-22
PTHLH	0.327214	0.276126	7.79246	44.7486	5.80992	10.0816	6.66372e-24	1.08952e-20
SFN	0.0628288	0.0789217	8.30315	42.6969	7.75705	9.90541	3.94363e-23	5.91051e-20
TGM5	0.0483241	0.135525	2.53989	34.3482	7.7069	9.76147	1.64751e-22	2.27927e-19
BMP6	0.786739	0.887038	8.40783	20.6137	3.81181	9.66985	4.04974e-22	5.20247e-19
TARID	0.158109	0.0637703	7.09331	25.1667	6.43232	9.58226	9.49469e-22	1.13841e-18
ITGB7	0.559079	1.00359	6.47811	25.1201	4.28488	9.5545	1.24179e-21	1.39585e-18
ACKR3	0.762554	0.747755	10.5402	46.7702	4.61655	9.3966	5.63534e-21	5.96186e-18
MMP28	0.681576	0.660645	9.20325	37.8881	5.25058	9.34786	8.94411e-21	8.93665e-18
S100A2	3.43635	4.31864	37.9312	114.413	3.75513	8.98841	2.50836e-19	2.25564e-16
PODXL	1.46712	0.541827	9.40149	18.4062	3.8261	8.83426	1.00765e-18	8.62979e-16
TNS4	0.0710035	0.089269	0.910025	14.324	8.78406	8.75845	1.97953e-18	1.61827e-15
KPRP	0.443025	0.480242	5.48213	16.0799	4.33116	8.74537	2.22285e-18	1.73817e-15
GIPR	0.340495	0.275295	3.82739	29.4394	7.83389	8.58351	9.20209e-18	6.89582e-15
CDSN	0.267935	0.486665	22.489	182.887	7.46872	8.51607	1.65063e-17	1.18746e-14
LY6D	0	0.0736278	4.45434	100.639	9.69812	8.50961	1.74512e-17	1.20716e-14
KCNH2	0.022035	0.0143424	2.18001	7.92623	8.01069	8.38957	4.87933e-17	3.25018e-14
KLK10	0.24176	0.510662	29.4149	211.6	8.44415	8.36744	5.8882e-17	3.78211e-14
HBA2	0.414735	0.866738	25.4378	484.626	7.97758	8.2336	1.81674e-16	1.12669e-13
CRLF1	4.71253	4.20102	22.8719	74.931	3.26235	8.06516	7.31422e-16	4.38487e-13
CD52	0.663155	1.32967	14.5409	111.489	5.53131	8.04748	8.4516e-16	4.76696e-13
MYO7A	0.0237344	0.0403506	1.32922	4.56603	5.67109	8.04705	8.48167e-16	4.76696e-13
TRH	0.0591578	0.287832	6.63413	157.776	8.17078	7.95026	1.86122e-15	1.01437e-12
CAMSAP3	0.0478596	0.0357562	1.32361	8.61797	7.17209	7.93609	2.08653e-15	1.08464e-12
MARVELD3	0.173115	0.23815	1.50552	16.3416	8.48982	7.93466	2.11079e-15	1.08464e-12
ATG9B	0.198233	0.0911895	3.00923	21.9817	5.24681	7.82855	4.93544e-15	2.46566e-12
AC114788.2	0.159581	0.133719	2.56435	6.50914	4.96525	7.80438	5.97963e-15	2.90658e-12
GDPD2	0.0156471	0.0393498	1.1949	20.7346	9.16227	7.79978	6.20142e-15	2.93507e-12
CTD-2545M3.8	0.0837133	0.104903	2.43177	61.6787	7.69262	7.76083	8.43778e-15	3.89111e-12
WNT11	0	0.0509601	3.61676	34.3732	9.36076	7.5748	3.59673e-14	1.61718e-11
PRELP	7.87488	8.0951	21.8689	43.6138	1.84942	7.51308	5.7754e-14	2.53343e-11
RPTN	0.0518891	0.065268	1.89705	4.70198	5.4181	7.50126	6.32077e-14	2.70664e-11
CPNE6	0	0	0.989433	21.3221	8.77844	7.3843	1.53256e-13	6.41002e-11
ASCL2	0.0424658	0.0800674	1.23931	21.0182	6.74981	7.25243	4.0936e-13	1.67326e-10
PRRT4	0.0220803	0	2.38725	14.5294	9.4083	7.13474	9.6971e-13	3.79135e-10
HBA1	2.04929	2.57525	56.2846	1093.06	7.94277	7.12608	1.0327e-12	3.95172e-10
BEST2	0.121532	0.0489691	1.7139	18.0062	6.9823	7.08995	1.34159e-12	5.01841e-10
F11R	0.378908	0.170672	2.50462	16.4297	4.65142	7.08733	1.36726e-12	5.01841e-10
LINGO1	0.115676	0.148416	1.62003	11.9366	7.46274	7.08187	1.42223e-12	5.11578e-10
NR4A1	4.31051	12.4361	13.0502	60.713	1.98141	7.07816	1.46079e-12	5.15145e-10
C6orf15	0	0.188337	2.64397	22.3005	7.4025	7.04755	1.82091e-12	6.2979e-10
NECTIN4	0.0741235	0.334475	1.09414	13.8682	5.53017	7.04278	1.88435e-12	6.39436e-10
FAM83A	0.0071326	0	2.2136	12.2113	9.20916	6.9616	3.3643e-12	1.1205e-09
ALOXE3	0.0644684	0.0807998	0.996063	11.098	6.81893	6.91332	4.73429e-12	1.54811e-09
KCNN4	0.327201	0.274761	3.17977	16.6819	4.51393	6.89601	5.34851e-12	1.71773e-09
MGP	0.233428	0.109974	4.91129	45.3537	5.67433	6.8411	7.85873e-12	2.47964e-09
SCRT1	0.0293096	0.0614467	0.598402	10.5567	6.1182	6.83369	8.27587e-12	2.56623e-09
AIF1L	0.15125	0.2409	0.915923	7.25594	5.13876	6.80842	9.86794e-12	3.00805e-09
CST2	0.324141	0.243746	6.20239	54.5219	6.20863	6.74713	1.50798e-11	4.52018e-09
C1orf116	0	0.041506	0.524466	5.06833	6.64487	6.7221	1.79126e-11	5.28128e-09
RP11-432M8.9	0.0397192	0.0997349	0.970714	45.9788	7.53526	6.65453	2.84202e-11	8.24414e-09
MEDAG	0.676618	0.810252	4.20279	14.3269	3.26982	6.51153	7.4391e-11	2.12369e-08
WNT16	1.23073	1.45985	7.00864	24.1115	3.0373	6.49662	8.21444e-11	2.29761e-08
DLX3	0	0.0183269	0.996959	8.43326	8.37604	6.49499	8.30384e-11	2.29761e-08
H19	6.70832	6.32383	214.677	901.046	6.06019	6.4792	9.22081e-11	2.51267e-08
HSD11B2	0.292711	0.37802	1.67691	25.698	4.96255	6.47514	9.47231e-11	2.54268e-08
RP1-288H2.5	0.0712762	0.179426	4.85366	20.1731	6.84925	6.46858	9.8931e-11	2.61658e-08
RP11-432M8.17	0	0.113988	0.355259	26.5234	7.0582	6.43709	1.21785e-10	3.17434e-08
ZBTB7C	0.14865	0.00951674	1.05684	5.70144	6.18887	6.34623	2.20655e-10	5.66927e-08
PLXNA2	8.9724	10.6188	20.4907	34.1463	1.30873	6.29993	2.97773e-10	7.54287e-08
GRB7	0.123163	0.0806673	1.71495	15.1792	5.98868	6.27539	3.48763e-10	8.71182e-08
WFDC5	0	0.0541784	2.47416	20.6151	7.36858	6.21863	5.01501e-10	1.22531e-07
GRHL3	0.0710094	0.151914	0.728683	9.55658	5.36916	6.21781	5.04157e-10	1.22531e-07
DES	0.140604	0.0860304	2.53651	10.5503	5.3172	6.19316	5.89694e-10	1.41409e-07
TGM1	1.11243	1.82581	23.6088	176.687	7.17465	6.16153	7.20447e-10	1.7049e-07
FLNB	26.9791	28.6012	56.1126	76.2912	1.06366	6.12924	8.83006e-10	2.06245e-07
TNXB	2.92861	2.13689	37.8106	103.314	4.64828	6.0663	1.30889e-09	3.01799e-07
OASL	0.0267833	0.0666456	2.46096	4.51926	6.577	6.04098	1.53178e-09	3.48722e-07
KRT16	0.0996525	0.122223	8.29768	117.228	7.92258	5.9761	2.28539e-09	5.13293e-07
NRARP	0.201144	0.477538	1.26228	19.4825	4.44944	5.97423	2.31174e-09	5.13293e-07
IGSF3	0.173194	0.319571	0.867588	6.11605	3.40289	5.94716	2.72839e-09	5.98417e-07
ANGPTL4	30.6515	27.8485	64.2388	91.8338	1.31649	5.9414	2.8259e-09	6.10967e-07
COL7A1	123.795	129.93	236.392	448.694	1.16781	5.91858	3.24736e-09	6.87102e-07
SPINK1	0.0938548	0.134332	4.38802	34.2499	8.06704	5.91032	3.41447e-09	7.14061e-07
GCNT3	0.0738396	0.148416	2.00611	10.5653	5.61817	5.90515	3.52333e-09	7.28358e-07
SAMD9	4.44498	4.98688	9.91375	15.8417	1.34586	5.86618	4.45948e-09	9.11406e-07
MN1	0.446025	0.274643	1.79816	4.42699	2.92285	5.81323	6.12801e-09	1.23834e-06
CHST1	0.347496	0.262198	2.32323	10.2573	3.73108	5.80683	6.36673e-09	1.27228e-06
CYP1B1	2.22345	2.22411	6.21723	17.8717	2.12454	5.79967	6.64457e-09	1.31322e-06
IGSF9	0.00947762	0	0.65207	4.02762	8.15503	5.78983	7.04567e-09	1.37735e-06
ID3	14.6316	23.7441	39.4017	69.7018	1.36123	5.78367	7.30895e-09	1.41346e-06
SLC6A3	0.018711	0.0117685	1.32825	3.78778	6.45913	5.78094	7.42843e-09	1.42128e-06
MT4	0	0.384843	1.74181	144.011	7.24189	5.71942	1.06887e-08	2.02353e-06
INCA1	0.436904	0.820593	2.57306	14.6076	3.66856	5.69672	1.22132e-08	2.28807e-06
LYPD3	1.41005	1.15832	6.39321	29.8537	3.40494	5.6836	1.3189e-08	2.4454e-06
CST1	0.253665	0.317945	17.6548	215.154	8.21531	5.63849	1.7155e-08	3.14829e-06
AC009133.12	2.28222	3.28405	8.21317	39.2398	2.82376	5.61897	1.92103e-08	3.48987e-06
KLK14	0.528944	0.370508	26.8526	195.467	7.13153	5.59408	2.21799e-08	3.98905e-06
DUOX1	0.10304	0.574969	0.761707	6.26371	3.96255	5.58852	2.29017e-08	4.07809e-06
TFCP2L1	0.0115137	0.0144884	0.209859	1.57849	7.89729	5.58374	2.35396e-08	4.15058e-06
DYSF	0.181818	0.00692472	0.551269	2.30681	5.68051	5.53878	3.0458e-08	5.31832e-06
BHLHE40	5.7149	12.3816	11.4004	48.9561	1.44697	5.52272	3.33783e-08	5.7424e-06
C8orf31	1.71329	2.13264	8.09299	47.2383	3.16493	5.52195	3.35253e-08	5.7424e-06
CADM3	0	0.024808	0.868094	2.81914	7.20106	5.5187	3.41517e-08	5.79451e-06
HTRA3	0.57615	1.0044	13.7004	129.153	5.74709	5.51651	3.458e-08	5.81236e-06
MIDN	40.7172	66.5861	79.1544	188.692	1.08324	5.49502	3.90668e-08	6.50571e-06
TMPRSS9	0.0111693	0.0140485	0.681332	6.3119	6.27274	5.46495	4.63046e-08	7.64025e-06
MT1G	0.284826	0.208826	3.09082	98.3093	5.49444	5.45771	4.82328e-08	7.88606e-06
C2orf54	0.0398899	0.0697797	0.402653	6.11069	6.71441	5.45184	4.98521e-08	8.07739e-06
VCAN	27.54	28.7274	50.7754	91.1136	1.18207	5.44647	5.13802e-08	8.25066e-06
PNPLA1	0.0221083	0.0946332	0.552407	7.41057	5.60014	5.43834	5.37791e-08	8.55944e-06
RBP4	0.923981	2.02755	5.96257	18.9164	3.04886	5.4053	6.47017e-08	1.02075e-05
AQP3	0.354871	0.501299	10.528	135.499	6.42374	5.39831	6.72718e-08	1.05207e-05
HES2	0.851168	0.707774	2.37422	14.3845	4.17759	5.39646	6.79691e-08	1.05381e-05
CDHR5	0.167822	0.0168229	0.479574	3.99836	6.75469	5.39139	6.99156e-08	1.06719e-05
OTOF	0	0.161909	0.307573	2.46946	6.18678	5.39112	7.00184e-08	1.06719e-05
PSORS1C2	0.037098	0.0465843	2.23225	10.9824	6.84433	5.37846	7.51237e-08	1.12592e-05
PADI2	0.0249579	0.031364	0.158891	4.39484	6.64945	5.36701	8.00532e-08	1.18988e-05
KLF10	16.6765	18.9042	31.9775	69.0006	1.34729	5.36414	8.13351e-08	1.19903e-05
ARHGAP30	0.0508939	0.0238504	0.5851	5.39489	5.97357	5.35023	8.78403e-08	1.2844e-05
INSM1	0.0133106	0	0.37617	5.2661	7.50515	5.31429	1.07076e-07	1.54061e-05
TPPP	0.0239897	0.052821	0.305271	2.46809	4.59726	5.31007	1.09581e-07	1.56413e-05
CLIC3	0.962326	1.23515	23.6327	164.621	5.77222	5.26169	1.42741e-07	2.02141e-05
DDX60L	10.6518	10.3037	20.9499	27.5583	1.1381	5.2507	1.51523e-07	2.12902e-05
SLC9A3	1.29474	1.24445	3.40162	19.522	7.86079	5.2239	1.75191e-07	2.44249e-05
TNFRSF25	8.6904	7.77227	19.7577	46.0833	1.81637	5.21977	1.7915e-07	2.47847e-05
PKP3	0.677714	1.20632	3.09839	12.994	2.96398	5.16997	2.34133e-07	3.21442e-05
LCE1F	0.853597	0	14.6646	47.8167	5.29977	5.14552	2.66784e-07	3.6076e-05
PLEK2	1.45442	1.21067	5.27168	24.8558	3.0546	5.13626	2.80253e-07	3.76145e-05
ABCG1	1.68395	1.79292	4.47984	16.9256	2.53972	5.12071	3.04393e-07	4.0552e-05
NGFR	0.163047	0.232423	4.50635	51.5913	6.21299	5.11501	3.13723e-07	4.14876e-05
PKP1	0.0538961	0.0215499	0.5932	3.65772	5.40927	5.07125	3.9522e-07	5.18835e-05
DMKN	5.75372	4.22606	115.692	705.039	5.70453	5.04955	4.42858e-07	5.77159e-05
MAFA	0.0326271	0.0410241	0.368736	9.66802	6.16478	5.03218	4.84925e-07	6.27437e-05
CST4	0.128937	0.1616	5.88085	88.4675	7.44565	5.02987	4.90825e-07	6.30535e-05
PFKFB4	10.5525	11.9481	20.315	56.2669	1.50691	4.99501	5.8833e-07	7.45149e-05
ID2	17.9484	26.5248	44.2464	79.9674	1.31455	4.99133	5.99659e-07	7.54186e-05
CNFN	2.54252	2.90675	11.3877	104.296	3.60362	4.98493	6.19828e-07	7.7414e-05
NSG1	0.506798	0.794294	5.54825	73.8528	5.19464	4.98091	6.32846e-07	7.84948e-05
PI3	0.189454	0.23722	6.56244	19.6273	5.45098	4.96053	7.03029e-07	8.60134e-05
KLK5	0	0.094548	1.1398	5.63439	7.44901	4.95382	7.27712e-07	8.84318e-05
LCN2	0	0.207327	2.17594	13.9998	6.65937	4.94755	7.51518e-07	9.07117e-05
SLC7A5	33.2728	42.7359	54.2413	77.2424	0.698261	4.93521	8.0066e-07	9.53634e-05
STRA6	25.8184	19.7756	49.9758	48.3523	1.03666	4.92679	8.35911e-07	9.8907e-05
TBC1D2	12.6895	16.0149	23.4392	41.1124	1.03929	4.91481	8.8867e-07	0.000104462
ITGA3	49.3606	40.1844	81.6739	135.264	1.06999	4.90318	9.42954e-07	0.000110124
ABI3BP	7.13048	5.53399	13.1667	20.7681	1.54219	4.88758	1.02084e-06	0.00011845
P2RX5	2.23192	1.56487	9.56748	38.797	3.65056	4.88254	1.04726e-06	0.000120737
MYRF	0.2515	0.110927	2.07284	27.0092	5.9807	4.87684	1.078e-06	0.000122708
FOLR3	3.6192	6.52308	12.4654	51.9589	2.40034	4.87321	1.09801e-06	0.0001242
INPP5D	1.95015	1.94265	4.11696	17.8739	2.19339	4.86199	1.16212e-06	0.000130483
MYO7B	0.0569933	0.142937	0.290323	4.16236	4.31948	4.85642	1.19527e-06	0.000132697
CRHBP	0.257874	0.560995	1.26924	12.9635	3.94947	4.80442	1.55204e-06	0.000170419
MYO15A	0.74498	0.282529	1.06926	6.06147	3.55258	4.79409	1.63412e-06	0.00017812
ALS2CL	1.27004	0.925394	3.18748	9.58493	2.29828	4.79246	1.64753e-06	0.000178498
SLC35E4	11.9725	12.2176	23.2107	53.5333	1.44917	4.77889	1.76264e-06	0.000187581
MAFB	0.580443	0.537225	2.21856	9.8693	2.95858	4.77532	1.79418e-06	0.000189813
ARHGAP27	4.28517	4.20748	8.81053	30.0888	2.29976	4.77186	1.82532e-06	0.000191979
TPSD1	0.0508438	0	0.789039	11.5012	7.06359	4.76406	1.8974e-06	0.0001984
ATOH8	3.04219	3.01005	8.58461	13.9996	1.76719	4.75893	1.94619e-06	0.000202325
NKPD1	0.0893547	0.204931	0.697993	4.2515	3.71603	4.75562	1.97841e-06	0.000204493
SALL3	0.0126857	0	0.20822	2.26923	7.21559	4.74969	2.03727e-06	0.000209373
RPS6KA5	0.60619	0.305061	1.78535	4.42824	2.94175	4.73129	2.23098e-06	0.000227979
NOTCH3	13.0564	11.4401	20.1917	34.1318	1.08427	4.70633	2.5221e-06	0.000254831
SORBS1	0.0855782	0.207167	0.736056	2.51811	3.64324	4.70342	2.55842e-06	0.000257057
SCNN1B	0.0646039	0.109042	1.76391	19.1886	7.48722	4.6963	2.64918e-06	0.000264697
ARSI	1.14415	0.846867	3.14865	11.6951	2.54464	4.68654	2.77865e-06	0.000274582
RTN4R	2.00245	1.68784	5.39543	25.2115	2.56902	4.67941	2.87707e-06	0.000282755
ISG15	24.012	24.1348	52.534	92.1881	1.46719	4.66099	3.14688e-06	0.000305313
TMC6	1.87073	2.70542	6.36826	29.5801	2.36608	4.6603	3.15753e-06	0.000305313
CLDN4	1.03271	1.00028	3.5474	16.5662	2.77117	4.64164	3.45657e-06	0.000332441
DNM1	64.5235	58.817	204.815	252.364	1.05955	4.63662	3.54147e-06	0.000337593
NAV2	17.5064	17.8878	27.5208	32.6063	0.654727	4.63528	3.56454e-06	0.000337593
NFATC2	0.26056	0.293463	3.21209	20.2599	4.88916	4.63517	3.56646e-06	0.000337593
RASSF2	0.343935	0.33769	3.70891	18.1564	4.62564	4.63331	3.59869e-06	0.000338861
CHRNA3	0.0207649	0.0293077	0.623142	3.76411	5.71007	4.62242	3.79289e-06	0.000355287
ENC1	15.7705	18.1182	29.2779	37.0257	0.774333	4.60041	4.21652e-06	0.000389734
UCN2	7.7702	8.57005	19.642	42.8775	1.63876	4.59996	4.22563e-06	0.000389734
ADPRHL1	2.84818	3.24112	13.1129	43.9679	1.54428	4.57148	4.84291e-06	0.000442131
C11orf87	0.0122866	0.00772933	0.330064	1.14991	5.63448	4.56653	4.95852e-06	0.000450399
NOS3	0.731564	0.439155	1.80871	8.91217	3.78693	4.56304	5.04181e-06	0.000455663
CPT1A	21.6912	19.6774	36.7921	61.1808	1.13263	4.56193	5.06845e-06	0.000455781
ADGRA1	0.0336302	0.0135831	0.426596	2.03121	5.20912	4.53596	5.73423e-06	0.000513085
JAG2	1.56907	0.816301	2.413	12.2896	2.40153	4.53156	5.85491e-06	0.000521289
LRRC16B	0.0254501	0.00999597	0.252993	5.84532	5.45489	4.52924	5.91956e-06	0.00052445
FRMD8	33.4087	25.8569	51.8949	75.2936	0.90142	4.52383	6.07314e-06	0.000535419
CAPRIN2	17.403	19.4937	29.285	38.5283	0.942164	4.51052	6.46676e-06	0.00056734
CDA	4.27719	4.18931	11.8745	35.7341	2.28828	4.50252	6.71537e-06	0.000586291
GRIN1	0.0263148	0.0946466	0.464848	3.10658	4.24253	4.49995	6.79704e-06	0.000590554
ITGB3	4.77265	4.17064	12.402	24.6563	1.82445	4.49321	7.01562e-06	0.000606615
SAMD11	0.982576	0.427287	2.6514	26.5056	3.44484	4.48465	7.30342e-06	0.000627553
C15orf52	14.9871	16.3727	24.4543	45.8717	1.10775	4.48395	7.32755e-06	0.000627553
CRIP2	19.2394	16.8008	35.8689	63.1942	1.39023	4.46288	8.08646e-06	0.000682794
LRRC15	0.332794	0.562851	2.75866	19.0217	4.08737	4.44621	8.7399e-06	0.000734519
AC007182.6	0.0178875	0.0224889	0.623236	2.87562	6.11576	4.44156	8.93089e-06	0.000747079
MAL	0	0.0485431	0.726572	7.15009	6.76156	4.43822	9.07073e-06	0.000755264
CXXC5	9.11722	7.65045	17.9415	36.2594	1.63949	4.43301	9.29285e-06	0.00076708
PTPRN	9.06283	8.76723	18.055	17.1305	0.92791	4.42474	9.65587e-06	0.000792971
KIAA1644	0.159879	0.0938713	1.91892	10.4849	5.3284	4.40687	1.04874e-05	0.000853468
APCDD1L	8.81676	7.07003	17.4481	34.4355	1.53505	4.40044	1.08032e-05	0.000875207
CBFA2T3	0.074662	0.0665176	0.472489	3.37301	4.92485	4.38959	1.13563e-05	0.000915888
NCAM1	1.35061	1.36394	3.19695	5.61126	1.95717	4.38555	1.15693e-05	0.000928901
TSPAN1	0.991297	0.952125	3.49548	19.8548	3.0046	4.38047	1.18424e-05	0.000946606
PDE2A	0.53948	0.153355	1.53707	6.24188	3.55143	4.37513	1.21359e-05	0.000965771
S1PR1	3.17734	3.07005	8.71543	13.4047	1.44691	4.37364	1.2219e-05	0.000968099
RNF223	0	0.0518025	0.193991	4.03097	5.96363	4.3702	1.24131e-05	0.000971433
SCARA5	1.40738	0.627691	3.70072	5.67231	2.33794	4.37003	1.24231e-05	0.000971433
RHPN1	0.0424669	0.0838419	0.491896	6.48926	4.15728	4.36835	1.25187e-05	0.000974672
KLK11	0.270831	0	0.719248	6.46047	6.86514	4.35785	1.31344e-05	0.00101482
ARC	0.216444	0.33626	4.68384	111.209	6.1394	4.35764	1.31473e-05	0.00101482
NGEF	1.45247	1.58128	14.8617	63.2526	4.58523	4.34922	1.36624e-05	0.00105008
ITGA5	215.815	189.3	317.709	429.374	0.778993	4.34529	1.3909e-05	0.00106375
CPAMD8	0.628794	0.958115	1.89802	6.19754	3.56069	4.34451	1.39585e-05	0.00106375
SBSN	6.43516	5.24097	77.582	463.341	5.16997	4.34329	1.40363e-05	0.00106516
LAMC2	1.1156	1.3758	2.7463	6.84931	1.76785	4.3423	1.41001e-05	0.0010655
LCN12	0.0218725	0.209176	1.13706	9.45827	5.18397	4.33351	1.46749e-05	0.00110271
FGR	0.0651626	0.0242009	2.48207	19.9333	7.1335	4.32734	1.50923e-05	0.00112629
IGFN1	0.0206389	0.0639599	0.2305	1.34435	3.78489	4.32293	1.5397e-05	0.00114428
TAGLN	84.092	110.196	189.894	173.232	0.811128	4.31827	1.57258e-05	0.00116391
SLC9A3R2	131.914	124.221	212.681	276.727	0.761712	4.30432	1.67496e-05	0.00122456
S100P	0.271161	0.286803	9.98295	147.82	5.91306	4.30172	1.69474e-05	0.00123383
TIAM1	0.79292	1.19598	2.15112	4.87868	1.81397	4.30086	1.70137e-05	0.00123383
HELZ2	11.4869	9.06272	20.1153	36.3451	1.15253	4.29699	1.73132e-05	0.00125051
GPX3	1.51591	2.20304	4.94351	16.8718	2.21648	4.29375	1.75677e-05	0.00126382
RP11-419C23.1	0	0	4.41449	9.45392	7.13872	4.29076	1.78062e-05	0.00127587
EFNB1	18.6988	18.815	30.6752	68.023	1.19704	4.28827	1.8007e-05	0.00128514
RP11-790G19.2	2.19718	2.25293	23.6686	217.335	5.15492	4.26118	2.03347e-05	0.00144553
ZFP36	46.6853	101.898	103.16	168.096	0.77181	4.2505	2.1329e-05	0.00151024
SLC7A6	16.7205	14.227	26.9062	49.175	0.958461	4.23507	2.28484e-05	0.00160519
ATP13A2	15.2332	14.0694	26.063	36.0645	0.980056	4.23192	2.31709e-05	0.00162152
HS6ST1	20.3056	19.2301	32.864	56.7513	1.05344	4.22303	2.41037e-05	0.00168026
DISP2	0.111891	0.140165	0.149736	2.23183	3.99804	4.20575	2.60216e-05	0.00180694
EZR	32.0124	30.4151	49.1123	85.1052	0.98757	4.20332	2.63032e-05	0.00181947
PLEKHM1P	12.1426	12.4509	19.3912	35.9512	1.05387	4.19413	2.73915e-05	0.00188656
ADTRP	1.28936	0.950926	4.95094	16.6276	2.85613	4.19338	2.74829e-05	0.00188656
NCF2	0.185977	0.116436	1.41775	2.4376	4.35148	4.17591	2.96798e-05	0.00202193
ITGB4	1.45523	1.34856	5.15504	38.9103	5.13237	4.15937	3.19126e-05	0.00216584
S100A14	0.516424	0.455741	0.927654	22.3531	3.8458	4.15083	3.31278e-05	0.00223987
FERMT1	5.82845	5.5669	38.8682	146.762	3.72385	4.14723	3.36516e-05	0.00226676
CHST3	6.35772	6.00782	10.3143	14.4934	0.944009	4.14056	3.46459e-05	0.00232503
EXOC3L2	0.0506343	0.0477583	0.429346	1.85473	4.92445	4.112	3.92253e-05	0.00262148
FAM65A	63.1688	63.4964	96.9148	171.506	0.848739	4.11123	3.93549e-05	0.00262148
SLCO4A1	11.5863	8.70835	16.4468	45.7839	1.50635	4.10788	3.99309e-05	0.00265003
MUC4	0	0.179062	0.180698	2.33323	5.75174	4.09814	4.16488e-05	0.00274743
GRASP	3.632	5.01167	9.42656	32.7909	2.07014	4.09783	4.17041e-05	0.00274743
CALML5	0.0537447	0	0.706446	12.1435	6.42347	4.09693	4.18667e-05	0.00274808
TSKU	17.1241	18.2242	26.8989	66.0376	1.22588	4.09426	4.23514e-05	0.00276312
KRT16P1	0.0743427	0	0.55412	7.64604	6.30832	4.09398	4.24032e-05	0.00276312
RP11-799O21.1	0.402231	0.797148	1.37799	4.47648	2.46737	4.08309	4.44411e-05	0.00288547
LGALS7	0.203346	0.334767	0.607008	31.4233	5.31564	4.08174	4.46988e-05	0.00289176
EFHD1	1.93405	2.1563	5.44956	15.2426	1.99914	4.07332	4.63478e-05	0.0029789
PTGER1	6.47839	6.33052	14.3572	28.2996	1.5902	4.07289	4.64327e-05	0.0029789
CNKSR1	0.17072	0.174621	0.814983	8.53131	4.30041	4.07234	4.65428e-05	0.0029789
SLURP1	0.42392	0.265334	15.6826	157.879	7.34405	4.06736	4.75498e-05	0.00303256
DGKA	76.0651	80.8032	115.456	174.847	0.743211	4.06123	4.88143e-05	0.00310221
CTD-2319I12.1	2.12582	2.5302	9.53167	53.8781	2.93268	4.05632	4.98527e-05	0.00313646
ITGA6	14.5173	15.8952	24.3215	28.6589	0.709995	4.05624	4.98691e-05	0.00313646
PLEKHG6	0.0318508	0	0.327435	3.29572	6.59202	4.05621	4.98765e-05	0.00313646
PAK6	0.0745133	0	0.928956	7.08134	6.62751	4.05403	5.03432e-05	0.00315478
FAM83B	0.0117889	0.0148272	0.199924	2.33108	5.72631	4.05224	5.07289e-05	0.00316791
SH3RF2	0.0247498	0.140073	0.632314	2.92182	4.18808	4.03971	5.3517e-05	0.00333046
SLC37A2	3.36414	3.34045	6.50203	10.5808	1.32673	4.03688	5.41657e-05	0.00335921
EFNA1	0.0323468	0	0.753626	6.04168	6.45414	4.03472	5.46665e-05	0.00337862
BLCAP	55.8533	62.1753	88.5704	132.063	0.74936	4.02697	5.65013e-05	0.00348006
RAB37	0.0966276	0.333767	0.988285	3.85167	3.24764	4.02224	5.76472e-05	0.00353852
PPARGC1B	1.2438	0.578879	1.9295	4.13325	1.85662	4.01945	5.83334e-05	0.00356807
CLTB	206.691	207.105	296.547	500.056	0.822206	4.01868	5.85255e-05	0.00356807
MATN2	2.20742	2.3544	3.56834	18.9163	1.92142	4.01074	6.05288e-05	0.00367774
GAS7	3.82352	4.14898	6.40231	10.2898	1.0242	4.00738	6.1397e-05	0.00371793
SLC12A6	8.39472	9.46263	17.7485	20.173	0.878568	3.9936	6.50765e-05	0.00388837
TGFA	0	0.0427816	0.152234	1.91453	5.58755	3.98833	6.65387e-05	0.00396258
LPCAT4	52.8157	50.8264	90.1579	165.711	0.988055	3.98459	6.75966e-05	0.00401229
KCNJ12	0.106945	0.154336	0.428402	4.12692	3.4524	3.97701	6.9788e-05	0.00412874
IGF2	36.2053	30.5596	93.1258	380.201	1.68602	3.95962	7.50689e-05	0.0044266
PNMA1	34.3925	33.3388	51.1452	88.6317	0.929421	3.95678	7.59677e-05	0.00446496
XPNPEP2	0.164798	0.196308	1.24386	2.74215	3.59648	3.93196	8.42568e-05	0.00490407
GFRA1	0.0436628	0.164642	0.184632	1.61449	3.518	3.92387	8.71395e-05	0.00503924
ACADVL	461.472	477.288	655.842	773.252	0.494733	3.92013	8.85001e-05	0.00510152
SUN2	42.4203	40.474	64.3937	101.867	0.881008	3.91818	8.92202e-05	0.0051266
CDH1	0.0180156	0.0764543	0.12437	1.65054	6.15513	3.90294	9.5032e-05	0.00542245
CPLX1	0.194566	0.121676	0.765516	7.77945	3.81282	3.90071	9.59115e-05	0.00544154
CLCN2	4.16643	4.84309	7.71179	22.166	1.48368	3.8872	0.000101406	0.00571719
FLVCR2	2.87441	2.02228	6.51522	15.3978	2.01781	3.88516	0.000102263	0.00574751
GPR68	2.89319	3.48133	8.51028	10.0269	1.24778	3.88375	0.000102859	0.00576296
ELF4	14.1261	13.788	21.3199	46.2843	1.10514	3.88234	0.000103457	0.00577848
GAST	0	0.165077	0.740812	20.1423	6.05487	3.881	0.000104029	0.00579243
MX1	1.27939	1.72941	9.46671	33.247	3.67245	3.87883	0.00010496	0.00582623
REM1	0	0	0.563843	1.79037	7.69372	3.87606	0.000106161	0.00587477
TIMP1	5744.2	5799.36	7769.26	11668.4	0.634877	3.871	0.000108388	0.00597964
MEG3	505.244	563.808	685.893	880.669	0.463856	3.86246	0.00011225	0.00617376
SEL1L3	0.857558	1.2578	1.88215	7.30009	2.16782	3.86098	0.000112935	0.00619248
PSCA	1.48391	1.39372	18.6009	209.707	5.31118	3.85878	0.000113955	0.00622943
HEG1	20.9934	22.4163	27.92	45.9781	0.750634	3.85043	0.000117909	0.00640678
ALCAM	23.8363	28.2925	34.869	46.0575	0.620316	3.85043	0.000117912	0.00640678
PADI1	0.0478516	0.142853	1.11025	1.9097	4.41766	3.84753	0.000119314	0.00646346
MUC6	0	0.00562594	0.00842987	1.58006	5.79562	3.8444	0.000120846	0.0065268
CHRNA4	0.0250296	0	1.64531	9.33886	8.24316	3.84016	0.000122957	0.00662088
BMP1	29.8903	29.3189	42.8617	63.6328	0.736253	3.83652	0.000124789	0.0066995
KLK1	0.0496842	0	0.540928	8.66171	6.24536	3.8357	0.000125209	0.00670204
CRISPLD2	9.35874	10.4952	16.5471	21.9981	0.826878	3.80438	0.000142161	0.00754207
IRF4	0.127528	0.0256912	0.140931	3.3164	4.32407	3.80293	0.000142996	0.0075429
ZDHHC11B	0.0170597	0.0493895	0.74338	3.00594	4.51389	3.79502	0.00014763	0.0077409
GDPD5	0.895951	0.868968	2.08012	11.4563	2.40986	3.79352	0.000148525	0.00774986
CST6	0.69885	0.477783	2.26485	22.3354	3.74929	3.7897	0.00015083	0.00783455
KCNMA1	24.7731	22.4619	36.1456	53.3077	0.777689	3.78916	0.000151159	0.00783455
BNC1	2.41269	2.59128	4.08278	11.6697	1.45415	3.78613	0.000153011	0.00788881
ENG	131.352	125.006	179.598	291.474	0.758618	3.77635	0.000159145	0.00813936
GALNT10	12.1786	15.1951	20.974	30.2516	0.787213	3.7761	0.000159302	0.00813936
RBPMS2	0.0907946	0.0285289	0.68372	4.41376	5.3941	3.77509	0.000159948	0.00814919
TUBB4B	312.534	321.501	461.491	460.556	0.477489	3.77375	0.000160815	0.00817023
C12orf56	0.778456	0.1267	1.02534	6.5465	3.90484	3.76958	0.000163525	0.00828448
SH3D21	5.49384	4.96008	10.1918	26.6139	1.45104	3.7638	0.000167352	0.0084309
RP11-48O20.4	1.19559	1.85262	4.09027	11.0784	2.30674	3.75386	0.000174134	0.00874805
FLT1	11.8234	11.3194	17.9828	33.9855	0.961645	3.74643	0.000179371	0.00898604
SMAD7	4.05215	4.57766	8.74766	15.0394	1.41627	3.74434	0.000180867	0.00903583
PNP	43.4517	47.6761	62.7507	114.1	0.863565	3.73812	0.000185399	0.00921637
KRT81	0.0202815	0.169155	0.819805	2.07584	4.30907	3.73798	0.000185506	0.00921637
HSPA6	0.129059	0.101422	0.484059	4.36783	3.66802	3.73677	0.000186401	0.00923531
CFD	5.34856	7.37453	13.062	33.482	1.55167	3.71527	0.000202989	0.00997476
NPNT	0.00794392	0.0203692	0.176573	2.53975	5.32883	3.7108	0.000206607	0.0101055
RNF39	0	0	0.460545	3.30171	5.51029	3.70669	0.000209982	0.0102345
NIPAL3	23.7449	24.9385	34.1033	53.6124	0.694773	3.69879	0.000216634	0.0105018
APOA1	0.097288	0	0.68063	10.4492	5.64906	3.69739	0.000217828	0.0105154
SLC31A2	7.91637	8.53477	14.8412	32.4095	1.31885	3.69709	0.000218084	0.0105154
MED15	56.6673	57.4484	81.0952	121.468	0.709799	3.68499	0.00022871	0.0109528
FOXO6	0.0318664	0	0.375157	3.29741	5.65739	3.66338	0.000248907	0.0117805
TRABD2A	2.62922	3.00487	5.94245	18.1349	1.67986	3.65833	0.000253859	0.011952
GPRC5A	87.0627	101.698	120.529	159.534	0.523839	3.65045	0.000261784	0.0122393
PRG4	0.421942	0.384223	1.41294	2.58994	2.20542	3.64965	0.000262602	0.0122393
F3	29.8675	37.5411	55.1445	58.8949	0.660678	3.64957	0.000262683	0.0122393
ITGA9	0.100953	0.0114233	0.411982	0.942353	4.38213	3.63797	0.000274792	0.012726
TRIM7	5.51532	4.69587	9.59985	25.8564	1.59631	3.62602	0.000287822	0.0132391
APOL2	13.5159	15.997	20.9101	41.7217	1.00692	3.61973	0.000294907	0.0135304
RCSD1	0.0846272	0.211938	0.98545	2.54558	5.18921	3.61495	0.000300406	0.0136935
ADAMTSL4	69.4797	60.1291	96.1901	122.952	0.660476	3.61424	0.000301225	0.0136935
SKIL	8.06051	9.61836	12.7352	17.112	0.987999	3.614	0.000301509	0.0136935
TTYH1	0.0201182	0.0383156	0.0379906	6.29	5.25024	3.61116	0.000304833	0.0138096
SCNN1A	0.221078	1.1954	1.42719	5.88528	2.93102	3.60168	0.000316172	0.0142166
CARNS1	0.0379191	0.164494	0.220047	2.14411	3.09739	3.60166	0.000316188	0.0142166
SYNJ2	10.726	8.27037	16.517	21.0885	0.779047	3.5996	0.000318706	0.014286
PRSS8	0	0	0.416724	2.38395	7.24269	3.5991	0.00031932	0.014286
PHYHIP	0.151564	0.0782186	0.702479	4.44645	3.83553	3.59236	0.000327694	0.0145881
CGN	0.0634746	0.0628926	0.277614	2.21829	3.34768	3.58864	0.000332401	0.0147611
MLLT4	22.0512	24.3334	32.8938	62.5033	0.892143	3.58465	0.000337535	0.0149521
RP11-96C23.12	0	0	3.77393	15.7323	7.27916	3.58029	0.000343211	0.0151662
ATG16L1	13.3409	11.3681	20.3033	40.6465	1.01184	3.57828	0.000345858	0.0152457
KIF1A	0.121371	0.0319826	0.347652	1.96404	4.39158	3.57728	0.000347188	0.0152669
SYN1	1.01582	1.18803	4.63598	10.3471	2.17913	3.5717	0.000354676	0.015527
MIAT	1.59022	0.941204	5.30233	21.9498	3.17152	3.57158	0.000354829	0.015527
OAS2	1.81873	1.6685	6.50552	3.22215	1.496	3.5665	0.000361786	0.0156979
GRM4	0.0504141	0.136118	0.177984	3.15229	3.71382	3.56534	0.000363387	0.0156979
FOXQ1	7.64011	9.73151	12.4666	28.3785	1.05122	3.56499	0.000363873	0.0156979
TH	0.0385335	0	1.15669	22.8563	8.17943	3.56358	0.00036583	0.0157403
LIMS2	1.4344	1.52517	6.75131	41.5034	3.74404	3.55025	0.000384864	0.0165198
IFIT3	7.92454	7.84343	18.4843	14.3225	0.951585	3.54657	0.000390277	0.0167122
RP11-1023L17.2	0	0	0.0699188	1.40538	5.94971	3.54343	0.000394951	0.0168722
MELTF	2.44789	1.62033	4.84939	14.7634	1.8814	3.5418	0.000397403	0.0169367
KCNK6	1.40824	1.19402	2.20321	3.58678	1.48268	3.53426	0.000408915	0.0173862
VWF	0.100371	0.0864202	0.297071	1.20094	2.719	3.52816	0.000418462	0.0177083
AGAP2	0.00819418	0.016939	0.163876	1.47411	3.66242	3.52406	0.000424984	0.0179421
SAT1	84.3659	105.315	116.593	261.997	0.839442	3.52203	0.000428252	0.0180377
DPEP1	0	0.031704	0.141519	3.25557	5.70501	3.51873	0.000433617	0.0182116
DIO3	0.0552797	0.0463315	0.971657	21.6159	6.21279	3.51825	0.000434404	0.0182116
STARD8	1.28797	1.04525	4.35257	18.2647	3.1449	3.50658	0.000453908	0.01881
CORO2A	0.485585	0.610067	1.05101	3.58273	1.91285	3.50262	0.000460713	0.0190481
AC009061.1	0	0.0506655	0.250937	2.33785	4.86979	3.50188	0.000461995	0.0190573
PDLIM7	244.324	258.056	356.592	383.406	0.468137	3.49514	0.000473809	0.0194999
CXCL1	33.7981	29.9677	59.1838	60.1872	0.809721	3.48158	0.00049846	0.0204209
FHDC1	0.140182	0.0963452	0.41399	1.76688	2.94243	3.46427	0.000531679	0.0216831
EHBP1L1	64.6918	49.0589	77.9414	107.653	0.621636	3.46153	0.000537108	0.0218549
LTF	0	0	0.11501	2.0645	7.0119	3.45437	0.000551584	0.0223933
PTGES	21.1058	17.8097	36.063	99.3591	1.48311	3.45248	0.000555452	0.0224996
RP5-907D15.2	2.33302	1.37923	5.92223	12.0415	2.35412	3.44763	0.00056553	0.0228563
CYP2S1	1.00767	0.28845	0.944827	7.90418	2.9133	3.44489	0.000571283	0.0230371
H1F0	73.6448	63.882	101.176	115.802	0.581805	3.43987	0.000581984	0.0232234
SAMD9L	3.4201	2.52487	6.10771	6.53447	0.957425	3.4397	0.000582362	0.0232234
SEMA3G	0.054672	0.00935241	0.102654	4.07465	4.48284	3.43442	0.000593834	0.0235492
FBP1	0.166264	0.104156	0.94333	3.17855	4.61925	3.43413	0.000594458	0.0235492
PXDNL	0.0758602	0.17888	0.285985	2.04319	3.08823	3.43151	0.000600221	0.0237252
ZNF185	5.21732	5.13542	8.57424	12.8986	0.911848	3.42416	0.0006167	0.0242699
PHLDB2	16.9339	18.3112	24.6811	44.3644	0.793484	3.41822	0.00063032	0.0247518
KIF21A	1.48986	1.73419	2.93391	8.27671	1.43506	3.41343	0.000641502	0.025136
RP11-492E3.2	0.451536	0.23494	1.51658	4.99188	2.92179	3.40892	0.000652204	0.0254444
CENPT	47.2659	45.001	68.2001	115.957	0.754182	3.40646	0.000658112	0.0256193
BHMT	0.0709585	0.16847	0.198878	3.22183	4.75426	3.40314	0.000666161	0.0258209
HPCAL4	0	0	0.101175	0.761839	7.00146	3.38732	0.000705802	0.0271236
APC2	0.0385689	0.085579	0.152885	2.18099	3.09585	3.38578	0.000709756	0.0272174
SOX15	3.85619	3.70043	5.88572	37.5532	2.11859	3.38175	0.000720252	0.0274443
RAC2	20.1666	22.1222	32.406	95.0513	1.25976	3.37876	0.000728123	0.0276856
TINAGL1	0.998384	0.912674	3.44847	8.25435	2.08108	3.378	0.000730151	0.0277041
PLIN4	0.227794	0.185624	0.460859	4.28923	2.62817	3.37149	0.000747627	0.028248
ZBED2	0.0165931	0.0208632	0.250032	2.11195	5.20415	3.36973	0.000752422	0.0283696
RAP1GAP	0.0152969	0.0434392	0.064379	2.56839	4.4551	3.36876	0.000755064	0.0283826
TIMP3	398.752	426.585	524.342	648.278	0.428181	3.36845	0.000755923	0.0283826
SIGLEC9	0	0.0296071	0.369203	1.65129	6.0988	3.36595	0.000762816	0.0285818
COL9A3	0.874216	0.782706	5.91713	68.4787	4.71174	3.36298	0.000771068	0.0287657
PIM1	5.39815	5.26067	8.82438	17.097	1.20884	3.36085	0.000777036	0.0288739
PARP9	5.75975	5.89996	11.0578	10.4047	0.867503	3.36026	0.000778697	0.028876
DRAP1	394.203	382.652	509.26	681.563	0.56303	3.35893	0.00078245	0.0289555
LINC00302	0.579731	0.36518	12.4087	24.5528	4.43235	3.35796	0.00078521	0.0289979
PRR35	0.0347583	0.0218504	0.245492	3.4863	4.71322	3.35426	0.000795764	0.0293275
INSC	5.95259	5.06356	11.369	15.2827	1.1665	3.35333	0.000798447	0.0293662
NFKBIA	23.4593	28.9508	34.8755	53.6858	0.746524	3.35275	0.000800132	0.0293681
ID4	4.59055	4.08763	8.4313	14.365	1.27248	3.35084	0.000805675	0.0295113
MT1A	14.156	15.2967	31.5562	112.947	1.89143	3.34875	0.00081176	0.0296738
SH3TC1	3.97552	3.26415	6.46636	17.9297	1.3791	3.34755	0.000815303	0.0297428
ST6GALNAC2	1.44951	0.97861	4.45428	14.3126	2.49561	3.34496	0.000822939	0.0299606
SLPI	0	0	1.18206	6.37615	7.11274	3.34156	0.000833082	0.0302686
KCNA7	0.0682931	0.0215396	0.0399514	1.16036	5.42728	3.33777	0.000844544	0.0306232
NMRK2	0.0724874	0.0663889	1.14529	46.1361	8.46922	3.33668	0.000847859	0.0306816
ZBTB7B	13.9049	9.30665	19.8231	32.4528	1.07003	3.33269	0.000860102	0.0310621
GJB2	0.129598	0.337179	0.805013	3.332	2.75137	3.32243	0.000892386	0.0320991
TYK2	65.8751	68.1194	94.7145	156.222	0.684871	3.3203	0.000899198	0.0322684
ADRB2	2.27507	2.39033	4.55142	7.04494	1.20533	3.31984	0.00090068	0.0322684
TUBA4A	13.0057	11.7228	17.8455	41.6936	1.24525	3.3152	0.000915766	0.0327437
UCP2	1.87981	2.1809	3.26011	19.281	2.08611	3.31389	0.000920062	0.032832
DUSP2	1.36279	1.35465	2.47326	16.3475	2.3217	3.31005	0.000932782	0.0330238
HSPB8	0.466752	0.631956	1.23405	6.58017	2.45469	3.30687	0.000943433	0.0333353
ACOT11	1.5313	1.77464	3.74519	5.81167	1.44861	3.3022	0.000959299	0.0337632
SLC8B1	10.6622	11.5047	33.3862	101.445	2.38273	3.29792	0.000974056	0.0342156
DNPEP	71.2909	76.0243	99.3857	226.978	0.876795	3.29651	0.000978938	0.0343201
HYAL1	0.307332	0.287345	1.37297	20.1101	4.84666	3.2875	0.0010108	0.0352994
SIRT7	28.4511	25.1126	35.7833	58.465	0.786234	3.2861	0.00101584	0.0353674
C6orf132	1.36262	1.35279	2.09389	8.37542	1.65755	3.28559	0.00101768	0.0353674
TCF7	9.42007	7.63272	11.7573	31.5238	1.22771	3.28533	0.00101864	0.0353674
ADGRG1	5.00871	3.70599	13.9187	74.9395	3.56926	3.28426	0.00102249	0.0354325
TNNT3	0	0	0.883948	4.65152	6.95964	3.27915	0.00104119	0.0359422
TMEM54	19.4603	22.3488	30.8338	61.932	1.01088	3.27727	0.00104815	0.0361129
PALM	1.8474	1.43681	8.10759	30.7698	3.29737	3.27428	0.00105932	0.0364282
SERPINB1	11.9971	11.5416	17.6252	37.8541	1.09517	3.27229	0.0010668	0.0366154
FSCN1	225.811	195.54	287.89	387.47	0.605019	3.26974	0.00107648	0.0367401
GPR4	0.958099	0.957809	2.19872	4.88987	1.81279	3.26971	0.00107657	0.0367401
METRNL	55.6908	61.7141	69.4581	134.178	0.721493	3.26776	0.00108403	0.0369247
MFSD2A	3.01368	3.08869	5.3753	13.4223	1.42518	3.26373	0.00109958	0.0373835
RP11-1094H24.4	0.0900423	0.150967	0.607809	2.31427	3.08893	3.26067	0.00111147	0.0375444
HBM	0	0	0.496927	9.07081	6.83128	3.26027	0.00111307	0.0375444
ARRDC2	11.5901	8.33759	19.1897	41.1284	1.17499	3.25984	0.00111475	0.0375444
MYO5B	0.0705304	0.0886419	0.611976	1.48381	2.98838	3.25855	0.00111981	0.0375743
MDFI	0	0	0.518891	1.929	7.05284	3.25661	0.00112752	0.0377624
PDK4	1.63629	1.38522	3.22228	7.90507	1.69063	3.25604	0.00112977	0.0377675
MFAP5	48.0596	40.9871	71.4593	103.933	0.755124	3.25328	0.0011408	0.0379701
PROSER2	5.24657	4.48161	9.78596	22.74	1.37658	3.25294	0.00114216	0.0379701
GOLIM4	32.6487	37.9106	45.7827	68.2694	0.588425	3.25139	0.00114844	0.0380381
PORCN	20.6297	19.1595	31.6955	66.2691	1.07425	3.2502	0.00115322	0.0381264
MAPKAPK3	69.2274	70.1085	97.3382	115.963	0.499397	3.23974	0.0011964	0.0393368
TMEM198B	39.9068	41.1679	62.9708	89.8883	0.693207	3.23689	0.00120839	0.0396587
CRYBA2	0	0	0.47543	5.04715	6.85507	3.23405	0.00122048	0.0399825
CEACAM1	0	0.124438	2.20778	7.30848	7.52728	3.22991	0.00123827	0.0404915
RPP25	4.11346	5.8066	6.66326	18.37	1.08154	3.22102	0.00127735	0.0415427
PNMA2	0.146632	0.147562	0.608008	1.3068	2.64013	3.22005	0.00128166	0.041544
CLDN7	4.49753	3.22539	8.9733	21.8118	2.11601	3.21972	0.00128318	0.041544
CREB3	44.4924	49.2083	60.0722	105.058	0.708663	3.21888	0.00128693	0.0415538
VSIG10L	2.48514	2.52122	11.4818	82.4378	3.85092	3.21577	0.00130094	0.041856
CKM	0.216857	0.181689	2.2905	81.8842	5.92612	3.21248	0.00131593	0.0421871
KLC3	0.152122	0.105203	0.47761	2.99744	4.62769	3.21164	0.00131982	0.0422365
KIAA1671	1.29113	1.06942	2.07603	5.55462	1.39004	3.21065	0.00132436	0.0423064
LSP1	0.236501	1.62752	1.05395	5.39842	3.14068	3.20781	0.00133752	0.0426511
ADAMTSL5	15.0335	16.3037	26.826	32.9059	0.845228	3.20581	0.00134682	0.0428717
S100A3	5.41322	4.74063	10.3933	33.5096	1.85933	3.20372	0.00135667	0.0431089
RAPGEF3	2.99137	2.37839	5.10853	19.2731	1.47734	3.20128	0.00136818	0.043398
RP11-823P9.3	0	0	0.0265357	0.807903	6.82959	3.19821	0.00138284	0.0437858
ZMIZ1	25.8921	23.8487	35.2274	49.7528	0.611763	3.1967	0.00139008	0.0439377
C15orf39	14.2057	12.6843	19.2597	26.0012	0.735583	3.19079	0.00141883	0.0446895
AFAP1L1	3.50862	3.51036	6.69286	10.7248	0.997258	3.18598	0.00144267	0.0452816
EPHA2	15.9852	15.1278	22.1692	40.5022	0.846439	3.18343	0.00145543	0.0455476
KLF13	24.9725	23.5371	33.623	52.7127	0.6792	3.18327	0.0014562	0.0455476
PLCD1	14.1482	16.3707	24.8638	45.8182	0.900849	3.18212	0.00146201	0.0456496
CHD1	14.3509	15.2254	19.178	37.2051	0.844977	3.18157	0.00146478	0.045657
UBXN11	6.85371	8.7972	12.4821	21.2778	0.962131	3.17989	0.00147332	0.0458436
DCHS1	5.80212	4.56701	7.77735	12.8143	0.877061	3.17651	0.00149056	0.0462203
CLCF1	11.3564	17.763	19.3633	31.1409	0.789832	3.17591	0.00149367	0.0462369
CCK	25.9165	25.9049	41.2613	75.0906	1.00743	3.17455	0.00150071	0.0463749
CKB	19.8386	19.257	98.9812	581.186	3.42893	3.17341	0.00150658	0.0464016
IP6K3	2.16849	2.06787	3.24761	12.0648	1.68988	3.17338	0.00150673	0.0464016
UPP1	39.7649	44.297	60.5423	80.5461	0.602551	3.16884	0.00153047	0.0469717
EPPK1	0.257352	0.173902	0.531774	2.49205	2.42414	3.16281	0.00156254	0.0477931
CTD-3099C6.9	0.795144	0.772144	1.95475	3.66216	1.73811	3.15997	0.00157783	0.0480423
TMEM151A	0.118576	0.0931918	0.41883	3.75221	3.34453	3.15981	0.00157871	0.0480423
CALCR	0	0	0.129674	0.926991	6.93427	3.15885	0.00158392	0.0481195
SYNE2	2.30933	2.66737	4.66516	5.07672	1.03101	3.15806	0.00158821	0.0481684
CTC-529P8.1	0.831628	0.695603	2.81773	5.45192	2.81857	3.15495	0.00160528	0.0486042
ADCY4	5.38737	5.68125	8.85383	18.9346	1.17645	3.14781	0.00164498	0.0496393
SLC12A7	14.929	15.5837	20.5769	33.0578	0.738884	3.1473	0.00164788	0.0496433
KRT24	0	0	0.274995	1.20846	6.97038	3.1411	0.00168314	0.050452
RP11-268J15.5	4.12552	4.6645	7.54331	14.029	1.18679	3.13707	0.00170647	0.0510664
AC022596.6	0	0	0.0647578	2.62871	6.63805	3.13579	0.00171392	0.0512042
ARHGEF1	76.9923	77.7806	115.889	140.134	0.520256	3.13359	0.00172681	0.0515038
MISP	0	0.0494263	0.144504	1.39781	4.89564	3.13257	0.00173283	0.0515611
UNC13A	0.107101	0.0864264	0.170687	2.73854	2.63347	3.13229	0.00173447	0.0515611
CLSTN3	14.0908	13.1904	23.9647	26.0233	0.629941	3.13043	0.00174553	0.0518041
ADGRD2	0.109276	0.0228496	0.163257	2.32407	6.68848	3.12925	0.00175256	0.0519271
C1orf68	0	0	1.06404	2.63061	7.04627	3.12575	0.0017735	0.052375
ACAA2	18.5565	19.4025	29.6047	53.0942	0.928128	3.12489	0.00177871	0.0524429
PRTN3	0.0427388	0	0.240981	4.64807	5.56775	3.12266	0.00179227	0.0526831
IRF1	15.4583	13.8455	19.5473	48.8468	1.05909	3.1222	0.00179502	0.0526831
SYT2	0.00945506	0.0118802	0.0757728	0.242177	7.02925	3.1219	0.00179687	0.0526831
CHD5	0.0799225	0.083806	0.34708	0.739176	2.88204	3.12162	0.00179858	0.0526831
TNK2	37.3456	30.3762	49.4423	88.6419	0.784332	3.1209	0.00180298	0.0527263
PHOSPHO1	0.053009	0	1.30736	13.7131	7.77136	3.11914	0.00181382	0.0528714
NYNRIN	6.12117	4.54255	8.01201	10.8322	0.77291	3.11687	0.00182782	0.053193
MUC5B	0.0019691	0	0.0222803	0.53815	5.65314	3.11618	0.00183208	0.0532309
DSP	1.33395	1.6152	6.04408	39.8468	3.33559	3.10852	0.00188028	0.0545433
TNFSF9	0.359441	0.451728	0.947257	7.84058	2.69533	3.10321	0.00191436	0.0554424
C14orf132	17.7916	15.8002	22.6231	42.5322	0.776723	3.09502	0.00196797	0.0568122
CIRBP	227.066	252.833	297.641	434.587	0.527298	3.09249	0.00198483	0.0572069
SPINT1	0.147187	0.168726	0.407397	4.73617	3.9157	3.09069	0.00199693	0.0574636
NACAD	1.97553	1.79442	3.43621	8.66638	1.38466	3.08708	0.00202132	0.0580725
TBX21	0.0442776	0.037119	0.389255	1.32761	4.21089	3.08373	0.0020442	0.0586362
COL5A1	35.3608	33.3365	49.8045	48.7928	0.467696	3.08178	0.00205768	0.0589291
C14orf80	6.02949	5.32414	10.0877	17.5967	1.34319	3.07602	0.0020978	0.0595197
PTP4A3	0.327249	0.291101	2.09932	35.7348	4.69214	3.07158	0.00212932	0.0602206
BTC	0	0.0504688	0.39408	1.1341	5.06797	3.07144	0.00213026	0.0602206
KLK12	0	0	0.405336	2.69074	6.77772	3.07107	0.00213292	0.0602206
INCENP	22.521	18.4273	32.9793	32.5572	0.61515	3.0689	0.00214847	0.0605647
CD79A	0.29204	0.243674	0.782317	7.39477	3.28117	3.06261	0.00219417	0.0615635
RP11-380J14.1	0.00780517	0.0589153	0.372626	1.23123	3.66339	3.06091	0.00220665	0.0618171
CDC42EP4	31.3843	23.2803	39.5163	54.8455	0.730872	3.05856	0.00222406	0.0622078
TMEM92	0.0136334	0.0171451	0.537837	4.27028	4.96445	3.05795	0.00222858	0.0622377
OAS1	0.286949	0.0297275	2.339	1.67781	4.71606	3.05302	0.00226548	0.0630723
HES1	0.63718	1.14911	2.16906	7.10778	2.07283	3.05027	0.00228632	0.0635541
RP11-259P6.2	0.0140725	0.0177046	0.145899	0.550404	5.32936	3.04826	0.00230168	0.0637838
TNFAIP2	3.66723	4.7511	16.8607	85.8739	2.91621	3.04747	0.00230774	0.0638534
WNT2	0	0.285705	0.273845	1.26804	5.31039	3.04583	0.0023204	0.0641051
GRM2	0.125261	0.0933739	0.129563	4.34335	3.28417	3.04503	0.00232654	0.0641762
VSIG2	0.0743544	0	0.552071	4.5529	5.13513	3.03381	0.00241489	0.0663017
ABCA12	0.125037	0.0838738	0.192212	0.959928	2.53147	3.03338	0.00241834	0.0663017
DKK1	275.716	313.074	366.729	438.568	0.393867	3.02793	0.00246233	0.0673024
MICALL1	29.5959	26.1038	35.4224	59.4395	0.691491	3.02223	0.00250923	0.0682731
PLBD1	0.582078	0.946636	2.01979	6.83655	1.97065	3.02059	0.00252283	0.0685395
PINK1	51.7866	54.1054	66.3165	105.097	0.582509	3.01915	0.00253486	0.0687623
MYOM2	2.62426	1.93805	3.92111	10.7131	2.28686	3.01566	0.00256418	0.0694529
MDGA1	2.90309	3.31431	7.66179	9.53988	1.18784	3.00676	0.00264049	0.0714124
CASZ1	0	0.0996896	0.149124	1.0392	5.13907	2.9986	0.00271227	0.0731338
PAQR4	6.92688	6.85153	11.2511	20.2865	0.939814	2.99559	0.00273915	0.0736245
TUFT1	1.87966	2.91921	3.44642	9.30215	1.16329	2.98779	0.00281002	0.0745402
HAS1	0	0	0.0699829	1.46571	6.4607	2.98485	0.00283719	0.0750396
RP11-321E2.13	0	0	0.732767	6.90565	6.4607	2.98485	0.00283719	0.0750396
GPR1	7.49133	10.9266	15.4921	17.6168	0.852448	2.98157	0.00286771	0.0757353
ICAM2	1.43668	1.15125	4.3095	6.29586	2.14993	2.98051	0.00287766	0.0758867
PTPRZ1	0.686895	0.122954	0.0908737	1.35817	6.82766	2.97633	0.00291718	0.0768163
KCNF1	0.167688	0.126503	0.900152	2.02661	3.02472	2.97438	0.00293585	0.0771949
LIG1	14.2869	16.8555	25.2943	36.1002	0.612251	2.96545	0.00302238	0.0791193
C16orf74	12.2595	12.0025	19.229	31.3351	1.07506	2.96463	0.00303043	0.0791193
TRIM63	0	0	0.168304	1.38133	6.61811	2.96385	0.00303817	0.0791907
CTD-3128G10.7	0.0912002	0.114569	0.257376	3.05984	6.31175	2.96107	0.00306569	0.0795621
REEP4	21.0727	20.0381	29.9208	45.168	0.781267	2.95774	0.00309906	0.0803121
CSPG4	34.5456	29.9368	42.5634	59.4807	0.577051	2.95691	0.00310737	0.0804115
AP003068.22	0.214348	0.528776	0.545227	7.42231	3.30815	2.94861	0.00319204	0.0821301
CORO6	2.73188	3.42304	4.9702	13.1674	1.47931	2.94444	0.00323542	0.0831271
DRC7	0	0	0.16208	1.19379	6.55299	2.94293	0.00325117	0.0831327
PPP2R2C	0.017959	0.235968	0.470255	1.34244	3.56054	2.94224	0.00325846	0.0831327
ESRP1	0	0	0.145535	0.665668	6.60245	2.94224	0.00325851	0.0831327
RP11-667F14.1	0.691177	0.763051	2.41316	3.20789	1.86351	2.94183	0.00326279	0.0831327
S100A4	1179.61	1153.84	1464.51	2019.11	0.471594	2.94153	0.00326594	0.0831327
KIAA1456	3.2701	3.36761	5.04502	8.39271	1.0014	2.94134	0.00326799	0.0831327
C9orf3	6.6088	8.11997	14.1566	26.4852	1.08137	2.93204	0.00336739	0.0852251
RIOK3	32.2604	32.1447	42.9232	77.2439	0.641007	2.93188	0.0033692	0.0852251
MAP3K9	0.0888351	0.195399	0.276513	1.26672	2.12547	2.92929	0.00339736	0.0858168
C1QTNF6	7.57484	9.41781	11.1279	20.2178	0.767052	2.92047	0.00349505	0.0879141
FAM101A	0.168461	0.0452328	0.665025	1.86877	3.78294	2.91823	0.00352026	0.0884243
ARHGAP31	2.26201	2.80275	3.5434	5.61643	0.771142	2.91505	0.00355635	0.0889582
SHANK3	3.33509	3.07435	4.44437	11.6279	1.05714	2.91432	0.00356469	0.0890431
HIVEP1	2.44243	2.29173	2.95544	8.5215	0.918894	2.90677	0.00365187	0.0907168
CDR2L	15.6583	13.4072	20.1165	33.5508	0.764354	2.90606	0.00366006	0.0907463
TECTA	0.184859	0.0658291	0.265849	1.40462	2.84884	2.90548	0.0036669	0.0907463
CTD-3065J16.6	0.0295496	0	0.166795	2.98801	5.41171	2.90532	0.00366874	0.0907463
LGALS4	0.603529	0.153469	1.09839	6.55363	4.03612	2.90465	0.00367662	0.0907463
SPNS2	0.156646	0.0707769	1.05	8.61722	5.29029	2.90451	0.00367829	0.0907463
PLP2	161.338	159.09	212.294	287.61	0.522274	2.90278	0.00369869	0.0911247
TMC8	0	0	0.0430572	0.816244	6.39675	2.89996	0.00373206	0.0918127
FBLN2	70.1403	71.4265	90.4544	106.691	0.414357	2.89956	0.00373683	0.0918127
SOX13	9.41831	6.54196	12.2213	18.0216	0.87006	2.89876	0.00374641	0.0919225
PAK4	29.3968	25.3845	35.5852	52.4614	0.622896	2.89198	0.0038282	0.0936737
ARRDC1	32.0356	32.9881	45.15	63.9766	0.669802	2.88782	0.00387923	0.0945366
RASGRP2	0.347062	0.192597	1.25183	5.0286	4.02883	2.88238	0.00394679	0.0958799
DENND2C	1.24479	1.92952	1.8409	5.84188	1.12397	2.8821	0.00395035	0.0958799
SLC6A7	0	0	0.0864119	0.725678	6.50684	2.87985	0.00397867	0.0963449
RARG	36.9959	30.3162	46.3198	77.1232	0.741944	2.87229	0.00407506	0.0981567
PAF1	37.7308	37.8795	50.9458	89.2796	0.687451	2.8717	0.00408275	0.0981567
SCGB3A1	0	0	0.520905	6.78405	6.44262	2.8713	0.00408782	0.0981567
GLUD1	130.548	119.48	160.441	224.707	0.537518	2.8695	0.00411118	0.098536
PDE10A	0.0265894	0.667224	0.86626	1.39338	4.7567	2.86924	0.00411457	0.098536
RP13-104F24.2	10.0015	8.66165	19.0102	32.9474	1.47237	2.86723	0.00414081	0.0990326
KISS1R	0.116245	0	1.55615	39.6284	8.44875	2.8655	0.00416352	0.0993116
SCN4A	0	0	0.372033	1.00032	6.36949	2.86393	0.00418415	0.0996715
VSIR	10.5366	9.65232	30.2595	89.2138	2.27317	2.85846	0.00425697	0.101136
KLHL21	40.9276	40.765	51.3039	84.3413	0.599196	2.85608	0.0042891	0.101633
FAM46B	0.242321	0.223438	0.775948	3.23963	2.69854	2.85557	0.00429602	0.101663
ITPR3	57.8351	52.4004	71.3107	89.4796	0.465221	2.85508	0.0043026	0.101685
TBC1D10C	0.024062	0	0.165431	1.98449	5.51633	2.85225	0.00434104	0.102325
WFDC1	2.25113	1.71098	4.86454	7.00698	1.59133	2.84992	0.00437306	0.102944
UGDH	43.8975	45.146	68.9637	85.4634	0.529114	2.84403	0.00445466	0.104455
SLC7A1	21.5004	23.6658	28.7377	36.2489	0.426755	2.84151	0.00449008	0.105012
ERBB3	0.0226434	0.292088	1.30245	4.60941	3.5552	2.83465	0.00458763	0.107015
PDGFB	0.0106052	0	0.0944697	1.1335	5.41102	2.83229	0.00462164	0.107594
TP73	0.0430161	0.0763132	0.162923	3.1329	3.45967	2.83118	0.00463765	0.107594
DUSP7	26.5803	29.5221	33.6993	62.2479	0.621842	2.83118	0.00463772	0.107594
NFATC1	4.57712	4.50935	6.19771	24.5497	1.25318	2.82714	0.00469664	0.10812
SYNPO	2.82293	3.34463	5.16594	5.89114	0.776096	2.82704	0.00469811	0.10812
DIAPH1	33.7243	40.8021	48.8637	54.9677	0.443113	2.82483	0.0047306	0.108389
PRKY	24.5698	19.004	25.8253	40.648	0.562089	2.82418	0.00474018	0.108463
GPR153	12.1987	10.2943	15.4915	29.0041	0.839174	2.82279	0.00476072	0.108795
FCRLB	5.66746	3.73329	8.43475	13.1492	1.22371	2.82229	0.00476821	0.108796
RP11-470M1.2	0.371611	0.442556	0.625847	1.76446	6.78242	2.82121	0.00478428	0.108796
ADAMTS10	2.98251	2.13819	6.37613	6.16611	1.28673	2.82119	0.00478459	0.108796
LGI3	0	0	0.0339283	0.894016	6.23609	2.81837	0.00482678	0.109261
MGAT3	0.00718416	0.00903833	0.135422	0.488293	4.7504	2.81818	0.00482974	0.109261
FTCD	1.74902	1.01305	2.90961	18.8215	2.48596	2.81425	0.00488916	0.110467
EFNA3	0.275548	0.237194	1.26089	14.1364	3.82216	2.81237	0.00491773	0.110973
PRRX2	34.4578	27.5298	46.8292	60.1788	0.691963	2.81184	0.00492597	0.11102
C11orf96	2.02656	2.5719	4.93169	27.0356	2.00612	2.80806	0.00498408	0.111948
MPZL3	0.00931284	0.0233366	0.176133	0.691522	5.62	2.80795	0.00498583	0.111948
USP54	3.65856	4.89376	6.42009	11.4023	0.963129	2.80519	0.00502873	0.11263
RELT	6.83932	7.1237	8.62492	16.9567	0.861943	2.80385	0.00504962	0.112927
PLEC	422.581	366.223	514.533	623.437	0.435898	2.80345	0.00505596	0.112927
OSGIN1	4.64429	2.81195	5.4501	22.951	1.56233	2.80196	0.00507936	0.1132
NECAB2	0.0249401	0	0.958318	1.60133	5.77601	2.79743	0.00515107	0.114656
FGFR3	0.229778	0.267646	1.44496	19.1859	3.72352	2.79557	0.00518083	0.115176
RP11-443P15.2	0.538731	1.14979	2.39908	10.4969	2.1251	2.79348	0.00521446	0.11552
PTPRE	0.648185	1.89362	1.32315	4.2619	1.2983	2.79341	0.00521559	0.11552
RRAD	5.84706	7.5516	18.2268	89.6245	2.51519	2.79073	0.00525891	0.116336
AC069513.3	40.2047	39.4338	58.6813	83.1203	0.751608	2.78486	0.00535511	0.118162
NEBL	1.04823	1.03781	2.12645	3.63994	1.33076	2.78418	0.0053663	0.118162
TNS1	53.106	49.086	63.8601	95.5654	0.545808	2.78159	0.0054093	0.118787
TICRR	1.51998	0.79029	2.47243	4.98672	1.37842	2.78113	0.00541692	0.118809
PLK5	0.183666	0.17644	1.6379	61.3312	4.98761	2.77908	0.00545131	0.119306
TUSC5	0	0	0.0194013	0.819238	6.02899	2.77899	0.00545285	0.119306
MGST2	3.67709	3.47802	5.98677	22.0725	1.72861	2.77449	0.00552878	0.120359
PRSS3	11.8762	9.69515	20.0517	24.6145	0.92954	2.768	0.00564022	0.122142
SULT1C2	0.0113291	0.0285031	0.0989462	0.918769	5.50123	2.76739	0.00565069	0.122149
CLEC3B	9.65617	8.01767	21.2996	53.4467	1.71655	2.76406	0.00570865	0.123059
JAG1	5.40666	4.00394	7.20289	12.1906	0.935843	2.7638	0.00571332	0.123059
TRPM4	18.7347	20.7885	27.1777	36.4074	0.624486	2.76299	0.00572743	0.123215
SPRR1B	0	0	0	6.00342	6.20646	2.76058	0.00576995	0.123982
HSPG2	41.4905	35.8528	52.5119	69.8686	0.468083	2.75865	0.00580414	0.124567
SLC38A1	22.428	22.1713	28.581	41.7332	0.534682	2.75498	0.00586965	0.125679
RP4-737E23.7	0	0.0943447	0.776206	3.44179	5.64277	2.75496	0.00586989	0.125679
SALL1	10.7263	7.45198	13.3149	22.2722	0.848445	2.75353	0.00589562	0.125904
HERC6	2.11659	2.35233	5.14679	4.85506	1.05169	2.75333	0.00589931	0.125904
RNF13	16.4399	18.1125	20.505	38.2731	0.73598	2.75208	0.00592189	0.126046
TTC9	0.027847	0	0.150917	0.696331	4.66312	2.75206	0.00592211	0.126046
CNGA3	0.213861	0.187443	1.11048	1.58038	2.37286	2.75012	0.00595733	0.126646
ACTN4	421.658	423.8	526.389	664.863	0.413434	2.74876	0.00598211	0.127023
HPSE	0.847301	0.807379	1.6254	3.95804	1.58969	2.74751	0.00600492	0.127243
KCNT1	0	0.00640551	0.0679667	1.06054	6.28097	2.74703	0.00601371	0.127243
KRT16P4	0	0	0.316002	3.60286	6.28097	2.74703	0.00601371	0.127243
SCARA3	20.9592	18.4585	33.4265	26.4794	0.502448	2.74317	0.00608485	0.128597
IRX4	0.0173359	0.0817027	0.306834	1.7009	4.54471	2.74235	0.00610022	0.12877
TNNT1	0.820653	0.281938	6.31587	77.0797	5.21934	2.74152	0.00611557	0.1289
FAM132B	0.290678	0.268403	0.41689	6.65972	2.90295	2.73968	0.00614989	0.129212
WNT9A	3.67032	3.63761	5.21423	10.5725	0.966728	2.7375	0.00619072	0.129767
SBNO2	32.6494	34.4071	42.4065	61.3283	0.485678	2.735	0.00623811	0.130456
UNC5B	32.1139	27.9464	38.6807	54.082	0.54377	2.73399	0.00625724	0.130704
COL17A1	0.10598	0	1.09183	4.15824	7.4769	2.73309	0.00627424	0.130907
NXF3	0	0.109845	0.399419	1.55644	5.44603	2.72866	0.00635927	0.132528
PXDC1	29.7618	29.438	38.6338	62.7726	0.612401	2.72801	0.00637179	0.132635
GRK1	0	0	0.0968847	1.35225	6.48856	2.72752	0.00638121	0.132678
CDH11	82.4248	89.5581	102.617	160.054	0.522065	2.72626	0.00640572	0.132805
APOE	6.38985	5.81863	8.46881	44.1244	1.57278	2.72606	0.00640949	0.132805
RP11-153A23.6	0.0771887	0.0307347	0.1791	1.16763	5.43099	2.72457	0.00643861	0.133255
OR7E47P	0.025204	0.123238	1.40378	6.73659	6.58611	2.72249	0.00647919	0.13394
FGFBP1	0	0	0.142739	1.84051	6.32954	2.71965	0.00653509	0.1348
CTB-14A14.3	0	0	0.0996508	1.84286	5.12889	2.71303	0.00666703	0.136907
SEMA3B	18.78	21.728	43.7581	124.754	1.78245	2.71282	0.00667143	0.136907
LGALS9	3.16268	3.02484	7.40139	16.0755	1.52362	2.71259	0.006676	0.136907
HMCN2	0.155591	0.154508	0.8919	1.51969	2.80123	2.71136	0.00670086	0.137088
PTPRU	42.4866	40.5742	50.5694	89.5222	0.555304	2.71102	0.00670767	0.137088
RCOR1	12.6481	11.8723	15.4765	28.8665	0.737823	2.70528	0.00682471	0.139252
TOP2A	22.9347	21.349	39.6399	26.8769	0.472618	2.70494	0.0068317	0.139252
RP11-1089B7.1	0	0.0359373	0.145226	3.22223	6.2489	2.70469	0.00683678	0.139252
ACOT7	85.7411	88.6733	106.315	150.21	0.501671	2.70214	0.00688951	0.140167
CSAR2	0.085681	0.0277726	0.670522	9.40766	7.5947	2.69887	0.00695754	0.141333
HIC2	1.30216	1.00944	2.01781	4.28096	1.22897	2.69863	0.00696253	0.141333
SLURP2	0.0955605	0.138641	7.0257	167.726	6.31185	2.69614	0.00701473	0.142072
SMOX	17.9865	15.4389	23.5644	32.3615	0.69661	2.69568	0.00702451	0.14211
YWHAQ	297.411	292.528	349.594	523.828	0.483122	2.69424	0.00705496	0.142566
WFDC12	0.246939	0.0811889	0.752973	3.05293	6.50005	2.69207	0.00710097	0.143334
FAM25C	0	0	2.97411	108.598	6.36726	2.69151	0.00711302	0.143417
ALOX12B	0.0913265	0	0.644721	4.28409	7.07775	2.69093	0.00712526	0.143477
MYCL	0.155534	0	0.146022	2.73395	4.71207	2.69062	0.00713196	0.143477
BHLHE23	0	0	0.116093	2.75931	5.97752	2.69014	0.00714218	0.143522
SETD1B	9.70906	7.95445	12.179	16.0354	0.617562	2.68906	0.00716532	0.143639
COL11A2	0.755388	0.440721	1.05929	6.48155	2.0196	2.68879	0.00717113	0.143639
FUT1	0.324653	0.209162	0.199678	1.91885	4.50769	2.6886	0.00717522	0.143639
LRRC8A	55.3436	49.7387	65.4411	98.6243	0.53938	2.68838	0.00717998	0.143639
PLEKHG3	2.09724	1.51983	3.25257	8.9121	1.38887	2.68327	0.00729072	0.14539
SLC17A7	0.302334	0.193256	0.922609	13.145	4.97804	2.68304	0.00729556	0.14539
CTC-479C5.6	0	0	0.13452	1.80254	6.23232	2.68294	0.00729771	0.14539
LLGL2	0.342207	0.15053	0.962224	3.72268	2.48085	2.68285	0.00729981	0.14539
ADCY3	37.5933	38.8633	52.5396	101.002	0.677198	2.67934	0.00737678	0.146688
CD81	864.798	864.693	993.351	1669.37	0.487071	2.67913	0.00738131	0.146688
MYEOV	16.9559	15.2644	25.2547	52.4869	1.17002	2.67815	0.00740302	0.146795
MSLN	0.0399011	0.0510275	0.0764061	3.16524	4.39936	2.67699	0.00742877	0.147144
DDX60	3.28021	1.91805	6.09433	5.20578	0.884701	2.67495	0.00747394	0.147713
ICAM1	6.90622	7.82432	8.4107	24.0796	0.927079	2.67394	0.00749665	0.147999
PPP1R13L	3.12053	2.15476	5.28194	10.7544	1.23572	2.67309	0.00751554	0.148209
A4GALT	14.0615	10.9739	35.4643	94.6655	2.04111	2.67182	0.00754409	0.148609
MAPK8IP2	0.222652	0.119341	0.429104	3.31835	2.59212	2.66917	0.00760391	0.149297
FABP3	34.1494	32.6631	43.6348	112.955	1.02176	2.66786	0.00763363	0.149717
ELAVL3	0.00771362	0	0.0155165	2.96323	4.94737	2.66471	0.00770558	0.150662
ITPK1	22.0281	23.7029	29.9587	48.7527	0.630922	2.66442	0.00771217	0.150662
PRKCD	21.419	20.6449	25.8623	43.7575	0.625293	2.66392	0.0077237	0.150662
CYP3A5	1.99046	2.08467	4.21949	7.34866	1.44049	2.66251	0.00775603	0.151129
RP11-982M15.6	0.413222	0.479133	1.465	5.62149	2.89433	2.66193	0.00776948	0.151227
ROBO4	1.66449	1.30114	2.9598	6.03391	1.36977	2.66084	0.00779462	0.151389
CPE	5.5186	5.98747	9.73015	14.7542	0.879585	2.66043	0.0078042	0.151412
GCGR	0.0189372	0	0.0197487	3.41686	5.17594	2.65994	0.00781553	0.151468
CLDN5	0.119824	0.150532	0.309986	5.64767	3.55571	2.65843	0.00785045	0.151981
USF1	30.6305	26.1616	37.3994	59.0748	0.711992	2.65689	0.00788655	0.152516
ARPC5L	48.0233	52.6611	63.3212	85.9573	0.492771	2.65603	0.00790655	0.152688
SPINT2	0.722699	1.0025	1.32624	15.1971	2.42723	2.65578	0.00791246	0.152688
NEFM	2.76839	2.81857	5.04357	13.8169	1.36909	2.65501	0.0079306	0.152874
ASTL	0.0321084	0.0403315	0.211401	2.77729	4.49296	2.65279	0.00798284	0.153717
COL4A3	0.257977	0.138002	0.527833	2.91759	2.23438	2.64738	0.00811189	0.155701
RACGAP1	20.4892	21.6895	39.3342	33.5524	0.542441	2.64277	0.00822319	0.157013
CTD-2575K13.6	0.0186634	0.0703894	0.19331	1.58451	3.9131	2.64274	0.00822389	0.157013
KCTD15	14.6955	13.9046	21.3748	30.9468	0.685496	2.64194	0.00824336	0.157218
ACHE	0.347403	0.632728	0.986334	3.30618	2.07044	2.64077	0.00827168	0.157258
TPSB2	0.0654043	0	0.244375	11.6111	6.92527	2.64033	0.00828243	0.157296
SMAD6	4.40733	2.76676	7.13336	5.68432	0.841053	2.63755	0.00835063	0.157962
PI4KAP2	26.1019	21.0801	28.1627	60.4856	0.836262	2.63712	0.00836142	0.157962
CA4	0.0708737	0	0.486852	19.1278	6.97768	2.63675	0.00837045	0.157967
MFSD14B	23.9095	23.1247	30.3822	42.2988	0.53953	2.63584	0.00839298	0.158226
DNASE1L2	0.415495	0.158415	0.895984	6.67481	3.3022	2.6337	0.00844607	0.158908
ARHGEF16	0.37994	0.304656	0.418376	2.34489	2.37197	2.63367	0.00844683	0.158908
LAPTM5	2.06092	2.1339	4.35459	6.4871	1.22522	2.63262	0.00847299	0.159229
FGD5	0.156168	0.150091	0.401799	1.95046	2.55776	2.63216	0.00848436	0.159229
FAM214B	30.291	26.9578	35.4053	55.9506	0.571899	2.63192	0.00849042	0.159229
ALPL	0.282919	0.334281	0.331593	4.22461	2.78024	2.63014	0.00853502	0.159898
E2F7	3.40377	7.52612	9.11443	10.7514	0.698109	2.62884	0.00856754	0.160298
RRAGD	1.38084	2.82286	2.78559	7.56555	1.20684	2.62858	0.00857419	0.160298
AHDC1	21.8035	16.1252	27.3747	30.2232	0.561543	2.62637	0.00863016	0.161087
VAMP8	0.921396	0.356195	1.46344	15.399	3.32974	2.62225	0.00873519	0.1628
CAPS	5.68156	3.00398	7.84746	11.6989	0.898029	2.62167	0.00875006	0.162909
DAGLB	13.4261	13.8899	17.5715	30.0392	0.684384	2.61891	0.00882117	0.164063
SDCBP2	1.43793	1.86377	2.18455	20.3308	1.9929	2.61761	0.00885473	0.16432
MAP7D1	118.08	108.511	138.054	199.279	0.487267	2.61707	0.00886886	0.16432
RP11-666A8.13	0.139412	0.119302	0.385414	0.857887	3.10683	2.61696	0.00887156	0.16432
IER5L	8.75355	10.377	10.9899	29.7266	0.844149	2.61561	0.00890688	0.164805
NDST1	62.4673	64.4775	77.3126	108.338	0.418079	2.61242	0.00899032	0.166007
PCSK7	32.1707	31.7682	47.5336	45.2745	0.419839	2.60792	0.00910929	0.167966
FAM153A	0	0	0.0819731	0.850827	6.54204	2.60614	0.00915696	0.168393
SEMA7A	36.6086	39.9481	46.6021	73.454	0.515975	2.60541	0.00917651	0.16858
MAPK15	2.34013	1.65013	4.69528	14.7624	1.80978	2.60278	0.00924717	0.169531
PDLIM5	41.7404	40.1826	46.7843	75.4245	0.537287	2.60241	0.00925724	0.169543
NFATC2IP	27.2872	26.4396	38.1787	43.7212	0.477906	2.60197	0.00926888	0.169584
HSPA12A	7.18835	7.20377	10.6175	13.2589	0.615467	2.60131	0.00928677	0.169738
GNPNAT1	43.0465	40.4832	51.4061	72.903	0.548327	2.60079	0.00930087	0.169823
P2RX5-TAX1BP3	0.0871064	0.0664887	0.402969	0.872476	3.67055	2.59905	0.00934828	0.170343
IL17C	0.0426343	0	0.278324	3.30903	4.41846	2.59629	0.00942362	0.170851
TRIM29	0.969588	0.408789	3.55969	19.1193	3.94196	2.59476	0.00946557	0.171438
ESPN	0.114201	0.235213	1.37287	17.2688	4.16946	2.58969	0.00960635	0.173464
DDHD1	7.71319	7.55394	10.1637	13.0975	0.565745	2.58625	0.00970279	0.17503
ATP1A1	143.501	145.995	172.852	231.969	0.396202	2.58589	0.0097127	0.175033
NCOR2	134.375	139.768	168.516	217.345	0.388641	2.58083	0.00985636	0.176703
DCK	5.53296	6.27534	8.07021	13.2952	0.878557	2.58005	0.00987852	0.176703
FIGNL2	0	0.009782	0.0366408	0.446874	5.09856	2.57962	0.00989094	0.176703
OLFM1	2.25416	2.91627	3.59539	9.90125	1.37229	2.57919	0.00990329	0.176703
P2RY6	0.096441	0.0741254	0.610311	0.809547	4.6135	2.57918	0.00990362	0.176703
LFNG	2.94024	2.34033	4.73796	11.0857	1.32932	2.57549	0.0100097	0.178066
CYP2AB1P	0	0.0658875	3.54747	44.8144	11.1905	2.57204	0.0101102	0.179677
FAM83F	0.00681951	0.00286561	0.0769154	0.394277	6.40442	2.5679	0.0102317	0.181298
ARAP1	44.4079	45.7896	60.555	102.899	0.488752	2.56473	0.0103256	0.182738
SEMA4B	7.88761	6.4756	11.9356	20.6795	0.773601	2.56349	0.0103626	0.182897
BCL9L	60.8274	46.5027	69.5048	97.7403	0.562614	2.56235	0.0103966	0.183103
IL21R	0.0375703	0.0769746	0.33773	0.640404	3.9562	2.56208	0.0104049	0.183103
BCL3	14.3894	19.5064	22.0944	45.1242	0.752346	2.56043	0.0104542	0.183434
ANXA8L1	0.035119	0	0.502514	4.3138	6.2643	2.55598	0.010589	0.184897
DNAH17	0	0.0143331	0.301896	0.474008	6.2643	2.55598	0.010589	0.184897
CCNB1	45.4402	45.3636	87.0004	56.4481	0.540497	2.55316	0.010675	0.185857
ACP5	2.00723	1.21786	1.85998	8.34938	1.88645	2.55271	0.0106888	0.185917
B3GNT2	2.94429	3.80069	4.43769	9.7273	0.968036	2.55154	0.0107249	0.18622
IHH	0.0961485	0.0483485	0.144849	4.42846	3.41571	2.55147	0.0107269	0.18622
MUC12	1.2942	2.51494	1.95484	6.46375	1.95631	2.55074	0.0107495	0.186431
ALPP	0	0	0.0594734	0.887859	6.12401	2.5423	0.0110124	0.189893
AP000679.2	0.0945441	0.0702766	0.188399	2.24719	6.12401	2.5423	0.0110124	0.189893
LRRC71	0.478951	0.321881	0.724158	4.39103	2.43012	2.53779	0.0111554	0.191564
IL17RB	0.0581058	0.0973947	0.286279	2.47195	3.22663	2.53764	0.0111604	0.191564
IGSF9B	0.108558	0.0874794	1.08812	1.95484	3.17997	2.53757	0.0111626	0.191564
CDCA3	17.2769	16.2892	31.3072	21.0165	0.712946	2.53527	0.0112359	0.192489
DDIT4	10.0473	56.6951	18.8816	79.3447	0.561434	2.535	0.0112448	0.192489
TRPM2	0	0.0630495	0.134952	0.936809	4.78975	2.53488	0.0112486	0.192489
SLC25A47	0	0	0.0429558	1.74004	4.80138	2.53226	0.0113331	0.193383
DAB2IP	15.4032	14.6921	17.8178	31.5079	0.608621	2.52918	0.011433	0.194534
ZNF324	5.0728	3.94455	6.02787	14.9476	1.00856	2.52874	0.0114473	0.194593
BCAT1	11.0898	11.4831	15.9895	20.4384	0.468522	2.52814	0.0114667	0.194739
CTC-526N19.1	0.057153	0	0.215257	0.890468	6.29187	2.52664	0.0115161	0.195393
RP11-75C10.7	0.250025	0	0.234577	2.60371	3.03888	2.52582	0.0115428	0.195472
CEP170B	33.5572	32.2606	39.6345	60.0478	0.486559	2.52468	0.0115804	0.195476
NATD1	5.78992	5.21304	7.14583	15.9307	0.887556	2.52467	0.0115808	0.195476
SEPT8	42.9238	39.2893	50.0575	79.7208	0.524977	2.52329	0.0116262	0.195601
STK10	22.0102	19.3949	27.6028	40.4268	0.520182	2.5225	0.0116524	0.195858
PCDH7	2.48332	2.45169	2.95421	8.58227	0.940181	2.51714	0.0118311	0.197753
NOV	4.7309	6.42502	9.42459	10.2267	0.837291	2.51545	0.0118881	0.198406
C10orf91	0	0.0418314	0.140435	2.16352	5.10972	2.51504	0.011902	0.198406
ZNFX1	20.6306	19.7893	25.2349	31.7803	0.416864	2.51471	0.0119129	0.198406
AMZ1	0.139107	0.183986	0.534806	1.87888	2.21094	2.51408	0.0119343	0.198406
SERTAD2	12.7195	14.1915	16.2678	24.4411	0.483735	2.51367	0.0119481	0.198406
RNF125	1.6111	1.2718	1.98048	5.46606	1.25386	2.51349	0.0119542	0.198406
MCAM	0.550454	0.571266	1.22624	7.38925	2.07869	2.51075	0.0120475	0.199699
EMP3	382.65	370.918	483.063	534.102	0.358891	2.51014	0.0120683	0.199861
RNF19B	7.80959	6.83702	10.0611	20.5885	0.89873	2.50819	0.0121352	0.200783
TMEM173	45.5091	45.6713	57.8047	63.8332	0.438395	2.50602	0.0122098	0.201831
CERS5	31.9109	38.5697	40.4858	75.6988	0.616065	2.5054	0.0122313	0.202001
IFFO2	7.52379	5.25334	8.53908	16.8857	0.92658	2.50467	0.0122567	0.20205
FOSL1	268.584	282.636	355.309	371.066	0.320196	2.50377	0.0122877	0.202213
CARS	56.1575	60.8686	75.3825	86.8034	0.371875	2.50373	0.012289	0.202213
AKT1	128.971	129.057	152.627	211.48	0.434252	2.50167	0.0123608	0.203208
RIPK4	0.123176	0.0715124	0.285715	1.8116	2.70646	2.50035	0.0124071	0.203257
B4GALNT3	0.0282754	0	0.278522	3.20919	6.66747	2.49838	0.0124764	0.203803
SAPCD2	3.17159	3.21815	6.60032	5.04127	0.807207	2.49767	0.0125014	0.204027
PAQR7	10.436	11.2346	13.1451	23.5503	0.63811	2.49623	0.0125522	0.20467
RFWD3	10.3912	10.7333	17.522	16.1875	0.497014	2.4953	0.0125852	0.205022
ATP1A3	0.167577	0.0398633	0.183769	4.52229	5.86702	2.49481	0.0126026	0.205061
TEK	0.00961356	0	0.129966	0.310639	5.51133	2.49459	0.0126104	0.205061
EHD1	65.5032	61.0897	78.2461	102.151	0.435799	2.49241	0.0126879	0.20595
TP53I13	40.7642	35.2861	51.3141	75.6011	0.600551	2.49136	0.0127254	0.206187
P2RY1	0.117309	0.0939287	0.251321	1.1209	2.26894	2.48735	0.0128698	0.208062
SEMA3C	41.0989	43.947	52.5513	67.4157	0.39891	2.48686	0.0128875	0.208062
RDH13	6.29582	6.28298	9.19583	16.8531	1.0838	2.4844	0.012977	0.20932
ESRP2	0.0298277	0.120211	0.0988695	0.995551	4.50624	2.4829	0.0130319	0.209829
JUP	6.19501	6.0727	18.9975	108.65	2.80484	2.48211	0.0130606	0.210102
NDE1	22.4091	16.9452	28.4078	36.5779	0.650786	2.48057	0.0131174	0.21064
GABRE	7.33484	8.21525	10.5116	11.3414	0.63403	2.47981	0.0131451	0.210708
VASP	64.7127	64.7327	83.0362	103.382	0.420532	2.47156	0.0134525	0.215443
PRSS22	0.110471	0.306337	0.628965	5.25098	3.31495	2.47007	0.0135085	0.215955
SSPO	0.00932701	0.0164333	0.072608	0.948757	3.3191	2.46872	0.0135598	0.216583
ZBTB7A	56.3643	48.0584	64.8866	88.886	0.511655	2.46644	0.0136463	0.217772
ANKRD65	0.13163	0.405661	0.653392	4.00988	2.43571	2.46464	0.0137152	0.218309
VSIG8	0	0	0.550168	7.0493	6.06321	2.46462	0.0137157	0.218309
EFNA2	0.047195	0.0592253	0.399014	3.18121	4.32351	2.46461	0.0137164	0.218309
AJUBA	18.7551	23.7415	25.5125	36.6854	0.478045	2.46309	0.0137746	0.219042
CDC20	32.3209	29.2813	60.6118	41.9729	0.570194	2.46228	0.0138055	0.219296
LGALSL	0.925641	0.901675	2.53725	7.05264	1.78607	2.46204	0.013815	0.219296
CRTAC1	0.0602486	0	0.10004	2.17087	4.32192	2.46004	0.013892	0.220324
ADGRE2	1.83629	1.39674	2.73343	5.89929	1.12674	2.45745	0.0139929	0.221145
BCAR3	14.3558	19.619	19.9489	34.0283	0.506969	2.45675	0.0140201	0.221302
WFIKKN2	0	0	0.0165557	0.815705	5.57586	2.45656	0.0140275	0.221302
ESYT3	1.43846	1.03137	3.22535	15.2641	2.77327	2.45582	0.0140563	0.221562
ZNF274	14.0493	19.3234	19.3471	30.5144	0.513723	2.45432	0.0141151	0.221906
PLIN2	144.33	145.961	182.235	207.925	0.340082	2.45396	0.0141295	0.221937
CPA4	17.8545	17.9979	22.2146	34.613	0.614101	2.45258	0.0141836	0.222398
GAREM1	0.629307	0.449962	1.52902	2.72499	1.30617	2.45206	0.0142041	0.222398
KCNK7	0.2144	0.80505	0.603602	5.11843	2.74277	2.45164	0.0142206	0.222398
ADAMTSL2	0	0.0124746	0.0373796	0.534544	4.92733	2.45123	0.0142371	0.222462
TMC7	0.569	0.441432	1.21332	3.14029	1.76206	2.44879	0.0143336	0.222889
MBOAT2	9.98137	8.56173	14.4032	22.0162	0.770694	2.44778	0.0143741	0.222889
CCND3	63.9689	67.4722	84.5169	96.6078	0.397205	2.44553	0.0144639	0.223285
RTN4RL1	0.275606	0.243954	0.798454	1.51971	1.97276	2.44539	0.0144694	0.223285
EVPL	0	0.0145874	0.119635	0.664196	4.48545	2.44523	0.014476	0.223285
CELSR1	1.42881	1.19782	1.73544	4.31415	1.00925	2.44307	0.0145631	0.224437
ANO4	3.03399	3.18164	5.09217	8.04374	0.876497	2.44165	0.0146205	0.224743
B3GALT4	2.53738	2.83463	4.2792	10.14	1.29343	2.43968	0.0147004	0.225668
PLCG2	0.823132	0.711994	1.29734	5.23067	1.77529	2.43631	0.0148378	0.227113
TCIRG1	99.991	92.2095	130.8	153.766	0.392938	2.43497	0.0148928	0.227762
VASN	65.6524	66.0309	107.538	220.004	1.16011	2.43283	0.0149814	0.228728
KIAA1522	2.91228	2.21457	6.66538	20.4285	2.08266	2.43028	0.0150872	0.229757
HS3ST2	6.25438	6.30551	10.7022	11.7905	0.722145	2.42829	0.0151703	0.230827
NUPR1	28.9297	37.2407	37.1358	52.5981	0.522379	2.42645	0.0152471	0.231605
TMEM63C	0	0.00855871	0.0256474	1.21082	4.90698	2.42575	0.0152769	0.231731
COL8A2	1.71165	1.70101	3.14525	3.62891	0.900577	2.42555	0.015285	0.231731
RP13-143G15.4	0.251935	0.105857	0.413233	4.70285	2.72058	2.4207	0.0154907	0.233922
SLC38A8	0	0	0.148189	3.19054	5.94119	2.42032	0.0155068	0.233966
NKX6-2	0.0424616	0	0.35147	3.37585	2.73392	2.41941	0.0155457	0.233966
CD58	4.47007	4.94019	7.37196	17.451	1.22732	2.41877	0.0155729	0.234119
RHOC	442.626	441.592	524.292	694.533	0.427179	2.41808	0.0156028	0.234119
EREG	12.3174	15.5471	17.4565	23.4006	0.483698	2.41796	0.0156079	0.234119
IFIT2	2.2558	2.4877	6.03415	4.93888	0.949093	2.41683	0.0156565	0.234167
PLEKHO2	21.9021	18.271	26.6063	36.0179	0.556285	2.4168	0.0156578	0.234167
SOX8	3.49746	2.66012	4.1368	13.7956	1.15649	2.41673	0.0156608	0.234167
APOBR	0.0490279	0.0370028	0.112999	2.05044	3.18236	2.41667	0.0156632	0.234167
GULP1	10.2246	8.42352	14.1942	22.6841	0.703511	2.41232	0.0158516	0.236335
EEF1A2	5.38888	4.6109	14.4379	137.865	3.11448	2.4121	0.0158608	0.236335
LPCAT3	14.2411	16.4316	17.0061	40.1488	0.784503	2.40895	0.0159984	0.237795
AQP1	7.10149	7.62571	10.6562	28.796	1.09757	2.40512	0.0161671	0.239708
NCAN	0	0.0203786	0.0152641	0.639504	4.69389	2.40243	0.0162867	0.240665
ASPHD2	1.22955	1.21213	1.92038	5.58852	1.30053	2.40216	0.0162986	0.240665
SLC29A3	3.04439	2.67388	5.25027	8.09421	1.07508	2.40117	0.0163428	0.24112
DLK2	6.27731	6.99089	10.1834	15.3299	0.852425	2.3981	0.0164801	0.242748
FAM89B	74.3695	63.0766	99.803	182.847	1.07507	2.39772	0.0164976	0.242806
RP5-1052I5.1	0.252742	0.13553	0.332543	0.961386	6.18873	2.39633	0.0165603	0.24333
CD55	38.3765	41.4576	69.3244	184.578	1.45295	2.39539	0.0166028	0.243756
CCDC64	0.237686	0.585162	0.509101	2.79977	2.78261	2.39348	0.0166894	0.244755
CDH15	0.118978	0.133002	0.452559	11.427	3.81122	2.39329	0.016698	0.244755
MET	20.2528	16.8275	25.8764	24.9904	0.387935	2.3881	0.0169358	0.24741
H1FX	56.3466	51.1414	71.2593	88.2376	0.474918	2.38408	0.0171221	0.249345
ARHGEF10L	7.90915	7.55041	10.8799	21.4088	0.737118	2.38115	0.0172588	0.25093
DNAJB5	6.70796	6.2336	8.44455	14.1941	0.8052	2.37974	0.0173248	0.251349
KLK13	0	0.107704	4.45196	35.3998	10.34	2.37645	0.0174802	0.252922
C1QTNF12	3.44741	3.80253	6.79936	17.3458	1.36626	2.37336	0.0176272	0.254638
EPN1	195.547	188.752	226.428	338.538	0.458895	2.37047	0.0177653	0.256017
DOK7	0	0	0.0998547	0.700634	6.05786	2.3685	0.0178603	0.256405
NOL4L	15.6715	12.2537	16.0607	23.1962	0.641646	2.36814	0.0178777	0.256405
PLEKHB2	52.6249	57.0084	63.6658	89.8159	0.393802	2.36746	0.0179104	0.256669
UBE2S	103.419	112.59	153.264	140.098	0.371516	2.36682	0.0179417	0.256912
SEC14L1	27.3539	27.0305	32.6808	46.3085	0.468518	2.36497	0.0180318	0.257996
NEAT1	468.918	712.604	728.526	771.977	0.353226	2.36253	0.0181505	0.259489
C12orf50	0.632534	0.427501	0.734971	1.21731	6.16059	2.36161	0.0181959	0.259724
RP11-180C1.1	0	0.0653019	0.253536	2.37887	6.16059	2.36161	0.0181959	0.259724
CRYBG2	0.0138461	0.379007	0.221566	2.70454	3.3361	2.3603	0.01826	0.260111
POC1A	8.78885	7.03791	13.7611	13.9866	0.730966	2.35601	0.0184725	0.262216
FBN1	71.9246	66.0946	82.9233	90.9072	0.304963	2.35486	0.0185299	0.262823
PHLDB1	118.186	92.5396	148.332	137.955	0.312718	2.3514	0.0187031	0.265071
BMP8A	0.023526	0.0295672	0.0838228	1.60522	4.41053	2.34784	0.0188827	0.266986
CDCA8	9.52602	8.73134	17.1228	12.6612	0.622087	2.34737	0.0189064	0.26701
RP11-73M18.8	17.2951	17.5383	27.9439	32.8973	0.767252	2.34623	0.0189646	0.267303
SHISA3	0.138584	0.174212	0.48464	1.47753	3.44379	2.34299	0.0191302	0.268792
SERPINB5	0	0	0.0964813	0.91209	5.878	2.3424	0.01916	0.268792
EPHB3	0.294382	0.504506	0.611963	3.34627	1.73677	2.34032	0.019267	0.269453
SLC10A6	0.917559	1.35638	1.90454	6.22786	1.61985	2.33954	0.0193077	0.269812
NLRC5	12.3336	11.3105	18.3218	22.6044	0.477336	2.33825	0.0193743	0.270533
ZBTB43	5.09693	10.4107	7.31178	12.1279	0.557289	2.33642	0.0194693	0.271227
KDM7A	1.98339	0.947186	2.0426	3.67679	0.958523	2.33541	0.0195221	0.271543
DOCK11	8.5568	8.74814	10.9088	14.8956	0.481141	2.33371	0.0196108	0.272112
SMCO4	2.28208	3.46684	5.99702	15.2056	1.42308	2.33347	0.0196235	0.272112
RARA	22.5531	20.3551	28.0816	42.7011	0.537027	2.32987	0.0198129	0.273893
NTSR1	49.5497	38.9274	57.2786	64.9497	0.406576	2.32811	0.0199063	0.274762
CMKLR1	0.220545	0.377919	0.721143	0.811293	1.85836	2.3268	0.0199759	0.275031
OVOL1	0	0	0.581478	13.9531	10.0956	2.32648	0.019993	0.275031
MYO1G	0.0292094	0.0155306	0.157325	0.276281	5.25195	2.3263	0.0200023	0.275031
ITGAX	0.0433689	0.0106481	0.187813	0.483635	4.23748	2.3248	0.0200829	0.275508
PERP	61.7694	63.5733	71.8039	107.238	0.414267	2.32433	0.0201076	0.275637
CAMK2B	1.30639	1.25941	0.75636	4.61494	1.56851	2.32298	0.0201803	0.276203
ECM1	62.4934	64.1296	117.278	320.882	1.51286	2.32263	0.0201988	0.276203
SNAI2	28.317	30.5292	34.7227	56.7308	0.524707	2.32242	0.0202103	0.276203
PLA2G4F	0	0	0.847198	10.3236	10.1038	2.32209	0.0202279	0.276234
NEURL1B	0.942315	0.663437	1.78909	1.81921	1.07382	2.32135	0.0202678	0.276358
INPP5J	0.0257508	0.0419306	0.420464	1.01555	3.66498	2.32075	0.0203005	0.276595
SLC6A10P	0.472376	0.496902	0.972926	2.19794	2.29564	2.31581	0.0205688	0.280037
ODC1	96.6564	92.1158	110.41	157.278	0.428912	2.31379	0.0206793	0.281329
SFTPB	0.0227912	0.085754	0.178382	1.16871	4.88817	2.31125	0.020819	0.282802
RP11-395B7.2	0.276653	0	0.140215	1.5056	5.05038	2.31055	0.0208579	0.283117
PMP22	56.6884	53.8205	71.8367	88.2178	0.42909	2.30785	0.0210077	0.284934
CHGA	0.0564435	0	0.478325	20.1889	7.39615	2.30593	0.0211145	0.286168
KB-1732A1.1	0.723408	0.378325	2.56138	3.55551	1.90829	2.30255	0.0213042	0.288304
RAPH1	6.49228	7.85834	8.0762	15.0818	0.552937	2.30114	0.0213835	0.288404
SLC44A4	0	0.0428111	0.0414081	1.12935	4.71788	2.30108	0.0213873	0.288404
RYR1	0.306078	0.00294254	0.198695	1.1971	3.67174	2.301	0.0213918	0.288404
PLK1	19.3907	18.6507	35.264	22.8398	0.561589	2.30008	0.0214437	0.288418
MAP3K11	30.6823	27.0438	35.1968	64.034	0.577638	2.30006	0.0214447	0.288418
UNC13D	0.701361	0.154509	0.656	3.59352	2.41657	2.29954	0.0214742	0.288435
SDC1	29.1296	29.9857	59.697	259.659	2.01193	2.29923	0.021492	0.288459
RAD9A	9.16917	7.95788	10.9922	19.5811	0.90618	2.29851	0.0215326	0.288573
CSTB	83.2729	85.1356	132	270.633	1.10609	2.29728	0.021603	0.2893
RP11-7F17.7	0	0	7.98515	45.2176	9.98665	2.29517	0.0217231	0.290192
CELP	0.142358	0.0397779	0.194693	3.28004	5.72748	2.29477	0.0217465	0.290192
LCNL1	0.353807	0.137966	0.887728	1.77273	1.99943	2.2947	0.0217503	0.290192
LLGL1	21.7243	19.2678	25.4273	34.3907	0.476901	2.29159	0.0219296	0.291979
PLXNA4	2.07868	1.7975	2.70958	3.99614	0.656938	2.2915	0.0219347	0.291979
SOAT2	0.152076	0.0552262	0.626466	1.32058	3.07641	2.29125	0.0219492	0.291979
SRPK3	0.184893	0.630476	0.403424	7.60224	3.09921	2.29069	0.0219814	0.292192
HRASLS2	0	0	4.30432	45.0097	9.96491	2.29015	0.0220129	0.292395
PALM3	0.0679578	0.165615	0.378928	2.13391	2.9619	2.28545	0.0222864	0.29454
PPT2	17.5417	20.2117	28.1936	38.984	0.709276	2.2854	0.0222891	0.29454
GREB1	0.115219	0.0582845	0.120332	0.769942	2.93266	2.27677	0.0227997	0.300202
DDX39A	66.3039	67.8857	92.19	89.857	0.385765	2.27675	0.0228012	0.300202
RHOF	9.0797	8.03664	19.0095	71.8125	2.31186	2.27647	0.0228177	0.300202
HYAL2	36.985	35.7777	43.3717	73.2938	0.596525	2.27486	0.0229142	0.301031
ATP1B1	4.44549	4.39068	6.08928	14.8158	0.96404	2.27315	0.023017	0.301857
TSPAN11	1.34534	1.92512	2.94219	4.26184	0.955285	2.27298	0.0230274	0.301857
ESRRA	43.9472	42.4783	58.9995	80.9238	0.479688	2.26998	0.0232086	0.303568
C1orf21	11.2401	6.43834	12.7164	21.2603	0.709037	2.26722	0.0233768	0.304916
ECHDC2	52.6713	50.9515	75.607	74.8977	0.430344	2.26718	0.0233794	0.304916
RPS6KA4	31.4793	33.7427	45.4338	44.9457	0.378806	2.26573	0.0234676	0.305623
GFOD1	0.539899	0.903993	0.920933	2.24967	1.15306	2.26471	0.0235306	0.306
OAF	113.978	111.635	140.722	175.525	0.348697	2.26424	0.0235595	0.306155
APOL6	1.37337	1.55723	1.84861	3.28622	0.766603	2.26355	0.0236019	0.306263
KIFC1	13.8847	10.2354	23.2694	16.4754	0.544836	2.26059	0.0237844	0.307964
SMIM24	0	0	2.60213	45.2573	9.83458	2.26014	0.0238125	0.308106
SLC43A2	3.26963	2.64273	3.25727	11.384	1.2479	2.25603	0.0240686	0.311196
MLXIPL	0.0210512	0.221938	0.342822	0.725672	4.84022	2.2524	0.0242969	0.313923
C1QL2	0.0190198	0	0.214905	0.758528	5.20558	2.25144	0.0243579	0.314484
GAK	50.0954	50.9052	56.6142	82.9223	0.433083	2.25054	0.024415	0.314943
ABI3	0.0183586	0	0.382759	0.448663	5.24134	2.24958	0.0244755	0.314943
GEN1	5.52367	6.07917	7.97599	9.86686	0.59986	2.2484	0.024551	0.314943
MICAL3	16.8412	17.7547	23.9419	28.221	0.516731	2.248	0.0245763	0.315043
GPR83	0.0428024	0.0552891	0.114944	0.264096	6.21168	2.24719	0.0246276	NA
HAS3	0.75757	0.603243	1.09204	4.60292	1.61829	2.24711	0.0246332	0.31535
PROCR	33.2038	34.2936	42.4371	67.1219	0.577317	2.24654	0.0246692	0.315559
ASPG	0.0220524	0	0.0283735	1.38377	5.6852	2.24505	0.024765	0.316013
AHNAK2	44.8298	41.1192	48.9848	84.4964	0.478434	2.24477	0.0247826	0.316013
MAP3K6	20.0048	20.239	26.9885	40.7367	0.503646	2.24323	0.0248817	0.316925
GATA5	0.0146169	0	0.13768	0.694939	5.15756	2.24222	0.024947	0.317307
PEAR1	19.7094	19.3162	34.6154	83.4802	1.42145	2.2415	0.0249939	0.317678
GANC	17.2509	19.7819	28.8673	36.164	0.524647	2.24069	0.0250465	0.318122
SRC	19.8125	22.7426	25.633	39.2204	0.507119	2.23755	0.0252507	0.319813
FXYD3	0	0	0.147478	2.23557	5.94957	2.23599	0.0253526	0.320877
CDON	1.26209	0.861802	1.52176	3.38871	1.37854	2.23555	0.0253815	0.321017
HR	2.63074	1.27676	3.4504	8.37617	0.980724	2.23385	0.0254926	0.321464
CEP72	1.74499	1.33883	2.86813	7.58949	1.33862	2.23379	0.0254969	0.321464
PLEKHG2	28.6286	28.9448	47.101	47.797	0.4178	2.23208	0.0256097	0.322344
VENTX	0.141196	0.0162507	0.215782	2.162	3.28128	2.2315	0.0256477	0.322344
P2RY2	0	0	1.16725	8.15401	9.70194	2.22966	0.0257699	0.323202
KRT17P2	0.812522	0.436637	0.544715	3.00754	5.78442	2.22926	0.0257965	0.323311
CFAP157	0.258922	0.168131	0.420719	1.24403	3.77013	2.22808	0.0258752	0.323958
SERPINB2	12.9104	16.9148	19.3048	31.4169	0.659105	2.22495	0.0260847	0.325732
RP11-167P11.3	1.86871	1.23154	2.42859	5.36877	1.70504	2.22474	0.0260984	0.325732
GATA2	5.31561	4.98474	7.98703	11.1322	0.721077	2.22335	0.0261922	0.326338
RBM14	23.2411	23.9008	31.9469	29.2105	0.456262	2.22294	0.0262195	0.326338
MYO18A	24.5228	22.7229	29.1775	42.9826	0.480699	2.22124	0.0263348	0.327546
PLEKHG5	14.4416	12.2672	25.6305	57.0144	1.45342	2.21761	0.0265815	0.329517
LCE1C	0	0	3.94055	10.7164	8.78993	2.21638	0.0266652	0.330285
CYB5R2	137.847	146.856	162.349	223.739	0.351856	2.21575	0.0267085	0.33038
NPPC	0.373209	0.893381	0.662542	7.19178	2.42516	2.21562	0.0267173	0.33038
PLEKHH1	0.203115	0.0471594	0.559981	1.42128	2.58891	2.2152	0.0267464	0.33038
KLC1	154.886	146.697	184.662	220.866	0.409118	2.21419	0.0268158	0.331011
GALNT12	4.76262	4.96706	7.36405	12.732	0.778541	2.2136	0.026856	0.33128
HBEGF	3.80856	3.48503	4.99444	12.5625	1.03394	2.21246	0.0269349	0.331886
CCDC69	1.04355	1.0149	2.4842	3.06945	1.15088	2.21137	0.0270105	0.332
MROH6	5.87652	2.69086	2.99383	16.5102	1.45305	2.21088	0.0270444	0.332
HMHA1	0.272434	0.301107	0.375693	2.59507	1.97112	2.21043	0.0270754	0.332
DUOXA1	0.025675	0	0.128185	2.08932	4.84546	2.20781	0.0272575	0.333487
EPHA4	9.73786	10.4467	12.5547	18.1456	0.486357	2.20729	0.0272936	0.333702
MAPK13	20.7638	22.5585	41.1326	143.861	1.72781	2.20643	0.0273539	0.333985
SCEL	0.0160211	0	0.0754448	0.589881	4.91512	2.20603	0.0273822	0.334103
SLC22A3	0.599876	0.558897	1.22461	2.1962	1.47902	2.20548	0.0274205	0.334344
AGAP3	60.6574	50.1583	72.8244	92.9461	0.458949	2.20348	0.0275612	0.335419
CNTFR	0.0615248	0.184637	0.3686	1.6367	3.10939	2.20343	0.0275646	0.335419
RP11-783K16.5	22.6415	25.3051	30.0172	51.0866	0.924566	2.20122	0.0277204	0.337024
JPH4	0	0.0195958	0.143474	0.710981	4.95414	2.19948	0.0278438	0.337902
SEMA3F	8.7683	8.57214	17.0309	46.1807	1.59986	2.19732	0.0279976	0.33931
TINF2	26.2458	28.5519	33.779	62.6821	0.579566	2.19704	0.0280172	0.33932
BAK1	17.103	15.4696	21.2331	34.7069	0.640238	2.19602	0.0280903	0.339976
CDH23	0.0327229	0.0164168	0.715887	0.767362	3.04412	2.19528	0.0281439	0.340166
IRF3	79.8548	85.2377	110.917	113.93	0.358873	2.19389	0.0282431	0.341137
KLHL30	0.0198334	0	0.00937682	0.445798	5.64037	2.19288	0.028316	0.341787
ASAP2	24.4264	27.8402	27.7503	38.6611	0.358181	2.19183	0.0283917	0.342471
DDAH2	31.9004	32.8154	37.6082	72.4274	0.618207	2.19062	0.0284794	0.343069
DGAT1	27.3839	25.5417	31.189	55.7668	0.630526	2.18955	0.028557	0.343543
GLB1L2	0.201433	0.361727	0.451249	1.84851	1.94426	2.18813	0.0286598	0.344422
RP11-982M15.8	0.0991523	0.0933985	0.187897	0.528053	5.12021	2.18638	0.0287878	0.345304
CAMK2A	0.0939902	0.130107	0.10283	1.89537	2.62526	2.18604	0.0288125	0.345304
LINC00511	2.02608	1.3356	5.1863	5.72996	1.31829	2.18544	0.0288569	0.345304
BCL6B	0.0104213	0	0.039278	10.91	6.7583	2.185	0.0288889	0.345457
MIOX	0.143555	0.0302667	0.138809	2.59678	4.65149	2.18356	0.0289948	0.346492
CLIC5	0	0.00861417	0.232368	1.81838	4.89584	2.18298	0.0290371	0.346543
WDR62	3.2654	3.55134	5.84949	4.83317	0.682104	2.18273	0.0290558	0.346543
AOC1	0	0.039675	0.0134635	1.10182	5.39529	2.18185	0.0291207	0.346615
TPRX1	0	0.023704	0.0249316	1.95181	5.39529	2.18185	0.0291207	0.346615
NRIP3	4.22026	4.57952	6.74803	9.02581	0.663369	2.18076	0.0292014	0.347189
STX11	0.548559	0.587405	1.54938	2.95456	1.74749	2.17968	0.0292811	0.347834
SLC8A2	0.0205476	0	0.154335	0.487889	4.43493	2.17842	0.029375	0.348641
S100A10	420.434	375.663	499.114	559.464	0.333785	2.17513	0.0296204	0.350015
NAGK	54.9057	48.1385	63.0106	84.4092	0.395257	2.17456	0.0296633	0.350292
FBXO27	2.78237	2.26855	3.39974	10.2914	1.40698	2.1732	0.029765	0.351031
FBRSL1	52.9179	58.9277	56.3923	75.4687	0.410594	2.17233	0.0298309	0.351578
DNAJC10	37.5132	43.8813	51.8815	59.8868	0.323194	2.17172	0.0298771	0.351638
CEP85	4.53316	3.65395	6.36263	7.82926	0.722626	2.17158	0.0298871	0.351638
FERMT2	33.2052	32.5481	42.2432	50.5963	0.388251	2.17148	0.0298946	0.351638
CORO1A	1.52437	1.5658	1.84805	6.505	1.55634	2.17104	0.029928	0.351801
REEP1	0.0955544	0.0220481	0.14415	0.848259	3.67015	2.17001	0.0300058	0.352362
SLC5A10	0	0	0.0370412	0.502329	5.73286	2.1682	0.0301434	0.353179
ATAD3B	26.4018	33.3922	43.6266	41.6496	0.377733	2.16653	0.0302706	0.354207
ARHGEF19	7.97576	7.38376	11.0301	12.1462	0.716152	2.16368	0.0304891	0.3563
ABCA7	3.33809	3.23611	4.04362	12.7555	0.916805	2.16321	0.0305251	0.356489
GLI1	0.187932	0.325507	0.347308	1.67202	2.68496	2.16163	0.0306464	0.357442
ATP2A3	1.84961	1.69633	2.78546	9.03853	1.19584	2.16092	0.0307012	0.357448
GJB3	0	0	0.760442	3.28106	8.57039	2.16086	0.0307065	0.357448
ZNF432	8.36344	11.7747	12.7866	18.169	0.521008	2.16047	0.0307362	0.357453
RP11-229P13.5	0	0	0.170664	1.47093	5.81491	2.16034	0.0307467	0.357453
AC084125.4	2.16038	4.40426	5.79263	12.6466	1.5047	2.15961	0.0308032	0.357653
KRT13	0	0	0.988221	12.81	9.39765	2.1596	0.0308037	0.357653
C10orf105	0.0925429	0.0582117	0.188973	0.811084	2.48361	2.15695	0.0310094	0.359345
KIF18B	3.34044	3.71883	8.00662	4.89964	0.718966	2.15399	0.0312407	0.361649
ELN	0.0915381	0.0215923	0.658487	1.00676	5.03614	2.15223	0.0313794	0.362466
PLCB3	40.443	35.456	70.405	143.77	1.25808	2.15164	0.031426	0.362771
SDPR	3.42939	3.70333	6.08135	6.31546	0.70532	2.15087	0.0314864	0.363235
CYP4B1	0	0	0.666279	0.721522	6.13315	2.15041	0.0315225	NA
MLKL	12.2831	12.3735	19.0391	19.9447	0.530471	2.14918	0.03162	0.364491
CPNE8	4.00048	4.81683	4.7983	8.65211	0.814222	2.14898	0.0316359	0.364491
DAPK1	0.51335	0.84516	1.08431	2.19336	1.17955	2.14774	0.0317347	0.365087
IFITM10	0.918432	1.09777	1.89403	7.87305	1.67807	2.14702	0.0317917	0.365309
OSR1	30.7233	32.7927	40.815	47.9013	0.407534	2.14652	0.0318316	0.365343
FMNL2	41.5829	38.364	50.7219	53.8077	0.317561	2.14584	0.0318857	0.36542
ADGRL1	1.67909	2.21546	2.99681	5.70075	0.886025	2.14579	0.0318896	0.36542
MICALL2	24.3751	24.7102	29.3418	38.8162	0.4538	2.14524	0.0319339	0.36542
LHX4	0.0124268	0.110945	0.0878494	0.463907	2.99259	2.14478	0.0319702	0.365534
TPRA1	38.6948	37.1782	49.8892	59.0031	0.427625	2.14197	0.0321957	0.367644
PTK2B	3.39096	3.08614	3.89524	5.14234	0.811595	2.14137	0.0322438	0.36796
ECT2	19.0653	18.3204	27.5457	23.9484	0.400931	2.14046	0.0323177	0.368158
FBXL6	17.3457	19.1572	22.8333	40.6912	0.5628	2.1404	0.0323226	0.368158
KAZALD1	14.9138	14.0903	21.2653	26.5106	0.611624	2.13992	0.0323615	0.368368
AC124944.3	0	0	0.752121	6.58023	5.36699	2.13815	0.0325049	0.36903
RP11-497H16.6	0.0160064	0	0.0702436	1.05842	5.36699	2.13815	0.0325049	0.36903
TRIM53	0	0	0.0983832	2.33517	5.36699	2.13815	0.0325049	0.36903
GBX1	0	0	0.0743326	1.5713	5.59271	2.13805	0.0325124	0.36903
CD24L4	0	0	16.8483	66.1023	8.47884	2.13772	0.0325395	0.36903
INF2	80.2415	79.9845	95.7991	113.927	0.35773	2.13768	0.0325428	0.36903
EML1	11.4597	11.0513	18.1272	24.0958	0.449788	2.13665	0.0326263	0.369484
ABHD5	19.4875	19.2739	24.9042	30.7027	0.474436	2.13656	0.0326339	0.369484
RP11-602M11.3	0	0	0.23056	1.53431	5.7057	2.13643	0.0326444	0.369484
RP11-54O7.3	0.168013	0.290815	0.258331	2.09886	1.84197	2.13519	0.0327455	0.370219
RASD1	2.5954	4.9355	3.99548	13.0074	0.923671	2.13513	0.0327506	0.370219
SLC2A13	2.56369	2.71019	3.54363	5.66973	0.72614	2.13116	0.0330758	0.37366
RP6-65G23.3	0	0.252978	1.30279	3.41897	4.89493	2.1305	0.0331301	0.374039
TES	25.8627	24.8459	30.2074	38.7018	0.411103	2.12879	0.0332713	0.375398
WDR45	80.7181	83.5273	101.978	136.194	0.392652	2.12836	0.0333075	0.375571
CPNE9	0.0227578	0	0.17237	1.27612	4.70283	2.12682	0.0334349	0.376771
RP11-704J17.2	0	0	1.32833	7.03875	5.85691	2.12669	0.0334462	NA
CBLB	6.23345	7.13624	8.42276	13.2158	0.540405	2.12595	0.0335078	0.377356
KDM4E	0	0	0.0616867	0.600275	5.78494	2.12524	0.0335663	0.377542
EPS8L1	3.19428	3.34726	4.53085	23.2642	1.41878	2.12466	0.0336151	0.377793
GSKIP	11.6328	10.9016	17.0359	24.4184	0.655267	2.12391	0.033678	0.37806
ZNF365	1.36728	1.06383	1.61729	6.77905	1.28659	2.12369	0.0336964	0.37806
EFCAB4A	2.07563	1.86063	1.32431	12.8839	1.78926	2.11856	0.0341278	0.381947
KAZN	6.62061	6.7401	8.2737	12.0281	0.581656	2.11776	0.0341953	0.382179
CCDC84	13.1208	15.9781	24.0592	22.2881	0.612704	2.11756	0.0342123	0.382179
IRF6	0.0173059	0.0535828	0.0487152	0.831724	3.53176	2.11721	0.0342417	0.38227
MFAP2	130.849	126.843	147.97	197.901	0.426927	2.11643	0.0343086	0.382623
NUP50	22.7661	21.4496	31.5166	33.5323	0.384448	2.11578	0.0343638	0.382788
IGSF8	17.6133	14.8101	20.8457	40.8454	0.684845	2.11482	0.0344454	0.382788
ACAP3	91.3052	90.6659	121.394	129.72	0.315181	2.11469	0.0344561	0.382788
LAG3	0.0510491	0.0962246	0.285141	1.00029	4.23423	2.11438	0.0344832	0.382788
SLC35A3	10.7932	12.33	13.8468	18.289	0.540345	2.11345	0.0345623	0.383116
SERPINB6	126.09	116.915	144.517	165.323	0.334575	2.11328	0.034577	0.383116
TRIM47	5.46269	4.17274	6.4725	20.0713	1.03163	2.11307	0.0345944	0.383116
UTF1	0.0368237	0	1.48873	14.4228	9.19339	2.11261	0.0346344	0.383158
TRIM36	1.27709	0.925924	1.03905	3.24709	1.56881	2.11214	0.0346749	0.383158
RGL3	4.57672	3.6553	5.34553	16.4652	1.17654	2.1118	0.0347036	0.383158
RRM1	34.7099	31.2047	46.0565	40.3147	0.350065	2.1101	0.0348495	0.38385
AC124944.2	0.147882	0	0.67884	6.34858	6.48242	2.11001	0.0348578	0.38385
RP11-432M8.16	0	0	0.16802	2.93653	5.5677	2.10957	0.0348954	0.38385
FOS	2.15565	3.45136	4.84899	13.6396	1.1663	2.10912	0.0349341	0.38404
BCL2L11	0.813297	0.987213	1.05658	2.58182	1.29199	2.10879	0.0349625	0.384117
SBF1	46.5796	44.3468	53.7779	71.6689	0.357746	2.1085	0.0349876	0.384158
FAM107A	0.114134	0.138884	0.282542	1.03477	2.61616	2.10608	0.0351976	0.385994
WARS	102.585	109.894	125.819	139.556	0.304843	2.10568	0.0352326	0.386141
EVA1C	9.03596	7.21821	10.5013	14.8738	0.821026	2.1043	0.0353524	0.387219
IL36RN	0	0	0.0400135	0.684333	5.67754	2.10378	0.0353976	0.387477
PTTG1IP	139.872	142.983	174.54	213.041	0.32156	2.10229	0.0355275	0.388427
COX6B2	0.0843174	0.519257	0.278405	4.84234	2.75332	2.10201	0.0355527	0.388466
PI4KAP1	8.08503	8.74923	10.7162	21.4698	0.780574	2.10129	0.0356154	0.388915
TGFB1	76.4433	69.56	86.2301	111.239	0.357178	2.09924	0.0357961	0.390522
RBM47	0.289294	0.504629	0.557447	0.943595	2.13516	2.09888	0.0358277	0.390522
HCCS	18.642	21.6228	28.0258	37.8532	0.511711	2.09696	0.0359975	0.391645
FIBCD1	7.41735	4.32109	13.0482	43.4383	1.96347	2.09648	0.0360396	0.391645
GLCE	7.47818	7.2631	10.902	13.1147	0.520422	2.09614	0.0360696	0.391734
B4GALNT4	7.7176	5.24258	7.58188	22.4454	0.851334	2.09587	0.0360936	0.391758
B3GALNT1	7.06936	6.67749	10.2408	13.9747	0.672377	2.09392	0.0362671	0.393089
CDK18	0.187565	0.130298	0.463711	0.827767	4.22691	2.09346	0.0363085	0.393089
SPIB	0.0545933	0.0353533	0.312543	2.14215	4.46097	2.09247	0.0363964	0.393604
C10orf95	0.166168	0	0.220581	1.21419	4.19585	2.09072	0.0365528	0.394599
ZMIZ2	58.3935	51.9732	72.1807	72.816	0.324745	2.0894	0.0366716	0.395207
RASL10A	0.279074	0.651928	0.491407	2.66828	2.60941	2.08936	0.036675	0.395207
CALM1	248.753	258.337	303.097	376.721	0.310321	2.0873	0.0368613	0.396739
SCUBE2	0.483899	0.596194	0.388934	1.91217	1.95394	2.0868	0.0369058	0.396798
KLF3	14.2003	13.9934	23.7629	74.0496	1.49873	2.08622	0.0369586	0.397035
ZNF219	48.133	47.0114	52.2738	87.779	0.425776	2.08512	0.0370583	0.397496
CTD-3252C9.4	5.6538	10.0371	11.0209	14.2487	0.667605	2.08437	0.0371265	0.397496
ELOVL1	136.96	134.537	154.199	259.301	0.437374	2.08433	0.0371305	0.397496
TLL2	0.13685	0.104531	0.402754	1.16762	2.26486	2.0836	0.0371965	0.397579
THEM6	6.56753	4.94081	7.16232	17.5195	0.921682	2.08169	0.0373705	0.399114
CBARP	12.953	12.9128	13.2644	33.8426	0.650558	2.08111	0.0374243	0.399451
KLHL29	5.64961	6.20204	7.95187	9.70168	0.47216	2.0803	0.0374984	0.400006
ABTB1	29.9685	25.3905	33.8073	43.5992	0.434493	2.07919	0.0376002	0.400616
KIAA1549L	3.6335	3.10068	4.87502	5.44034	0.523617	2.07871	0.0376442	0.400848
ALYREF	95.5948	101.782	125.776	136.931	0.340262	2.07809	0.0377015	0.400952
ARNTL	7.2999	7.41747	12.5216	17.0831	0.656571	2.07788	0.0377201	0.400952
TTC39B	4.66789	4.5555	5.38212	9.27148	0.663105	2.07787	0.037721	0.400952
DLL1	0.670381	0.399389	1.59827	8.24843	1.74172	2.07567	0.0379246	0.402167
PMEPA1	5.26307	4.81815	7.26826	10.3018	0.717452	2.07527	0.0379612	0.402317
GRHL1	0.875457	0.75505	1.06096	4.34698	1.50348	2.0741	0.0380703	0.402884
IFI44	4.25225	4.74956	17.3444	6.11582	1.18951	2.07397	0.0380818	0.402884
CSRP2	4.1724	5.71279	8.32188	13.782	1.00951	2.07364	0.0381124	0.40297
KCTD5	19.2594	20.3633	26.1133	37.6	0.457558	2.07234	0.0382334	0.404012
FCHO1	0.690873	0.15316	0.872923	3.16455	2.29431	2.07121	0.0383392	0.404665
DOC2B	0.0801692	0	0.176896	1.67965	5.64829	2.07021	0.0384325	0.404681
RNASE7	0	0	0.152835	1.50819	5.64829	2.07021	0.0384325	0.404681
XAF1	5.67391	6.13054	12.4716	10.6132	0.740438	2.06998	0.0384543	0.404681
OLFM2	0.83026	0.953726	1.03757	9.86272	1.64995	2.06847	0.0385961	0.405537
CD9	175.897	170.397	269.457	560.662	1.04041	2.06737	0.0386989	0.405831
TMEM109	48.2838	48.2468	60.7973	70.7722	0.345795	2.06681	0.0387524	0.406155
GBP3	14.1453	17.5988	21.3772	22.7336	0.442899	2.06637	0.0387931	0.406162
CHST6	0.111779	0.210116	0.375324	0.680271	2.18606	2.06632	0.0387982	0.406162
CPEB4	8.04545	11.6567	10.3807	17.9815	0.476545	2.06581	0.0388462	0.406427
ISOC2	50.3716	59.3734	63.8703	98.8051	0.419484	2.06441	0.0389791	0.407581
RARRES3	3.3001	3.89273	6.31233	15.6488	1.35175	2.05913	0.0394819	0.411544
HEXIM1	17.9128	15.5082	19.5916	34.4069	0.557028	2.05899	0.0394954	0.411544
APOL1	0.300975	1.07543	2.09057	3.77586	2.23833	2.05731	0.0396564	0.412505
ACKR1	0	0	0.151035	0.576438	5.93534	2.0561	0.0397727	NA
LCE3D	0	0	0.647504	2.03635	5.93534	2.0561	0.0397727	NA
KLF9	23.2453	29.8633	26.8919	47.2027	0.366675	2.05272	0.0400995	0.415431
RP11-848G14.5	0	0	0.0454698	0.43791	5.72124	2.05198	0.0401717	NA
CAPN15	61.3036	61.2942	82.336	74.3827	0.284549	2.05142	0.0402265	0.416268
KCNK12	0.0115861	0	0.0382244	0.297054	4.30219	2.04756	0.0406029	0.419679
CTBP2	69.39	63.3336	83.3983	105.619	0.379272	2.04619	0.0407373	0.420827
AQP6	0.0563484	0.0215393	0.801399	5.94168	8.89203	2.0432	0.0410322	0.423631
ADRA2A	0.0197221	0	0.0464603	0.417616	4.7247	2.04246	0.0411056	0.423902
LMTK2	2.64133	2.75249	3.28005	4.93856	0.550882	2.04166	0.0411853	0.424237
HS3ST6	0	0	0.863859	11.3518	8.87249	2.0387	0.0414802	0.426165
CDYL	12.9514	15.5824	16.717	23.4224	0.475223	2.03859	0.041491	0.426165
CGNL1	0.0149458	0.0813966	0.11384	0.271932	3.14569	2.0379	0.0415604	0.426635
NECTIN1	6.19478	4.76511	9.52817	28.8344	1.61525	2.03721	0.041629	0.426971
LGALS7B	0.186078	0	2.96639	94.8743	8.98732	2.03692	0.0416583	0.426971
KIF7	11.6294	11.6788	16.2123	17.5472	0.402361	2.03686	0.0416643	0.426971
CTSD	411.631	409.252	451.08	673.446	0.389538	2.03575	0.041775	0.427535
EZH2	7.34925	6.40524	10.1432	11.2413	0.617247	2.0356	0.0417907	0.427535
SNHG15	21.3291	24.2484	28.6881	47.0524	0.498579	2.03499	0.0418519	0.427674
JHDM1D-AS1	0.455214	0.880459	1.11618	3.45676	1.52013	2.03421	0.04193	0.428229
MUC3A	0	0	0.654916	3.07524	8.06258	2.03243	0.04211	0.428793
TROAP	10.9286	11.5501	25.025	11.0477	0.718281	2.03238	0.0421156	0.428793
ZFP36L2	75.0377	65.3064	80.4406	123.765	0.434902	2.03225	0.0421283	0.428793
CLIC4	184.059	176.965	212.811	257.72	0.297056	2.03148	0.0422067	0.429302
GJB4	0	0	0.424545	4.0011	8.84014	2.03129	0.0422261	0.429302
VIPR2	0.0272188	0	0.052783	0.577488	5.82859	2.03041	0.0423148	NA
KPNA2	58.3141	65.9208	91.825	75.5943	0.358282	2.02986	0.0423706	0.430528
ADAMTS17	0.0397535	0.170508	0.17228	2.69047	2.63956	2.02896	0.0424625	0.431219
XPOT	43.4882	42.6993	53.4937	57.7596	0.292364	2.02631	0.0427334	0.43355
FKBP2	105.013	110.576	127.755	168.295	0.406635	2.02624	0.0427403	0.43355
PER3	0.859236	0.643864	0.754732	3.84734	1.30149	2.02522	0.0428444	0.434086
ZNF554	1.65436	1.64309	2.08409	5.25296	1.03355	2.0252	0.0428464	0.434086
KRT18	21.6662	22.9536	38.25	150.371	1.71173	2.02483	0.0428847	0.434086
GABRB3	0.230192	0.230879	0.789874	2.20384	1.81028	2.02455	0.0429138	0.434086
PKMYT1	14.5804	16.5008	24.6669	25.0263	0.562098	2.02396	0.0429741	0.434452
FOXI2	0	0	0.0436894	0.684681	5.29292	2.02273	0.0431006	0.434917
MMRN2	1.41488	2.10283	2.45583	3.44059	1.30672	2.02273	0.0431007	0.434917
TPCN2	10.1151	9.08812	14.2147	17.7591	0.540537	2.02251	0.0431234	0.434917
SMG9	27.7583	23.1163	38.1989	36.8309	0.492793	2.02208	0.0431678	0.434917
RP11-800A3.4	0	0	0.437791	2.7694	8.79723	2.02143	0.043235	0.434917
LCAT	28.7993	26.0702	37.1784	56.8065	0.603053	2.02141	0.0432378	0.434917
AKR1C1	10.6261	8.14553	17.6363	14.1192	0.716646	2.02027	0.0433557	0.435248
BAIAP3	0.592255	0.884135	0.926463	11.2147	1.73939	2.01771	0.0436214	0.437309
VIL1	0	0	0.0311887	0.280702	5.68731	2.0137	0.0440411	NA
CALCOCO1	95.3753	96.5444	110.583	153.3	0.334486	2.01351	0.0440614	0.440635
TACC3	32.7051	31.1439	53.7246	35.0662	0.472665	2.0133	0.0440833	0.440635
SLC25A37	27.4768	25.4365	35.4524	41.8095	0.363368	2.01225	0.0441936	0.441261
CRY1	5.67286	8.51973	8.16451	13.359	0.538292	2.01208	0.044212	0.441261
GRK6	24.113	23.1898	25.9	46.3961	0.513172	2.01032	0.044397	0.442617
RP11-7F17.1	0	0	3.41761	22.9678	8.74543	2.00949	0.0444856	0.443254
USB1	34.2709	34.2963	44.099	53.4156	0.372821	2.0086	0.0445797	0.4437
SIGLEC15	0.909287	0.420755	0.894809	5.0417	1.78764	2.00784	0.0446608	0.444261
CABP7	0	0	0.0538601	0.352288	5.75163	2.00741	0.0447059	NA
PSTPIP1	0	0.0250203	1.39429	13.3269	8.73649	2.0074	0.0447066	0.444471
PLCD3	71.8442	67.9839	83.5137	120.463	0.401061	2.00692	0.044758	0.444491
RAE1	30.0606	32.4302	36.5232	48.1786	0.400414	2.00597	0.0448591	0.445248
ZNF385A	15.6298	13.8015	18.5876	28.1826	0.598411	2.00436	0.0450314	0.446281
RP5-908M14.10	0.349588	0.427172	0.545884	3.16621	1.65009	2.00422	0.045046	0.446281
POLR2A	96.2505	91.3285	109.666	144.202	0.328742	2.00407	0.0450624	0.446281
KLF4	47.9102	52.1997	102.975	668.303	2.11252	2.00321	0.0451543	0.4467
LAD1	0	0	0.525091	5.35829	8.71522	2.00251	0.0452301	0.447203
AC004870.5	0	0	0.097479	1.2126	4.00815	1.99922	0.0455841	0.450456
FA2H	0	0	0.395604	5.60768	8.68881	1.99641	0.0458892	0.452504
KIF1C	104.72	115.662	123.775	178.534	0.334445	1.99474	0.0460718	0.453779
HUNK	0.0439129	0.073658	0.116733	0.272282	2.82414	1.99435	0.0461142	0.453948
LAMA5	21.7584	16.7251	36.0897	119.647	1.50861	1.99363	0.0461926	0.45418
MKI67	12.1857	9.75921	21.4952	11.8016	0.385525	1.99344	0.0462135	0.45418
IFI6	19.9847	27.622	60.4045	29.8807	0.82252	1.99259	0.0463063	0.454844
TNFSF10	0.0494906	0.0310972	0.173658	0.386088	4.80619	1.99157	0.046418	NA
ASPM	6.25589	5.42478	9.62899	6.61903	0.407538	1.99111	0.0464693	0.456196
CKMT1B	0.190304	0	0.569558	3.43836	4.59842	1.98899	0.0467023	0.457106
SCUBE1	0.0108971	0.275503	0.0205544	0.862902	4.59842	1.98899	0.0467023	0.457106
DNAJC1	11.8525	14.4805	16.3836	22.0312	0.499443	1.98848	0.0467586	0.457106
SLCO3A1	4.20365	5.05142	5.9174	9.63291	0.638981	1.98842	0.0467653	0.457106
STK38L	2.73377	5.66709	7.49523	13.2216	0.608237	1.98802	0.0468094	0.457288
DSC3	0	0	0.0469973	0.192543	5.45856	1.98772	0.0468429	0.457367
EXOC3L1	0.0213238	0	0.398566	1.20328	4.88402	1.98563	0.0470745	0.458881
MRGPRF	61.4829	54.9306	71.2058	88.027	0.363169	1.984	0.0472561	0.460152
SLC6A9	2.28971	1.38703	4.02929	4.55421	1.02769	1.9796	0.047748	0.462755
SPATC1L	27.4691	25.6763	30.9591	54.3374	0.623553	1.9781	0.0479171	0.463179
PIEZO1	122.627	124.49	156.984	176.639	0.26336	1.97802	0.047926	0.463179
BLOC1S3	10.4542	11.5886	12.5142	30.7697	0.668001	1.97801	0.0479275	0.463179
CTDP1	13.9342	16.1082	17.1263	30.4928	0.455816	1.97626	0.0481254	0.46393
SLC39A4	11.9962	10.1016	10.3088	23.6783	1.11762	1.97608	0.0481456	0.46393
SOX11	0.414463	0.490316	0.513912	1.64006	1.12887	1.97598	0.0481565	0.46393
KDM2A	31.4665	28.4859	38.5262	44.9718	0.344904	1.97586	0.0481708	0.46393
MFSD13A	1.8558	1.77065	4.26668	4.56373	1.04662	1.97569	0.0481903	0.46393
SEMA6D	2.6295	2.99005	4.7067	7.14239	0.746408	1.97553	0.0482076	0.46393
ADRA2B	0	0	0.0521014	0.354938	5.65184	1.97424	0.0483542	NA
OSTF1	38.0136	36.2182	47.823	57.3057	0.425898	1.9732	0.048473	0.465698
RP4-555D20.2	4.77255	5.95916	8.08317	7.85986	0.491567	1.97297	0.0484994	0.465703
SBK3	0.0329274	0.0413581	0.305019	0.975434	4.70919	1.97045	0.0487867	NA
RP11-21M24.1	1.9531	1.39436	3.70362	6.0943	1.06383	1.97025	0.0488093	0.467431
LINC00842	0	0.0493152	0.436394	0.947477	3.24191	1.96987	0.0488534	0.467439
LTBP3	229.799	203.282	274.515	405.372	0.368558	1.96808	0.0490583	0.468817
XIRP1	0	0	0.110098	2.40311	8.61338	1.96643	0.0492485	0.470384
LMNTD2	0.723184	0.898138	1.11332	8.05796	1.56619	1.96526	0.049384	0.470709
ATP6AP1	64.2571	64.1782	70.1783	118.925	0.408695	1.96441	0.0494828	0.470963
UPK3B	0.125901	0.158046	0.619299	1.68985	3.0193	1.96439	0.0494845	0.470963
NPY1R	0	0	0.0349505	0.419282	5.55324	1.96352	0.0495863	NA
C9orf142	25.5439	26.5026	36.8511	43.4671	0.528993	1.96338	0.0496024	0.471545
TMEM51-AS1	0.0338005	0.0254622	0.0594283	0.579912	2.90495	1.96183	0.0497823	0.472521
BTN3A3	5.11186	4.13614	7.54929	9.5083	0.692706	1.96179	0.0497875	0.472521
PHLDA2	201.33	183.942	211.444	389.11	0.486922	1.95944	0.050061	0.474026
SERINC5	6.45933	5.5054	7.61097	10.9884	0.548044	1.9593	0.0500778	0.474026
KCTD1	13.1815	12.9995	16.5216	28.3664	0.527873	1.95842	0.0501813	0.474397
PLK2	13.4825	10.0599	17.3658	18.1345	0.475405	1.95705	0.0503416	0.474859
MEG9	5.1523	6.30465	8.48176	9.04749	0.667278	1.95698	0.0503493	0.474859
RP11-223C24.1	0	0	0.75031	2.71008	5.80279	1.9545	0.0506427	NA
RP11-560I19.4	0.125013	0	0.0672073	0.589912	5.80279	1.9545	0.0506427	NA
ADGRB1	7.56086	5.67398	10.3802	22.4985	0.607367	1.95431	0.0506651	0.47703
KIF26A	5.48378	4.24105	6.33739	8.50694	0.55817	1.95294	0.0508262	0.478006
CSAD	41.9912	42.551	60.4639	59.5015	0.396613	1.95257	0.0508703	0.478006
PSD4	2.30957	1.60418	3.92915	3.78367	0.809553	1.95145	0.051003	0.47859
FGF18	0.0392609	0.123387	0.184828	1.28817	2.78094	1.95138	0.0510124	0.47859
CA5B	7.96024	6.46831	13.7871	12.1771	0.6505	1.94988	0.0511907	0.479263
FAM180B	0	0.0747505	0.112263	1.19447	5.24592	1.94867	0.0513344	0.480119
PRTG	2.04825	2.05367	3.53328	2.77301	0.790424	1.94866	0.0513355	0.480119
CSK	55.7883	52.0639	65.9666	74.2829	0.320577	1.94597	0.051658	0.482382
RASGEF1B	0.152827	0.248963	0.381155	1.76382	2.67717	1.94542	0.0517241	0.482749
C11orf95	24.1987	20.1277	27.478	36.9355	0.417864	1.9433	0.0519797	0.484381
TPX2	27.9892	26.799	45.0007	31.8401	0.377282	1.94298	0.0520188	0.484494
ANO8	5.21369	3.86525	6.25988	9.47047	0.656605	1.94182	0.052159	0.485193
ALDH1A3	1.665	1.77252	2.57192	8.21249	0.979568	1.94124	0.0522287	0.485193
CDH3	0.384135	0.271189	0.822701	0.892584	1.96659	1.93983	0.0524003	0.485722
PYGB	94.59	78.0458	145.822	266.457	1.04366	1.93966	0.0524207	0.485722
ARL6IP1	52.4908	55.8513	74.851	69.4493	0.338693	1.93935	0.0524586	0.485823
BCORL1	4.00906	2.45973	3.25626	8.4478	0.747214	1.93754	0.0526789	0.486775
FBXL16	1.12404	2.14478	2.01782	16.2009	2.4812	1.93721	0.0527198	0.486775
GPD2	26.3863	25.308	31.3338	40.8644	0.340824	1.93675	0.0527757	0.486775
POLE	14.6949	14.1674	21.3067	16.5373	0.346246	1.93673	0.052778	0.486775
PLA2G15	22.7209	20.6846	25.9516	37.2291	0.454315	1.93615	0.0528494	0.487004
TMEM191B	1.40837	1.60261	2.25776	10.4694	1.75784	1.93605	0.0528614	0.487004
PARP14	6.59462	5.71195	9.30657	8.97019	0.408057	1.93531	0.0529519	0.487379
RUSC1	24.95	23.158	31.0309	42.1844	0.427942	1.93427	0.0530805	0.488314
TCERG1L	0	0	0.0545466	0.409244	5.61469	1.93354	0.0531691	NA
TBC1D24	11.3591	11.2261	15.0294	16.5049	0.447989	1.93283	0.0532577	0.489443
DNM2	91.4297	92.9701	106.699	129.857	0.302862	1.9326	0.0532857	0.489451
NPLOC4	46.2571	46.7445	52.1323	79.1558	0.355218	1.93212	0.0533445	0.489741
ABCA2	39.5405	36.7415	47.1024	77.6814	0.36744	1.93154	0.0534161	0.489897
FOXF2	26.7403	24.0079	32.5091	37.9824	0.38893	1.92774	0.0538877	0.492215
DPCR1	0	0	0.0257479	0.253963	5.51877	1.92578	0.0541319	NA
TTC39A	0.208167	0.887984	0.544354	3.72441	2.09563	1.92436	0.0543101	0.495569
SPRYD3	32.0849	34.7397	48.1574	132.293	1.18973	1.92383	0.0543756	0.495664
AZGP1	0	0	0.0786089	1.23649	5.22977	1.92308	0.0544703	0.496024
KCTD9	24.5008	24.4038	28.5815	37.1774	0.400546	1.92227	0.0545718	0.496446
PAQR3	9.41687	9.84608	11.7394	16.6623	0.474526	1.92195	0.0546119	0.496559
COBL	0	0	0.0442949	0.365686	5.67267	1.92152	0.0546663	NA
RP11-261N11.8	0	0	0.053772	0.743519	5.67267	1.92152	0.0546663	NA
AQP5	0	0	0.846615	4.32328	8.3606	1.92089	0.0547459	0.497131
PDK2	26.4598	25.3392	27.2078	54.5579	0.495605	1.92079	0.0547577	0.497131
ECI1	37.6299	34.1634	44.5384	64.2595	0.528556	1.91958	0.0549105	0.497514
HHIPL2	0.0359501	0.11585	0.476353	0.807932	3.34452	1.91754	0.0551695	0.498143
BGN	109.13	101.935	124.103	150.621	0.306508	1.91684	0.0552588	0.49866
TMEM191C	0.629831	0.76296	1.29746	9.08272	1.76219	1.91469	0.0555315	0.50087
RASSF5	0.287689	0.307018	0.440771	2.14607	1.83358	1.91435	0.0555751	0.500916
IRF7	4.74604	4.25563	9.12062	61.8093	2.27721	1.9141	0.0556077	0.500916
TAP2	23.4681	21.4701	37.5841	45.7543	0.479979	1.914	0.0556202	0.500916
CHRNA7	0.0882073	0.203476	0.151076	2.73659	3.61873	1.91303	0.0557448	0.501771
SLC22A18AS	0.44795	0.577182	1.42935	4.3861	2.00896	1.91228	0.0558404	0.501894
SMPD3	0.177704	0	0.150179	1.21328	3.53193	1.91181	0.0559004	0.502183
MCM4	37.1135	49.2662	58.9761	52.5864	0.317052	1.90878	0.0562908	0.504061
EN2	0.0766141	0	0.113436	0.590099	3.78136	1.90648	0.0565878	0.505973
DUSP1	64.5234	93.9548	81.6392	124.347	0.280128	1.90636	0.0566037	0.505973
CYCS	67.0464	79.5243	83.6569	104.815	0.314787	1.90444	0.0568531	0.507698
SHC1	408.966	386.165	424.212	664.342	0.348023	1.90233	0.0571275	0.50951
PLEKHM1	33.0977	40.3989	44.3147	72.1743	0.388173	1.90115	0.057282	0.509787
KNSTRN	18.9681	17.0844	27.0519	28.0145	0.488758	1.90113	0.0572855	0.509787
MED29	21.3472	21.6073	25.5566	33.9399	0.384601	1.89989	0.057448	0.510007
MYH14	0.229994	0.156516	0.215642	0.579719	3.9936	1.89985	0.0574527	0.510007
ZIC2	0.0502852	0.0316209	0.352868	0.887966	2.90152	1.89956	0.057491	0.510007
NCAPG2	9.82926	9.07792	15.5157	12.6164	0.433268	1.89942	0.0575087	0.510007
ABCG2	0.44318	0.587617	0.755333	1.61726	1.50784	1.89876	0.0575961	0.510279
MBD3L2	0	0	0	7.17818	5.21337	1.89699	0.0578289	0.511585
PPP1R1B	0	0	0.0395832	0.892813	5.21337	1.89699	0.0578289	0.511585
SPECC1	0.706631	0.757134	0.832662	1.91923	1.51213	1.89632	0.0579174	0.511865
UTRN	24.0605	22.7819	32.6746	36.6203	0.321486	1.89559	0.0580137	0.512213
TTC22	0.0359596	0.0170699	0.107154	0.378525	5.70188	1.89495	0.0580994	NA
PLEKHH2	7.00216	6.08334	11.3611	10.1056	0.431302	1.89307	0.0583485	0.514377
CEP131	8.32956	9.29238	10.8898	16.9324	0.559982	1.89303	0.0583541	0.514377
AKAP8	24.7883	27.7291	33.4476	35.8184	0.330037	1.89288	0.0583732	0.514377
RAB11B	83.4614	86.1179	100.226	117.361	0.293383	1.89205	0.0584844	0.514851
CHRD	0.833359	1.37003	1.22484	4.271	1.46554	1.89111	0.0586101	0.515571
MCOLN1	18.2543	19.2055	23.769	42.6702	0.561887	1.89101	0.0586234	0.515571
TNK1	0.436858	0.105393	0.822572	1.45434	2.29125	1.89074	0.0586594	0.515635
RP11-429J17.8	0.43924	0.369666	0.763286	4.85969	1.93029	1.89012	0.0587422	0.51611
KIAA1161	0.60211	0.536633	0.812219	1.54399	1.09161	1.88986	0.0587762	0.516157
LMTK3	0.191955	0.239436	0.361839	1.30487	1.56223	1.8891	0.0588788	0.516311
RP11-813I20.3	0.223576	0.279988	0.537853	4.63194	2.74078	1.88909	0.0588799	0.516311
B3GALT5	0.538738	0.637981	0.891225	1.26994	0.8473	1.88823	0.0589947	0.517066
CASC5	3.98929	2.671	5.56489	3.54056	0.498958	1.88783	0.0590489	0.517275
GPR37L1	0.0219463	0	0.036176	0.154707	5.48272	1.88686	0.0591792	NA
UPK1B	0	0	0.142043	0.744921	5.48272	1.88686	0.0591792	NA
PAM16	62.6653	69.4739	80.8885	83.0057	0.678491	1.88678	0.0591903	0.517771
PHF7	4.03221	6.07246	8.03478	11.3803	0.818942	1.88567	0.0593398	0.518575
TYRO3	16.8349	17.6533	19.8513	26.0466	0.400418	1.8834	0.0596467	0.520922
KIF5B	48.9672	50.0083	57.3049	69.0561	0.273344	1.88325	0.0596663	0.520922
RASL12	2.26669	1.56533	3.49851	4.3696	0.965525	1.88173	0.0598724	0.521332
LUZP1	14.2078	17.0066	18.8241	21.9132	0.316974	1.88165	0.0598832	0.521332
CDC6	5.6538	5.9715	10.7328	6.97029	0.565451	1.88151	0.0599023	0.521332
SLC6A4	0.0055063	0.00692525	0.492004	2.79992	8.189	1.88134	0.0599257	0.521332
RAB10	103.057	95.3505	115.509	181.459	0.376439	1.88046	0.060045	0.521696
DOT1L	21.078	25.1852	28.7552	34.6868	0.304949	1.87823	0.060349	0.523831
FGF19	0	0	0.205491	9.43424	8.98794	1.87786	0.0604008	0.524028
ZNF841	9.99944	11.0321	13.854	18.6215	0.458218	1.87547	0.0607281	0.526283
GPX2	0	0	1.26996	8.59965	8.163	1.87532	0.0607486	0.526283
WDR90	25.5071	25.372	39.7292	35.3696	0.363902	1.87322	0.0610383	0.527859
CA7	0.146675	0	0.107661	2.42719	3.62863	1.87159	0.0612628	0.528447
RFLNB	19.3132	20.619	23.8911	29.4978	0.343076	1.87134	0.0612983	0.528467
TECPR1	19.609	11.9988	16.5573	25.4917	0.421529	1.87115	0.0613239	0.528467
SGCG	0.0246578	0	0.348099	4.79723	8.14149	1.87033	0.0614386	0.528949
TULP4	6.4968	6.15531	8.52614	10.0191	0.445254	1.86876	0.0616555	0.529549
FOXK1	19.1177	19.2389	23.7178	28.9422	0.285282	1.86767	0.0618075	0.529603
ACO2	73.648	74.4896	77.2113	119.048	0.380998	1.86747	0.0618357	0.529603
SHISA7	0.00598609	0	0.0169275	0.339702	4.39807	1.86723	0.0618689	0.529603
SERTAD1	17.578	16.9887	20.1902	31.5101	0.485982	1.86711	0.0618865	0.529603
BIRC5	21.5899	22.602	41.7889	26.1621	0.454724	1.86664	0.0619513	0.529603
FAM126B	2.05892	3.67065	2.40292	3.55178	0.601434	1.86604	0.0620363	0.529603
NET1	54.6624	48.9971	58.5981	88.4569	0.39936	1.86591	0.0620537	0.529603
RP1-122P22.4	0.0484922	0.0626193	0.0912797	0.449243	3.13376	1.86577	0.0620741	0.529603
RP11-802E16.3	20.4141	18.0455	33.4391	31.9655	0.669383	1.86457	0.0622421	0.530533
TIAF1	0.609924	0.527947	0.864137	2.43437	1.29059	1.86414	0.0623019	0.530541
TIMELESS	7.26746	7.12699	11.3528	9.52184	0.435014	1.86395	0.0623291	0.530541
MAPK14	31.6238	29.8894	37.0139	49.0757	0.359209	1.86313	0.0624441	0.530996
YKT6	85.1903	82.4944	100.957	121.204	0.287576	1.86129	0.0627035	0.532446
FNIP2	3.32371	4.54747	4.19793	8.97138	0.564728	1.86106	0.0627359	0.53247
INPP1	34.5344	34.9957	46.8038	63.1551	0.39937	1.8606	0.0628004	0.532767
FRMD4B	0.449271	0.52858	0.845751	3.24063	1.60305	1.85949	0.062958	0.533852
RP11-432M8.8	0	0	0.317548	18.2982	8.87003	1.85846	0.0631033	0.534501
THBD	13.0261	10.7854	19.6895	45.0222	1.23697	1.85832	0.0631237	0.534501
SEMA4D	0.684507	0.370528	0.621665	5.46166	1.53371	1.85764	0.0632203	0.53504
KLF8	5.94884	6.451	7.24463	11.9382	0.5208	1.85745	0.0632469	0.53504
RP13-25N22.1	0.0169646	0	0.0159764	3.50425	4.66067	1.85706	0.0633032	0.535264
FICD	3.09855	3.95432	3.82299	10.5183	0.800224	1.85665	0.0633614	0.535428
HLA-F	0.463177	0.527524	1.04645	2.96198	1.97641	1.8565	0.0633821	0.535428
PASK	2.13591	2.04302	5.16621	3.94376	0.740631	1.85605	0.0634468	0.535723
SNED1	36.7571	29.6201	53.7798	37.7042	0.291406	1.8547	0.0636385	0.536966
RP13-1032I1.7	1.57844	2.6547	3.02802	4.97832	0.933709	1.8546	0.0636537	0.536966
CROT	7.40629	6.43371	10.7657	12.1591	0.569073	1.85222	0.0639942	0.538575
CACNB1	6.69248	3.55068	8.01857	15.2662	0.866509	1.8518	0.064055	0.538835
FOXN1	0	0	0.0203629	0.707676	5.33137	1.85137	0.0641157	NA
FBXO2	4.55435	3.86989	4.52884	18.5067	1.0726	1.84898	0.0644601	0.541736
B4GALT4	10.8035	13.719	13.2065	22.4211	0.446377	1.84771	0.0646436	0.542771
EFNB2	20.323	24.488	24.1876	32.9387	0.298732	1.84696	0.0647524	0.54343
TMBIM1	166.173	159.857	193.809	260.36	0.321836	1.84587	0.0649109	0.54386
CRMP1	0.339069	0.3361	0.511696	2.29848	1.62848	1.84587	0.0649111	0.54386
GGH	17.0747	18.4649	31.002	24.1378	0.501858	1.84536	0.064985	0.54386
IGFBP6	1030.75	956.234	1603.3	4894.36	1.42364	1.84436	0.0651306	0.544825
CNR1	0.0538933	0.114618	0.337974	0.865824	2.13268	1.84368	0.0652299	0.545402
GNLY	0.12435	0	0.154389	2.40169	4.37865	1.84308	0.0653171	0.545797
SMEK1	29.2256	30.7215	36.4289	39.9414	0.338789	1.84226	0.0654366	0.545999
OBSCN	2.31861	1.66701	1.99596	4.47131	0.862583	1.84161	0.0655319	0.54615
ITGB5	102.647	99.8913	114.601	118.067	0.250353	1.84103	0.0656175	0.546359
RP11-517C16.2	0.662693	0.723369	1.59024	1.57365	1.1494	1.84079	0.065652	0.546391
HAP1	0.145345	0.200333	0.546658	0.929976	1.67397	1.83571	0.0664006	0.551389
HCP5	0.0627574	0.019728	0.214625	0.504151	3.29398	1.8357	0.0664015	0.551389
CRABP2	168.22	161.471	257.061	661.903	1.22701	1.83547	0.0664365	0.551389
ZBTB42	2.25634	1.95993	2.57596	5.70475	0.987722	1.83442	0.066591	0.552162
FOSB	1.13225	1.43827	1.2958	3.05073	1.04001	1.83382	0.0666801	0.552646
VWA1	2.29653	1.6424	3.54318	26.52	2.4264	1.83326	0.0667636	0.552829
SSBP4	133.874	140.582	175.819	218.957	0.317958	1.83242	0.0668883	0.553138
HES4	5.09034	5.16305	5.33623	26.2275	1.11975	1.83239	0.0668933	0.553138
H2AFX	60.9527	53.8026	79.6268	69.8608	0.307391	1.8316	0.0670104	0.553852
PRAMEF1	0	0	0.0338969	0.63415	5.58498	1.82979	0.0672814	NA
SLAMF9	0	0	0.173291	1.53843	5.58498	1.82979	0.0672814	NA
UBR1	10.0258	8.5429	13.3432	14.063	0.395346	1.8296	0.0673098	0.555753
TPPP3	1.67559	0.637705	2.02732	7.282	1.74274	1.82956	0.0673161	0.555753
LYPD2	0	0	1.44269	14.8374	7.95749	1.82794	0.0675578	0.556893
SLC25A29	22.2903	24.5875	27.625	59.9665	0.566535	1.82788	0.0675672	0.556893
DTX3L	5.87811	5.28962	7.57515	7.26623	0.416626	1.82699	0.0677013	0.557513
ADAM15	95.4013	89.3446	132.806	294.072	0.976568	1.82631	0.0678031	0.557956
MIR22HG	39.9548	54.7819	48.1168	67.6457	0.325003	1.82622	0.0678172	0.557956
SEC22C	26.0847	25.5305	33.5558	37.0961	0.337151	1.82537	0.0679445	0.558493
MKNK2	96.0289	87.209	146.565	438.171	1.36968	1.82367	0.0682023	0.55959
CTSV	0.522069	0.464623	0.887338	3.29325	1.8055	1.82328	0.0682617	0.55959
ST3GAL4	26.5101	25.9889	31.8572	49.1569	0.414712	1.82326	0.0682647	0.55959
SLCO2A1	0.942383	0.380102	0.512974	2.41859	1.70523	1.82285	0.0683254	0.559832
WASH2P	10.0624	11.32	13.6106	16.2955	0.932186	1.82136	0.0685519	0.561105
GIPC1	110.669	106.119	125.227	164.713	0.316894	1.82108	0.0685948	0.561105
RP11-432M8.13	0	0	0.763776	27.1222	8.34833	1.82101	0.0686055	0.561105
CRHR2	0	0.0630435	0.14164	0.355543	4.17926	1.8205	0.0686827	0.561226
SMIM5	0.0521958	0.0983826	0.126904	1.48182	2.84012	1.81917	0.0688858	0.562119
RP11-45M22.2	1.7839	1.62091	3.78351	3.69737	1.01379	1.81746	0.0691466	0.563022
KIF11	7.58616	7.50693	12.4485	8.94183	0.438163	1.8159	0.0693857	0.563952
WNT7B	0.207568	0.023646	0.389314	0.642583	2.74627	1.81493	0.0695348	0.564669
CXCR3	0	0	0.0464132	0.801333	5.29607	1.81459	0.0695864	NA
FUT7	0	0	0.0276635	0.782485	5.29607	1.81459	0.0695864	NA
LHX3	0	0	0.25663	2.65789	7.89079	1.81252	0.0699065	0.567103
ZNF783	11.9243	12.3876	14.1488	14.6187	0.413832	1.81198	0.069989	0.567261
TNNI3	0.0759505	0	0.120435	4.0559	5.13469	1.81194	0.0699952	NA
SOX18	0	0	0.357194	3.41869	7.87994	1.81005	0.0702878	0.568402
SLC34A2	0.0711631	0	0.113153	5.95927	8.65446	1.80806	0.0705974	0.568875
MSI1	0.221159	0.0317123	0.19004	1.02568	4.45969	1.80805	0.0705993	0.568875
CRNN	0	0	0.155193	0.397793	5.68804	1.8074	0.0707001	NA
SH3GLB2	71.4756	72.4386	82.8443	113.666	0.314033	1.80724	0.0707245	0.569628
HACD2	9.6988	10.17	12.1546	17.8778	0.423534	1.80668	0.0708123	0.57008
CD7	8.58872	8.08529	10.1013	21.4163	0.751369	1.80572	0.0709624	0.571033
RP11-223C24.2	0	0	0.828312	2.33239	5.70965	1.80533	0.0710223	NA
EXOC3L4	0	0	0.108583	1.59354	5.40527	1.80519	0.0710449	NA
RP11-286H15.1	0.119388	0	0.362719	1.48367	5.40527	1.80519	0.0710449	NA
WDR34	21.9439	19.7153	31.2787	29.2217	0.399141	1.80361	0.0712927	0.572922
NXPH3	0.0354116	0.0331912	0.102443	0.357976	3.44074	1.80322	0.0713531	0.572959
CAB39	46.2791	45.2226	51.5208	68.5375	0.316683	1.80293	0.0713991	0.572959
CRB2	0	0	0.0643516	1.04029	7.84863	1.80278	0.0714223	0.572959
HLA-C	24.4085	24.3728	25.9874	38.2251	0.332029	1.80277	0.0714247	0.572959
CTSL	379.967	412.232	465.87	519.694	0.225709	1.80087	0.0717235	0.574427
PTGDS	4.67937	4.77622	18.7288	34.3515	1.94516	1.80079	0.0717354	0.574427
LTB4R	2.43619	1.90673	3.00123	7.20562	0.958073	1.79995	0.0718682	0.574668
ARL4D	10.8677	10.8758	14.1834	20.2515	0.555574	1.79979	0.0718934	0.574668
HM13	182.139	183.67	212.997	246.998	0.257635	1.79916	0.071993	0.575208
RP5-1039K5.12	11.1276	8.60962	12.0518	22.1101	0.674196	1.79842	0.0721097	0.575885
TNFAIP8L3	7.30778	6.85859	8.10511	17.2717	0.675221	1.79817	0.0721494	0.575946
BAG3	65.4634	60.6219	69.7549	106.995	0.374299	1.7979	0.0721931	0.575957
OSTM1	16.9608	16.0257	16.2766	30.3239	0.394894	1.79742	0.0722689	0.575957
TM4SF19	0.144414	0.0539121	1.55291	12.1239	7.82489	1.79737	0.0722773	0.575957
PYROXD1	8.05185	9.47111	14.1395	18.6562	0.494111	1.79661	0.0723983	0.575957
NBEAL2	7.8392	8.42903	9.2118	16.7277	0.470659	1.79656	0.0724052	0.575957
RHBDF1	90.4787	88.7161	103.168	129.892	0.279149	1.79475	0.072694	0.577595
GRN	344.572	352.237	365.464	594.298	0.320378	1.79465	0.0727091	0.577595
GPR20	0.0267181	0	0.0251414	0.964412	4.33843	1.79377	0.0728498	0.578201
RP11-496I9.1	0.156882	0.136733	0.246228	2.42764	2.37606	1.79303	0.0729687	0.578889
GJB5	0	0	0.572945	3.96908	7.80118	1.79195	0.0731416	0.579749
TLDC1	24.7396	25.9757	31.8441	40.0858	0.321686	1.79104	0.0732876	0.580395
CDC25B	44.0491	42.2381	62.9657	55.8025	0.279783	1.79054	0.0733677	0.580508
KHNYN	30.7313	30.5375	36.2697	52.2457	0.37492	1.79	0.0734538	0.580689
MFSD7	5.13319	3.96584	6.59547	12.577	0.859244	1.78791	0.0737903	0.581814
ECEL1	0	0.0330253	0.247096	0.43401	4.22325	1.7869	0.0739541	NA
MCU	17.3956	15.4391	20.0033	25.0752	0.400611	1.78335	0.0745289	0.586097
ANLN	27.9069	26.4212	45.4035	29.6205	0.383061	1.7818	0.0747817	0.587041
GFPT2	23.6552	20.588	36.5945	91.8201	1.25806	1.78149	0.0748332	0.587041
CCDC15	0.889666	0.797688	1.56079	1.84606	0.993025	1.78136	0.0748541	0.587041
PAQR5	2.7603	2.63868	5.57699	5.1973	0.638557	1.78104	0.0749052	0.587041
EFS	11.4838	10.8963	14.049	18.2974	0.435659	1.7809	0.0749284	0.587041
FSTL3	50.3145	55.8925	77.62	230.999	1.33051	1.77827	0.0753596	0.589535
ZNF562	7.16363	6.9926	8.18117	11.7066	0.414712	1.77734	0.0755128	0.590477
LY6G6C	0	0	0.544759	7.39462	7.73627	1.77687	0.0755898	0.590823
DPF1	2.34203	3.11803	4.79695	5.93219	0.857379	1.77653	0.0756458	0.591004
SLC51B	0.0477772	0.239815	0.603789	0.681357	5.70716	1.77573	0.0757767	NA
CTCF	12.9001	10.7699	15.429	16.6008	0.387747	1.7739	0.0760803	0.59414
OGDH	53.2955	54.1266	62.1861	69.8501	0.259385	1.77219	0.0763636	0.595835
NCAPD3	14.8494	13.2104	19.5849	21.1357	0.356047	1.77176	0.0764341	0.595868
AC003092.1	2.2304	3.34111	4.52406	11.0104	1.27992	1.77018	0.076697	0.5974
TONSL	5.6893	4.96417	8.04968	6.84464	0.422897	1.76997	0.0767327	0.597419
MLF1	2.38724	3.68962	2.53969	13.7883	1.045	1.76847	0.0769825	0.597905
RXRA	25.3727	22.1747	26.5484	39.0063	0.382217	1.76846	0.0769842	0.597905
IZUMO4	3.70935	2.96917	3.66745	12.7854	1.11324	1.76842	0.0769907	0.597905
AIRE	0.233507	0.22958	0.360109	2.35973	1.76218	1.76841	0.0769916	0.597905
SGPP2	0.0335399	0.0842858	0.0842605	0.458447	2.96858	1.76714	0.0772041	0.598756
TRAF3IP2	34.9623	37.7781	37.5905	62.7675	0.383739	1.76653	0.0773075	0.5993
GTPBP1	20.2719	22.0856	25.1386	31.1471	0.339935	1.76602	0.0773922	0.599431
GPR17	0	0	0	1.52194	4.5694	1.76583	0.0774245	0.599431
ETFDH	13.7256	14.4114	16.9944	24.5282	0.433497	1.76519	0.077531	0.59974
RP11-672A2.2	0	0	0.545614	3.91305	7.67786	1.76345	0.0778239	0.601488
SPHK1	42.6991	46.6235	59.4158	58.165	0.313799	1.76293	0.0779123	0.601892
PLD4	0.0331706	0.03478	0.0780756	1.20408	2.50658	1.76275	0.0779431	0.601892
RNF225	0	0	0.168046	1.10049	5.36351	1.76229	0.0780208	NA
TPO	0.00672792	0.00846458	0.192959	0.982147	5.36351	1.76229	0.0780208	NA
TRIM49B	0	0	0.0495624	0.73918	5.36351	1.76229	0.0780208	NA
EPX	0	0	0.105166	3.03003	7.87859	1.76223	0.0780308	0.602311
FKBP1B	6.93722	6.9631	11.6178	36.2702	1.21745	1.76041	0.0783381	0.604164
INO80C	10.5496	10.4604	15.8445	32.9243	0.83335	1.75969	0.0784597	0.60474
ANKRD9	20.4782	20.3767	23.173	37.1198	0.446689	1.75896	0.0785846	0.605286
OSBPL11	4.92097	4.90166	6.27128	8.52643	0.494011	1.7583	0.0786959	0.605885
SYNJ1	2.97933	2.62633	4.15671	4.67623	0.535579	1.75731	0.0788642	0.606717
SPAG1	0.480505	0.80295	1.49872	3.61788	1.15733	1.75727	0.0788716	0.606717
H2AFY	100.348	108.192	127.347	140.048	0.246915	1.75691	0.0789326	0.606927
PI16	0.0352148	0	0.125173	1.05697	3.98294	1.7558	0.0791233	0.608134
DOK5	0.119328	0.225008	0.262149	2.59193	2.0696	1.75465	0.079319	0.608857
CDH16	0.0191979	0.117051	0.0660991	0.48477	3.54041	1.75375	0.0794731	0.609017
ATP1B2	0.035535	0.0612527	0.0447544	0.862494	2.97334	1.75359	0.0795015	0.609017
CDC34	64.6925	60.5381	72.3637	119.089	0.396471	1.75348	0.0795189	0.609017
CCNF	3.77188	2.75596	5.53623	4.61017	0.552889	1.75239	0.0797074	0.609756
AUTS2	4.39874	4.07498	7.95704	7.68797	0.56941	1.75157	0.0798471	0.610306
MAL2	0.191536	0.359665	0.448197	3.39111	2.20747	1.75075	0.0799888	0.61113
TMEM11	27.0763	27.0665	30.6001	45.7837	0.449585	1.74985	0.080144	0.61123
DNAJC9	12.6003	12.912	18.4552	16.8048	0.380611	1.74954	0.080197	0.61123
CLSPN	3.80035	3.59822	5.94194	6.11812	0.559015	1.74939	0.0802232	0.61123
CHMP4C	0.791041	1.5773	1.72164	3.57675	1.1737	1.74919	0.0802582	0.61123
KIFC3	44.2779	44.0977	52.9733	74.0973	0.309749	1.74851	0.0803763	0.611751
CDK2AP2	24.2105	21.8313	28.3763	37.5839	0.440867	1.74783	0.0804934	0.612124
TRIM49L2	0	0	0.0168097	2.232	4.55032	1.74704	0.0806299	0.612602
CEP55	9.9565	9.98462	18.5541	12	0.48563	1.74546	0.0809042	0.614209
CADM4	1.99158	1.04678	1.2845	5.61276	1.27556	1.74316	0.0813056	0.616476
SHCBP1	8.35842	8.09604	13.5455	8.94652	0.475992	1.74254	0.0814138	0.617036
FANCI	11.4484	11.375	19.8707	14.73	0.389302	1.74074	0.0817293	0.617952
RP11-54H7.4	0.215214	0.139834	0.39137	1.19581	2.34126	1.74072	0.0817323	0.617952
ZNF655	31.3175	31.6932	42.9337	43.3625	0.304845	1.74065	0.0817456	0.617952
GABRD	0	0	0.408125	4.57263	7.61553	1.74037	0.0817941	0.617952
ZNF83	25.0818	29.012	31.9136	36.528	0.329181	1.73812	0.0821889	0.619531
TRIM17	0.0458753	0.0288288	0.162627	0.836005	3.21951	1.73811	0.0821908	0.619531
ANXA8L2	0.00830306	0	0.355967	3.49848	5.22036	1.73742	0.0823131	NA
RP11-284F21.8	0	0.0542307	0	0.554921	5.22036	1.73742	0.0823131	NA
RP11-114H24.5	0	0	0.0664148	0.244594	3.57539	1.73714	0.0823628	0.620568
ZNF212	4.9224	7.04772	8.66756	11.1564	0.543333	1.73676	0.0824303	0.620597
CACNA1I	0	0	0.0343323	0.543803	7.57584	1.73666	0.0824466	0.620597
DPYSL3	19.3592	16.2671	27.4568	22.2026	0.288148	1.73611	0.0825438	0.620597
EPM2A	2.9329	3.71794	4.38356	6.14342	0.787216	1.73588	0.0825852	0.620597
AC024560.3	10.5593	11.7346	13.5347	21.3584	0.586238	1.73588	0.0825857	0.620597
FOXL1	17.9953	17.4947	20.7853	25.1965	0.329042	1.73555	0.0826428	0.620597
RN7SKP106	0.351949	0	2.02584	6.50597	3.64347	1.73399	0.0829194	NA
DCAF15	20.5199	20.1243	24.1673	32.6294	0.419246	1.73282	0.0831278	0.623328
TMOD1	0.834491	0.685741	0.943509	3.8995	1.27125	1.73253	0.0831797	0.623328
CTBP1-AS	0.0663794	0.0477176	0.125111	1.18045	1.96342	1.73072	0.0835012	0.624858
LILRB2	0.0136179	0	0.193261	1.12588	7.53473	1.73051	0.0835399	0.624858
TK1	38.2734	33.3249	56.0649	44.5016	0.35292	1.72907	0.0837957	0.626378
UBE2C	31.6857	31.8233	60.0577	36.111	0.529096	1.72808	0.0839742	0.627191
SLC9A3R1	14.747	13.7796	23.0227	88.2767	1.57935	1.72733	0.0841081	0.627931
LSMEM2	0.135776	0.0341205	0.229966	0.805252	4.09148	1.7265	0.0842571	0.6283
NIPAL4	0	0	0.171509	1.45066	7.51609	1.72619	0.0843127	0.628414
SNX21	29.9556	26.6364	32.6923	43.182	0.375151	1.72486	0.0845524	0.629531
RASA4	4.25799	3.94586	7.23861	18.6102	1.81931	1.72329	0.0848357	0.631266
KRT7	1.13986	0.621966	3.89757	1.94915	1.59528	1.7227	0.084942	0.631415
CA2	0	0	0.152437	9.20089	8.24643	1.7226	0.0849611	0.631415
PITPNM3	0.925055	0.924166	1.27589	2.32454	0.775921	1.72135	0.0851866	0.632709
FGF4	0	0.0145037	0	1.31906	3.68059	1.72119	0.0852161	0.632709
MALL	0.451778	0.63289	0.942869	1.87416	2.88746	1.72086	0.0852759	0.632709
DOCK8	0.10144	0.2062	0.276033	0.561156	1.88219	1.72008	0.0854174	0.633396
SCRIB	63.2915	60.0294	65.9445	85.9474	0.27363	1.71942	0.0855381	0.63387
RP11-81K2.2	0	0	0.00975248	0.278971	5.03639	1.71821	0.0857583	NA
TRIM51BP	0	0	0.0285477	1.48807	5.03639	1.71821	0.0857583	NA
STAB1	0.111946	0.148103	0.166602	1.39807	2.41483	1.71739	0.0859085	0.634507
TNFAIP1	34.4276	40.8914	40.5482	55.3438	0.299001	1.71718	0.0859463	0.634507
CYP2W1	0	0	0.238347	7.61141	8.22026	1.7171	0.0859617	0.634507
RP11-30K9.6	0.3528	0.480166	1.0787	1.78261	2.52097	1.71706	0.0859675	0.634507
SCNN1G	0.021146	0.013299	0.0996234	2.04926	7.64509	1.7161	0.0861444	0.635348
PDZD2	0.382964	0.32501	0.435656	0.594164	1.29622	1.71546	0.0862603	0.635348
TET3	1.38761	1.37097	2.03444	2.06987	0.506226	1.71513	0.0863219	0.635348
SDHAP1	15.1647	16.5872	17.3366	27.5606	0.520599	1.71504	0.0863381	0.635348
MGEA5	79.9196	88.2224	105.809	121.089	0.232186	1.71426	0.0864802	0.635764
CMTM6	30.7554	32.6726	34.517	48.363	0.312923	1.71377	0.0865713	0.635764
FXYD5	325.795	335.038	373.793	439.103	0.244611	1.71294	0.0867228	0.636097
MAP3K8	1.0802	2.83919	1.93633	7.20961	1.11858	1.71207	0.086883	0.636733
PRSS27	0.692147	1.0861	1.11257	4.15756	1.33736	1.71194	0.0869072	0.636733
ARL16	37.2265	38.3638	47.3124	54.3843	0.358031	1.7119	0.0869157	0.636733
KRT23	0	0.0349914	0.154395	0.454392	4.41175	1.71189	0.0869172	NA
DCUN1D2	10.1907	14.6463	16.2563	19.7156	0.508826	1.71106	0.0870706	0.637134
KRT15	2.28407	2.29066	2.73513	5.13809	1.0507	1.71105	0.0870726	0.637134
ST3GAL1	9.72608	10.1167	10.825	20.5871	0.396919	1.71102	0.0870767	0.637134
RHOD	15.5813	15.6371	16.1676	39.0189	0.679243	1.71065	0.0871455	0.637378
GADD45B	35.5509	31.8119	39.8684	55.1602	0.437078	1.70948	0.087362	0.638569
TMEM181	22.4947	20.9994	26.4588	28.9826	0.280795	1.70939	0.0873794	0.638569
RNPEP	57.8586	57.5414	68.5898	85.7538	0.290517	1.7084	0.0875624	0.639364
TLX2	0	0.156073	0.0623028	0.768276	3.88876	1.70667	0.0878841	0.640695
EDIL3	0.293798	0.237211	0.453447	1.62976	1.43015	1.70522	0.088153	0.642395
PLBD2	70.8884	73.5372	77.023	117.686	0.300202	1.70399	0.0883833	0.643017
FNBP4	55.5972	72.4686	73.1264	82.9892	0.275499	1.70362	0.088452	0.643017
ESAM	0.0647222	0.0271172	0.263536	0.851743	3.0353	1.70358	0.0884587	0.643017
SMC4	34.9423	37.9451	57.2913	40.2583	0.301231	1.70335	0.0885018	0.643017
KRT17	8.12793	10.3974	11.8567	94.3146	1.78664	1.70309	0.088551	0.643017
TFPI2	260.704	348.289	387.69	405.108	0.252087	1.70293	0.0885817	0.643017
SLC43A3	21.5267	23.9508	35.8933	35.2261	0.4577	1.70285	0.0885958	0.643017
RP11-64C12.8	0.200055	0.167141	1.18826	1.99881	2.8858	1.70259	0.0886448	0.643031
GADD45G	0.273366	0.768093	0.613387	3.86707	1.87278	1.70243	0.0886751	0.643031
ARTN	1.10943	1.54546	1.34661	4.10959	1.51409	1.70211	0.0887341	0.643031
CDCA2	4.8303	4.17726	7.83287	6.54127	0.51711	1.70206	0.0887441	0.643031
GRIN2D	1.95596	1.52677	2.61053	3.39631	0.679566	1.70184	0.0887855	0.643031
ACSS2	26.9352	24.3403	27.6152	48.6224	0.453402	1.7017	0.0888123	0.643031
SIRT6	32.6233	32.4404	40.6354	63.505	0.400938	1.7009	0.0889627	0.643421
SERTAD4	0.650311	0.682284	1.4531	1.50917	1.18979	1.70087	0.0889667	0.643421
RP11-178C3.5	0	0	0.0224626	0.480086	4.05292	1.69915	0.0892916	NA
RP11-432M8.11	0	0	1.09755	44.0364	8.13165	1.69856	0.0894016	0.644622
JAM3	26.0382	30.2408	32.8172	38.7345	0.287129	1.69805	0.089498	0.644622
GTSE1	7.22226	7.60823	14.5495	9.358	0.518448	1.69727	0.0896453	0.645299
KREMEN2	0	0	0.157046	2.00337	7.39062	1.69717	0.0896638	0.645299
ALAS1	28.3258	26.1452	31.9295	45.8093	0.401729	1.69694	0.0897071	0.645353
ATP4B	0	0	0.051343	0.773885	5.17963	1.69689	0.0897177	NA
FAM110C	0	0	0.123013	0.252927	5.17963	1.69689	0.0897177	NA
FAM25A	0	0	6.11252	125.225	5.17963	1.69689	0.0897177	NA
C14orf159	35.5513	36.5335	48.7711	57.3622	0.312051	1.69596	0.0898929	0.645915
TNXA	0.0604195	0	0.460843	0.571257	5.53636	1.69545	0.0899905	NA
RP3-324O17.5	2.14401	1.6101	7.81396	9.09394	1.49586	1.69459	0.0901527	0.647264
RP11-807H22.4	0	0.104903	0.549108	0.547768	5.5628	1.69424	0.0902205	NA
KCNC3	0.0784273	0.156162	0.331036	0.614834	2.08204	1.6938	0.0903029	0.647936
IL15RA	7.12252	7.1787	11.2686	14.3466	0.657992	1.69372	0.0903184	0.647936
PELI1	4.02689	6.05221	6.79532	7.55472	0.551929	1.69331	0.0903972	0.648041
ZFAND2A	20.3914	20.0407	20.9173	56.5549	0.69804	1.69327	0.090405	0.648041
KRT16P3	0	0	0.152916	7.28078	8.01318	1.69263	0.0905253	0.648644
CTD-2378H7.2	0.717691	1.1509	1.05479	11.2296	2.08731	1.69118	0.0908022	0.649616
EVPLL	0	0	0.121908	0.928942	4.52501	1.69101	0.0908343	NA
MGAM	0.0934821	0	0.0220002	0.0919798	4.52501	1.69101	0.0908343	NA
MMP21	0.0408005	0	0.0960319	0.49883	4.36935	1.69096	0.0908452	NA
CASKIN2	7.81989	5.0824	7.38135	13.5502	0.509937	1.69041	0.0909499	0.649616
NDRG4	7.02698	5.35694	5.77577	20.0466	0.810401	1.6897	0.0910849	0.649616
IRAK3	5.17592	5.7714	8.11975	7.50296	0.350804	1.68959	0.0911059	0.649616
FCHSD2	15.1019	14.7956	16.7541	26.6871	0.374881	1.68951	0.0911211	0.649616
CEACAM7	0	0	0	1.24111	4.49124	1.68947	0.0911298	0.649616
RP11-88I21.1	0	0	0	6.17825	4.49124	1.68947	0.0911298	0.649616
NPW	12.2455	11.5213	19.007	17.5272	0.610317	1.68857	0.091301	0.650574
ULK1	23.7892	25.045	33.3357	76.4048	1.02513	1.68633	0.0917331	0.653135
TSTA3	50.2652	48.9194	55.8093	91.1428	0.409929	1.68569	0.0918547	0.653742
GPT	0.150089	0.0801447	0.182309	1.93788	2.5435	1.68519	0.0919526	0.65418
SCT	0	0	0	6.4888	5.00083	1.68471	0.092044	NA
SH3PXD2A-AS1	0.448146	0.306879	0.57438	1.10059	5.00083	1.68471	0.092044	NA
FOXI3	0	0	0.115655	1.63163	7.33399	1.68408	0.0921656	0.655204
RP11-616M22.5	0	0	3.21168	48.5467	7.32585	1.68406	0.0921694	0.655204
CCNA2	10.093	10.1848	17.8223	12.3247	0.457205	1.68318	0.0923402	0.655861
PGBD5	0.205248	0.0967196	0.265344	0.925814	2.06864	1.68303	0.0923693	0.655861
FAM134B	0.936308	0.881827	1.29631	3.39982	1.13098	1.68283	0.0924077	0.655861
BAHD1	11.2093	9.81369	11.4743	18.3002	0.450205	1.68236	0.0924997	0.656043
KLHL26	2.7984	2.53622	3.73526	7.32216	0.775699	1.68228	0.0925149	0.656043
CCDC93	19.9588	15.695	20.9175	28.2605	0.353027	1.68213	0.0925428	0.656043
MIR378A	0	3.118	12.366	30.3572	4.42528	1.68096	0.092771	NA
NCCRP1	0	0	0.204229	2.30896	7.31267	1.67917	0.0931196	0.659834
SAP30BP	69.5188	73.5195	83.3955	106.67	0.290484	1.67889	0.0931735	0.659834
RP11-554D14.4	0	0	0.246093	13.1706	8.03636	1.67855	0.0932394	0.659834
WASF2	48.0178	44.244	53.807	63.6953	0.271478	1.67825	0.0932976	0.659834
RBFOX3	0.0617371	0.0306381	0.316936	0.797894	4.5268	1.67721	0.0935018	NA
LDLRAP1	8.12816	10.582	12.712	15.3558	0.442898	1.67699	0.0935445	0.66106
LYNX1	15.6898	16.6605	17.4813	30.7812	0.369233	1.67491	0.0939512	0.663152
LYNX1	15.6898	16.6605	17.4813	30.7812	0.369233	1.67491	0.0939512	0.663152
LYNX1	15.6898	16.6605	17.4813	30.7812	0.369233	1.67491	0.0939512	0.663152
KCNQ2	0	0	0.0413214	8.10303	7.29314	1.67462	0.0940082	0.66328
CHUK	8.89891	9.47637	11.5771	12.859	0.388064	1.67445	0.0940431	0.66328
C1orf159	10.12	10.0322	14.0679	14.8102	0.504477	1.67346	0.0942365	0.664384
DSC2	0.00287894	0.00362386	0.0213513	0.186209	5.27286	1.67189	0.0945462	NA
CTB-25J19.1	0.0495714	0.0775275	0.580317	15.1671	4.4709	1.66985	0.0949483	0.667392
ELFN1	4.61267	4.28234	4.88018	11.2722	0.645244	1.66984	0.0949505	0.667392
C18orf8	13.7964	16.2229	16.9009	30.4331	0.438647	1.66937	0.0950448	0.667727
ADAM8	18.0413	13.5982	20.3874	37.5027	0.545167	1.66903	0.0951123	0.66794
WASH7P	10.4558	9.18774	10.1834	13.14	0.63386	1.66704	0.0955064	0.669439
RP11-982M15.7	0.824311	0.442457	2.30617	8.73298	3.11581	1.66701	0.0955118	0.669439
SH3BP2	31.704	29.3742	37.1099	43.7987	0.268632	1.6666	0.0955939	0.669753
KLK6	0.0572744	0	0.0573945	0.938225	4.09097	1.66549	0.0958157	0.670289
PCYT1A	44.7939	43.6389	51.9992	63.2596	0.290704	1.66539	0.0958356	0.670289
STRIP2	3.94824	3.76472	6.83118	5.53424	0.506561	1.66528	0.0958567	0.670289
MUC5AC	0.0183369	0	0.0604795	2.10631	7.46112	1.6645	0.0960132	0.670782
ANO9	0.165451	0.0947522	0.0493996	0.984724	2.46176	1.66415	0.0960821	0.670782
AP002954.3	1.18399	0.520608	2.48294	1.94848	1.48237	1.66412	0.0960887	0.670782
CAPN5	29.9601	27.0015	39.7523	81.9397	0.920459	1.66377	0.0961589	0.670782
OSBPL2	16.0216	14.3735	17.4581	27.2554	0.444778	1.66335	0.0962431	0.670821
RP11-295K3.1	6.37416	6.80645	7.91164	18.3801	2.35222	1.66245	0.0964228	0.670821
LTB4R2	1.32921	1.80344	2.61567	5.41648	1.05366	1.66223	0.0964657	0.670821
KLF7	5.83657	9.16838	10.3675	12.1177	0.383056	1.6622	0.0964735	0.670821
PLCL2	2.78136	3.36379	4.07314	5.30168	0.559629	1.66187	0.0965383	0.670821
MPRIP	157.247	146.457	192.218	204.268	0.232994	1.66155	0.0966025	0.670821
CCNK	45.3647	52.1005	53.781	68.8221	0.263453	1.66144	0.0966242	0.670821
USP1	8.92254	8.37564	11.5523	11.4671	0.382016	1.66142	0.0966285	0.670821
FLT4	0.111839	0.163512	0.351936	1.42141	1.98911	1.66136	0.0966415	0.670821
RP11-252M21.1	0.165616	0.207548	0.777025	2.41324	4.34512	1.65974	0.0969678	NA
DPY19L1	12.488	12.9773	14.887	20.7259	0.32966	1.65878	0.0971604	0.672957
CHAD	0	0	0.169728	0.426438	5.34569	1.65869	0.0971777	NA
AC002467.7	6.29964	3.25359	8.13188	15.0104	1.27812	1.65868	0.097181	0.672957
ARHGAP11A	13.1132	15.0746	24.7689	13.8648	0.392616	1.65853	0.0972111	0.672957
TMEM40	0.0782564	0	0.160742	7.35661	7.55024	1.65736	0.0974469	0.673756
PSEN1	24.3183	23.7235	30.2681	37.9871	0.309163	1.65701	0.0975169	0.673756
KCNN3	0.00271769	0.0273602	0.100746	0.466246	4.22673	1.65653	0.0976152	NA
KIF23	14.7345	18.7414	27.016	18.8631	0.411516	1.65648	0.0976253	0.673756
EPB41	2.51633	2.48998	3.06833	7.50294	0.732964	1.6563	0.0976607	0.673756
AC147651.3	0.0423049	0.0931209	0.0896883	0.407262	3.91214	1.65556	0.0978104	0.674157
TRAPPC10	12.0486	13.6193	15.4787	19.1596	0.362471	1.65549	0.0978257	0.674157
GRIN3B	1.47566	1.29922	1.6791	4.26995	0.939215	1.6552	0.097883	0.674157
CLCN1	0	0	0.0221763	0.272003	5.13674	1.65495	0.0979349	NA
ALOX15B	0.443149	0.247471	0.777889	1.26662	1.60588	1.65426	0.0980748	0.674522
ITGAM	0.0102981	0.626299	0.754842	0.466361	3.52618	1.6526	0.0984118	0.675812
NDOR1	19.7297	15.7355	26.1219	23.4816	0.38367	1.65231	0.0984712	0.675956
C6orf141	44.982	44.3826	61.4666	54.9072	0.341278	1.6515	0.0986357	0.676274
RP11-497H16.2	0	0	0.0351853	0.65361	4.96361	1.65049	0.0988433	NA
ESPL1	3.35373	3.08252	5.29136	3.87286	0.530139	1.65039	0.0988623	0.676832
LVRN	0.210805	0.62893	0.296015	1.16336	1.71723	1.64936	0.0990733	0.678019
ZNF114	0.11379	0.748754	0.818621	1.93933	3.03493	1.64885	0.099178	0.678477
EPOR	6.36658	5.119	8.4005	9.4515	0.609648	1.64867	0.0992158	0.678478
ATP6V1C2	0.229025	0.151602	0.410467	3.24908	1.58683	1.64693	0.0995717	0.680264
HLA-A	107.168	115.032	121.595	164.045	0.253196	1.64684	0.0995905	0.680264
SSBP3	43.5397	45.521	53.2544	59.1129	0.293965	1.64521	0.0999274	0.681509
KIFC2	35.8413	31.2047	34.9897	72.5582	0.442649	1.64517	0.0999339	0.681509
KRT16P2	0	0	0.108233	5.58621	7.75089	1.64513	0.0999423	0.681509
RP11-77H9.2	1.43889	1.40367	3.82945	5.60915	1.10989	1.64466	0.10004	0.681784
AC027601.2	0	0	0.149625	3.34249	7.24309	1.64369	0.100239	0.68288
PSD	2.29484	1.66974	3.55451	5.82394	0.909854	1.64266	0.100453	0.683819
RP11-1263C18.3	0	0	0.103952	1.72268	7.14777	1.64105	0.100787	0.685015
KIF20A	12.8685	12.2991	23.4904	14.376	0.44127	1.64065	0.10087	0.685102
VAV2	17.5182	16.4566	19.5528	26.3183	0.348066	1.63947	0.101116	0.686153
HIST3H2BB	0.0648034	0.244667	0.1431	1.07061	2.21139	1.63919	0.101173	0.686153
KCNK1	7.42794	7.13994	8.44516	16.5301	0.617428	1.63917	0.101178	0.686153
CHFR	20.0689	24.1614	26.5959	31.9107	0.339501	1.63852	0.101313	0.686725
SNAI1	3.49601	3.97809	3.93531	13.3876	0.86776	1.63798	0.101425	0.686725
ERAP2	11.2508	9.61571	12.2288	16.677	0.362101	1.63785	0.101453	0.686725
RASIP1	1.2569	0.938741	1.13556	3.81657	1.18816	1.63689	0.101654	0.687827
MUL1	21.1861	21.544	25.2742	31.4544	0.337791	1.63667	0.101699	0.687872
NTRK3	0.200481	0.21053	0.207276	0.841206	2.61781	1.63609	0.101821	0.68797
FZR1	27.4737	23.9808	34.1826	45.4178	0.369923	1.63606	0.101828	0.68797
RP11-350J20.12	0	0.343371	1.29646	6.51561	3.92185	1.63586	0.10187	NA
NCKAP1	58.4712	57.1301	68.564	82.2667	0.249114	1.63447	0.10216	0.689694
SLC24A4	0.0110604	0.00451549	0.116693	0.124026	5.49201	1.63375	0.102312	NA
FAM53B	9.10805	7.66433	9.82561	13.9591	0.46295	1.63357	0.102349	0.690711
IBTK	18.8022	19.6267	21.1509	29.3839	0.322231	1.63172	0.102739	0.692047
RPS6KA1	1.02673	0.98896	1.73494	2.72667	1.04014	1.63129	0.102829	0.692069
TMEM132A	11.1173	12.9548	14.4031	22.0645	0.491014	1.63128	0.102832	0.692069
SPAG5	14.7252	14.2793	22.9159	15.5902	0.440028	1.63003	0.103095	0.692368
SFXN3	60.9832	70.3214	76.4329	99.7897	0.274223	1.62907	0.103298	0.692956
S100A11	1120.45	1159.03	1257.53	1587.77	0.223084	1.62805	0.103515	0.693892
RP11-93B14.6	0.0202344	0	0.0952527	0.598913	4.32014	1.62762	0.103606	NA
CTD-2256P15.1	0	0	0.136769	1.52334	3.09373	1.6276	0.10361	0.694273
FMNL3	11.113	9.74606	12.9961	14.9999	0.365168	1.62666	0.10381	0.695353
FRRS1	1.64821	1.95989	2.96035	3.96861	0.852568	1.62576	0.104	0.695832
LRWD1	16.5189	13.8216	20.0625	20.8586	0.393775	1.62561	0.104034	0.695832
TMIE	0	0.03077	0.101676	0.504721	5.3743	1.62539	0.10408	NA
AC006262.5	0.263763	0.42466	0.499252	3.97659	5.22342	1.62418	0.104337	NA
SSH2	12.6232	12.9815	12.7089	17.6661	0.421824	1.62349	0.104486	0.697732
GJA4	0	0	0.139436	2.94827	7.04609	1.62303	0.104584	0.697732
RP11-65J3.1	1.94626	1.0952	3.33253	7.13153	1.56458	1.6219	0.104824	0.698871
SS18	51.1449	54.3622	61.8453	69.9849	0.260705	1.62173	0.10486	0.698871
LYN	6.89271	8.31647	8.81464	13.9679	0.444751	1.62055	0.105114	0.699398
GBA	61.9232	68.0208	73.8388	96.9711	0.278163	1.62028	0.105172	0.699529
CMIP	28.8702	29.5996	34.3908	43.4986	0.295935	1.61847	0.10556	0.701849
CTD-2267D19.3	8.34568	9.11951	10.2979	16.4953	0.485795	1.61734	0.105805	0.702638
PTRH1	24.9608	26.7602	32.0536	43.0454	0.474315	1.61723	0.105828	0.702638
MRGPRE	0.145406	0.0365359	0.300956	1.46302	2.81873	1.61612	0.106069	0.703318
FEN1	15.2437	15.4432	24.9578	18.2794	0.413447	1.61599	0.106097	0.703318
FAM109B	6.54854	7.23092	10.3601	12.5138	0.504331	1.61582	0.106133	0.703318
KRT4	0	0	0.0201482	0.416539	4.92467	1.61479	0.106357	NA
RP11-735A19.2	0	0	0.0192288	0.56473	4.92467	1.61479	0.106357	NA
SSTR3	0.00896334	0	0.00844677	0.414007	3.85295	1.61422	0.106479	0.704831
CABLES2	3.34036	4.18529	4.33103	8.34724	0.593776	1.61377	0.106578	0.705103
ATG2A	21.7413	23.0613	22.6004	39.078	0.353857	1.61367	0.106599	0.705103
RAET1E	0.809391	0.588871	0.933314	3.40523	1.66291	1.61154	0.107061	0.706863
GSG1L	0.0296283	0.00931864	0.107793	0.424842	5.09145	1.61151	0.107069	NA
IL36B	0	0	0.0778538	1.0185	5.09145	1.61151	0.107069	NA
SRMS	0	0	0.0502443	0.585084	5.09145	1.61151	0.107069	NA
PRMT8	0.0161697	0	0.2228	0.21057	4.44857	1.61023	0.107347	NA
RP11-98L5.4	0	0	0	6.75485	4.40774	1.60966	0.107472	0.708272
ZBTB46	0.315294	1.06317	0.808234	3.1116	1.21746	1.6092	0.107572	0.708276
ADIRF	247.381	203.149	324.35	821.279	1.15871	1.6082	0.107791	0.709008
KRT8	10.7888	10.6683	12.4998	57.6927	1.68776	1.60754	0.107936	0.709008
SMPDL3A	8.00412	8.76819	10.1275	15.2017	0.53568	1.60747	0.107951	0.709008
HMCN1	0.857327	0.730013	0.897765	1.0699	0.731024	1.60693	0.10807	0.709312
NOVA2	0	0	0.0259655	0.10001	5.29064	1.60679	0.1081	NA
BIN1	39.1236	39.1223	51.4702	118.481	0.965519	1.6062	0.108229	0.70971
OAS3	2.80558	3.42779	6.7476	4.08272	0.53305	1.60531	0.108426	0.710398
AC025335.1	2.89352	4.72881	4.78201	6.25478	0.564844	1.60486	0.108525	0.710789
ZNF778	3.7271	9.53838	7.10174	8.96284	0.482488	1.60433	0.108642	0.711181
TMEM80	15.8566	13.3901	19.8383	28.495	0.544169	1.60313	0.108907	0.712509
PACSIN1	0.0260155	0.0327267	0.122585	0.632069	2.75	1.6026	0.109024	0.713015
AC141586.5	5.57907	6.49124	7.05501	11.4078	0.796778	1.60178	0.109204	0.713512
STAC2	0.0862255	0.0214851	0.128734	1.45673	7.20117	1.60159	0.109247	0.713512
CHST11	5.28763	5.04442	7.55901	9.73921	0.433229	1.60019	0.109557	0.7152
SIGIRR	15.2239	10.4948	17.0752	23.8076	0.716154	1.59999	0.109602	0.715234
MARCKSL1	15.899	15.1262	23.2077	127.21	1.73529	1.59856	0.109919	0.716886
HRH1	0.838953	0.609389	1.12351	1.40452	1.05946	1.59813	0.110014	0.716888
ABCB8	22.0109	24.0279	29.3728	33.513	0.325544	1.59595	0.1105	0.719267
CYTH1	12.012	10.7553	13.5153	16.9679	0.373401	1.59553	0.110594	0.719623
CDHR4	0	0.173372	0.353636	0.490521	3.53968	1.59458	0.110805	0.720735
MLC1	0.0636478	0	0.119419	0.678783	4.29433	1.59452	0.110819	NA
POLH	12.8598	11.7059	14.7891	19.7387	0.407929	1.59433	0.110863	0.720847
IQCG	6.47097	5.96818	7.84694	9.27246	0.691072	1.59376	0.11099	0.721143
CYB561D1	5.81767	6.70011	6.80754	10.6818	0.468807	1.59341	0.111067	0.721143
CHD7	1.27961	1.50852	1.54005	3.3737	0.645513	1.59341	0.111068	0.721143
PODNL1	7.2346	6.7962	10.0147	15.6283	0.628305	1.59309	0.11114	0.721339
NODAL	0	0	0.114876	2.96337	7.10829	1.59292	0.111179	0.721339
TMEM127	41.4404	41.0865	44.4628	61.158	0.294792	1.59123	0.111557	0.723137
HIPK3	12.9314	14.3246	15.637	24.3561	0.308548	1.59088	0.111636	0.723137
RDH10	5.53126	7.62666	7.02365	12.6946	0.512108	1.59078	0.11166	0.723137
NRP2	1.91182	1.89705	4.37916	5.63455	0.602445	1.59061	0.111697	0.723137
MKNK1	29.0679	23.2556	31.7612	43.351	0.369814	1.58931	0.111989	0.723986
RP11-432M8.12	0	0	0.284245	13.0918	7.60435	1.58799	0.112288	0.724783
SLC6A19	0.00702206	0	0.0420141	1.67545	7.60435	1.58799	0.112288	0.724783
TRIM39	7.0763	8.08158	9.87368	14.3563	0.570556	1.58788	0.112314	0.724783
EPB41L4B	0.0183659	0.0346546	0.0865358	0.424176	2.63832	1.58722	0.112463	0.725264
LRRC4B	0.0542465	0.0680364	0.0836563	1.27557	2.41586	1.58719	0.112469	0.725264
FRYL	13.9005	14.7073	16.6274	18.2503	0.288224	1.5869	0.112536	0.725435
TRAFD1	16.7072	14.7563	19.5731	24.8196	0.381313	1.58595	0.112751	0.726036
WNT1	0	0	0.164557	6.57797	7.59245	1.58555	0.112842	0.726366
ZNF503	11.9125	10.9994	13.0871	20.8126	0.417385	1.58534	0.112889	0.726406
TUBA1C	542.011	538.55	742.428	601.115	0.230015	1.58446	0.11309	0.727141
GATA6	0.430302	0.33489	0.64449	1.48278	1.39755	1.58375	0.11325	0.727144
ALPK1	3.36376	3.58932	5.16737	4.53991	0.549111	1.58372	0.113259	0.727144
TRIM48	0	0.0709448	0	2.22108	3.2251	1.58341	0.113327	0.727144
ZDHHC11	0.947504	2.58807	2.71075	7.21209	1.32215	1.58307	0.113406	0.727276
BRWD3	2.04222	1.77439	2.20951	2.90204	0.504562	1.58273	0.113482	0.727276
CAPN3	6.28201	5.93904	9.99764	10.746	1.24454	1.58271	0.113489	0.727276
KIAA1524	7.14438	6.97689	11.519	8.45481	0.452692	1.58174	0.113709	0.727814
AKR1C2	4.15307	2.99631	6.52713	6.63124	0.949515	1.57917	0.114296	0.729717
IFIT1	1.31524	1.23338	6.01845	1.50668	1.11696	1.57802	0.114561	0.730629
C9orf16	111.829	111.524	121.985	186.674	0.341372	1.57759	0.114659	0.730999
C20orf24	86.5374	94.8045	101.833	139.517	0.427324	1.57721	0.114748	0.731306
STYK1	0.0876198	0.173166	0.330183	1.31428	1.92925	1.57658	0.114893	0.731709
SIGLEC16	0	0.038353	0.0856578	0.217906	5.39896	1.57636	0.114942	NA
CES1	0.115506	0.752494	0.440237	1.16304	2.92444	1.57626	0.114966	0.731905
PCDH9	2.52463	2.75986	3.19823	4.52238	0.380247	1.57573	0.115089	0.732181
CDCA5	10.0912	9.55499	16.2908	11.6666	0.409549	1.57539	0.115167	0.732182
PDZD7	0.40233	0.464677	0.936248	1.6325	1.80915	1.57535	0.115176	0.732182
NANOS1	0.271839	0.390071	0.657106	1.557	1.55042	1.5752	0.115211	0.732182
C4orf3	58.6616	50.1759	70.4223	72.6371	0.259467	1.57482	0.115298	0.732472
CYP4F22	0	0	0.0440732	0.31323	5.1708	1.57464	0.11534	NA
SMTN	134.991	126.99	155.427	174.07	0.225639	1.5736	0.11558	0.733894
SLC27A4	14.045	13.1123	16.1551	22.8064	0.380736	1.5735	0.115603	0.733894
ATG4B	66.6406	67.0291	72.5785	108.29	0.301037	1.57317	0.11568	0.734123
NDUFA13	198.025	208.477	200.123	217.113	1.0277	1.57227	0.115887	0.73474
TRIM11	23.2187	21.1198	26.7129	32.5121	0.341781	1.57222	0.1159	0.73474
HMOX1	20.6977	23.6293	27.6952	95.9548	1.14242	1.57188	0.115979	0.734986
DRGX	0.0468146	0	0.043979	0.5461	4.15718	1.57159	0.116047	NA
RRP9	33.1079	32.9889	38.5448	50.0897	0.327451	1.57113	0.116153	0.735306
MT1B	0	0	1.43165	7.57128	5.41436	1.57048	0.116303	NA
KIF22	26.8657	27.1011	38.1998	31.4703	0.337614	1.57042	0.116317	0.735695
PPIC	13.7988	14.2683	17.3966	21.4301	0.448292	1.57028	0.11635	0.735695
GMPPB	15.064	13.506	18.5717	20.4868	0.386055	1.56938	0.116558	0.736513
MAP4K1	0.294512	0	0.705481	0.517855	3.86655	1.56924	0.116592	NA
URGCP	21.7295	21.3414	27.1184	27.98	0.300244	1.56858	0.116745	0.736552
PAEP	0	0	0	2.76515	4.36371	1.56835	0.1168	0.736552
SOST	0	0	0.0157091	1.05084	4.36371	1.56835	0.1168	0.736552
PTPN1	39.0108	40.9271	43.0231	60.0071	0.272126	1.56795	0.116892	0.736876
CNOT6	6.78728	5.71545	9.07908	9.90379	0.376864	1.56669	0.117188	0.737188
CYB561D2	13.001	14.193	17.2521	26.7303	0.55532	1.56649	0.117235	0.737226
MUC2	0	0	0.10611	1.07591	7.46993	1.55982	0.118802	0.744186
GPR75-ASB3	0.955711	0	0.832274	1.05286	5.41325	1.55947	0.118886	NA
PLEKHF1	6.24943	5.64218	8.27607	15.3247	0.628717	1.55929	0.118927	0.744468
ATCAY	0.0388711	0.114131	0.112129	0.284652	3.90818	1.55882	0.119038	NA
LGALS9C	0	0.17961	0.161091	0.891911	3.90818	1.55882	0.119038	NA
GALR2	0	0.189793	0.0568485	1.48157	3.01068	1.55861	0.119088	0.744626
MESDC1	6.49023	8.12728	8.34254	11.3333	0.340884	1.5585	0.119115	0.744626
POU2F1	0.789059	1.10297	1.51671	1.65819	0.502868	1.55666	0.119552	0.747098
NHLRC3	8.54266	7.1335	9.44735	14.0791	0.466064	1.5562	0.119659	0.747508
ERF	59.6031	54.8565	56.7361	110.469	0.350288	1.55547	0.119834	0.747819
SLC4A2	57.4406	64.4034	65.7895	91.5099	0.260176	1.55278	0.120475	0.749469
PYY	0.289584	0.155801	0.730522	2.92317	2.21502	1.55276	0.120482	0.749469
BEGAIN	1.26431	0.725296	1.43778	3.28574	1.16073	1.55268	0.120499	0.749469
NNT	30.0028	31.4665	37.6844	42.6777	0.245514	1.55209	0.12064	0.749469
CACNA1G	0.444851	0.166436	0.421299	0.740157	1.37485	1.55086	0.120936	0.75053
RIMS4	0.0139625	0.0530003	0.119036	0.277524	3.62904	1.54981	0.121188	NA
CYP27C1	0.111824	0.116452	0.162329	0.647505	2.07907	1.5487	0.121454	0.753226
PRKD2	25.4933	24.0158	27.7634	38.4359	0.362217	1.5484	0.121525	0.753404
RGL2	42.2644	39.3303	46.5025	61.9191	0.309979	1.54714	0.121831	0.754779
MAP4K2	17.4953	15.6308	19.7957	25.4638	0.348393	1.54681	0.121909	0.754842
ATP6V0B	65.8927	69.7522	73.4585	111.124	0.323426	1.54579	0.122155	0.754879
ADAT3	4.78046	4.18395	5.43479	9.91689	0.863973	1.54561	0.122199	0.754879
LRRC4	0.365479	0.254014	0.765755	2.91146	1.79181	1.54555	0.122212	0.754879
FANCE	4.85981	3.68428	5.77154	8.02706	0.590898	1.54551	0.122224	0.754879
WFIKKN1	0.0767072	0.241078	0.254495	1.5583	1.80485	1.54505	0.122334	0.754879
GNB2	243.275	239.596	260.776	335.012	0.237336	1.545	0.122346	0.754879
USP35	7.43018	5.86381	8.02879	12.2698	0.447747	1.54498	0.12235	0.754879
PRKCG	0.0357782	0.0449987	0.0786519	0.816635	2.45944	1.54427	0.122523	0.755424
PPL	3.40423	2.24087	4.43157	13.4312	1.40583	1.54361	0.122682	0.756148
SMG5	36.5182	37.0788	42.1491	53.6237	0.242927	1.54305	0.122818	0.756418
FLRT2	11.1263	10.0976	14.8685	21.1187	0.408805	1.54279	0.122882	0.756418
ZNF714	2.55845	1.54737	3.64717	2.71858	0.774469	1.54106	0.123302	0.757547
SCNN1D	5.51067	6.94313	6.44152	64.5105	1.92537	1.54099	0.12332	0.757547
PCDH12	0.0439002	0.408964	0.303915	0.76033	1.8105	1.53913	0.123773	0.758946
NDUFA4L2	2.85424	2.35064	4.31306	9.51348	1.02018	1.53912	0.123775	0.758946
CXADR	0.0577055	0.110945	0.113032	0.639086	1.88973	1.53896	0.123814	0.758946
DAPP1	0.0137355	0	0.0266714	0.559998	4.84092	1.53884	0.123844	NA
PHACTR3	0.0921589	0	0.171348	0.776062	4.84092	1.53884	0.123844	NA
SULT2B1	0.0281874	0	0.0646304	0.848881	4.84092	1.53884	0.123844	NA
DEPDC1	5.24516	5.91293	9.64992	7.2919	0.444303	1.5388	0.123854	0.758946
BUB1	11.9344	10.5425	20.0927	11.0353	0.420335	1.53804	0.12404	0.759437
SLC25A35	2.3259	2.31605	3.74372	4.51254	0.732217	1.53779	0.124099	0.759437
RHCG	0	0.0265277	0.16672	0.381348	4.26672	1.53715	0.124257	NA
BCL2L2	29.4112	30.8043	39.7486	40.7475	0.272599	1.53524	0.124725	0.762338
LAMB3	9.85336	9.43591	14.5636	43.9803	1.29494	1.53515	0.124746	0.762338
CNTF	0.552809	1.00553	1.32447	2.21401	1.52873	1.53393	0.125047	0.763654
CLCA2	11.4749	15.7123	13.8898	22.6831	0.305854	1.53308	0.125255	0.764434
PRICKLE3	13.9905	10.4943	15.2673	24.43	0.517257	1.53303	0.125268	0.764434
FAM83G	9.61477	8.83053	12.6516	29.4514	0.983498	1.53283	0.125318	0.764434
FAM102A	19.4922	19.3836	26.5616	60.9972	0.91733	1.53215	0.125486	0.764434
DUSP18	5.43534	3.79293	5.41685	9.53631	0.70117	1.53204	0.125513	0.764434
TOP3A	21.8806	18.6	25.4808	26.2057	0.341586	1.5319	0.125546	0.764434
RP11-95I19.3	0	0	0	1.77038	3.57443	1.53168	0.125601	0.764434
SGMS2	20.2156	24.6951	23.0029	32.2983	0.294319	1.53161	0.125618	0.764434
MAP1B	17.1504	17.0116	19.357	24.4597	0.242592	1.53078	0.125823	0.765021
PPEF2	0.0451774	0.0226443	0.228015	0.201723	3.45128	1.52965	0.126103	NA
AMIGO2	0.588295	1.19921	1.07747	2.24509	0.964431	1.52963	0.126109	0.765751
WDR47	8.09075	7.06258	9.01037	13.9082	0.428753	1.52918	0.126219	0.766134
CEBPB	90.3943	102.638	90.1644	183.126	0.33772	1.52867	0.126346	0.766254
CPLX2	0	0.140607	0.00682596	0.407702	3.69564	1.52859	0.126367	0.766254
IRX5	3.38565	2.96951	3.13802	11.1492	0.820464	1.52828	0.126443	0.766454
FOXH1	0.212848	0.0573527	0.214798	1.27003	2.1482	1.52696	0.12677	0.767665
ENTPD8	0	0	0	0.962876	4.318	1.52602	0.127005	0.768366
WIPF2	15.9424	13.6798	17.6527	20.3828	0.296896	1.52598	0.127014	0.768366
TP53INP2	16.6306	19.1398	18.1226	33.9838	0.323707	1.52531	0.127182	0.768726
CTC-241F20.3	0.436189	0.722624	1.17712	1.55758	1.22868	1.52527	0.127191	0.768726
DNMT1	63.5559	61.6994	85.0347	79.1544	0.212957	1.52511	0.127232	0.768726
VEGFA	120.143	116.584	133.557	179.058	0.268201	1.52506	0.127245	0.768726
MEIS3P1	5.89353	5.60692	8.2097	8.61364	0.60755	1.52449	0.127387	0.769209
TXN	315.973	352.641	369.585	457.918	0.211304	1.52439	0.12741	0.769209
C2CD4C	0.131366	0.195261	0.281284	0.920076	1.68517	1.52336	0.127668	0.770249
TLE3	13.4103	11.4788	15.0219	20.5628	0.337618	1.52262	0.127854	0.770273
MSRB1	17.2463	16.2607	18.4917	35.0971	0.514801	1.52245	0.127897	0.770273
NAPRT	33.1431	32.4269	37.8825	59.7516	0.387857	1.52241	0.127905	0.770273
CLK1	24.4529	35.8063	28.8716	51.1825	0.307877	1.52197	0.128018	0.770549
HOXC-AS5	0.116422	0.0365664	0.410736	0.750899	2.83919	1.5214	0.128159	0.770886
CAPN1	170.062	157.391	178.907	250.239	0.269751	1.52119	0.128213	0.770951
DYNLT3	26.657	26.3236	28.9401	45.276	0.371164	1.52034	0.128426	0.771974
ASS1	182.693	182.219	185.865	308.659	0.301963	1.51966	0.128597	0.772583
RP11-54O7.17	0.0185838	0.0233632	0.0699953	0.621526	3.23976	1.51959	0.128614	0.772583
KYNU	3.33298	3.64823	4.16521	9.20748	0.705574	1.51929	0.128689	0.772778
TOGARAM2	0.0404924	0.0250948	0.150401	0.886791	2.60881	1.5183	0.128939	0.773766
PTPN18	23.4245	22.4223	28.6161	32.4538	0.309218	1.51773	0.129082	0.774156
TMEM189	24.5981	19.1295	27.0977	37.5177	0.429606	1.51498	0.129778	0.777239
TNIP1	61.3846	63.6361	64.342	109.17	0.311925	1.51444	0.129913	0.777285
CTSS	2.33296	1.8342	2.33814	5.76763	0.911214	1.51436	0.129935	0.777285
STXBP1	33.937	28.6775	37.8346	47.5178	0.305657	1.51431	0.129948	0.777285
GS1-124K5.12	15.8797	15.2423	17.8415	20.5167	0.357081	1.51327	0.130211	0.778206
SRCIN1	0.149245	0.18234	0.235979	0.810683	2.45544	1.51277	0.130337	0.778516
SHF	3.49913	3.14205	4.05695	7.46726	0.778066	1.51245	0.13042	0.778735
BAIAP2	48.5773	42.0457	66.8797	166.011	1.08243	1.51229	0.13046	0.778735
GLDN	0.918107	0.843542	2.03378	1.97305	0.995093	1.51183	0.130578	0.779179
ABC12-49244600F4.3	7.34214	6.07025	10.0529	11.9809	0.540662	1.5114	0.130686	0.779429
LCE1E	0	0.180585	0.202817	0.743356	3.40856	1.51105	0.130777	0.779429
CD248	391.908	362.05	419.305	520.428	0.231326	1.5109	0.130815	0.779429
NCAPD2	27.7552	30.4632	43.0177	32.408	0.263379	1.51068	0.13087	0.779429
LGI4	0.100083	0.101114	0.243413	0.450415	2.83364	1.51056	0.130902	0.779429
TAC3	0	0	0.258556	0.738432	5.2442	1.51042	0.130935	NA
FAT2	0.00243335	0	0.0252378	0.0342827	4.30595	1.50881	0.131346	NA
CFP	0.431358	0.398301	0.996377	1.66351	1.73791	1.50778	0.131611	0.783005
ZMYND8	39.5466	35.2642	45.0236	47.88	0.23381	1.50755	0.131669	0.783093
RNPS1	145.628	143.655	171.165	179.236	0.21052	1.50695	0.131825	0.783758
NR1D1	13.2394	13.7236	14.0482	24.7336	0.406858	1.50671	0.131885	0.783856
FAM83D	7.84435	6.37851	12.2571	8.14638	0.45781	1.50621	0.132012	0.784355
CERS1	4.00665	3.71157	5.95626	21.5695	1.10542	1.50537	0.132228	0.784511
WNK1	49.2139	48.7938	64.0659	71.0441	0.224211	1.50451	0.132449	0.784898
GNRH1	0.674807	1.81584	1.22807	4.93321	1.20924	1.50433	0.132497	0.784898
SNORD3B-1	0.336872	0.269202	0.515795	3.31949	1.93964	1.50416	0.13254	0.784898
TRMT61A	12.7948	11.5934	14.5943	18.4645	0.354695	1.50354	0.132699	0.785448
PARP12	6.40196	7.52729	13.3331	10.8334	0.481201	1.50233	0.133013	0.786145
LRRC75A	0.762552	0.555679	1.1298	1.79806	1.17071	1.50082	0.133403	0.787675
TESK1	21.1584	23.7443	25.3558	41.3796	0.359494	1.5001	0.133588	0.788505
LPCAT1	44.8851	37.3848	51.0133	48.544	0.226358	1.49906	0.133859	0.789706
KCNG1	8.34947	8.44608	9.59109	14.6513	0.502984	1.49898	0.133879	0.789706
BHMG1	0	0	0.0129337	0.299855	4.79566	1.49885	0.133914	NA
NEUROD1	0	0.0168967	0.0249994	0.412048	4.79566	1.49885	0.133914	NA
[truncated: 56,703 more rows]
