# Supplementary material for: p73 regulates epidermal wound healing and induced keratinocyte programming
Source: PLoS One. 2019 Jun 19;14(6):e0218458. doi: 10.1371/journal.pone.0218458 (PMC6583996; doi:10.1371/journal.pone.0218458)
Supplement: S3 Table — (XLSX) [file pone.0218458.s009.xlsx]

## Sheet: Table S3
S3 Table. GO category enrichment analysis between HDFn cells infected with control or KLF4 + ∆Np63α, related to S5 Fig
#	Gene Set ID	Description	C	O	E	R	p-value	FDR
1	GO:0005578	proteinaceous extracellular matrix	347	46	12.2576	3.75277	9.10383e-15	6.38482e-13
2	GO:0030055	cell-substrate junction	398	47	14.0592	3.34302	3.62377e-13	2.38263e-11
3	GO:0005925	focal adhesion	390	45	13.7766	3.26642	2.64422e-12	1.5454e-10
4	GO:0005924	cell-substrate adherens junction	393	45	13.8825	3.24148	3.45235e-12	1.91151e-10
5	GO:0030198	extracellular matrix organization	328	44	12.8311	3.42917	7.62612e-13	3.46427e-10
6	GO:0043062	extracellular structure organization	329	44	12.8702	3.41875	8.48654e-13	3.66237e-10
7	GO:0031253	cell projection membrane	292	33	10.3148	3.1993	3.93957e-09	1.80193e-07
8	GO:0048514	blood vessel morphogenesis	491	49	19.2075	2.55108	1.71932e-09	3.90513e-07
9	GO:0008544	epidermis development	296	35	11.5793	3.02264	5.44656e-09	1.14657e-06
10	GO:0005913	cell-cell adherens junction	318	33	11.2332	2.93772	3.25257e-08	1.42571e-06
11	GO:0015629	actin cytoskeleton	456	41	16.108	2.54532	4.33853e-08	1.82565e-06
12	GO:0034330	cell junction organization	247	31	9.66244	3.2083	1.00472e-08	1.8986e-06
13	GO:0098858	actin-based cell projection	180	23	6.35841	3.61725	9.83525e-08	3.97949e-06
14	GO:0001503	ossification	364	38	14.2394	2.66865	3.7114e-08	6.36856e-06
15	GO:0002064	epithelial cell development	195	26	7.62824	3.40839	4.55575e-08	7.419e-06
16	GO:0050839	cell adhesion molecule binding	445	44	16.6943	2.63563	4.52643e-09	8.32411e-06
17	GO:0031252	cell leading edge	348	33	12.2929	2.68447	2.74312e-07	1.0688e-05
18	GO:0001525	angiogenesis	409	40	15.9998	2.50004	9.71978e-08	1.47178e-05
19	GO:0050673	epithelial cell proliferation	347	36	13.5744	2.65206	9.97248e-08	1.48401e-05
20	GO:0061436	establishment of skin barrier	18	8	0.704146	11.3613	1.62253e-07	2.22287e-05
21	GO:0044420	extracellular matrix component	118	17	4.16829	4.07841	8.42758e-07	2.95527e-05
22	GO:0098589	membrane region	351	32	12.3989	2.58087	9.93506e-07	3.26615e-05
23	GO:0043588	skin development	241	28	9.42773	2.96996	2.68561e-07	3.56608e-05
24	GO:0031589	cell-substrate adhesion	302	32	11.814	2.70865	3.20052e-07	4.18541e-05
25	GO:0050891	multicellular organismal water homeostasis	60	13	2.34715	5.53863	4.21842e-07	5.29632e-05
26	GO:0007369	gastrulation	177	23	6.9241	3.32173	4.33914e-07	5.29632e-05
27	GO:0033561	regulation of water loss via skin	20	8	0.782384	10.2252	4.35684e-07	5.29632e-05
28	GO:0034329	cell junction assembly	191	24	7.47177	3.21209	4.57425e-07	5.48338e-05
29	GO:0001667	ameboidal-type cell migration	326	33	12.7529	2.58765	5.99536e-07	6.91138e-05
30	GO:2000147	positive regulation of cell motility	408	38	15.9606	2.38086	6.99221e-07	7.94076e-05
31	GO:0005902	microvillus	77	13	2.71999	4.77943	2.70258e-06	8.61549e-05
32	GO:0030335	positive regulation of cell migration	394	37	15.413	2.40058	8.03291e-07	9.00416e-05
33	GO:0001655	urogenital system development	317	32	12.4008	2.58048	9.43921e-07	0.000104448
34	GO:0031528	microvillus membrane	20	7	0.706491	9.90813	3.4419e-06	0.000106497
35	GO:0098802	plasma membrane receptor complex	174	20	6.14647	3.2539	3.57233e-06	0.000107374
36	GO:0005201	extracellular matrix structural constituent	77	15	2.88868	5.19269	1.41338e-07	0.00012996
37	GO:0051272	positive regulation of cellular component movement	418	38	16.3518	2.3239	1.26781e-06	0.000138512
38	GO:0043235	receptor complex	327	29	11.5511	2.51058	5.49253e-06	0.000158699
39	GO:0031256	leading edge membrane	135	17	4.76881	3.56483	5.58161e-06	0.000158699
40	GO:0090130	tissue migration	233	26	9.11477	2.85251	1.54929e-06	0.000161108
41	GO:0030278	regulation of ossification	178	22	6.96322	3.15946	1.81476e-06	0.000177991
42	GO:0072001	renal system development	282	29	11.0316	2.62881	2.09948e-06	0.000203602
43	GO:0006695	cholesterol biosynthetic process	49	11	1.91684	5.73861	2.26134e-06	0.000214479
44	GO:0010631	epithelial cell migration	224	25	8.7627	2.853	2.4475e-06	0.000224727
45	GO:0030104	water homeostasis	70	13	2.73834	4.74739	2.70468e-06	0.000245727
46	GO:0008305	integrin complex	31	8	1.09506	7.30553	8.89474e-06	0.000246244
47	GO:1902653	secondary alcohol biosynthetic process	50	11	1.95596	5.62384	2.79779e-06	0.000251539
48	GO:0090132	epithelium migration	227	25	8.88006	2.8153	3.11602e-06	0.000275445
49	GO:0040017	positive regulation of locomotion	434	38	16.9777	2.23823	3.12752e-06	0.000275445
50	GO:0001704	formation of primary germ layer	118	17	4.61607	3.68279	3.34087e-06	0.000285496
51	GO:0050678	regulation of epithelial cell proliferation	292	29	11.4228	2.53878	4.20759e-06	0.000345864
52	GO:1903706	regulation of hemopoiesis	308	30	12.0487	2.48989	4.27258e-06	0.000347893
53	GO:0046849	bone remodeling	73	13	2.8557	4.5523	4.41367e-06	0.000356022
54	GO:0045121	membrane raft	273	25	9.6436	2.59239	1.39996e-05	0.00037763
55	GO:0032530	regulation of microvillus organization	13	6	0.50855	11.7983	4.74754e-06	0.000379407
56	GO:0098857	membrane microdomain	274	25	9.67892	2.58293	1.49045e-05	0.000391988
57	GO:0007044	cell-substrate junction assembly	85	14	3.32513	4.21036	4.96498e-06	0.000393144
58	GO:0045216	cell-cell junction organization	219	24	8.56711	2.80141	5.32941e-06	0.000411001
59	GO:0031527	filopodium membrane	17	6	0.600517	9.99139	1.68174e-05	0.000421236
60	GO:0098636	protein complex involved in cell adhesion	34	8	1.20103	6.66093	1.86419e-05	0.000456076
61	GO:0016126	sterol biosynthetic process	55	11	2.15156	5.11258	7.50222e-06	0.000563058
62	GO:0002020	protease binding	115	17	4.31426	3.94042	1.31823e-06	0.00057191
63	GO:0003779	actin binding	390	35	14.631	2.39219	1.75078e-06	0.00057191
64	GO:0050840	extracellular matrix binding	50	11	1.87576	5.86427	1.86594e-06	0.00057191
65	GO:0030336	negative regulation of cell migration	210	23	8.21503	2.79975	8.41969e-06	0.000615851
66	GO:0007009	plasma membrane organization	272	27	10.6404	2.53749	9.06408e-06	0.000657412
67	GO:0002521	leukocyte differentiation	455	38	17.7992	2.13492	9.39606e-06	0.000675812
68	GO:0031258	lamellipodium membrane	19	6	0.671166	8.93967	3.47056e-05	0.00081134
69	GO:0002573	myeloid leukocyte differentiation	185	21	7.23705	2.90173	1.19039e-05	0.000835307
70	GO:0048871	multicellular organismal homeostasis	326	30	12.7529	2.35241	1.31519e-05	0.000908109
71	GO:0048771	tissue remodeling	144	18	5.63317	3.19536	1.32872e-05	0.000908906
72	GO:0030324	lung development	172	20	6.7285	2.97243	1.3374e-05	0.000908906
73	GO:0098632	protein binding involved in cell-cell adhesion	288	28	10.8044	2.59154	4.20627e-06	0.00110505
74	GO:0045667	regulation of osteoblast differentiation	107	15	4.18575	3.58358	1.74889e-05	0.00114353
75	GO:0045177	apical part of cell	350	28	12.3636	2.26472	5.18834e-05	0.00118655
76	GO:0098631	protein binding involved in cell adhesion	293	28	10.992	2.54731	5.84948e-06	0.00119524
77	GO:0030323	respiratory tube development	176	20	6.88498	2.90487	1.88087e-05	0.0012025
78	GO:0048568	embryonic organ development	418	35	16.3518	2.14043	1.99938e-05	0.00126887
79	GO:2000146	negative regulation of cell motility	222	23	8.68446	2.64841	2.08878e-05	0.00131593
80	GO:0043236	laminin binding	29	8	1.08794	7.35332	7.99841e-06	0.00147091
81	GO:0005604	basement membrane	90	12	3.17921	3.77453	7.49858e-05	0.00166217
82	GO:0090002	establishment of protein localization to plasma membrane	138	17	5.39845	3.14905	2.7796e-05	0.00167767
83	GO:0061134	peptidase regulator activity	207	22	7.76567	2.83298	1.10943e-05	0.00185477
84	GO:0001501	skeletal system development	481	38	18.8163	2.01952	3.24935e-05	0.00191876
85	GO:0007568	aging	276	26	10.7969	2.4081	3.29387e-05	0.0019209
86	GO:0060541	respiratory system development	198	21	7.7456	2.71122	3.3397e-05	0.00193456
87	GO:0030175	filopodium	92	12	3.24986	3.69247	9.31657e-05	0.00196021
88	GO:1903707	negative regulation of hemopoiesis	114	15	4.45959	3.36354	3.75519e-05	0.00216074
89	GO:0001649	osteoblast differentiation	200	21	7.82384	2.6841	3.87802e-05	0.00221664
90	GO:0001706	endoderm formation	54	10	2.11244	4.73387	3.94371e-05	0.00223845
91	GO:0030216	keratinocyte differentiation	128	16	5.00726	3.19536	3.96806e-05	0.00223845
92	GO:0045637	regulation of myeloid cell differentiation	171	19	6.68938	2.84032	4.13513e-05	0.00231397
93	GO:0022604	regulation of cell morphogenesis	433	35	16.9386	2.06628	4.16202e-05	0.00231397
94	GO:0009409	response to cold	44	9	1.72124	5.22877	4.20917e-05	0.00231397
95	GO:0048806	genitalia development	44	9	1.72124	5.22877	4.20917e-05	0.00231397
96	GO:0005938	cell cortex	238	21	8.40724	2.49785	0.000114072	0.002353
97	GO:0030027	lamellipodium	171	17	6.04049	2.81434	0.000120497	0.00242071
98	GO:0001726	ruffle	155	16	5.4753	2.92221	0.000121956	0.00242071
99	GO:0098641	cadherin binding involved in cell-cell adhesion	277	26	10.3917	2.50199	1.71946e-05	0.00249409
100	GO:0045296	cadherin binding	294	27	11.0295	2.44798	1.76309e-05	0.00249409
101	GO:1902105	regulation of leukocyte differentiation	234	23	9.15389	2.51259	4.81049e-05	0.00261128
102	GO:0035987	endodermal cell differentiation	45	9	1.76036	5.11258	5.08095e-05	0.00272462
103	GO:0001822	kidney development	267	25	10.4448	2.39353	5.13394e-05	0.00272462
104	GO:0007229	integrin-mediated signaling pathway	91	13	3.55985	3.65184	5.14556e-05	0.00272462
105	GO:0032587	ruffle membrane	82	11	2.89661	3.79754	0.000140409	0.00273537
106	GO:1901342	regulation of vasculature development	236	23	9.23213	2.4913	5.49136e-05	0.00289
107	GO:0050900	leukocyte migration	369	31	14.435	2.14756	5.5506e-05	0.00290347
108	GO:0051271	negative regulation of cellular component movement	253	24	9.89716	2.42494	5.86878e-05	0.00303314
109	GO:0085029	extracellular matrix assembly	27	7	1.05622	6.62742	6.07548e-05	0.00309712
110	GO:0090003	regulation of establishment of protein localization to plasma membrane	46	9	1.79948	5.00144	6.10022e-05	0.00309712
111	GO:0009913	epidermal cell differentiation	177	19	6.9241	2.74404	6.63954e-05	0.00325602
112	GO:0008203	cholesterol metabolic process	120	15	4.6943	3.19536	6.86616e-05	0.0033369
113	GO:0030099	myeloid cell differentiation	322	28	12.5964	2.22286	6.95245e-05	0.0033369
114	GO:0016125	sterol metabolic process	134	16	5.24197	3.05229	6.95912e-05	0.0033369
115	GO:0071248	cellular response to metal ion	134	16	5.24197	3.05229	6.95912e-05	0.0033369
116	GO:0045446	endothelial cell differentiation	94	13	3.67721	3.53529	7.26166e-05	0.00346273
117	GO:0001533	cornified envelope	46	8	1.62493	4.92329	0.000184444	0.0034649
118	GO:0016324	apical plasma membrane	284	23	10.0322	2.29263	0.000198528	0.00366406
119	GO:0090150	establishment of protein localization to membrane	360	30	14.0829	2.13024	8.44068e-05	0.00399118
120	GO:0045765	regulation of angiogenesis	212	21	8.29327	2.53217	9.06939e-05	0.00421612
121	GO:1904018	positive regulation of vasculature development	137	16	5.35933	2.98545	9.09057e-05	0.00421612
122	GO:0045638	negative regulation of myeloid cell differentiation	71	11	2.77746	3.96045	9.10368e-05	0.00421612
123	GO:0043542	endothelial cell migration	152	17	5.94612	2.85901	9.54654e-05	0.00435958
124	GO:0004866	endopeptidase inhibitor activity	162	18	6.07748	2.96175	3.81307e-05	0.00467483
125	GO:0045109	intermediate filament organization	21	6	0.821503	7.30368	0.000114794	0.00518739
126	GO:0051346	negative regulation of hydrolase activity	384	31	15.0218	2.06367	0.00011581	0.00520601
127	GO:0048562	embryonic organ morphogenesis	281	25	10.9925	2.27428	0.000117067	0.00522126
128	GO:1902652	secondary alcohol metabolic process	126	15	4.92902	3.0432	0.000120343	0.00532658
129	GO:0031225	anchored component of membrane	151	15	5.334	2.81215	0.000300068	0.00535037
130	GO:0042326	negative regulation of phosphorylation	421	33	16.4692	2.00374	0.000123393	0.00541826
131	GO:0042308	negative regulation of protein import into nucleus	62	10	2.42539	4.12305	0.000133747	0.00577184
132	GO:1904590	negative regulation of protein import	62	10	2.42539	4.12305	0.000133747	0.00577184
133	GO:0006898	receptor-mediated endocytosis	267	24	10.4448	2.29779	0.000136104	0.00581542
134	GO:0040013	negative regulation of locomotion	267	24	10.4448	2.29779	0.000136104	0.00581542
135	GO:0030282	bone mineralization	100	13	3.91192	3.32318	0.000138345	0.00588207
136	GO:0098797	plasma membrane protein complex	222	19	7.84204	2.42284	0.000350462	0.00604403
137	GO:0061448	connective tissue development	236	22	9.23213	2.38298	0.000151926	0.00639584
138	GO:0030325	adrenal gland development	22	6	0.860622	6.9717	0.000152653	0.00639584
139	GO:0050679	positive regulation of epithelial cell proliferation	158	17	6.18083	2.75044	0.000153929	0.00641815
140	GO:0004857	enzyme inhibitor activity	367	30	13.7681	2.17895	5.64191e-05	0.00648467
141	GO:0045995	regulation of embryonic development	115	14	4.49871	3.112	0.000158263	0.00656398
142	GO:0043616	keratinocyte proliferation	41	8	1.60389	4.98788	0.000159708	0.00656398
143	GO:0045104	intermediate filament cytoskeleton organization	41	8	1.60389	4.98788	0.000159708	0.00656398
144	GO:0061135	endopeptidase regulator activity	168	18	6.30257	2.85598	6.17682e-05	0.00668187
145	GO:0070167	regulation of biomineral tissue development	76	11	2.97306	3.69989	0.000170634	0.0069469
146	GO:0030414	peptidase inhibitor activity	170	18	6.3776	2.82238	7.21275e-05	0.00698118
147	GO:0045103	intermediate filament-based process	42	8	1.64301	4.86912	0.000190606	0.00767065
148	GO:0051259	protein oligomerization	431	33	16.8604	1.95725	0.000191077	0.00767065
149	GO:0030424	axon	379	27	13.388	2.01673	0.000461208	0.00770144
150	GO:0010951	negative regulation of endopeptidase activity	224	21	8.7627	2.39652	0.000196987	0.00783499
151	GO:0072659	protein localization to plasma membrane	208	20	8.13679	2.45797	0.000198011	0.00783959
152	GO:0010035	response to inorganic substance	469	35	18.3469	1.90768	0.00020208	0.00792797
153	GO:0007160	cell-matrix adhesion	193	19	7.55001	2.51655	0.000209473	0.00818082
154	GO:0007492	endoderm development	78	11	3.0513	3.60502	0.000215955	0.00839596
155	GO:0048565	digestive tract development	133	15	5.20285	2.88303	0.000220775	0.00850675
156	GO:0050878	regulation of body fluid levels	490	36	19.1684	1.87809	0.000222964	0.00853277
157	GO:0000302	response to reactive oxygen species	210	20	8.21503	2.43456	0.000225042	0.00855654
158	GO:0051051	negative regulation of transport	435	33	17.0169	1.93925	0.000226379	0.00856962
159	GO:0035690	cellular response to drug	66	10	2.58187	3.87317	0.000228083	0.00859645
160	GO:0007178	transmembrane receptor protein serine/threonine kinase signaling pathway	311	26	12.1661	2.13709	0.000234256	0.00875267
161	GO:0051260	protein homooligomerization	260	23	10.171	2.26133	0.000235496	0.00876107
162	GO:0009897	external side of plasma membrane	212	18	7.4888	2.40359	0.000546101	0.00883843
163	GO:0071772	response to BMP	149	16	5.82876	2.74501	0.000243869	0.008995
164	GO:0071773	cellular response to BMP stimulus	149	16	5.82876	2.74501	0.000243869	0.008995
165	GO:0052547	regulation of peptidase activity	383	30	14.9827	2.00232	0.000250883	0.00917532
166	GO:0019215	intermediate filament binding	14	5	0.525214	9.51993	0.000110396	0.00922809
167	GO:0072012	glomerulus vasculature development	24	6	0.938861	6.39072	0.000257582	0.00934114
168	GO:0072657	protein localization to membrane	494	36	19.3249	1.86288	0.000260679	0.00939169
169	GO:0001933	negative regulation of protein phosphorylation	384	30	15.0218	1.9971	0.00026233	0.00939169
170	GO:0006694	steroid biosynthetic process	150	16	5.86788	2.72671	0.000263329	0.00939169
171	GO:0099568	cytoplasmic region	288	22	10.1735	2.16249	0.000603828	0.00957515
172	GO:0046658	anchored component of plasma membrane	42	7	1.48363	4.71816	0.000609824	0.00957515
173	GO:0016323	basolateral plasma membrane	197	17	6.95893	2.4429	0.000641646	0.00978278
174	GO:0005518	collagen binding	64	10	2.40098	4.16497	0.000124862	0.00998353
175	GO:0030500	regulation of bone mineralization	68	10	2.66011	3.75925	0.000293044	0.0102816
176	GO:0006066	alcohol metabolic process	282	24	11.0316	2.17557	0.000309588	0.0107311
177	GO:0001885	endothelial cell development	57	9	2.22979	4.03625	0.000339659	0.0116797
178	GO:0010470	regulation of gastrulation	35	7	1.36917	5.11258	0.000350481	0.012004
179	GO:0010466	negative regulation of peptidase activity	234	21	9.15389	2.29411	0.000357444	0.0121144
180	GO:0030509	BMP signaling pathway	139	15	5.43757	2.75859	0.000357917	0.0121144
181	GO:0072006	nephron development	139	15	5.43757	2.75859	0.000357917	0.0121144
182	GO:0045778	positive regulation of ossification	83	11	3.24689	3.38785	0.00037568	0.0125509
183	GO:0005614	interstitial matrix	13	4	0.459219	8.71044	0.0008545	0.012661
184	GO:0005884	actin filament	86	10	3.03791	3.29174	0.000889633	0.0129985
185	GO:0048608	reproductive structure development	412	31	16.1171	1.92342	0.000399947	0.0131252
186	GO:0061437	renal system vasculature development	26	6	1.0171	5.89913	0.000412178	0.0134245
187	GO:0061440	kidney vasculature development	26	6	1.0171	5.89913	0.000412178	0.0134245
188	GO:0046058	cAMP metabolic process	141	15	5.51581	2.71946	0.000417529	0.0135437
189	GO:0046823	negative regulation of nucleocytoplasmic transport	71	10	2.77746	3.60041	0.000418974	0.0135437
190	GO:1990778	protein localization to cell periphery	221	20	8.64534	2.31338	0.000439556	0.0140511
191	GO:0071241	cellular response to inorganic substance	157	16	6.14171	2.60514	0.000441184	0.0140511
192	GO:0052548	regulation of endopeptidase activity	360	28	14.0829	1.98823	0.000446695	0.0141744
193	GO:0003073	regulation of systemic arterial blood pressure	85	11	3.32513	3.30814	0.000462765	0.0146305
194	GO:0061458	reproductive system development	416	31	16.2736	1.90493	0.00047123	0.0148437
195	GO:0050865	regulation of cell activation	473	34	18.5034	1.8375	0.000490766	0.0154029
196	GO:0023058	adaptation of signaling pathway	18	5	0.704146	7.1008	0.000505385	0.0158043
197	GO:0001837	epithelial to mesenchymal transition	114	13	4.45959	2.91507	0.000511923	0.0159509
198	GO:0098862	cluster of actin-based cell projections	137	13	4.83946	2.68625	0.00114056	0.0162145
199	GO:0042493	response to drug	401	30	15.6868	1.91244	0.000542199	0.0167532
200	GO:0048732	gland development	420	31	16.4301	1.88678	0.000553522	0.0170016
201	GO:0003158	endothelium development	115	13	4.49871	2.88972	0.000556997	0.0170477
202	GO:0045178	basal part of cell	47	7	1.66025	4.21623	0.00122079	0.0171237
203	GO:0046165	alcohol biosynthetic process	101	12	3.95104	3.03718	0.000573288	0.0174227
204	GO:0055123	digestive system development	146	15	5.7114	2.62632	0.00060496	0.0182227
205	GO:0031214	biomineral tissue development	131	14	5.12462	2.73191	0.000614046	0.0182227
206	GO:0031581	hemidesmosome assembly	11	4	0.430311	9.2956	0.00061439	0.0182227
207	GO:0035112	genitalia morphogenesis	11	4	0.430311	9.2956	0.00061439	0.0182227
208	GO:0048711	positive regulation of astrocyte differentiation	11	4	0.430311	9.2956	0.00061439	0.0182227
209	GO:0001968	fibronectin binding	25	6	0.937882	6.39739	0.000261638	0.0185058
210	GO:0051289	protein homotetramerization	62	9	2.42539	3.71074	0.000643942	0.0186976
211	GO:0060337	type I interferon signaling pathway	75	10	2.93394	3.40839	0.00065398	0.0186976
212	GO:0071357	cellular response to type I interferon	75	10	2.93394	3.40839	0.00065398	0.0186976
213	GO:1900181	negative regulation of protein localization to nucleus	75	10	2.93394	3.40839	0.00065398	0.0186976
214	GO:0003007	heart morphogenesis	228	20	8.91918	2.24236	0.000654233	0.0186976
215	GO:0048546	digestive tract morphogenesis	50	8	1.95596	4.09006	0.000658591	0.0187601
216	GO:0010769	regulation of cell morphogenesis involved in differentiation	263	22	10.2884	2.13834	0.000685008	0.0193212
217	GO:0034332	adherens junction organization	118	13	4.61607	2.81625	0.000712846	0.0199018
218	GO:0007270	neuron-neuron synaptic transmission	133	14	5.20285	2.69083	0.000714813	0.0199018
219	GO:0044297	cell body	472	30	16.6732	1.7993	0.00145869	0.0201913
220	GO:0042743	hydrogen peroxide metabolic process	40	7	1.56477	4.47351	0.000820323	0.0225484
221	GO:0045766	positive regulation of angiogenesis	120	13	4.6943	2.76931	0.000835934	0.0228324
222	GO:0042744	hydrogen peroxide catabolic process	20	5	0.782384	6.39072	0.00085702	0.0233342
223	GO:0003012	muscle system process	394	29	15.413	1.88153	0.00086217	0.0234006
224	GO:0050730	regulation of peptidyl-tyrosine phosphorylation	217	19	8.48887	2.23823	0.000903572	0.0244474
225	GO:1901615	organic hydroxy compound metabolic process	452	32	17.6819	1.80976	0.000917442	0.0247451
226	GO:0032528	microvillus organization	30	6	1.17358	5.11258	0.000930589	0.0248942
227	GO:0045444	fat cell differentiation	201	18	7.86296	2.28921	0.000942301	0.0251018
228	GO:0002761	regulation of myeloid leukocyte differentiation	107	12	4.18575	2.86687	0.000964199	0.0254495
229	GO:0048146	positive regulation of fibroblast proliferation	53	8	2.07332	3.85855	0.000981035	0.0257365
230	GO:0034340	response to type I interferon	79	10	3.09042	3.23581	0.000988467	0.0258529
231	GO:0016049	cell growth	493	34	19.2858	1.76296	0.00101143	0.0262987
232	GO:0008202	steroid metabolic process	271	22	10.6013	2.07522	0.00101753	0.0263732
233	GO:0006936	muscle contraction	325	25	12.7137	1.96638	0.00103667	0.026709
234	GO:0045834	positive regulation of lipid metabolic process	123	13	4.81166	2.70177	0.0010537	0.0270669
235	GO:0035239	tube morphogenesis	344	26	13.457	1.93208	0.00107193	0.0274534
236	GO:0001654	eye development	326	25	12.7529	1.96034	0.00108254	0.0275897
237	GO:0007423	sensory organ development	495	34	19.364	1.75584	0.00108364	0.0275897
238	GO:0099503	secretory vesicle	461	29	16.2846	1.78082	0.0020246	0.0276608
239	GO:0033627	cell adhesion mediated by integrin	54	8	2.11244	3.7871	0.0011129	0.0279513
240	GO:0010837	regulation of keratinocyte proliferation	31	6	1.2127	4.94766	0.00111625	0.0279513
241	GO:0090004	positive regulation of establishment of protein localization to plasma membrane	31	6	1.2127	4.94766	0.00111625	0.0279513
242	GO:1904950	negative regulation of establishment of protein localization	204	18	7.98032	2.25555	0.00111728	0.0279513
243	GO:0051017	actin filament bundle assembly	124	13	4.85078	2.67998	0.00113607	0.0282576
244	GO:0043296	apical junction complex	130	12	4.59219	2.61313	0.00220306	0.0293369
245	GO:0030510	regulation of BMP signaling pathway	81	10	3.16866	3.15591	0.00120196	0.0297253
246	GO:0030425	dendrite	465	29	16.4259	1.7655	0.00229802	0.0302189
247	GO:0005520	insulin-like growth factor binding	28	6	1.05043	5.71196	0.000505738	0.0310018
248	GO:1903076	regulation of protein localization to plasma membrane	68	9	2.66011	3.38332	0.00127096	0.0312525
249	GO:0005903	brush border	98	10	3.4618	2.88867	0.00241489	0.0313637
250	GO:0046850	regulation of bone remodeling	43	7	1.68213	4.1614	0.00128122	0.0314153
251	GO:0060485	mesenchyme development	241	20	9.42773	2.1214	0.00129858	0.0316611
252	GO:0045665	negative regulation of neuron differentiation	190	17	7.43265	2.28721	0.00130345	0.0316904
253	GO:0098552	side of membrane	404	26	14.2711	1.82186	0.00248448	0.0317888
254	GO:0022626	cytosolic ribosome	115	11	4.06232	2.70781	0.00250805	0.0317888
255	GO:0098742	cell-cell adhesion via plasma-membrane adhesion molecules	224	19	8.7627	2.16828	0.00131636	0.031825
256	GO:0030033	microvillus assembly	22	5	0.860622	5.80975	0.00136435	0.0326239
257	GO:0031960	response to corticosteroid	158	15	6.18083	2.42686	0.00136501	0.0326239
258	GO:1904375	regulation of protein localization to cell periphery	69	9	2.69922	3.33429	0.00141196	0.033572
259	GO:0061572	actin filament bundle organization	127	13	4.96814	2.61667	0.00141604	0.0335764
260	GO:0010975	regulation of neuron projection development	407	29	15.9215	1.82143	0.0014212	0.0336066
261	GO:0042063	gliogenesis	243	20	9.50597	2.10394	0.00143479	0.0338352
262	GO:0030316	osteoclast differentiation	83	10	3.24689	3.07987	0.00145165	0.0339545
263	GO:0005539	glycosaminoglycan binding	201	18	7.54058	2.38709	0.000582301	0.0345436
264	GO:0002683	negative regulation of immune system process	352	26	13.77	1.88817	0.00148829	0.0346239
265	GO:0010810	regulation of cell-substrate adhesion	176	16	6.88498	2.3239	0.0015148	0.0351458
266	GO:1901617	organic hydroxy compound biosynthetic process	193	17	7.55001	2.25165	0.00154542	0.0357601
267	GO:0035249	synaptic transmission, glutamatergic	70	9	2.73834	3.28666	0.00156528	0.0361229
268	GO:0048844	artery morphogenesis	57	8	2.22979	3.58777	0.00159513	0.0366789
269	GO:0072593	reactive oxygen species metabolic process	228	19	8.91918	2.13024	0.00161746	0.0370218
270	GO:0045055	regulated exocytosis	281	22	10.9925	2.00137	0.00162139	0.0370218
271	GO:0046890	regulation of lipid biosynthetic process	129	13	5.04638	2.57611	0.0016328	0.037086
272	GO:1902107	positive regulation of leukocyte differentiation	129	13	5.04638	2.57611	0.0016328	0.037086
273	GO:0034774	secretory granule lumen	85	9	3.00258	2.99742	0.00305068	0.0375556
274	GO:0031093	platelet alpha granule lumen	55	7	1.94285	3.60296	0.00309015	0.0375556
275	GO:0043025	neuronal cell body	411	26	14.5184	1.79083	0.0031306	0.0375556
276	GO:0008347	glial cell migration	45	7	1.76036	3.97645	0.00168658	0.0381071
277	GO:0030514	negative regulation of BMP signaling pathway	45	7	1.76036	3.97645	0.00168658	0.0381071
278	GO:0007565	female pregnancy	178	16	6.96322	2.29779	0.00170326	0.0383835
279	GO:0015850	organic hydroxy compound transport	212	18	8.29327	2.17043	0.00172449	0.0387607
280	GO:0043010	camera-type eye development	283	22	11.0707	1.98722	0.00177328	0.0397251
281	GO:0045669	positive regulation of osteoblast differentiation	58	8	2.26891	3.52592	0.00178821	0.0397893
282	GO:0090287	regulation of cellular response to growth factor stimulus	230	19	8.99742	2.11172	0.0017887	0.0397893
283	GO:0032459	regulation of protein oligomerization	34	6	1.33005	4.5111	0.00184598	0.0408803
284	GO:0060205	cytoplasmic vesicle lumen	103	10	3.63843	2.74844	0.00347885	0.0411208
285	GO:0030073	insulin secretion	197	17	7.70648	2.20593	0.00192607	0.0421927
286	GO:0050680	negative regulation of epithelial cell proliferation	116	12	4.53783	2.64444	0.00194753	0.0425548
287	GO:0018108	peptidyl-tyrosine phosphorylation	359	26	14.0438	1.85135	0.00196024	0.0427243
288	GO:0050731	positive regulation of peptidyl-tyrosine phosphorylation	164	15	6.41555	2.33807	0.00197747	0.0429913
289	GO:0031983	vesicle lumen	104	10	3.67375	2.72201	0.00373057	0.0433327
290	GO:0033267	axon part	175	14	6.18179	2.26472	0.00374836	0.0433327
291	GO:0051216	cartilage development	181	16	7.08058	2.2597	0.00202259	0.0437517
292	GO:0031994	insulin-like growth factor I binding	12	4	0.450184	8.88526	0.000763152	0.0438574
293	GO:0030539	male genitalia development	24	5	0.938861	5.3256	0.00206424	0.0442096
294	GO:0072661	protein targeting to plasma membrane	24	5	0.938861	5.3256	0.00206424	0.0442096
295	GO:0010038	response to metal ion	305	23	11.9314	1.92769	0.00209189	0.0445226
296	GO:0030098	lymphocyte differentiation	305	23	11.9314	1.92769	0.00209189	0.0445226
297	GO:0018212	peptidyl-tyrosine modification	361	26	14.122	1.84109	0.00211662	0.0448859
298	GO:0002065	columnar/cuboidal epithelial cell differentiation	102	11	3.99016	2.75678	0.00212704	0.0449963
299	GO:0010464	regulation of mesenchymal cell proliferation	35	6	1.36917	4.38221	0.00215539	0.0453737
300	GO:0030501	positive regulation of bone mineralization	35	6	1.36917	4.38221	0.00215539	0.0453737
301	GO:0044448	cell cortex part	122	11	4.30959	2.55245	0.00396816	0.045375
302	GO:0010463	mesenchymal cell proliferation	47	7	1.8386	3.80724	0.00218516	0.0456662
303	GO:0060563	neuroepithelial cell differentiation	47	7	1.8386	3.80724	0.00218516	0.0456662
304	GO:0015914	phospholipid transport	60	8	2.34715	3.40839	0.0022295	0.0464802
305	GO:0009187	cyclic nucleotide metabolic process	183	16	7.15881	2.23501	0.0022621	0.0468206
306	GO:0001527	microfibril	10	3	0.353245	8.49268	0.00437084	0.0489162
307	GO:0097449	astrocyte projection	10	3	0.353245	8.49268	0.00437084	0.0489162
308	GO:0072330	monocarboxylic acid biosynthetic process	201	17	7.86296	2.16204	0.0023825	0.0491947
