# Supplementary material for: p73 regulates epidermal wound healing and induced keratinocyte programming
Source: PLoS One. 2019 Jun 19;14(6):e0218458. doi: 10.1371/journal.pone.0218458 (PMC6583996; doi:10.1371/journal.pone.0218458)
Supplement: S4 Table — (XLSX) [file pone.0218458.s010.xlsx]

## Sheet: Table S4
S4 Table. PCA analysis of HDFn cells infected with control, KLF4 + ∆Np63α & control, or KLF4 + ∆Np63α & ∆Np73β; related to Fig 4
	Control	KLF4 + ∆Np63α	KLF4 + ∆Np63α
	Control	Control	∆Np73β
Gene Symbol	TPM	TPM	TPM	Top 250 PC1 Gene	PC1 Loadings
KRT14	0	5.04851	380.545	yes	-0.136766
KRT6A	0	6.69559	245.216	yes	-0.136171
H19	1.50337	147.446	454.751	yes	-0.13358
TP73	0.00804173	0.0615584	99.1373	yes	-0.0998888
TGM1	1.31917	10.6291	71.3571	yes	-0.0871507
TNXB	3.016	49.1032	64.9156	yes	-0.084373
TINAGL1	0.715916	2.14157	89.1768	yes	-0.0827685
KRT16	0	1.80587	50.8911	yes	-0.0796888
FLG	0.0059084	2.40531	7.46256	yes	-0.076867
TP63	0	26.0147	60.3052	yes	-0.0748724
KLK10	0.0847166	15.3625	52.6568	yes	-0.0738143
HAS3	0.18425	0.70992	34.0016	yes	-0.0732342
CDSN	0	8.4909	24.6517	yes	-0.0719802
MMP28	0.0826662	7.10987	44.292	yes	-0.071964
S100A2	3.66269	20.8258	323.981	yes	-0.0715318
ITGB4	1.23882	7.67489	29.4612	yes	-0.071432
CRLF1	0.49955	12.1805	66.3625	yes	-0.0693781
JAG2	1.93708	3.00512	53.7696	yes	-0.0691699
SFN	0.0329691	1.98845	41.7358	yes	-0.066454
JUP	1.72904	10.1239	45.3668	yes	-0.0656408
FERMT1	4.22586	22.7954	58.8387	yes	-0.0646549
CST1	0	14.1005	47.3825	yes	-0.0636597
DSP	1.93771	6.13341	27.5009	yes	-0.0631781
AQP3	0.364853	3.16683	30.1037	yes	-0.0606653
SBSN	10.6095	135.318	142.396	yes	-0.0596243
KLK14	0.128586	16.3581	37.3542	yes	-0.0584525
NGFR	0.0115084	1.26295	11.3148	yes	-0.0568625
DMKN	13.3325	178.553	142.746	yes	-0.0565561
KIAA1644	0.090496	1.33137	6.92581	yes	-0.0559795
ACKR3	0.858762	9.95214	33.1568	yes	-0.0548845
PFKFB4	3.49262	15.346	62.6771	yes	-0.054421
NSG1	0.0540248	4.74448	23.2328	yes	-0.0535479
CYR61	71.5057	428.198	512.24	yes	-0.0533821
PDK4	0.477574	7.59082	15.6062	yes	-0.0530185
RP11-7F17.7	0.479766	2.2819	75.5409	yes	-0.0527746
CLIC3	0.301794	11.8683	40.2125	yes	-0.0514323
CXCL1	3.95892	23.9059	71.4361	yes	-0.0495674
IL20RB	2.00302	11.0909	33.2902	yes	-0.0493012
PALM	0.789277	10.2997	21.8759	yes	-0.0492048
NGEF	0.693134	10.9954	19.4818	yes	-0.0482436
GIPR	0.16831	4.19061	12.692	yes	-0.0481418
CKB	13.2813	88.9424	125.653	yes	-0.0474461
LCE1C	0.0825448	2.85065	44.3877	yes	-0.0472183
PKP1	0.021438	0.149297	5.13618	yes	-0.0471799
JAG1	5.62693	9.97873	48.9565	yes	-0.0464135
AC114788.2	0	2.89312	5.10906	yes	-0.0462299
MXRA5	1.75785	4.79942	13.8599	yes	-0.0457427
ANGPTL4	12.855	34.3314	95.1407	yes	-0.0455523
COL17A1	0.108168	0.474445	5.45957	yes	-0.0455463
GDPD2	0	1.23799	9.00752	yes	-0.0444331
PDLIM1	47.6718	63.3367	276.601	yes	-0.0442658
IGFBP3	3.75401	13.2478	37.6792	yes	-0.04423
SDC1	24.6257	46.9536	141.354	yes	-0.0441704
CST4	0	6.98083	26.9493	yes	-0.0441209
HS6ST1	10.9557	22.1492	66.3959	yes	-0.0427644
PCDH1	0	1.55771	4.33713	yes	-0.0426045
RPTN	0	2.98079	5.43619	yes	-0.0425054
ITGA6	11.5242	16.7023	72.8488	yes	-0.042088
COL5A3	0.997095	1.24847	9.11297	yes	-0.0418096
SLC6A4	0.0241389	0.058651	4.94671	yes	-0.0413807
CYP2AB1P	0	0.994553	12.028	yes	-0.0412268
TARID	0.090262	8.94026	11.1786	yes	-0.0411618
ECM1	42.838	118.778	221.08	yes	-0.0410508
KRT7	2.8436	1.66317	36.3926	yes	-0.0410485
ARHGDIB	2.75959	4.55327	38.4484	yes	-0.0408454
CDH3	0.78718	0.589415	8.26223	yes	-0.0405782
TGM5	0	2.74421	6.43466	yes	-0.0405696
NECTIN1	3.33852	5.87327	20.2116	yes	-0.040267
KCNH2	0	2.18128	3.94109	yes	-0.0402666
UCN2	2.61075	10.4733	37.3517	yes	-0.0400028
COL3A1	16.8901	40.3109	79.9299	yes	-0.0398795
NOTCH3	9.46265	16.3836	40.307	yes	-0.0398547
IGFBP6	448.38	1361.49	1967.38	yes	-0.0398342
COL7A1	100.019	190.632	471.693	yes	-0.0396365
TNS4	0.0562086	0.885171	5.195	yes	-0.0395661
SCNN1B	0	4.77604	6.86639	yes	-0.0395052
NFKBIZ	9.48581	48.1651	70.006	yes	-0.0390734
FRMD8	15.9727	29.5473	82.2486	yes	-0.0390346
TSPAN1	0.882641	1.77753	20.2619	yes	-0.0388922
PLA2G4F	0	0.917739	4.04553	yes	-0.0388693
TENM2	0.422461	0.55655	4.734	yes	-0.0386993
RP11-7F17.1	0	1.42987	36.5938	yes	-0.0384618
HSD11B2	0.173975	1.37333	15.0259	yes	-0.038415
GJB2	0.123892	0.512539	8.62615	yes	-0.0383871
DYSF	0	0.300179	1.9753	yes	-0.0383407
PRELP	4.68151	20.6769	24.865	yes	-0.037963
CA12	23.9763	23.8481	107.405	yes	-0.0379308
FLRT3	1.84582	4.54723	14.3487	yes	-0.037898
BMP6	0.129097	4.57473	6.84803	yes	-0.037837
RASSF2	0.0445025	1.65913	3.05961	yes	-0.0373903
PTHLH	0.297878	4.29835	16.7639	yes	-0.0373603
LAMC2	1.07907	1.67074	9.67027	yes	-0.0369832
IL1B	0.85207	1.63096	17.691	yes	-0.0367818
HSPA12B	0.144946	5.27688	6.03235	yes	-0.0366893
VCAN	13.9699	37.9556	62.3644	yes	-0.035854
HTRA3	0.371658	2.09048	8.76236	yes	-0.0354783
EGR1	95.2004	344.334	380.938	yes	-0.035448
TRIM29	0.479103	1.23493	10.2225	yes	-0.0354017
GPX2	0.103074	0.626621	14.6946	yes	-0.035369
AMIGO2	0.704863	0.966809	9.63507	yes	-0.0351071
CRABP2	49.8954	129.272	225.39	yes	-0.0346371
CYP1B1	4.66417	17.4188	23.6238	yes	-0.0344028
KPRP	0.112997	3.6395	6.35698	yes	-0.0343143
MKI67	2.90271	10.4682	14.0472	yes	-0.0342965
MIAT	0.446539	2.4305	3.76785	yes	-0.0341884
PLXNA2	5.09989	9.64394	23.6535	yes	-0.0341804
KLK13	0	2.05298	12.3274	yes	-0.0338228
MN1	0.171274	1.26189	2.90696	yes	-0.0337257
XDH	1.23467	1.29707	9.43348	yes	-0.0336909
CADM3	0	0.385344	3.08933	yes	-0.0335723
DLK2	4.85698	8.14292	33.8552	yes	-0.0333688
IL1A	0.0768872	0.0869284	6.1196	yes	-0.0331905
MGP	0	7.44379	12.547	yes	-0.0330982
CFH	6.60995	15.2261	29.1276	yes	-0.0330315
DSC3	0.00549917	0.0465548	2.22624	yes	-0.0330022
NECTIN4	0.249019	1.20268	6.22449	yes	-0.0327503
ZBTB7C	0	1.00941	2.46466	yes	-0.0325783
CPA4	16.3038	24.9793	66.8419	yes	-0.032364
C1orf68	0.0491707	0.440068	13.5716	yes	-0.0323415
WFDC5	0	0.969029	10.1289	yes	-0.0321963
IGSF3	0.101673	0.463159	2.34316	yes	-0.0321784
ID1	19.6411	51.4843	97.3505	yes	-0.0321426
ANLN	8.00083	19.8131	34.1721	yes	-0.0317494
TNFRSF25	8.07813	24.1164	43.9581	yes	-0.0317168
KRT5	0	0	3.55888	yes	-0.0316679
IGFBP5	7.60092	21.535	30.838	yes	-0.0311392
ITGB7	0.381438	5.49723	7.288	yes	-0.0310637
PPP1R13L	3.99868	3.5057	24.3395	yes	-0.0310276
GPR153	6.30564	12.5714	27.0842	yes	-0.0309725
IGF2	25.6056	92.7509	231.546	yes	-0.0309459
PLEK2	0.958435	4.80098	14.9646	yes	-0.0309218
PADI1	0.0379786	0.181853	4.27646	yes	-0.0305953
F11R	0.35116	3.17455	5.26002	yes	-0.0303223
KIF20A	1.70546	7.89475	12.7463	yes	-0.0303134
SDPR	1.78433	4.79829	11.6428	yes	-0.0302226
LINGO1	0.0942589	0.365097	4.69661	yes	-0.0301135
EHF	0.20077	0.300767	5.29538	yes	-0.0299453
FSCN1	99.4572	160.438	325.977	yes	-0.0298404
TXNIP	8.20895	22.1857	34.5481	yes	-0.0296981
ENC1	13.6112	24.949	54.2153	yes	-0.0296962
SPINK1	0.237905	16.0919	22.2882	yes	-0.0294884
BLCAP	42.36	66.3129	150.309	yes	-0.0293039
STRA6	14.0115	34.7337	57.6453	yes	-0.0291545
GPD2	16.3022	28.6774	58.635	yes	-0.0291412
WNT16	0.680632	3.25335	8.70857	yes	-0.029078
PHLDB1	60.172	116.558	184.919	yes	-0.0289906
SCARA5	0.09633	1.34961	2.94957	yes	-0.0289814
PSCA	0.921945	12.7806	17.8839	yes	-0.0289642
SPRR1B	0	2.4271	14.917	yes	-0.0289465
RRAD	5.78785	15.8095	31.9387	yes	-0.0289304
GRHL3	0.123242	1.70942	5.00931	yes	-0.0288403
CD82	54.977	66.4454	179.977	yes	-0.0287816
NR4A1	4.9099	15.8115	19.1676	yes	-0.0287446
HR	0.996748	2.65743	7.98882	yes	-0.0286876
SESN3	2.09504	3.4747	8.68258	yes	-0.0286554
VSIR	8.93085	22.5774	37.2595	yes	-0.028378
CDH1	0.0477065	0.103242	1.71429	yes	-0.0283297
RP11-1094H24.4	0.253751	0.430848	4.77304	yes	-0.0281965
JUNB	66.3988	145.91	220.097	yes	-0.0280995
NPNT	0.125473	0.26693	2.30808	yes	-0.0280085
TLL2	0.062089	0.373168	2.5394	yes	-0.0279594
ADGRG1	5.59082	9.02197	22.1584	yes	-0.0278992
COL4A6	6.3432	12.8504	23.2599	yes	-0.0278684
BNC1	3.69544	5.25098	16.4718	yes	-0.0277508
EFNB1	11.5674	21.3459	42.0881	yes	-0.0277094
CST2	0	7.1996	11.6622	yes	-0.0275746
TMEM100	3.56963	22.8496	20.4902	yes	-0.0274715
RCSD1	0.039045	0.545934	3.18313	yes	-0.0274122
COL27A1	18.0429	22.7582	62.4689	yes	-0.0273098
KLK5	0	1.51478	4.57895	yes	-0.0272568
HAS2	1.06305	1.23843	6.37623	yes	-0.0271995
A4GALT	8.20552	25.67	39.7737	yes	-0.0271413
TOP2A	10.1875	22.8907	34.7746	yes	-0.027103
NFATC2	0.240482	1.95788	2.69288	yes	-0.0270639
ATG9B	0.290414	2.29973	4.98137	yes	-0.0270057
TPX2	9.10717	22.1883	32.9367	yes	-0.026967
MARK1	0.705574	1.27788	5.97956	yes	-0.0267886
LCE1F	1.93115	10.4629	44.4607	yes	-0.0267755
PIM3	57.6138	36.215	28.553	yes	0.0266786
BEX1	25.1592	11.6288	5.95026	yes	0.0267765
ABL2	48.22	25.7471	24.7971	yes	0.0270554
PRKG2	11.8556	9.57752	4.57137	yes	0.0270643
AARS	125.179	64.0942	65.5402	yes	0.0271209
SREBF2	62.5081	41.0996	34.5155	yes	0.0271689
EEF2	4092.09	3264.43	2360.51	yes	0.0274649
AKNA	10.5315	4.6618	5.04509	yes	0.0274931
DAAM2	17.4002	14.8895	8.46606	yes	0.0275758
VEGFB	186.737	143.319	96.7307	yes	0.027639
BBC3	39.8784	20.2473	16.7086	yes	0.0276892
GDF5	4.88261	2.51579	0.535993	yes	0.0277449
LIMK1	125.801	104.383	66.9518	yes	0.0278643
MOXD1	120.363	106.918	62.8224	yes	0.0281242
AK5	86.7192	57.3855	46.8303	yes	0.0283284
PTPRN	7.62796	4.51664	2.1855	yes	0.0283707
RPL12	4078.66	3043.03	2236.34	yes	0.0285451
KCNG1	28.0383	10.3903	10.0055	yes	0.0286512
CAMK2N1	111.515	82.5587	56.0733	yes	0.0287842
SLC3A2	197.251	91.9973	107.315	yes	0.0288224
GALNT15	35.3373	39.5463	16.889	yes	0.0288673
SESN2	43.1803	21.1512	20.6274	yes	0.0288733
TMEM132B	8.01565	4.56042	1.95968	yes	0.0289214
INSIG1	13.9719	6.8082	3.93753	yes	0.0289521
CPNE7	162.384	133.713	87.3904	yes	0.0291868
PTX3	103.82	61.9744	50.3737	yes	0.0295201
PSG5	27.9682	18.3807	10.5898	yes	0.0297696
CCNG1	269.493	195.327	149.958	yes	0.030029
GEM	40.3634	19.0122	14.2697	yes	0.0301159
PKD1L2	12.3645	12.4113	3.64165	yes	0.0304047
HERPUD1	164.499	58.5125	74.3478	yes	0.0309509
SLC25A6	1024.31	761.389	517.03	yes	0.0310615
ITGA7	14.4714	10.7294	6.56682	yes	0.031269
VIM	8861.17	6487.4	4488.11	yes	0.0313218
SHMT2	172.214	83.7951	81.2441	yes	0.0313259
MMP1	696.702	554.097	347.779	yes	0.0313472
ZNF581	100.552	61.7106	43.769	yes	0.0314557
FTL	8711.24	7433.24	4338.92	yes	0.0318198
FBXO32	27.8123	10.6904	7.76328	yes	0.0323461
OLFML3	49.243	38.2564	18.6226	yes	0.0326651
ADM2	4.9288	0.838063	0.828866	yes	0.0331396
SLC16A6	16.8166	13.0567	5.38277	yes	0.0333545
ITPKA	35.1508	14.8216	9.81446	yes	0.033518
STARD4	23.334	8.64838	8.11156	yes	0.0335472
PHGDH	93.6039	30.9633	36.1791	yes	0.0337294
FADS2	31.8069	15.816	9.99302	yes	0.0337591
HSPA5	532.414	196.296	245.755	yes	0.0339725
TMEM35	33.3147	26.4057	11.2702	yes	0.0341147
SNHG7	186.793	98.2602	71.9472	yes	0.0344912
STC2	51.8469	41.452	22.2924	yes	0.0349223
CDCP1	18.8593	9.88274	7.888	yes	0.0349794
GPNMB	384.933	290.98	172.343	yes	0.0350281
TMEM119	37.4738	31.5	13.1347	yes	0.0352294
NPC1	118.884	80.477	49.8142	yes	0.0356462
ITGA10	14.6277	10.0797	4.78147	yes	0.0357003
KDR	4.24758	2.11044	0.701651	yes	0.0360546
VGF	10.3133	4.99882	1.27152	yes	0.03612
FAM129A	18.8536	7.34234	6.52435	yes	0.0363546
NPTX1	30.4332	21.2424	11.0445	yes	0.0372444
TMEM158	312.381	227.106	113.996	yes	0.0373532
MME	989.245	705.817	409.887	yes	0.0377158
SCD	53.1934	19.3997	18.2564	yes	0.0378899
CTSK	1178.16	675.799	460.074	yes	0.0394461
PSAT1	48.9632	11.8907	14.2016	yes	0.0397005
GDF15	367.094	256.549	123.834	yes	0.0411281
COL15A1	15.3079	3.05757	4.02007	yes	0.0411304
STMN2	74.4739	49.1402	22.5546	yes	0.0429459
FBLN5	234.295	156.38	72.6997	yes	0.0459421
DDIT3	150.891	30.5186	26.9763	yes	0.0488176
DDIT4	114.154	27.2573	21.8182	yes	0.0518585
MMP3	520.244	437.228	119.475	yes	0.0555786
TRIB3	73.6875	12.9629	11.7414	yes	0.0570265
PODXL	1.35603	3.93301	4.29471
LY6D	0	0.488287	2.73788
HBA2	0	3.23472	6.92335
CD52	0.53777	20.9732	30.0005
MYO7A	0.191785	0.509355	0.227857
TRH	0	1.2799	3.31131
CAMSAP3	0.0100379	0.322096	1.12022
MARVELD3	0.0964091	0.620746	0.967794
CTD-2545M3.8	0	0.303891	0.528445
WNT11	0.0854837	1.89815	4.28816
CPNE6	0	0.169453	0.295839
ASCL2	0.0223768	0.323468	0.639461
PRRT4	0	2.41378	2.27219
HBA1	0.581741	5.99334	22.0512
BEST2	0.0841422	1.43293	3.04408
C6orf15	0	2.43131	4.36907
FAM83A	0	0.478896	2.26313
ALOXE3	0.133354	0.415127	1.67246
KCNN4	0.254991	0.911442	4.79034
SCRT1	0	0.0563392	0.253306
AIF1L	0.120038	0.395203	0.783327
C1orf116	0.0209969	0.114072	0.66736
RP11-432M8.9	0	0.447095	1.35459
MEDAG	0.187183	2.98821	4.61818
DLX3	0	0.292996	2.49221
RP1-288H2.5	0	2.31071	4.27523
RP11-432M8.17	0	0.212021	1.11317
GRB7	0.0641754	1.49493	3.61577
DES	0.393689	1.46795	1.60341
FLNB	27.2167	30.7874	39.6704
OASL	0.114349	0.169285	0.485205
NRARP	0.282501	0.340167	0.865026
GCNT3	0.137013	1.96092	3.481
SAMD9	2.97062	4.69809	10.0508
CHST1	0.220449	2.50583	2.92929
IGSF9	0	0.20499	0.904593
ID3	8.45374	20.7081	38.7499
SLC6A3	0	0.439495	0.719825
MT4	0	0	2.53756
INCA1	0.392964	0.767251	1.32776
LYPD3	1.65819	6.63387	12.0904
AC009133.12	1.63454	4.12366	8.27619
DUOX1	0.500151	0.611773	2.21682
TFCP2L1	0.0122285	0.140855	0.465247
BHLHE40	15.8228	10.4034	34.8246
C8orf31	1.79833	5.9786	15.4872
MIDN	63.4886	71.8862	90.0764
TMPRSS9	0.023497	0.063661	0.134234
MT1G	0.371448	0.522516	1.94392
C2orf54	0	0.058581	0.211114
PNPLA1	0.121457	0.138435	0.86574
RBP4	1.25773	8.75681	8.72727
HES2	0.384219	3.59478	5.36812
CDHR5	0	0.146282	0.161292
OTOF	0	0.0360941	0.165805
PSORS1C2	0	0.104617	0.3173
PADI2	0.0625451	0.0492549	0.559703
KLF10	28.3331	28.0029	52.3318
ARHGAP30	0	0.173159	1.17554
INSM1	0	0.0127558	0.0861607
TPPP	0.0699995	0.300667	0.804563
DDX60L	16.4585	21.6748	21.1498
SLC9A3	1.57672	1.72708	2.10894
PKP3	0.772738	2.36777	2.85137
ABCG1	4.98196	4.78323	8.0053
MAFA	0.105425	0.0623809	0.246114
ID2	9.2942	17.6307	22.4006
CNFN	0.337959	4.66851	7.5539
PI3	0	2.47571	7.95057
LCN2	0	2.08274	1.91049
SLC7A5	42.9266	20.1885	46.4934
TBC1D2	18.815	27.2834	37.5432
ITGA3	60.3829	67.3442	189.672
ABI3BP	9.4893	11.5917	27.0687
P2RX5	2.3324	8.06743	10.1771
MYRF	0.0942119	1.49057	2.05034
FOLR3	9.66677	14.1616	40.2573
INPP5D	5.09222	10.6117	10.2857
MYO7B	0.0219929	0.139652	0.305293
CRHBP	0.612368	2.17602	4.43453
MYO15A	0.721557	1.03904	1.23254
ALS2CL	1.78245	3.38037	8.29415
SLC35E4	9.21413	13.1792	17.4627
MAFB	0.452194	1.2829	3.52412
ARHGAP27	3.95838	8.45614	11.7739
TPSD1	0	0.025634	0.108149
ATOH8	2.90477	6.71747	12.9472
NKPD1	0.0422548	0.252525	0.402783
SALL3	0	0.0973853	0.107001
RPS6KA5	0.421607	1.66331	3.08847
SORBS1	0.0448891	0.256318	0.468849
ARSI	2.06277	1.84093	6.99499
RTN4R	1.80471	4.43877	4.18746
ISG15	17.2552	15.3978	29.2953
TMC6	5.36302	6.74901	8.48969
CLDN4	1.31451	1.936	1.20397
DNM1	137.802	152.867	108.691
NAV2	19.1356	20.2821	23.3616
CHRNA3	0	0.0862375	0.435235
ADPRHL1	1.80506	3.67073	4.18933
C11orf87	0.00651795	0.171738	1.11001
NOS3	0.22339	0.471506	1.87672
CPT1A	13.8324	22.0557	38.7766
ADGRA1	0	0.221979	0.53005
LRRC16B	0.0179827	0.0708532	0.27466
CAPRIN2	19.4565	30.4886	43.4044
CDA	3.63908	9.57395	6.16253
GRIN1	0.0185912	0.0655577	0.110328
ITGB3	10.6947	13.596	14.2504
SAMD11	0.327474	1.04986	1.83902
C15orf52	21.9772	29.3803	32.7675
CRIP2	7.81259	19.0553	22.187
LRRC15	0.0456337	0.373009	0.817585
AC007182.6	0	0.290325	0.616454
MAL	0	1.89223	1.77633
CXXC5	6.77426	13.9968	19.5135
APCDD1L	4.19881	9.05801	8.6624
CBFA2T3	0	0.460438	0.336299
NCAM1	1.79097	2.52133	3.53941
PDE2A	0.0838672	0.438902	1.10521
S1PR1	3.52489	5.21269	10.7273
RNF223	0.0217215	0.0196292	0.0221681
RHPN1	0.182133	0.118092	0.514657
KLK11	0.0275261	0.710136	2.07716
ARC	0.188564	2.51467	3.49556
ITGA5	146.06	284.456	305.846
CPAMD8	0.849979	1.36496	2.36558
LCN12	0.34354	1.01682	0.973544
FGR	0.163151	5.90841	3.9557
IGFN1	0.111311	0.434089	0.176183
TAGLN	46.1202	46.5621	59.9541
SLC9A3R2	87.2378	132.196	137.249
S100P	0	5.78371	8.18559
TIAM1	0.355371	1.58691	2.02026
HELZ2	8.25018	10.5097	18.3512
GPX3	3.75514	11.327	8.11419
RP11-419C23.1	0.0834662	3.76485	6.75357
RP11-790G19.2	3.05848	12.5679	13.3366
ZFP36	82.4213	131.574	125.552
SLC7A6	16.6699	18.2544	33.2087
ATP13A2	11.2996	16.5362	27.5866
DISP2	0.0540554	0.0998982	0.731972
EZR	24.3582	34.6175	48.2908
PLEKHM1P	12.0257	17.4947	20.959
ADTRP	1.81842	3.11831	8.58429
NCF2	0.129259	0.183768	1.80377
S100A14	0.0446691	0.526622	1.56254
CHST3	4.67409	8.50141	11.5875
EXOC3L2	0.0133983	0.0644227	0.437323
FAM65A	54.3652	87.017	122.589
SLCO4A1	12.8863	17.0703	26.6092
MUC4	0.0156058	0.00897557	0.0109616
GRASP	3.93814	7.75026	8.82835
CALML5	0	0.0996986	0.799361
TSKU	15.0007	23.5326	34.7358
KRT16P1	0	1.31985e-07	0.195362
RP11-799O21.1	0.14187	0.865172	1.57866
LGALS7	0	0	0.367274
EFHD1	1.01295	4.1551	7.89272
PTGER1	4.17347	8.52839	8.98617
CNKSR1	0.134907	0.114649	0.563273
SLURP1	0	5.21889	9.65266
DGKA	93.1106	132.636	215.758
CTD-2319I12.1	1.85136	10.4015	15.1331
PLEKHG6	0.192856	0.719133	0.468522
PAK6	0.108212	0.314818	1.51782
FAM83B	0.0124764	0.158363	0.3945
SH3RF2	0.319473	0.700141	3.55185
SLC37A2	6.03774	6.76641	7.55616
EFNA1	0.0339221	0.395557	1.65775
RAB37	0.290112	1.93392	3.87284
PPARGC1B	0.60588	1.9004	2.88376
CLTB	119.605	192.919	314.201
MATN2	1.18365	3.47035	6.5826
GAS7	5.68611	7.20924	9.49257
SLC12A6	10.7479	11.8002	24.2263
TGFA	0.027033	0.147237	2.21945
LPCAT4	48.2864	82.9439	125.001
KCNJ12	0.0740469	0.385195	0.585549
PNMA1	30.8556	41.3079	57.9812
XPNPEP2	0.0517076	0.562887	2.11104
GFRA1	0.0155274	0.436306	0.258239
ACADVL	274.409	515.242	721.702
SUN2	41.4441	48.7081	68.5005
CPLX1	0.449996	0.388471	0.742972
CLCN2	5.39803	7.30825	8.21115
FLVCR2	3.01823	6.09635	9.535
GPR68	3.66816	3.68812	6.31859
ELF4	14.8214	16.1309	20.8647
GAST	0	0.116393	1.09827
MX1	2.97137	4.50467	10.6228
REM1	0	0.0910614	0.875407
TIMP1	2905.55	5943.05	4466.88
MEG3	367.618	513.277	600.082
SEL1L3	1.60462	1.25418	1.37993
HEG1	25.3212	30.3629	75.6947
ALCAM	19.1915	27.3695	42.4705
MUC6	0	0	0.0241995
CHRNA4	0	0.903847	0.599353
BMP1	18.1166	30.128	50.6369
KLK1	0	0.457797	1.33037
CRISPLD2	9.21121	9.52406	10.1122
IRF4	0.00721973	0.193738	0.362162
ZDHHC11B	0.0550141	0.454788	0.93097
GDPD5	0.486298	0.946975	3.83508
CST6	0.262925	1.69599	5.17888
KCNMA1	22.0833	26.8046	29.774
ENG	73.7025	112.604	132.563
GALNT10	7.67501	16.2793	21.3138
RBPMS2	0.071718	0.323799	0.707623
TUBB4B	168.618	269.342	333.397
C12orf56	0.257909	1.1674	2.34778
SH3D21	6.78462	6.57597	8.70952
RP11-48O20.4	0.490994	1.50578	3.88036
FLT1	7.09131	15.0618	24.2986
SMAD7	5.12328	6.70391	9.43299
PNP	42.6955	44.4992	60.1877
KRT81	0.275145	0.0728602	0.0654675
HSPA6	0.230292	0.566114	0.824512
CFD	4.56263	15.3349	13.9296
RNF39	0	0.817391	0.790166
NIPAL3	22.5797	35.6948	50.0251
APOA1	0.101296	0.0453055	0.308568
SLC31A2	8.3671	13.7566	20.8152
MED15	45.1451	65.6772	84.8416
FOXO6	0.0578884	0.198073	0.68689
TRABD2A	3.90835	6.77392	7.5464
GPRC5A	58.6336	110.164	76.7659
PRG4	0.0307585	0.0957816	0.109826
F3	44.5285	73.258	105.501
ITGA9	0.121379	0.509957	0.634469
TRIM7	4.72368	11.5666	21.8127
APOL2	10.3039	15.9637	23.831
ADAMTSL4	59.76	106.895	110.36
SKIL	10.568	10.0986	15.7015
TTYH1	0.0106549	0.120128	0.0724795
SCNN1A	1.05708	1.28993	2.7034
CARNS1	0.0890636	0.191276	0.503261
SYNJ2	10.7768	9.65409	14.8449
PRSS8	0.154229	0.33011	0.318894
PHYHIP	0.191528	0.506547	2.11563
CGN	0.0427682	0.156104	0.65834
MLLT4	23.1471	27.6163	38.2949
RP11-96C23.12	0	1.29698	1.3458
ATG16L1	12.3444	19.891	27.4072
KIF1A	0.0277861	0.100093	0.0393924
SYN1	0.909309	2.48565	4.41832
OAS2	1.52792	2.14687	4.793
GRM4	0.0398268	0.118488	0.40626
FOXQ1	23.2051	19.8899	16.4464
TH	0	0.31539	1.34845
LIMS2	1.21681	5.5003	8.74534
IFIT3	6.69767	6.19609	12.3868
RP11-1023L17.2	0	0.163331	0.718546
MELTF	2.81813	5.23946	8.72182
KCNK6	1.20654	1.68518	3.22086
VWF	0.108783	0.360539	0.557995
AGAP2	0.0499834	0.0901875	0.0974333
SAT1	110.153	122.595	293.061
DPEP1	0	0.101988	0.119531
DIO3	0	0.0703394	0.456334
STARD8	1.37423	2.85636	4.6044
CORO2A	0.602902	1.00492	1.66983
AC009061.1	0.0520574	0.251681	1.83975
PDLIM7	213.514	202.276	227.775
FHDC1	0.0835425	0.321792	0.74865
EHBP1L1	36.1499	57.636	89.9574
LTF	0	0.0272954	0.11732
PTGES	15.2137	30.0101	25.95
RP5-907D15.2	1.14052	4.62957	7.23519
CYP2S1	0.351558	0.593087	2.07087
H1F0	72.3121	69.7761	104.305
SAMD9L	1.77322	3.14956	7.00351
SEMA3G	0.0157655	0.152016	0.0901716
FBP1	0	2.03086	2.27083
PXDNL	0.0857307	0.349607	0.605181
ZNF185	3.64908	4.44468	9.13399
PHLDB2	19.3447	27.8881	47.2977
KIF21A	2.48283	4.2808	8.71609
RP11-492E3.2	0.181919	0.75577	0.739371
CENPT	29.397	50.2936	72.5557
BHMT	0.0369021	0.123402	0.307348
HPCAL4	0.0087433	0.00793758	0.0624126
APC2	0.102832	0.245701	0.185276
SOX15	1.21417	2.69993	4.58329
RAC2	23.5247	23.8721	23.6054
PLIN4	0.259429	0.26791	0.202605
ZBED2	0.0525696	0.111012	0.375459
RAP1GAP	0.091477	0.0585418	0.205872
TIMP3	202.546	391.1	501.923
SIGLEC9	0	0.022388	0.118063
COL9A3	0.97058	1.25677	3.57011
PIM1	8.14956	6.75488	7.42582
PARP9	3.89502	5.3996	11.4001
DRAP1	257.678	332.19	375.063
LINC00302	1.16347	1.97604	2.11238
PRR35	0	0.182594	0.61777
INSC	5.69809	8.23895	16.0933
NFKBIA	53.1805	36.992	89.6899
ID4	1.01799	3.18584	8.67886
MT1A	12.8597	18.9126	19.1259
SH3TC1	3.03337	5.12669	9.97938
ST6GALNAC2	1.31761	5.6565	6.64806
SLPI	0	1.71074	4.82874
KCNA7	0.0355215	0.0673074	0.0582905
NMRK2	0	0.115414	0.284811
ZBTB7B	13.2054	17.6669	24.1916
TYK2	48.8657	68.4897	108.508
ADRB2	1.90651	3.06489	8.8733
TUBA4A	13.5557	22.1676	28.9215
UCP2	1.67238	1.87548	4.30882
DUSP2	1.94751	4.03666	3.62652
HSPB8	0.587351	1.90239	4.00196
ACOT11	1.59644	2.75309	3.44454
SLC8B1	9.50711	23.8159	30.3345
DNPEP	79.4179	87.2189	98.1243
HYAL1	0.157389	1.49787	1.03367
SIRT7	18.1831	27.8522	29.6629
C6orf132	2.35229	2.03694	3.92549
TCF7	5.9073	7.68927	13.4056
TNNT3	0	0.532297	1.81507
TMEM54	14.8003	22.4189	40.8668
SERPINB1	9.34397	11.574	16.4529
GPR4	0.504503	1.41962	2.99784
METRNL	73.7155	78.6685	66.2398
MFSD2A	4.91479	3.03815	7.23218
HBM	0	0	0.25237
ARRDC2	12.0255	15.9933	22.3821
MYO5B	0.404704	0.605245	0.696936
MDFI	0	0.0647631	1.16832
MFAP5	7.99284	21.495	30.3013
PROSER2	3.79856	8.35146	12.7106
GOLIM4	33.8673	47.8031	64.9425
PORCN	17.8571	23.8414	54.2795
MAPKAPK3	63.9308	72.7867	68.9459
TMEM198B	37.2778	60.5218	78.8389
CRYBA2	0	0	1.26982
CEACAM1	0	0.895502	1.31494
RPP25	6.1583	7.64336	7.47433
PNMA2	0.217697	0.572	0.798831
CLDN7	1.79546	7.37868	15.0388
CREB3	35.8884	42.981	49.1313
VSIG10L	2.12471	6.4116	8.77858
CKM	0.0507223	0.984218	4.06447
KLC3	0.143647	0.34866	1.27869
KIAA1671	1.11571	1.51742	2.18847
LSP1	0.721616	0.234614	3.17876
ADAMTSL5	17.346	25.5507	29.3862
S100A3	2.67628	5.09833	12.7033
RAPGEF3	5.81941	5.37173	15.5776
RP11-823P9.3	0	0.0686015	0.226711
ZMIZ1	21.7364	25.7341	36.493
C15orf39	11.7891	15.7618	21.7961
AFAP1L1	3.71209	5.66666	9.47139
EPHA2	18.6357	25.1864	25.7539
KLF13	24.5474	29.2214	42.654
PLCD1	14.9641	20.8536	22.9231
CHD1	19.9144	18.1696	29.5665
UBXN11	6.50468	8.86641	13.2542
DCHS1	3.71863	5.10528	6.73424
CLCF1	14.1194	15.968	20.8217
CCK	34.3296	41.8871	22.3245
IP6K3	2.91143	4.05422	6.27027
UPP1	53.9759	46.3614	57.7468
EPPK1	0.121436	0.367965	0.93885
CTD-3099C6.9	0.759601	1.09758	2.08139
TMEM151A	0.172316	0.269546	0.383553
CALCR	0	0.0954099	0.178897
SYNE2	1.86647	2.44368	5.28365
CTC-529P8.1	0	0.830123	5.44903
ADCY4	5.05066	11.0339	9.71291
SLC12A7	19.8452	26.7737	26.8952
KRT24	0	0.0993587	0.650892
RP11-268J15.5	3.16199	5.27153	7.00426
AC022596.6	0	0	0.554028
ARHGEF1	47.5618	60.4744	85.8874
MISP	0.0277127	0.0753398	0.109086
UNC13A	0.0289748	0.0838849	0.151353
CLSTN3	10.9835	18.7991	21.7887
ADGRD2	0.0581101	0.173189	0.688604
ACAA2	14.7117	20.1364	32.5653
PRTN3	0	0.0799874	0.0455959
IRF1	17.0559	19.7669	32.2157
SYT2	0.0050121	0.0501201	0.372888
CHD5	0.0509745	0.429048	0.431244
TNK2	28.702	38.1245	48.6571
PHOSPHO1	0.110175	0.635281	0.560298
NYNRIN	3.98364	10.9635	12.0761
MUC5B	0.00209309	0	0.0085344
TNFSF9	0.302678	0.34148	0.360462
C14orf132	21.9679	30.3827	32.7985
CIRBP	264.05	248.234	316.239
SPINT1	0.0497646	0.234658	1.54924
NACAD	1.12329	2.41624	4.41131
TBX21	0.0155992	0.268418	1.05033
COL5A1	16.3432	30.5373	55.2205
C14orf80	3.10553	5.29378	10.4549
PTP4A3	1.26666	0.824064	1.44793
BTC	0.0141471	0.141007	0.556006
KLK12	0	0.193706	1.46999
INCENP	9.73747	17.6199	27.1747
CD79A	0.453431	1.31769	1.82501
RP11-380J14.1	0.0579252	0.157797	0.416782
CDC42EP4	24.6708	34.505	51.418
TMEM92	0.0979816	0.172475	0.401736
OAS1	0.528328	0.312852	1.78697
HES1	0.85791	1.60129	11.267
RP11-259P6.2	0.00746237	0.305	0.319588
TNFAIP2	6.1845	16.217	22.4484
WNT2	0	0.406721	0.312768
GRM2	0	0.0896992	0.407464
VSIG2	0	0.384391	0.476952
ABCA12	0.126924	0.148472	0.549603
DKK1	282.159	325.857	360.023
MICALL1	30.8745	29.8322	62.1538
PLBD1	1.08399	3.98404	5.78369
PINK1	38.869	48.5384	49.806
MYOM2	0.879052	2.30005	4.44753
MDGA1	1.48553	2.23075	5.1225
CASZ1	0.00479019	0.0654157	0.273631
PAQR4	3.97195	5.1733	6.14049
TUFT1	3.36083	2.89053	3.94226
HAS1	0	0.0177293	0.330759
RP11-321E2.13	0	0.145691	0.521369
GPR1	10.1083	7.20157	9.25215
ICAM2	2.0641	2.82004	3.34869
PTPRZ1	0	0.11465	0.421867
KCNF1	0.0177073	0.544831	0.758815
LIG1	10.3974	21.8993	25.0727
C16orf74	14.77	12.4627	25.1033
TRIM63	0	0.306587	0.144171
CTD-3128G10.7	0.031908	0.172385	0.228089
REEP4	13.8611	20.907	32.3445
CSPG4	22.1706	32.8931	43.0997
AP003068.22	0.213583	0.452068	0.94834
CORO6	2.52565	5.52339	7.03809
DRC7	0	0	0.147673
PPP2R2C	0.359284	0.347753	1.81626
ESRP1	0.19703	0.265943	0.333224
RP11-667F14.1	0.391618	0.757101	2.28848
S100A4	737.326	902.355	752.895
KIAA1456	3.58949	6.30916	8.38984
C9orf3	7.21179	8.56007	18.9588
RIOK3	31.4605	34.7525	53.5877
MAP3K9	0.113315	0.166269	0.84486
C1QTNF6	10.8767	12.928	16.7135
FAM101A	0.162194	0.502465	0.652785
ARHGAP31	1.24383	2.42124	5.21824
SHANK3	3.05117	3.62614	7.48943
HIVEP1	5.41396	5.28108	7.55443
CDR2L	10.7322	15.0506	18.0545
TECTA	0.117509	0.100068	0.178576
CTD-3065J16.6	0	0.0283213	0.0642271
LGALS4	0.0322409	0.0612378	0.334523
SPNS2	0.0882737	0.521682	1.00715
PLP2	148.8	136.974	154.659
TMC8	0	0	0.570373
FBLN2	50.9452	76.6814	68.9513
SOX13	6.24435	9.99318	17.5451
PAK4	15.8494	22.2205	27.0963
ARRDC1	27.1756	34.5949	34.2934
RASGRP2	0.466253	1.0373	2.17744
DENND2C	1.3799	1.2093	2.35706
SLC6A7	0	0.0284784	0.272446
RARG	30.1157	41.5552	52.7587
PAF1	31.8294	43.0805	54.6507
SCGB3A1	0	0.0993151	1.23036
GLUD1	91.7584	122.971	173.316
PDE10A	0.287848	0.278482	0.680268
RP13-104F24.2	6.5249	15.0708	18.8391
KISS1R	0	0.368752	0.529371
SCN4A	0	0.00442972	0.12191
KLHL21	45.4123	43.5267	51.9104
FAM46B	0.528971	0.324354	0.591925
ITPR3	89.6508	77.1202	67.6728
TBC1D10C	0.0873968	0	0.00882448
WFDC1	0.571502	4.71875	4.41534
UGDH	43.7206	54.3733	57.7276
SLC7A1	33.6596	20.4241	27.7124
ERBB3	0.922771	0.614143	2.04652
PDGFB	0.0797333	0.0906145	0.114532
DUSP7	35.6513	42.9365	63.8257
NFATC1	3.23765	3.79029	5.73138
SYNPO	1.51752	3.99721	6.20951
DIAPH1	26.0881	31.9855	49.975
PRKY	16.468	24.9216	27.2541
FCRLB	1.36029	3.52946	6.87808
RP11-470M1.2	0.217016	0.455978	1.80486
ADAMTS10	4.40702	5.57163	10.7292
LGI3	0	0.0218546	0.4055
MGAT3	0.0152375	0.11763	0.3045
FTCD	1.64854	3.79255	4.30853
EFNA3	0.256593	1.03264	2.20437
PRRX2	15.7477	26.3728	32.0637
C11orf96	3.37369	5.93377	7.68362
MPZL3	0.0482745	0.129655	0.213431
USP54	7.06372	9.11148	9.25157
RELT	4.20395	4.13048	5.75646
PLEC	264.475	396.688	450.226
OSGIN1	3.93927	3.19717	4.18682
NECAB2	0.0262405	0.0775429	1.408
FGFR3	0.0721582	1.0919	2.47958
RP11-443P15.2	1.13203	0.586959	0.520192
PTPRE	0.851759	1.51363	2.94615
AC069513.3	49.4456	60.0374	81.9076
NEBL	1.24775	1.29365	1.63659
TNS1	26.4917	39.1158	44.7303
TICRR	0.499962	1.43512	3.18097
PLK5	0.0735945	0.203476	1.16424
TUSC5	0	0	0.0111196
MGST2	2.3816	6.32512	21.1302
PRSS3	7.96917	12.8169	13.2467
SULT1C2	0.077989	0.480505	1.04094
CLEC3B	1.3024	6.105	19.5708
TRPM4	12.4191	15.0852	30.1223
HSPG2	25.3123	38.2657	54.1567
SLC38A1	48.9802	33.0282	38.6638
RP4-737E23.7	0	0.137427	0.158793
SALL1	13.8337	20.4423	23.6363
HERC6	0.974256	2.12959	4.51891
RNF13	17.0057	20.0846	27.6288
TTC9	0	0.181074	0.361388
CNGA3	0.0406803	0.310012	0.574296
ACTN4	267.749	374.704	430.433
HPSE	0.258891	1.12608	1.75213
KCNT1	0	0	0.0476061
KRT16P4	0	0.102304	1.81994
SCARA3	5.87286	11.0375	17.0654
IRX4	0	0.120896	0.233146
TNNT1	0.667486	3.6784	5.1145
FAM132B	0.437604	0.388232	0.384331
WNT9A	0.913256	2.92301	4.21618
SBNO2	24.3991	27.9604	41.3
UNC5B	25.3249	29.3902	42.4983
NXF3	0	0.406609	0.354954
PXDC1	32.0152	28.3042	37.8708
GRK1	0.104833	0.0219327	0.0370062
CDH11	46.3362	70.2032	88.4938
APOE	18.6124	13.6611	10.1037
RP11-153A23.6	0.121232	0.188747	0.39762
OR7E47P	0	1.77998	1.00626
FGFBP1	0	0	0.130112
CTB-14A14.3	0	0	0
SEMA3B	20.409	36.1673	46.3231
LGALS9	2.03426	3.07637	3.17546
HMCN2	0.0806353	0.304292	0.448102
PTPRU	43.3395	61.4454	78.2275
RCOR1	9.17118	11.892	16.3713
RP11-1089B7.1	0	0.113526	3.81671
ACOT7	47.4157	68.6632	69.9931
CSAR2	0.128961	0.305503	0.498923
HIC2	1.1437	1.45392	1.94547
SLURP2	0	2.56307	4.3559
SMOX	11.9139	13.0056	17.8306
YWHAQ	243.508	311.098	371.971
WFDC12	0.142168	0.129499	0.719357
FAM25C	0	0.956386	12.3342
ALOX12B	0	0.29336	0.838591
MYCL	0.0791099	0.0329525	0.0957684
BHLHE23	0	0	0
SETD1B	6.46033	8.71534	13.0634
COL11A2	1.10228	0.752394	0.930635
FUT1	0.029302	0.318886	0.381176
LRRC8A	41.5502	53.0789	58.1547
PLEKHG3	1.43974	4.41301	8.12272
SLC17A7	0.200842	0.541271	0.674284
CTC-479C5.6	0	0	0.0765147
LLGL2	0.209771	0.755834	1.30171
ADCY3	45.2251	55.0774	68.0429
CD81	652.926	914.582	843.471
MYEOV	10.614	10.9032	12.8746
MSLN	0	0.0380986	0.233566
DDX60	2.62796	2.61955	6.37045
ICAM1	17.2247	11.625	24.9347
MAPK8IP2	0.174631	0.287027	0.489377
FABP3	13.8495	17.6798	14.332
ELAVL3	0.0081783	0.0148523	0.189545
ITPK1	21.8438	29.1244	27.26
PRKCD	22.0716	28.1251	29.5782
CYP3A5	1.67642	3.70982	3.6418
RP11-982M15.6	0.466796	1.11027	0.749146
ROBO4	2.83422	0.910983	0.66954
CPE	8.55328	14.2475	35.6478
GCGR	0	0.0180646	0.118822
CLDN5	0.0943439	0.566426	0.931293
USF1	20.8555	33.5478	51.9778
ARPC5L	41.0996	47.7607	58.7122
SPINT2	0.211665	1.42773	4.05492
NEFM	3.09063	3.57883	7.13489
ASTL	0	0.0909109	0
COL4A3	0.112632	0.587848	0.419191
RACGAP1	10.8984	24.3404	33.7374
CTD-2575K13.6	0.177222	0.178157	0.321501
KCTD15	16.4108	18.804	27.8801
ACHE	0.273022	0.725595	1.35806
TPSB2	0	0.0537881	0.153033
SMAD6	1.21548	4.71209	5.38697
PI4KAP2	20.6389	28.3356	40.2469
CA4	0	0.0880321	0.28754
MFSD14B	21.8129	25.1841	36.6881
DNASE1L2	0.261534	0.301683	1.00351
ARHGEF16	0.103617	0.171171	0.667411
LAPTM5	1.31641	2.01819	8.14847
FGD5	0.0447279	0.564833	0.518393
FAM214B	29.9539	37.5093	39.3293
ALPL	0.413442	0.183719	0.29877
E2F7	9.29987	6.11854	9.67921
RRAGD	10.1595	7.89129	5.7649
AHDC1	12.6783	26.0394	33.3942
VAMP8	0.582855	2.01713	5.07674
CAPS	3.60682	4.98683	6.89619
DAGLB	13.2888	18.3447	19.9004
SDCBP2	3.25277	1.89328	6.53896
MAP7D1	79.0879	99.4879	133.994
RP11-666A8.13	0.113236	0.27963	0.355803
IER5L	23.7715	17.9303	18.7326
NDST1	43.4456	56.0409	89.3401
PCSK7	20.9967	34.9004	40.4735
FAM153A	0	0.22905	0.10177
SEMA7A	25.0499	21.0247	21.2232
MAPK15	1.30635	1.93204	3.3711
PDLIM5	26.4907	34.1501	62.7503
NFATC2IP	21.3624	30.5974	44.0944
HSPA12A	6.93145	10.7077	16.5281
GNPNAT1	36.4993	40.7749	49.1337
P2RX5-TAX1BP3	0.135389	0.220379	0.20457
IL17C	0.133525	0.0783178	0.272917
ESPN	0.119138	0.205664	1.32051
DDHD1	9.41553	9.48147	10.655
ATP1A1	152.87	183.846	201.581
NCOR2	104.699	111.077	142.352
DCK	7.33745	8.36518	11.521
FIGNL2	0.0164875	0.0299416	0.00840641
OLFM1	0.912335	2.17183	2.88602
P2RY6	0.0673249	0.138328	0.32056
LFNG	3.59402	2.63699	6.09279
FAM83F	0.00243482	0.0110435	0.153823
ARAP1	43.1704	62.2655	80.6867
SEMA4B	4.12088	5.9728	12.7073
BCL9L	37.555	66.261	92.4331
IL21R	0.0998143	0.0794113	0.150558
BCL3	25.6699	25.5145	30.3398
ANXA8L1	0	0.247314	2.71951
DNAH17	0	0.0250632	0.00279671
CCNB1	16.9123	38.1527	57.2588
ACP5	4.58167	2.8087	1.79538
B3GNT2	2.84588	3.5903	7.3135
IHH	0	0.0183393	0.22769
MUC12	0.577524	1.47115	3.04835
ALPP	0	0.0705804	0.081622
AP000679.2	0.01966	0.107881	0.160494
LRRC71	0.124615	0.201817	0.977534
IL17RB	0.0408581	0.133526	0.266784
IGSF9B	0.00961873	0.745093	0.576196
CDCA3	3.75331	11.4115	16.1536
TRPM2	0.120865	0.0454082	0.0534626
SLC25A47	0	0	0.0557892
DAB2IP	12.7283	15.5095	35.8318
ZNF324	5.58265	6.59165	8.95694
BCAT1	14.2558	12.4484	17.1148
CTC-526N19.1	0.020181	0.0363431	0.258793
RP11-75C10.7	0.064699	0.115169	0.330989
CEP170B	24.0538	28.8799	41.5043
NATD1	7.73959	8.61354	9.28709
SEPT8	31.8929	47.7234	74.4431
STK10	14.8978	19.7283	26.8899
PCDH7	1.677	2.17883	5.41911
NOV	12.694	16.1607	25.3881
C10orf91	0.0349121	0	0.106975
ZNFX1	18.5437	25.2019	31.8123
AMZ1	0.347661	0.228082	0.493057
SERTAD2	23.3773	19.3074	17.7475
RNF125	1.19839	1.93798	2.95217
MCAM	1.41108	0.398934	0.769799
EMP3	319.805	375.345	360.182
RNF19B	11.0141	12.3307	20.6277
TMEM173	21.8259	35.9645	52.0392
CERS5	27.4872	36.1052	46.4754
IFFO2	6.08245	9.20002	13.9121
FOSL1	191.96	247.019	289.401
CARS	64.0493	52.7523	64.5321
AKT1	98.7465	122.857	144.237
RIPK4	0.0803035	0.209501	0.788257
B4GALNT3	0	0.352617	0.941975
SAPCD2	0.964307	2.06317	1.69774
PAQR7	12.0564	15.0305	16.9273
RFWD3	10.0306	12.2838	16.1091
ATP1A3	0.213684	0.199115	0.197033
TEK	0	0.0744164	0.943699
EHD1	49.4477	53.9922	62.2968
TP53I13	35.9291	39.0972	44.2689
P2RY1	0.0452756	0.195455	0.703967
SEMA3C	31.6744	36.7723	52.4744
RDH13	5.1681	9.09643	12.2279
ESRP2	0.0489019	0.211388	0.60421
NDE1	15.3105	23.2358	46.7816
GABRE	7.79728	9.31565	11.2201
VASP	45.0153	51.8788	75.4746
PRSS22	0.124525	0.298591	0.890389
SSPO	0.0153602	0.166324	0.0410693
ZBTB7A	44.8718	54.1496	58.6823
ANKRD65	0.185859	0.390051	1.16632
VSIG8	0	0.0856634	2.5132
EFNA2	0	0.220034	0.251326
AJUBA	34.5582	31.1822	77.7854
CDC20	6.13683	20.7521	30.1989
LGALSL	1.36283	4.06626	4.45603
CRTAC1	0	0.132666	0.108052
ADGRE2	1.81325	2.69963	4.08067
BCAR3	25.9428	19.1033	26.8911
WFIKKN2	0	0	0
ESYT3	1.28246	3.06491	3.81232
ZNF274	17.5036	15.8079	20.7957
PLIN2	217.004	265.011	268.323
GAREM1	0.834066	1.25086	2.99317
KCNK7	0.0813109	0.184426	0.444672
ADAMTSL2	0.0213342	0.0190606	0.010713
TMC7	0.240526	0.857766	2.6339
MBOAT2	6.74119	8.24836	13.8027
CCND3	45.7367	61.127	63.2666
RTN4RL1	0.043242	0.529582	1.63178
EVPL	0	0.0836808	0.0294491
CELSR1	1.40449	1.86398	4.83407
ANO4	3.50531	5.15387	7.86331
B3GALT4	1.3357	3.85097	5.04707
PLCG2	1.3615	1.27707	2.20954
TCIRG1	90.0616	116.396	139.59
VASN	75.9343	85.7627	66.4795
KIAA1522	3.40318	7.1505	9.65476
HS3ST2	10.6237	8.22832	4.284
NUPR1	32.8781	24.7103	26.7873
TMEM63C	0	0.0589874	0.757362
COL8A2	3.64618	2.84398	6.15512
RP13-143G15.4	1.88495	1.0219	0.91469
SLC38A8	0	0	0.242204
NKX6-2	0	0.114467	0.134941
CD58	3.94149	5.58003	11.5833
RHOC	255.735	358.513	445.854
EREG	10.3725	11.486	20.5156
IFIT2	2.02814	2.40786	4.25756
PLEKHO2	20.2183	27.2797	28.0845
SOX8	4.2632	4.35075	3.95567
APOBR	0.0311597	0.0573212	0.119534
GULP1	12.3306	14.2972	15.6656
EEF1A2	5.86112	9.39074	10.0932
LPCAT3	7.33196	10.1895	16.1772
AQP1	9.88571	10.7492	8.24998
NCAN	0	0	0.0305291
ASPHD2	0.738784	1.81855	2.79879
SLC29A3	1.99848	3.58333	5.21888
FAM89B	48.3652	82.8089	88.9457
RP5-1052I5.1	0.198574	0.389715	0.998498
CD55	72.3892	90.9717	90.6099
CCDC64	0.221291	0.833211	0.774605
CDH15	0.391489	0.0886879	0.406344
MET	21.358	21.168	33.6009
H1FX	64.9141	59.7234	76.8064
ARHGEF10L	8.26985	9.44186	11.5273
DNAJB5	6.40725	6.74823	8.77015
C1QTNF12	3.51037	5.79717	6.68334
EPN1	134.624	160.749	173.083
DOK7	0.0193826	0.0910993	0.0365888
NOL4L	10.2354	13.2909	17.4569
PLEKHB2	52.1936	61.1474	73.1348
UBE2S	66.944	83.0971	105.773
SEC14L1	28.7563	34.4179	39.5249
NEAT1	626.307	850.844	871.361
C12orf50	0.340479	0.579282	1.08924
RP11-180C1.1	0	0.124054	0
CRYBG2	0.846873	0.0703669	1.13015
POC1A	5.7684	9.49262	11.6231
FBN1	30.9192	47.0618	68.1782
BMP8A	0.0247683	0.0223584	0.145102
CDCA8	3.30059	8.07447	10.9097
RP11-73M18.8	11.0738	20.9238	29.3032
SHISA3	0.0835104	1.15121	1.57663
SERPINB5	0	0.0891907	0.175387
EPHB3	0.31175	1.07455	1.93511
SLC10A6	0.93616	1.94232	6.70496
NLRC5	12.1822	17.6407	21.258
ZBTB43	8.35914	7.76118	8.76759
KDM7A	1.45686	0.915794	2.88243
DOCK11	12.475	10.3275	10.2725
SMCO4	3.31435	7.11894	8.53448
RARA	19.8069	25.2783	31.3515
NTSR1	21.3687	26.2381	26.2677
CMKLR1	0.205663	1.25497	1.10759
OVOL1	0	0.237299	1.80401
MYO1G	0.0391963	0.0533485	0.0666356
ITGAX	0.0473025	0.786797	0.386637
PERP	69.8496	75.7519	113.616
CAMK2B	0.125231	0.32543	0.655697
SNAI2	43.2526	41.4275	91.1613
NEURL1B	0.511951	1.63234	2.7139
INPP5J	0.157093	0.0853472	0.436622
SLC6A10P	0.48352	0.805428	0.595695
ODC1	83.2278	92.9631	83.0768
SFTPB	0.128632	0.561127	0.957666
RP11-395B7.2	0	0.467758	0.795679
PMP22	50.9775	66.6969	60.0297
CHGA	0	0.0717975	0.177591
KB-1732A1.1	0.745829	0.330779	1.1881
RAPH1	11.3065	5.20078	8.21403
SLC44A4	0	0.0153961	0.0825094
RYR1	0.012425	0.0111186	0.665214
PLK1	4.961	11.3668	18.715
MAP3K11	17.7502	28.138	34.1692
UNC13D	0.366302	0.413578	0.712017
RAD9A	8.51752	7.35274	12.3505
CSTB	84.4689	153.249	138.653
CELP	0.116969	0.399553	0.313956
LCNL1	0.273663	0.412013	0.53154
LLGL1	16.1952	21.6841	27.9133
PLXNA4	1.33509	1.30885	0.946904
SOAT2	0.160427	0.434517	0.675302
SRPK3	0.159835	0.177384	0.459446
HRASLS2	0	0.723075	10.126
PALM3	0.133988	0.11678	0.0915163
PPT2	19.2505	27.5151	33.4535
GREB1	0.0310278	0.173361	0.102056
DDX39A	40.8769	48.2641	64.9987
RHOF	9.81926	17.0029	16.3319
HYAL2	28.4748	36.8031	38.0366
ATP1B1	4.54353	4.22016	7.79745
TSPAN11	1.98852	2.87	3.89046
ESRRA	48.8467	50.7913	57.3059
C1orf21	10.4832	11.7767	25.1405
ECHDC2	56.7706	76.9203	91.7836
RPS6KA4	21.8822	29.4489	37.6507
GFOD1	1.0305	0.654687	1.02921
OAF	93.7606	109.75	113.955
APOL6	1.60906	1.5573	3.55744
KIFC1	3.91503	8.97578	14.3805
SMIM24	0	0.423483	0.897843
SLC43A2	0.774648	1.9232	3.50412
MLXIPL	0.18361	0.105051	0.41119
C1QL2	0.0200643	0.181422	0.348071
GAK	39.3925	49.8848	66.415
ABI3	0	0.157689	0.170347
GEN1	3.52911	6.10522	7.99121
MICAL3	17.4015	20.6119	32.2938
GPR83	0.0362909	0.0576526	0.0832699
PROCR	23.3405	30.9212	51.5485
ASPG	0.00796401	0	0.0482219
AHNAK2	41.3424	56.6774	52.7036
MAP3K6	21.5572	24.9701	27.1723
GATA5	0	0.0279853	0
PEAR1	13.8353	28.7035	39.6933
GANC	17.7465	18.9695	42.3823
SRC	17.2341	20.1543	40.5734
FXYD3	0	0.795738	3.46088
CDON	0.888806	1.66841	2.38996
CEP72	1.64841	2.51266	5.17921
PLEKHG2	30.0554	39.7978	56.1497
VENTX	0.145103	0.177794	0.21704
P2RY2	0.0193927	0.480067	2.14328
KRT17P2	0.902756	1.23912	0.803223
CFAP157	0.275929	0.26284	0.388001
SERPINB2	15.6041	17.6907	12.878
RP11-167P11.3	1.11943	1.1812	1.75787
GATA2	6.49467	9.28859	9.90362
RBM14	17.9282	27.6452	35.3207
MYO18A	15.5105	26.0825	27.9593
PLEKHG5	13.1687	25.0737	41.7062
CYB5R2	137.661	175.965	206.634
NPPC	0.0433125	0.0388436	0.744808
PLEKHH1	0.301343	0.426414	1.34636
KLC1	106.56	145.28	206.94
GALNT12	11.2069	9.2892	7.28486
HBEGF	2.92426	2.65024	6.89336
CCDC69	0.676862	1.70303	2.33937
MROH6	5.5242	6.05484	5.70967
HMHA1	0.286493	0.426985	0.74709
DUOXA1	0.0330454	0.232817	4.40423
EPHA4	5.39408	6.41103	10.6289
MAPK13	30.7101	48.3504	52.4824
SCEL	0.0169234	0.0815301	0.545379
SLC22A3	1.29362	1.39712	2.84277
AGAP3	51.8817	62.9717	71.0948
CNTFR	0.0216201	0.259979	0.104414
RP11-783K16.5	7.44344	18.4212	28.0743
JPH4	0	0.107504	0.0815502
SEMA3F	7.00219	5.76499	13.2189
TINF2	23.4429	23.2626	34.2779
BAK1	13.9364	19.3956	27.4614
CDH23	0.0341724	0.110741	0.188678
IRF3	64.0938	98.7095	122.032
KLHL30	0	0.0464004	0.0214436
ASAP2	23.5732	25.37	30.536
DDAH2	30.2501	37.8375	36.8105
DGAT1	28.3863	32.5921	37.8844
GLB1L2	0.356046	0.445625	2.06544
RP11-982M15.8	0.0440949	0.134445	0.215378
CAMK2A	0.386872	0.206665	0.618702
LINC00511	1.43566	3.68873	4.81655
BCL6B	0.107541	0.0500529	0.23179
MIOX	1.17823	0.0465499	0.235914
CLIC5	0.0192427	0.0478034	0.158841
WDR62	1.65111	3.1615	4.45103
AOC1	0	0.0743371	0.202136
TPRX1	0.0397841	0.0553566	0.0568808
NRIP3	4.07017	4.66601	5.10815
STX11	0.149942	0.619491	1.57395
SLC8A2	0.0846089	0.118442	0.107302
S100A10	204.152	360.866	613.541
NAGK	42.7194	56.2744	89.0908
FBXO27	4.97063	3.77552	1.71727
FBRSL1	53.6532	52.6178	57.9358
DNAJC10	55.5307	47.3171	63.684
CEP85	3.91333	6.91915	8.1543
FERMT2	31.5616	34.6165	45.5705
CORO1A	0.565799	0.770804	1.65304
REEP1	0.0185117	0.0536641	0.398559
SLC5A10	0.0087433	0.0238127	0.133741
ATAD3B	22.4331	27.8391	28.3854
ARHGEF19	7.58914	7.5861	8.90373
ABCA7	2.15433	5.7064	7.32117
GLI1	0.10432	1.16133	1.52029
ATP2A3	2.14947	1.36791	0.798249
GJB3	0	0.334481	1.91484
ZNF432	9.27211	14.35	19.6833
RP11-229P13.5	0	0.508851	1.06477
AC084125.4	0.780506	1.21811	2.0986
KRT13	0	0.119625	2.6407
C10orf105	0.016353	0.185613	0.308498
KIF18B	1.6903	4.28888	5.54903
ELN	0.464586	0.47546	0.523512
PLCB3	27.1015	50.3351	70.3026
CYP4B1	0	3.30445	1.77957
MLKL	10.5846	16.9644	17.7978
CPNE8	4.6506	7.67678	13.4887
DAPK1	0.629	1.02807	1.53025
IFITM10	0.517708	0.611142	0.979883
OSR1	24.756	38.8243	71.9145
FMNL2	36.5608	48.0046	57.0751
ADGRL1	1.74015	3.22828	4.95219
MICALL2	14.3669	19.8179	27.4581
LHX4	0.181609	0.0179676	0.040329
TPRA1	43.3928	47.1122	43.5899
PTK2B	1.53418	2.48881	7.39395
ECT2	13.7412	19.2326	27.4515
FBXL6	21.3726	18.5493	23.1845
KAZALD1	5.84225	7.0334	6.45276
AC124944.3	0	0.53338	0.0937182
RP11-497H16.6	0	0.10207	0.399067
TRIM53	0	0.0495745	0.121076
GBX1	0	0	0.147358
CD24L4	0.440914	16.0083	31.4672
INF2	69.4094	95.4496	101.867
EML1	14.6441	15.8526	18.5282
ABHD5	27.4961	23.9066	26.6036
RP11-602M11.3	0	0.114949	0.305545
RP11-54O7.3	0.0374832	0.136086	0.412222
RASD1	1.96029	1.72693	2.68409
SLC2A13	4.21445	3.76722	5.59794
RP6-65G23.3	0	0	2.78115
TES	19.4275	17.6041	39.0884
WDR45	73.4477	83.7315	111.707
CPNE9	0	0.0358036	1.55458
RP11-704J17.2	0.280411	2.38358	3.20001
CBLB	8.98583	8.67353	14.3297
KDM4E	0	0.0469592	0.0529358
EPS8L1	3.77979	4.20526	8.55813
GSKIP	9.87398	11.6421	16.505
ZNF365	0.656852	2.28213	2.21246
EFCAB4A	2.08745	0.971072	1.69152
KAZN	9.66907	11.5889	13.0304
CCDC84	12.8818	15.5636	23.4043
IRF6	0.0445617	0.066586	1.00515
MFAP2	102.728	115.571	138.268
NUP50	22.9553	29.1359	34.7596
IGSF8	15.3034	17.4246	19.9302
ACAP3	64.2896	98.2415	116.336
LAG3	0.0268485	0.0376813	0.281347
SLC35A3	10.4375	10.3367	19.3002
SERPINB6	97.1758	107.482	132.951
TRIM47	10.7249	11.3158	21.7875
UTF1	0	0	0.0393733
TRIM36	0.570572	0.979928	1.43072
RGL3	3.82288	5.01335	8.99763
RRM1	24.1156	30.0958	48.9729
AC124944.2	0.0390098	0.0705599	0.437873
RP11-432M8.16	0	0	0
FOS	9.16466	26.6176	26.3158
BCL2L11	1.61106	1.76611	3.28603
SBF1	47.044	49.8131	56.4285
FAM107A	0.0116898	0.127419	0.652477
WARS	133.359	78.1704	107.383
EVA1C	7.51726	10.6124	13.2731
IL36RN	0	0.0536369	0.178252
PTTG1IP	122.434	153.045	170.516
COX6B2	0.100732	0.62728	1.49556
PI4KAP1	8.81221	11.8134	14.9939
TGFB1	50.276	62.8652	97.0646
RBM47	0.295766	0.333343	0.61786
HCCS	22.2099	25.8976	36.2146
FIBCD1	2.66705	7.84914	9.95238
GLCE	6.8269	8.77362	12.5234
B4GALNT4	3.99632	7.80788	9.56212
B3GALNT1	6.28687	7.41594	9.60962
CDK18	0.0377888	0.300824	2.10195
SPIB	0.0406437	0.119857	0.074864
C10orf95	0.0873096	0.209851	0.237719
ZMIZ2	45.4907	57.1288	65.334
RASL10A	0	0.103241	0.619442
CALM1	139.77	199.578	252.516
SCUBE2	0.29483	0.658501	1.27561
KLF3	15.5931	19.5043	31.843
ZNF219	41.604	56.7669	83.7659
CTD-3252C9.4	9.80358	7.38808	9.93542
ELOVL1	104.697	118.345	124.888
THEM6	6.43135	7.94728	10.1719
CBARP	16.3247	17.4004	14.9385
KLHL29	5.48896	7.42028	14.4417
ABTB1	23.9544	29.3997	38.8117
KIAA1549L	1.66117	2.38454	4.19
ALYREF	62.3035	72.0113	90.7196
ARNTL	6.94771	7.41542	11.046
TTC39B	5.50457	3.63239	6.5583
DLL1	0.380219	2.18764	4.29633
PMEPA1	3.79922	4.79326	7.88842
GRHL1	0.643553	0.943749	1.83565
IFI44	1.95405	1.65896	5.96268
CSRP2	6.96105	6.46355	23.9507
KCTD5	15.7885	17.6492	24.0047
FCHO1	0.593177	1.12004	0.726208
DOC2B	0	0.0751794	0.662923
RNASE7	0	0.136835	1.74615
XAF1	7.76602	9.13359	21.7942
OLFM2	0.286254	0.349205	1.79002
CD9	142.493	234.855	197.721
TMEM109	42.2902	56.03	61.5225
GBP3	8.16071	13.9561	23.2036
CHST6	0.0776463	0.212524	0.231281
CPEB4	8.25777	12.2345	16.0224
ISOC2	44.8159	42.0617	55.4689
RARRES3	1.25785	4.29921	6.98463
HEXIM1	11.2601	19.5008	25.2784
APOL1	0.910667	1.06097	2.47423
ACKR1	0	0.0554697	0.187835
LCE3D	0	0.391291	0.363255
KLF9	29.6793	24.9279	31.5542
RP11-848G14.5	0	0.0286947	0.12959
CAPN15	42.8665	55.8807	62.3824
KCNK12	0	0.155517	0.194303
CTBP2	59.4297	74.1631	89.5866
AQP6	0	0.101258	2.62124
ADRA2A	0	0.00947682	0.223705
LMTK2	3.09055	3.09082	3.93245
HS3ST6	0	0.587903	3.19667
CDYL	15.8421	17.9886	24.4201
CGNL1	0.112485	0.103594	0.739792
LGALS7B	0.383343	0.223019	1.36016
KIF7	10.223	12.0989	13.6175
CTSD	402.479	407.289	342.794
EZH2	3.44317	6.03933	8.19341
SNHG15	34.5038	38.2646	47.5622
JHDM1D-AS1	0.475459	0.746549	2.06418
MUC3A	0	1.07978	1.86756
TROAP	3.3123	9.00605	10.6816
ZFP36L2	74.4249	89.4305	137.107
CLIC4	125.99	145.101	173.807
GJB4	0	0.0889214	0.800819
VIPR2	0	0.0269267	0.0292097
KPNA2	48.0572	58.9166	83.0476
ADAMTS17	0.278201	0.196191	0.403865
XPOT	99.8672	57.9279	67.7548
FKBP2	105.01	116.474	136.974
PER3	1.47462	1.49965	1.65725
ZNF554	2.10989	2.46675	2.80624
KRT18	17.8587	22.6257	34.9502
GABRB3	0.138357	0.53378	0.313575
PKMYT1	4.05165	10.3356	14.8593
FOXI2	0	0	0.0125151
MMRN2	1.14293	1.28488	2.237
TPCN2	10.0115	10.3971	15.5356
SMG9	24.2349	25.3665	38.9164
RP11-800A3.4	0	0.254914	0.895913
LCAT	30.5166	41.6489	55.4408
AKR1C1	4.39742	7.87903	13.2536
BAIAP3	0.286241	1.01472	2.29273
VIL1	0.0294745	0.0106371	0.0782743
CALCOCO1	91.0017	115.129	133.802
TACC3	9.95716	24.667	31.3442
SLC25A37	30.0572	37.1339	44.0592
CRY1	6.94374	4.24755	6.60959
GRK6	26.1876	24.8088	26.8256
USB1	23.2977	28.2806	43.5492
SIGLEC15	0.365619	0.961309	1.68447
CABP7	0	0.0109735	0
PSTPIP1	0.0209839	0.193577	1.90755
PLCD3	79.5799	90.5238	85.8324
RAE1	26.3588	26.819	33.5074
ZNF385A	14.0048	24.2171	32.8908
RP5-908M14.10	0.486643	0.287941	0.377631
POLR2A	50.4201	74.9472	110.994
KLF4	55.6004	66.4099	99.0889
LAD1	0	0.484147	2.99317
AC004870.5	0	0.0482166	0
FA2H	0	0.135537	0.39035
KIF1C	101.636	126.407	112.514
HUNK	0.0582001	0.359282	0.110951
LAMA5	8.75649	23.909	30.6182
IFI6	20.2969	16.2178	43.7398
TNFSF10	0.0781136	0.259375	2.21803
ASPM	2.40262	5.7228	8.14358
CKMT1B	0.0764523	0.111879	0.729248
SCUBE1	0.00385822	0.0386029	0.115265
DNAJC1	16.3848	13.9856	17.1473
SLCO3A1	4.1395	4.71397	6.98395
STK38L	6.52603	7.17477	10.0904
EXOC3L1	0	0.192349	0.586987
MRGPRF	38.4588	57.2199	44.4191
SLC6A9	10.2016	2.06295	4.43908
SPATC1L	23.0365	24.8235	19.2032
PIEZO1	87.5837	118.482	143.253
BLOC1S3	11.7084	10.961	13.54
CTDP1	12.2359	13.5422	17.1643
SLC39A4	9.38796	11.6365	9.46837
SOX11	0.261011	0.328329	0.518904
KDM2A	26.2397	32.8161	44.2532
MFSD13A	2.56097	3.57407	3.25565
SEMA6D	1.1824	2.65277	5.87521
ADRA2B	0	0	0.0238835
OSTF1	26.6532	32.0661	45.2091
RP4-555D20.2	8.61558	8.1151	7.76857
SBK3	0	0.0621122	0
RP11-21M24.1	1.41951	3.28668	4.60389
LINC00842	0.0414761	0.0501147	0.654893
LTBP3	142.825	226.895	235.461
XIRP1	0	0.0057643	0.0157549
LMNTD2	0.729378	1.0132	1.99088
ATP6AP1	64.5496	71.8204	76.378
UPK3B	0.220744	0.328422	0.230529
NPY1R	0.0130839	0.0237197	0.0921928
C9orf142	24.673	27.6837	32.7238
TMEM51-AS1	0.0430324	0.211318	0.262605
BTN3A3	4.51929	6.392	10.2587
PHLDA2	116.833	137.706	134.483
SERINC5	7.41562	6.66411	10.9712
KCTD1	13.1379	17.1213	28.6235
PLK2	19.845	36.3275	74.0451
MEG9	3.42308	3.30807	5.38632
RP11-223C24.1	0	0.509938	1.5539
RP11-560I19.4	0	0	0.0784082
ADGRB1	8.10127	8.86707	10.5716
KIF26A	2.07233	3.34699	2.93861
CSAD	32.7236	44.4749	55.299
PSD4	1.75496	2.08737	3.05003
FGF18	0.0414055	0.0935768	0.274653
CA5B	5.10006	6.15613	9.36263
FAM180B	0	0.0488794	0.105736
PRTG	2.02246	2.51331	2.23405
CSK	46.6369	58.7371	67.8177
RASGEF1B	0.135311	0.0995517	0.577164
C11orf95	18.9282	23.9636	28.7455
ANO8	3.85059	5.21164	4.93724
ALDH1A3	2.23555	2.5761	3.30159
PYGB	73.3184	103.157	132.208
ARL6IP1	49.9129	62.8022	77.6267
BCORL1	3.06184	5.88182	5.10372
FBXL16	0.840716	2.2492	2.77969
POLE	15.2338	16.8421	21.1257
PLA2G15	17.0869	23.3279	19.9537
TMEM191B	0.587353	1.04462	1.21945
PARP14	7.85017	8.84109	14.4117
RUSC1	17.4476	26.4688	38.1185
TCERG1L	0	0.0415816	0.0156117
TBC1D24	8.58677	15.3334	14.6192
DNM2	65.3605	80.1869	105.675
NPLOC4	32.3564	38.8917	51.963
ABCA2	38.3453	53.0593	59.9179
FOXF2	23.7172	29.952	36.414
DPCR1	0	0.0272734	0.00738619
TTC39A	0.771317	0.568471	0.746831
SPRYD3	31.4294	40.0469	54.1597
AZGP1	0.166713	0.0557776	0.204313
KCTD9	22.1619	24.6042	38.9363
PAQR3	14.4717	13.3521	17.423
COBL	0	0.0828632	0.0963712
RP11-261N11.8	0	0.0109557	0.119159
AQP5	0	0.0266243	0.93705
PDK2	16.9602	26.8827	33.0836
ECI1	37.4303	37.6469	45.6776
HHIPL2	0.329832	0.763189	0.706439
BGN	57.0847	66.547	62.4363
TMEM191C	0.345001	1.35022	1.38513
RASSF5	0.526295	0.577067	1.51456
IRF7	3.38798	3.62939	6.60338
TAP2	20.0901	22.0882	51.7817
CHRNA7	0.209558	0.160439	0.264451
SLC22A18AS	0.549275	0.528469	0.924839
SMPD3	0.0857833	0.13106	0.285448
MCM4	33.806	44.6924	61.1638
EN2	0.023175	0.0420361	0.070911
DUSP1	74.3201	98.8434	111.626
CYCS	67.3302	67.0967	89.4069
SHC1	294.395	431.014	473.942
PLEKHM1	44.8128	48.1386	48.7562
KNSTRN	18.3239	19.5232	23.1713
MED29	16.8515	23.5468	24.8104
MYH14	0.0218752	0.0697448	0.213758
ZIC2	0.189216	0.0482184	0.149229
NCAPG2	5.4545	10.2887	12.633
ABCG2	0.921822	0.65368	1.88275
MBD3L2	0	0.165691	8.61288e-07
PPP1R1B	0	0	0.0345502
SPECC1	0.411574	0.550761	1.44809
UTRN	17.3217	22.8417	28.1967
TTC22	0.0189759	0.0171648	0.171458
PLEKHH2	3.87088	6.99196	15.4898
CEP131	8.25339	11.2079	11.3881
AKAP8	23.6466	24.3147	30.3063
RAB11B	59.552	74.7863	90.3945
CHRD	0.526055	0.556166	0.723378
MCOLN1	20.5884	21.5216	28.8868
TNK1	0.33286	0.172542	0.845538
RP11-429J17.8	0.363938	0.299493	1.22255
KIAA1161	0.202702	0.626914	1.12879
LMTK3	0.0698606	0.176236	0.192205
RP11-813I20.3	3.36499	4.29689	2.11942
B3GALT5	0.297866	0.47746	0.477786
CASC5	1.12237	2.47135	3.71568
GPR37L1	0.0116125	0.0211099	0.0474011
UPK1B	0	0.0200003	0.0482134
PAM16	77.8215	72.32	71.8637
PHF7	6.48248	7.85279	8.68971
TYRO3	19.1536	23.1242	19.1076
KIF5B	47.4635	48.4896	69.1896
RASL12	1.17819	3.58361	2.55273
LUZP1	12.1998	13.1096	30.1252
CDC6	3.91893	5.64446	6.51559
RAB10	79.2357	118.63	180.512
DOT1L	18.5887	14.5868	14.383
FGF19	0	0.0149068	0.0839913
ZNF841	17.1697	22.2162	21.837
WDR90	23.8532	28.1406	35.8105
CA7	0	0	0
RFLNB	20.6397	21.1981	41.4602
TECPR1	14.0333	17.599	21.2158
SGCG	0.570829	0.257537	0.423793
TULP4	7.94447	5.77774	9.7918
FOXK1	16.2318	20.2531	26.7891
ACO2	58.5231	71.4514	75.2896
SHISA7	0	0	0.0355896
SERTAD1	13.37	20.2543	26.1995
BIRC5	5.14192	14.4302	19.1605
FAM126B	2.00121	2.53929	3.23428
NET1	47.2769	65.592	110.179
RP1-122P22.4	0.0255182	0.314513	0.812275
RP11-802E16.3	11.6037	29.5114	49.9308
TIAF1	0.437827	0.737485	0.655323
TIMELESS	6.01111	7.64478	10.8404
MAPK14	25.9846	34.1394	42.5344
YKT6	62.0353	68.1943	91.9231
FNIP2	5.99768	7.16106	8.49982
INPP1	37.5098	42.4446	51.0729
FRMD4B	0.107749	0.363559	3.70769
RP11-432M8.8	0	0.307349	0.944446
THBD	4.76529	8.82204	9.95123
SEMA4D	0.253145	0.699914	1.15026
KLF8	6.0028	8.49817	10.8713
RP13-25N22.1	0.0358252	0.0486271	0.0365534
FICD	6.73916	3.95933	4.1942
HLA-F	0.788134	2.64244	5.38476
PASK	1.72543	2.1664	3.91379
SNED1	20.8773	32.5352	36.1505
RP13-1032I1.7	1.43582	1.57997	2.03846
CROT	5.65228	8.67162	20.836
CACNB1	6.7492	6.38687	7.94424
FOXN1	0	0.0887259	0.536769
FBXO2	6.46432	7.3775	6.62705
B4GALT4	13.4144	14.1673	16.9326
EFNB2	19.421	13.2328	13.3255
TMBIM1	138.796	192.133	187.823
CRMP1	0.129385	0.247903	0.3303
GGH	14.1022	14.6806	20.0559
CNR1	0.0577253	0.148324	0.167538
GNLY	0.396333	0.614153	0.413385
SMEK1	30.5607	33.4949	47.7751
OBSCN	3.4102	2.79035	3.14084
ITGB5	71.5019	75.8713	71.6313
RP11-517C16.2	0.489457	0.815348	1.20094
HAP1	0.106796	0.343271	0.74497
HCP5	0.0994526	0.135055	0.422775
ZBTB42	2.24298	1.82033	2.15322
FOSB	1.68189	2.63895	3.46453
VWA1	0.952846	1.2543	3.22163
SSBP4	149.171	163.296	134.473
HES4	9.01072	7.64858	18.8855
H2AFX	29.5364	42.0956	49.3202
PRAMEF1	0	0.0297693	0.0969137
SLAMF9	0	0	0.194775
UBR1	8.57791	9.85478	14.6488
TPPP3	0.558496	1.57216	4.00871
LYPD2	0	0.818588	1.23705
SLC25A29	31.3692	36.9927	41.1893
DTX3L	5.31489	6.86836	10.2312
ADAM15	73.5597	104.841	109.123
MIR22HG	35.7162	30.5677	43.8927
SEC22C	24.857	30.6146	32.2231
MKNK2	117.85	152.615	140.969
CTSV	0.274446	0.44692	3.76968
ST3GAL4	28.4529	32.5358	33.3394
SLCO2A1	0.137858	0.307804	2.15415
WASH2P	11.4922	16.001	18.5373
GIPC1	76.1356	91.1544	110.811
RP11-432M8.13	0	0	0.190316
CRHR2	0	0	0.257072
SMIM5	0	0.156005	0.155975
RP11-45M22.2	1.45078	1.847	2.41827
KIF11	2.56741	5.5602	9.40219
WNT7B	0	0.162834	0.146207
CXCR3	0	0.0234125	0
FUT7	0	0.0146849	0.0165515
LHX3	0	0	0.224566
ZNF783	14.0289	14.376	18.9302
TNNI3	0	0.277109	0.133996
SOX18	0	0.16058	0.181388
SLC34A2	0	0.0916099	0.401347
MSI1	0.240084	0.108802	0.136054
CRNN	0	0.23555	0.709379
SH3GLB2	74.7153	81.1989	74.7652
HACD2	9.30527	10.5746	15.8538
CD7	5.59667	6.71891	4.01668
RP11-223C24.2	0	0.129284	1.07308
EXOC3L4	0.0176735	0	0
RP11-286H15.1	0.112937	0	0.23083
WDR34	15.6121	19.0056	25.2729
NXPH3	0.018689	0.0338139	0.00756356
CAB39	41.5378	45.2728	61.2819
CRB2	0	0.0179368	0.090709
HLA-C	28.868	37.9516	50.8064
CTSL	509.431	598.639	400.111
PTGDS	10.0566	19.5875	21.1123
LTB4R	2.5249	2.9334	6.57937
ARL4D	10.4666	13.5751	20.3276
HM13	170.19	175.27	185.197
RP5-1039K5.12	13.5395	12.5126	25.419
TNFAIP8L3	10.4659	10.2375	8.3359
BAG3	43.4826	56.3267	89.5693
OSTM1	29.0891	26.4859	30.8529
TM4SF19	0.030373	0.168803	1.566
PYROXD1	8.50561	7.24062	11.1568
NBEAL2	10.7286	10.4222	11.5502
RHBDF1	81.9468	99.3076	117.203
GRN	249.268	330.599	366.494
GPR20	0	0.0759792	0.0860333
RP11-496I9.1	0.111351	0.195238	0.450626
GJB5	0	0.11512	2.18691
TLDC1	26.0226	26.4834	34.8174
CDC25B	68.851	84.4155	79.769
KHNYN	40.5505	47.6353	55.827
MFSD7	5.44692	5.01708	5.22828
ECEL1	0	0	0.0177864
MCU	13.2115	14.4445	17.4023
GFPT2	15.9382	38.8833	41.8792
CCDC15	1.18949	1.17576	1.37458
PAQR5	9.12907	8.65693	8.45666
EFS	12.1512	14.4395	14.827
FSTL3	60.5261	63.439	81.3757
ZNF562	9.73614	9.30322	9.77669
LY6G6C	0	0.541732	2.77815
DPF1	1.04263	2.33693	4.23089
SLC51B	0.0995292	0.356232	0.203497
CTCF	12.1299	13.942	19.1271
OGDH	41.2185	55.7003	61.0067
NCAPD3	9.40906	11.2182	17.6525
AC003092.1	6.18354	8.9701	7.64658
TONSL	3.93395	6.01745	6.46386
MLF1	3.71592	3.95031	5.42617
RXRA	21.5854	25.3896	29.7887
IZUMO4	3.17976	3.71494	5.09564
AIRE	0.052244	0.137413	0.395439
SGPP2	0.0118575	0.0543745	0.187087
TRAF3IP2	32.4207	29.5463	45.3145
GTPBP1	20.1346	21.8329	21.6733
GPR17	0	0.0179589	0.101331
ETFDH	14.025	16.6448	23.518
RP11-672A2.2	0	0.350409	0.473322
SPHK1	57.0002	48.8295	82.3033
PLD4	0.0117344	0.0426558	0.053839
RNF225	0.0466353	0.125324	0.190664
TPO	0.0214091	0.158843	0.409255
TRIM49B	0	0.0249706	0
EPX	0	0	0.0301043
FKBP1B	3.60222	8.8138	16.1907
INO80C	9.31594	11.202	15.6451
ANKRD9	23.7083	21.8473	18.425
OSBPL11	5.28922	5.28098	7.42847
SYNJ1	3.388	4.5341	6.61476
SPAG1	0.77658	0.980085	1.46422
H2AFY	80.8315	96.7132	196.836
PI16	0.135375	0	0.234056
DOK5	0.135547	0.106246	0.457986
CDH16	0	0.0183095	0
ATP1B2	0.0125354	0.0341264	0.0384427
CDC34	62.8039	68.2696	70.7771
CCNF	2.18768	4.24154	5.19806
AUTS2	3.1911	3.79278	6.33497
MAL2	0.0282726	0.172475	0.602605
TMEM11	18.1409	22.8039	25.3351
DNAJC9	10.1948	16.6027	21.9182
CLSPN	1.69512	2.73525	5.27973
CHMP4C	1.29898	1.37756	2.34486
KIFC3	56.0601	52.1791	56.1681
CDK2AP2	27.7281	17.482	24.3441
TRIM49L2	0	0.0170435	0.123254
CEP55	3.77806	7.71758	14.6811
CADM4	2.67177	3.25072	3.61239
SHCBP1	1.95277	6.51811	9.95373
FANCI	8.21711	10.81	15.5523
RP11-54H7.4	0.0466191	0.258792	0.490185
ZNF655	32.1238	31.2533	48.8005
GABRD	0.0402811	0.0909925	0.14796
ZNF83	39.1633	49.7008	54.5662
TRIM17	0.101574	0.065429	0.197134
ANXA8L2	0	0	1.98617
RP11-284F21.8	0.0684896	0.0616282	0.139174
RP11-114H24.5	0.0109988	0.0607364	1.41234
ZNF212	6.94592	5.73061	9.60121
CACNA1I	0.0128819	0.010433	0.0740691
DPYSL3	9.04022	14.9672	21.474
EPM2A	5.03565	3.63731	5.05049
AC024560.3	14.0258	16.4903	19.8895
FOXL1	14.2956	14.0127	18.1738
RN7SKP106	0.706855	3.00208	4.03826
DCAF15	13.0462	16.249	23.8465
TMOD1	0.447312	0.988504	1.2975
CTBP1-AS	0.0301408	0.00912888	0.0717217
LILRB2	0	0.0770667	0.0878022
TK1	8.66856	18.201	29.1929
UBE2C	13.6631	29.0849	40.6911
SLC9A3R1	9.38461	13.6414	31.1886
LSMEM2	0	0.0514633	0.0582842
NIPAL4	0.0361285	0.205382	2.48368
SNX21	16.2848	24.5708	26.4217
RASA4	4.38202	4.59922	9.02487
CA2	0	0.0487034	0.306027
PITPNM3	0.567804	1.00806	0.899441
FGF4	0	0	0.104838
MALL	0.276495	1.0214	1.25848
DOCK8	0.0763477	0.204572	0.363425
SCRIB	56.2898	65.6809	74.1004
RP11-81K2.2	0	0	0.0335364
TRIM51BP	0	0.0860463	0
STAB1	0.0284338	0.0835916	0.0385087
TNFAIP1	21.7384	33.2494	40.1625
CYP2W1	0.102278	0.0898949	0.0717536
RP11-30K9.6	0.555696	0.695205	0.693534
SCNN1G	0.0223913	0.121861	0.23979
PDZD2	0.274085	0.612165	1.16486
TET3	1.28116	1.49498	1.83722
SDHAP1	20.0071	26.8609	34.0666
MGEA5	59.0828	87.4085	106.909
CMTM6	23.4935	26.5377	39.6204
FXYD5	250.385	277.072	219.547
MAP3K8	0.991751	0.811248	2.25477
PRSS27	0.866677	0.645477	1.09491
ARL16	29.4963	33.6342	39.4333
KRT23	0.058528	0.168345	0.295616
DCUN1D2	12.7135	12.844	16.5099
KRT15	0.698286	1.78721	4.61337
ST3GAL1	12.1424	10.7016	14.0063
RHOD	14.961	19.9166	20.0752
GADD45B	19.1214	23.0433	31.4913
TMEM181	22.3296	24.4775	30.974
RNPEP	45.2385	58.0569	69.1239
TLX2	0	0.0172789	0.0194927
EDIL3	0.103057	0.436578	0.852174
PLBD2	52.7505	77.3898	76.7678
FNBP4	90.8597	64.0079	87.4989
ESAM	0.0681996	0.102682	0.196721
SMC4	22.5652	29.1251	56.6885
KRT17	7.93423	12.5498	16.7733
TFPI2	236.655	239.328	197.273
SLC43A3	37.4667	29.8678	28.2528
RP11-64C12.8	0.137814	0.428678	0.63469
GADD45G	0.457677	0.290355	0.479017
ARTN	0.909467	0.693805	3.35266
CDCA2	1.89815	3.4719	5.43004
GRIN2D	2.49071	1.95959	2.13833
ACSS2	23.4574	29.6279	36.2932
SIRT6	26.0197	32.7883	43.3754
SERTAD4	0.132852	0.560987	1.86864
RP11-178C3.5	0	0.0236296	0.07953
RP11-432M8.11	0	0.728455	0.868948
JAM3	24.1228	27.8423	36.9007
GTSE1	1.69226	6.46804	10.1406
KREMEN2	0.0462612	0.0469592	0.377476
ALAS1	31.1994	32.8434	35.1102
ATP4B	0	0	0
FAM110C	0.0104148	0	0.0426108
FAM25A	0	3.50559	11.3288
C14orf159	37.8047	48.0096	46.9479
TNXA	0	0.166904	0.46317
RP3-324O17.5	1.94082	0.92213	3.33504
RP11-807H22.4	0.0859822	0.151946	0.968816
KCNC3	0.105875	0.17435	0.146738
IL15RA	4.77577	8.24912	9.30062
PELI1	5.14831	5.48497	10.0752
ZFAND2A	20.5533	18.6242	23.8876
KRT16P3	0	0.0384316	0.107299
CTD-2378H7.2	0.173067	0.91166	0.534754
EVPLL	0	0	0
MGAM	0.0623073	0.0187809	0.0420878
MMP21	0.0215073	0.0194371	0.109746
CASKIN2	4.63212	6.94735	7.77615
NDRG4	2.3862	3.16508	5.41775
IRAK3	5.14313	7.71536	12.7649
FCHSD2	14.6078	17.0329	19.0652
CEACAM7	0	0.0146355	0.109138
RP11-88I21.1	0	0	0.28053
NPW	9.92228	8.22076	3.94819
ULK1	18.9158	26.2381	37.8191
TSTA3	46.7701	50.4001	56.1855
GPT	0.134976	0.345237	0.459687
SCT	0	0.175649	0
SH3PXD2A-AS1	0.1277	0.190924	0.603252
FOXI3	0.0285381	0.0159518	0.0726314
RP11-616M22.5	0	0	0.435489
CCNA2	3.84761	10.6007	14.188
PGBD5	0.107941	0.121703	0.247941
FAM134B	0.999346	1.09354	0.793908
BAHD1	8.92722	12.6887	13.4916
KLHL26	2.91116	3.64919	2.64184
CCDC93	24.0633	30.6937	30.2971
MIR378A	4.78163	0	5.93016
NCCRP1	0	0.131684	0.509375
SAP30BP	56.8674	58.574	75.1825
RP11-554D14.4	0	0.0408154	0.372405
WASF2	37.6228	46.3703	59.7069
RBFOX3	0.0272441	0.0362299	0.0657316
LDLRAP1	8.54519	12.6983	16.2069
LYNX1	18.4151	21.1935	21.1493
LYNX1	18.4151	21.1935	21.1493
LYNX1	18.4151	21.1935	21.1493
KCNQ2	0	0.168423	0.570196
CHUK	9.71294	9.71322	13.9534
C1orf159	7.379	9.02342	11.1557
DSC2	0.00306052	0.0145421	0.499905
CTB-25J19.1	0	0	0.524912
ELFN1	2.53973	2.89449	4.54143
C18orf8	17.9692	17.4887	22.8101
ADAM8	11.721	12.5577	5.96333
WASH7P	9.43052	12.1534	13.563
RP11-982M15.7	0.266979	1.32474	1.62539
SH3BP2	24.7284	30.6278	40.1224
KLK6	0	0	0.118024
PCYT1A	38.9528	44.4902	61.0801
STRIP2	10.0467	8.80871	11.3375
MUC5AC	0	0	0
ANO9	0.0188889	0.218862	1.21127
AP002954.3	0.90129	2.43862	4.07239
CAPN5	16.3666	29.8205	30.2065
OSBPL2	16.3258	15.3238	17.551
RP11-295K3.1	6.26924	4.32183	5.49135
LTB4R2	1.29741	1.84399	6.19157
KLF7	7.60492	6.19277	13.5552
PLCL2	2.62031	3.90104	5.53155
MPRIP	111.391	153.062	203.461
CCNK	41.2301	40.2677	61.2226
USP1	7.87749	7.80253	12.7942
FLT4	0.278015	0.421164	0.616559
RP11-252M21.1	0	0.289033	0.516848
DPY19L1	15.5205	17.822	23.712
CHAD	0	0	0.0245116
AC002467.7	1.84522	3.64697	7.86334
ARHGAP11A	10.9232	15.9647	20.802
TMEM40	0.244489	0.406593	6.27123
PSEN1	22.5572	28.1917	33.8168
KCNN3	0	0.00526904	0.008851
KIF23	7.79513	13.2908	21.9999
EPB41	4.42645	3.59822	4.10272
AC147651.3	0.123189	0.121898	0.182753
TRAPPC10	12.5256	13.3438	16.8562
GRIN3B	0.805039	2.15732	3.06623
CLCN1	0	0.0112927	0.3524
ALOX15B	0.393243	1.19855	1.06679
ITGAM	0	0.226776	0.07786
NDOR1	13.6155	15.3448	23.1748
C6orf141	52.0405	65.8884	80.3418
RP11-497H16.2	0	0	0.113082
ESPL1	2.07443	3.89894	4.22823
LVRN	0.310999	0.382582	0.502207
ZNF114	0.0663951	0.381336	0.320024
EPOR	5.2793	7.32604	7.09061
ATP6V1C2	0.0637767	0.467482	0.727065
HLA-A	97.6858	129.009	159.192
SSBP3	29.8708	31.1487	40.7485
KIFC2	37.0142	42.3439	44.8122
KRT16P2	0	0	0.434374
RP11-77H9.2	1.69846	4.02558	5.3148
AC027601.2	0	0	0
PSD	2.41698	3.36564	3.01607
RP11-1263C18.3	0	0	0.152952
VAV2	13.9621	17.5105	21.3269
HIST3H2BB	0.239494	0.0930356	0.200181
KCNK1	6.20497	8.82038	11.9188
CHFR	18.4897	20.9726	29.6231
SNAI1	1.91483	2.55902	3.04609
ERAP2	7.0797	9.66966	17.7832
RASIP1	0.714053	0.668055	0.461663
MUL1	17.275	17.6003	22.1447
NTRK3	0.00749599	0.0419782	0.15094
FZR1	21.5189	25.4867	29.6562
RP11-350J20.12	0	1.62903	3.69076
NCKAP1	72.4827	68.3811	97.513
SLC24A4	0.0260928	0.0634887	0.123282
FAM53B	6.97576	9.14007	11.9217
IBTK	21.2606	16.921	23.5157
RPS6KA1	0.871017	1.15776	2.73168
TMEM132A	10.3464	11.6333	30.1311
SPAG5	5.23201	11.4772	16.6328
SFXN3	61.6875	70.9209	74.2025
S100A11	854.353	1085.29	1518
RP11-93B14.6	0.0640021	0.0771269	0.108861
CTD-2256P15.1	0	0.0666783	0.0769744
FMNL3	8.89659	9.52692	16.0079
FRRS1	1.46651	2.24531	4.72219
LRWD1	15.1286	15.0328	19.9101
TMIE	0.128832	0.0465025	0.210423
AC006262.5	0.267059	1.43264	2.67878
SSH2	7.62452	9.5387	12.1858
GJA4	0	0	0.0877003
RP11-65J3.1	1.78979	3.67619	8.99148
SS18	50.8511	54.4538	83.3973
LYN	7.73813	8.07974	13.4467
GBA	74.4031	64.8346	57.0337
CMIP	24.3015	23.0603	36.617
CTD-2267D19.3	5.95526	7.31058	8.24866
PTRH1	20.8462	21.8273	22.3889
MRGPRE	0.244331	0.247623	0.0935583
FEN1	9.37451	11.8593	18.6569
FAM109B	10.6941	9.74958	12.655
KRT4	0	0	0
RP11-735A19.2	0	0	0.0219748
SSTR3	0	0.105637	0.0290584
CABLES2	4.02603	3.37302	3.92377
ATG2A	22.2896	20.3868	19.3737
RAET1E	0.194363	0.613868	2.64811
GSG1L	0.00785436	0.00713282	0.0178862
IL36B	0	0.465588	0.265255
SRMS	0	0	0
PRMT8	0	0.0930753	0.226309
RP11-98L5.4	0	0	0
ZBTB46	0.412908	0.821433	1.07326
ADIRF	70.0843	161.721	226.217
KRT8	15.3596	12.3005	13.996
SMPDL3A	8.13622	8.47872	11.9221
HMCN1	0.211838	0.751975	1.42692
NOVA2	0	0.00886177	0
BIN1	36.4426	40.4137	42.8634
OAS3	1.46943	2.28873	6.22362
AC025335.1	3.71886	2.96853	4.07574
ZNF778	4.48115	5.73826	7.37454
TMEM80	14.3704	14.6652	24.3069
PACSIN1	0.101094	0.0917627	0.08435
AC141586.5	6.11314	4.76742	6.36461
STAC2	0.0544358	0.0990131	0.0552918
CHST11	2.35957	2.91567	4.27461
SIGIRR	15.4092	14.221	18.4328
MARCKSL1	8.57924	9.70329	19.9554
HRH1	0.727806	1.47354	2.09971
ABCB8	14.5713	19.3532	25.5519
CYTH1	8.26548	10.5711	13.3567
CDHR4	0.0162557	0.0294368	0.510191
MLC1	0	0.0782582	0.0888261
POLH	11.0193	21.3005	22.8886
IQCG	4.37131	5.70261	8.51162
CYB561D1	5.39498	6.42683	9.25701
CHD7	1.74152	1.21786	2.35138
PODNL1	1.52073	3.93222	5.94174
NODAL	0	0	0.0514945
TMEM127	27.2572	36.5194	41.8094
HIPK3	16.546	18.6243	25.9385
RDH10	5.8675	8.54427	6.33533
NRP2	2.88514	2.67953	6.10687
MKNK1	21.7085	25.5671	32.1054
RP11-432M8.12	0	0.0812679	0.188889
SLC6A19	0	0	0.0455637
TRIM39	8.68818	7.80485	10.8316
EPB41L4B	0.0583787	0.0441503	0.208376
LRRC4B	0.056343	0.133795	0.0684458
FRYL	12.8983	15.153	27.5576
TRAFD1	10.1998	19.679	22.8094
WNT1	0	0	0.0382574
ZNF503	8.20943	11.5641	12.8971
TUBA1C	340.567	413.413	522.086
GATA6	0.398268	0.291735	0.863665
ALPK1	3.01427	3.71393	5.94563
TRIM48	0	0	0.0908593
ZDHHC11	0.596912	0.894507	3.7347
BRWD3	2.51528	1.8751	2.88028
CAPN3	4.47543	9.53105	19.1897
KIAA1524	3.89733	5.19472	9.62543
AKR1C2	1.33246	2.48704	9.12734
IFIT1	1.73924	1.43509	3.59721
C9orf16	66.496	81.1351	79.3951
C20orf24	63.9792	78.0661	90.2909
STYK1	0.119185	0.199207	0.854241
SIGLEC16	0	0	0
CES1	0	0.0408492	0.359019
PCDH9	1.41665	1.68325	2.07008
CDCA5	4.25876	8.09974	11.8365
PDZD7	0.862528	0.994191	0.902428
NANOS1	0.69035	1.23942	0.871318
C4orf3	52.8493	72.7306	102.669
CYP4F22	0	0.0549237	0.0336264
SMTN	95.6831	128.854	173.491
SLC27A4	10.6211	12.5945	16.3752
ATG4B	61.4985	65.6614	81.3321
NDUFA13	183.158	211.416	203.194
TRIM11	19.3902	21.2706	25.7722
HMOX1	14.6467	20.8705	24.5584
DRGX	0	0.0132099	0.074372
RRP9	31.9035	31.6081	37.414
MT1B	0	0	0
KIF22	15.5208	23.9195	29.9271
PPIC	9.53833	14.8643	20.4976
GMPPB	14.6113	13.0186	15.1844
MAP4K1	0.236384	0.852949	0.595584
URGCP	18.0336	26.0032	28.7602
PAEP	0	0	0.0600931
SOST	0	0	0.0179725
PTPN1	27.9262	32.7322	51.449
CNOT6	8.35378	7.24962	12.0974
CYB561D2	9.49504	10.1683	14.0738
MUC2	0	0.0196396	0.076564
GPR75-ASB3	0	0	0.717068
PLEKHF1	11.8382	8.2436	6.61651
ATCAY	0.0309787	0.0372256	0.0978128
LGALS9C	0	0.415972	0.659641
GALR2	0.0634339	0.0571216	0.194332
MESDC1	6.44322	6.61141	9.26177
POU2F1	1.23662	1.12937	2.05437
NHLRC3	8.2647	10.225	11.8686
ERF	52.6017	47.8257	63.8341
SLC4A2	57.2623	64.6725	67.0522
PYY	0.794883	0.542562	1.0045
BEGAIN	0.624408	0.441151	0.866914
NNT	28.8485	35.1871	60.6792
CACNA1G	0.16756	0.274842	0.232494
RIMS4	0	0	0.0450524
CYP27C1	0.196328	0.194876	0.376795
PRKD2	17.576	31.077	33.821
[truncated: 56,703 more rows]
