# Supplementary material for: p73 regulates epidermal wound healing and induced keratinocyte programming
Source: PLoS One. 2019 Jun 19;14(6):e0218458. doi: 10.1371/journal.pone.0218458 (PMC6583996; doi:10.1371/journal.pone.0218458)
Supplement: S5 Table — (XLSX) [file pone.0218458.s011.xlsx]

## Sheet: Table S5
S5 Table. Gene set enrichment analysis of the top 250 iKC (PC1) genes from HDFn cells infected with control, KLF4 + ∆Np63α & control, or KLF4 + ∆Np63α & ∆Np73β; related to Fig 4
A. Enriched GO Categories
#	Database	Gene Set ID	Description	C	O	E	R	p-value	FDR
1	GO-BP	GO:0008544	epidermis development	455	39	6.06	6.43	<2.2E-16	<2.2E-16
2	GO-BP	GO:0043588	skin development	409	36	5.45	6.61	<2.2E-16	<2.2E-16
3	GO-BP	GO:0043062	extracellular structure organization	400	33	5.33	6.19	<2.2E-16	<2.2E-16
4	GO-BP	GO:0030198	extracellular matrix organization	347	32	4.62	6.92	<2.2E-16	<2.2E-16
5	GO-BP	GO:0030216	keratinocyte differentiation	295	29	3.93	7.38	<2.2E-16	<2.2E-16
6	GO-BP	GO:0009913	epidermal cell differentiation	348	30	4.64	6.47	4.44e-16	4.67e-13
7	GO-BP	GO:0070268	cornification	111	18	1.48	12.17	6.88e-15	6.2e-12
8	GO-MF	GO:0050839	cell adhesion molecule binding	478	30	5.59	5.37	4.91e-14	5.83e-11
9	GO-CC	GO:0031012	extracellular matrix	496	26	4.26	6.11	1.14e-13	8.81e-11
10	GO-CC	GO:0001533	cornified envelope	65	12	0.56	21.51	2.79e-13	1.08e-10
11	GO-BP	GO:0031424	keratinization	219	22	2.92	7.54	1.78e-13	1.41e-10
12	GO-CC	GO:0062023	collagen-containing extracellular matrix	366	21	3.14	6.69	6.01e-12	1.55e-09
13	GO-MF	GO:0005201	extracellular matrix structural constituent	158	17	1.85	9.2	4.63e-12	2.75e-09
14	GO-CC	GO:0005911	cell-cell junction	441	20	3.78	5.28	1.27e-09	2.46e-07
15	GO-CC	GO:0044420	extracellular matrix component	49	8	0.42	19.03	8.17e-09	1.26e-06
16	GO-BP	GO:0031581	hemidesmosome assembly	12	6	0.16	37.54	4.51e-09	3.16e-06
17	GO-CC	GO:0005913	cell-cell adherens junction	110	10	0.94	10.59	3.62e-08	4.65e-06
18	GO-BP	GO:0050673	epithelial cell proliferation	372	21	4.96	4.24	2.77e-08	1.75e-05
19	GO-CC	GO:0008305	integrin complex	32	6	0.27	21.85	2.72e-07	3.01e-05
20	GO-BP	GO:0034330	cell junction organization	285	18	3.8	4.74	5.28e-08	3.03e-05
21	GO-CC	GO:0098644	complex of collagen trimers	19	5	0.16	30.67	4.6e-07	4.1e-05
22	GO-CC	GO:0098636	protein complex involved in cell adhesion	35	6	0.3	19.98	4.78e-07	4.1e-05
23	GO-BP	GO:0018149	peptide cross-linking	60	9	0.8	11.26	9.21e-08	4.51e-05
24	GO-BP	GO:0001649	osteoblast differentiation	203	15	2.7	5.55	9.3e-08	4.51e-05
25	GO-BP	GO:0001503	ossification	371	20	4.94	4.05	1.28e-07	5.76e-05
26	GO-MF	GO:0031994	insulin-like growth factor I binding	12	5	0.14	35.62	1.54e-07	6.11e-05
27	GO-MF	GO:0030020	extracellular matrix structural constituent conferring tensile strength	37	7	0.43	16.17	2.06e-07	6.12e-05
28	GO-CC	GO:0030057	desmosome	25	5	0.21	23.31	2.01e-06	0.000156
29	GO-CC	GO:0005788	endoplasmic reticulum lumen	306	13	2.63	4.95	2.42e-06	0.00017
30	GO-MF	GO:0005520	insulin-like growth factor binding	28	6	0.33	18.32	7.21e-07	0.000171
31	GO-MF	GO:0045296	cadherin binding	315	16	3.68	4.34	9.51e-07	0.000189
32	GO-BP	GO:0043616	keratinocyte proliferation	40	7	0.53	13.14	8.69e-07	0.000365
33	GO-MF	GO:0005178	integrin binding	127	10	1.49	6.73	2.43e-06	0.000413
34	GO-CC	GO:0005882	intermediate filament	195	10	1.67	5.98	7.18e-06	0.000462
35	GO-BP	GO:0007160	cell-matrix adhesion	216	14	2.88	4.87	1.23e-06	0.000485
36	GO-BP	GO:0048871	multicellular organismal homeostasis	470	21	6.26	3.35	1.35e-06	0.0005
37	GO-CC	GO:0005581	collagen trimer	87	7	0.75	9.38	9.81e-06	0.000583
38	GO-CC	GO:0030055	cell-substrate junction	411	14	3.53	3.97	1.25e-05	0.00068
39	GO-CC	GO:0005604	basement membrane	91	7	0.78	8.96	1.32e-05	0.00068
40	GO-BP	GO:0050891	multicellular organismal water homeostasis	64	8	0.85	9.38	2.04e-06	0.000714
41	GO-BP	GO:0001525	angiogenesis	487	21	6.49	3.24	2.37e-06	0.000754
42	GO-BP	GO:0030856	regulation of epithelial cell differentiation	138	11	1.84	5.98	2.39e-06	0.000754
43	GO-BP	GO:0030104	water homeostasis	68	8	0.91	8.83	3.25e-06	0.000953
44	GO-BP	GO:0034329	cell junction assembly	235	14	3.13	4.47	3.33e-06	0.000953
45	GO-BP	GO:0045601	regulation of endothelial cell differentiation	32	6	0.43	14.08	3.54e-06	0.000971
46	GO-BP	GO:0062012	regulation of small molecule metabolic process	344	17	4.58	3.71	3.79e-06	0.000995
47	GO-BP	GO:1901342	regulation of vasculature development	313	16	4.17	3.84	4.8e-06	0.00121
48	GO-BP	GO:0050678	regulation of epithelial cell proliferation	318	16	4.24	3.78	5.86e-06	0.00142
49	GO-BP	GO:0050679	positive regulation of epithelial cell proliferation	183	12	2.44	4.92	6.39e-06	0.00149
50	GO-MF	GO:0048018	receptor ligand activity	468	18	5.47	3.29	1.01e-05	0.0015
51	GO-BP	GO:0061436	establishment of skin barrier	21	5	0.28	17.87	6.86e-06	0.00154
52	GO-CC	GO:0045111	intermediate filament cytoskeleton	232	10	1.99	5.02	3.24e-05	0.00156
53	GO-CC	GO:0005925	focal adhesion	404	13	3.47	3.75	4.64e-05	0.00211
54	GO-CC	GO:0005924	cell-substrate adherens junction	407	13	3.49	3.72	5.01e-05	0.00215
55	GO-BP	GO:0031589	cell-substrate adhesion	332	16	4.42	3.62	1.01e-05	0.00219
56	GO-BP	GO:0033561	regulation of water loss via skin	23	5	0.31	16.32	1.11e-05	0.00233
57	GO-BP	GO:0045667	regulation of osteoblast differentiation	110	9	1.47	6.14	1.63e-05	0.00331
58	GO-CC	GO:0005583	fibrillar collagen trimer	11	3	0.09	31.78	9.72e-05	0.00375
59	GO-CC	GO:0098643	banded collagen fibril	11	3	0.09	31.78	9.72e-05	0.00375
60	GO-BP	GO:0050768	negative regulation of neurogenesis	278	14	3.7	3.78	2.25e-05	0.00443
61	GO-MF	GO:0019838	growth factor binding	138	9	1.61	5.58	3.56e-05	0.00471
62	GO-BP	GO:0010721	negative regulation of cell development	319	15	4.25	3.53	2.55e-05	0.00488
63	GO-BP	GO:0046394	carboxylic acid biosynthetic process	400	17	5.33	3.19	2.7e-05	0.00488
64	GO-BP	GO:1904018	positive regulation of vasculature development	178	11	2.37	4.64	2.71e-05	0.00488
65	GO-BP	GO:0016053	organic acid biosynthetic process	401	17	5.34	3.18	2.78e-05	0.00488
66	GO-BP	GO:1901652	response to peptide	487	19	6.49	2.93	2.95e-05	0.00502
67	GO-CC	GO:0031252	cell leading edge	393	12	3.37	3.56	0.00015	0.00551
68	GO-BP	GO:0030278	regulation of ossification	183	11	2.44	4.51	3.5e-05	0.00582
69	GO-BP	GO:0001101	response to acid chemical	332	15	4.42	3.39	4.05e-05	0.00654
70	GO-BP	GO:0010837	regulation of keratinocyte proliferation	30	5	0.4	12.51	4.35e-05	0.00686
71	GO-BP	GO:0032963	collagen metabolic process	97	8	1.29	6.19	4.57e-05	0.00697
72	GO-BP	GO:0051961	negative regulation of nervous system development	297	14	3.96	3.54	4.64e-05	0.00697
73	GO-BP	GO:0045683	negative regulation of epidermis development	17	4	0.23	17.66	6.36e-05	0.00933
74	GO-MF	GO:0008083	growth factor activity	163	9	1.91	4.72	0.000129	0.0154
75	GO-BP	GO:0045682	regulation of epidermis development	82	7	1.09	6.41	0.00011	0.0158
76	GO-BP	GO:0045669	positive regulation of osteoblast differentiation	58	6	0.77	7.77	0.000119	0.0166
77	GO-BP	GO:0001655	urogenital system development	326	14	4.34	3.22	0.000125	0.0168
78	GO-BP	GO:0044342	type B pancreatic cell proliferation	20	4	0.27	15.01	0.000126	0.0168
79	GO-BP	GO:0050810	regulation of steroid biosynthetic process	84	7	1.12	6.26	0.000129	0.0169
80	GO-BP	GO:0072001	renal system development	289	13	3.85	3.38	0.000139	0.0177
81	GO-BP	GO:0030857	negative regulation of epithelial cell differentiation	38	5	0.51	9.88	0.000141	0.0177
82	GO-BP	GO:0044706	multi-multicellular organism process	218	11	2.9	3.79	0.000168	0.0208
83	GO-BP	GO:0003158	endothelium development	117	8	1.56	5.13	0.000172	0.0208
84	GO-BP	GO:0045109	intermediate filament organization	22	4	0.29	13.65	0.000186	0.0221
85	GO-BP	GO:0030574	collagen catabolic process	41	5	0.55	9.16	0.000203	0.0237
86	GO-MF	GO:0001968	fibronectin binding	26	4	0.3	13.15	0.000222	0.024
87	GO-BP	GO:0045216	cell-cell junction organization	153	9	2.04	4.42	0.000213	0.0244
88	GO-BP	GO:0085029	extracellular matrix assembly	23	4	0.31	13.06	0.000222	0.0248
89	GO-BP	GO:0048771	tissue remodeling	154	9	2.05	4.39	0.000224	0.0248
90	GO-BP	GO:0035690	cellular response to drug	349	14	4.65	3.01	0.000254	0.0268
91	GO-BP	GO:0046886	positive regulation of hormone biosynthetic process	10	3	0.13	22.52	0.000261	0.0268
92	GO-BP	GO:0002934	desmosome organization	10	3	0.13	22.52	0.000261	0.0268
93	GO-BP	GO:1900739	regulation of protein insertion into mitochondrial membrane involved in apoptotic signaling pathway	24	4	0.32	12.51	0.000264	0.0268
94	GO-BP	GO:1900740	positive regulation of protein insertion into mitochondrial membrane involved in apoptotic signaling pathway	24	4	0.32	12.51	0.000264	0.0268
95	GO-BP	GO:0001936	regulation of endothelial cell proliferation	125	8	1.67	4.8	0.00027	0.0268
96	GO-BP	GO:0007044	cell-substrate junction assembly	95	7	1.27	5.53	0.000277	0.0268
97	GO-BP	GO:0007157	heterophilic cell-cell adhesion via plasma membrane cell adhesion molecules	44	5	0.59	8.53	0.000285	0.0268
98	GO-BP	GO:0042476	odontogenesis	126	8	1.68	4.77	0.000285	0.0268
99	GO-BP	GO:0044262	cellular carbohydrate metabolic process	271	12	3.61	3.32	0.000288	0.0268
100	GO-BP	GO:0043491	protein kinase B signaling	232	11	3.09	3.56	0.000289	0.0268
101	GO-BP	GO:0045766	positive regulation of angiogenesis	160	9	2.13	4.22	0.000297	0.0272
102	GO-BP	GO:0097186	amelogenesis	25	4	0.33	12.01	0.000311	0.028
103	GO-MF	GO:0004252	serine-type endopeptidase activity	182	9	2.13	4.23	0.000296	0.0293
104	GO-BP	GO:0006563	L-serine metabolic process	11	3	0.15	20.47	0.000356	0.0316
105	GO-BP	GO:0046885	regulation of hormone biosynthetic process	26	4	0.35	11.55	0.000364	0.0319
106	GO-BP	GO:0031346	positive regulation of cell projection organization	365	14	4.86	2.88	0.000399	0.0341
107	GO-BP	GO:0007229	integrin-mediated signaling pathway	101	7	1.35	5.2	0.000403	0.0341
108	GO-BP	GO:0045765	regulation of angiogenesis	283	12	3.77	3.18	0.000427	0.0341
109	GO-BP	GO:0045104	intermediate filament cytoskeleton organization	48	5	0.64	7.82	0.000431	0.0341
110	GO-BP	GO:0030260	entry into host cell	134	8	1.78	4.48	0.000432	0.0341
111	GO-BP	GO:0044409	entry into host	134	8	1.78	4.48	0.000432	0.0341
112	GO-BP	GO:0051806	entry into cell of other organism involved in symbiotic interaction	134	8	1.78	4.48	0.000432	0.0341
113	GO-BP	GO:0051828	entry into other organism involved in symbiotic interaction	134	8	1.78	4.48	0.000432	0.0341
114	GO-BP	GO:0002064	epithelial cell development	206	10	2.74	3.64	0.000451	0.0349
115	GO-BP	GO:0045446	endothelial cell differentiation	103	7	1.37	5.1	0.000454	0.0349
116	GO-BP	GO:0007178	transmembrane receptor protein serine/threonine kinase signaling pathway	328	13	4.37	2.98	0.000471	0.0356
117	GO-BP	GO:0045103	intermediate filament-based process	49	5	0.65	7.66	0.000474	0.0356
118	GO-BP	GO:0001844	protein insertion into mitochondrial membrane involved in apoptotic signaling pathway	28	4	0.37	10.72	0.000488	0.0359
119	GO-BP	GO:0001570	vasculogenesis	75	6	1	6.01	0.000489	0.0359
120	GO-BP	GO:0043434	response to peptide hormone	418	15	5.57	2.69	0.000501	0.0363
121	GO-BP	GO:0022617	extracellular matrix disassembly	76	6	1.01	5.93	0.000525	0.0373
122	GO-BP	GO:0046683	response to organophosphorus	138	8	1.84	4.35	0.000526	0.0373
123	GO-BP	GO:0006024	glycosaminoglycan biosynthetic process	106	7	1.41	4.96	0.00054	0.0379
124	GO-BP	GO:0034332	adherens junction organization	139	8	1.85	4.32	0.000552	0.0383
125	GO-BP	GO:0030336	negative regulation of cell migration	252	11	3.36	3.28	0.00058	0.0397
126	GO-BP	GO:0030213	hyaluronan biosynthetic process	13	3	0.17	17.32	0.000604	0.0403
127	GO-BP	GO:0043568	positive regulation of insulin-like growth factor receptor signaling pathway	13	3	0.17	17.32	0.000604	0.0403
128	GO-BP	GO:0001935	endothelial cell proliferation	141	8	1.88	4.26	0.000607	0.0403
129	GO-CC	GO:0030027	lamellipodium	187	7	1.6	4.36	0.00117	0.0409
130	GO-BP	GO:0046890	regulation of lipid biosynthetic process	178	9	2.37	3.8	0.000647	0.0425
131	GO-CC	GO:0043202	lysosomal lumen	94	5	0.81	6.2	0.00129	0.0435
132	GO-BP	GO:0006023	aminoglycan biosynthetic process	110	7	1.47	4.78	0.000675	0.0435
133	GO-BP	GO:0045665	negative regulation of neuron differentiation	217	10	2.89	3.46	0.000677	0.0435
134	GO-CC	GO:0016328	lateral plasma membrane	56	4	0.48	8.32	0.00135	0.0435
135	GO-BP	GO:0019218	regulation of steroid metabolic process	111	7	1.48	4.73	0.000712	0.0454
136	GO-BP	GO:0051204	protein insertion into mitochondrial membrane	31	4	0.41	9.69	0.000727	0.0458
137	GO-BP	GO:0007179	transforming growth factor beta receptor signaling pathway	182	9	2.42	3.71	0.000759	0.0466
138	GO-BP	GO:2001212	regulation of vasculogenesis	14	3	0.19	16.09	0.000762	0.0466
139	GO-BP	GO:1901386	negative regulation of voltage-gated calcium channel activity	14	3	0.19	16.09	0.000762	0.0466
140	GO-BP	GO:0031667	response to nutrient levels	483	16	6.43	2.49	0.000777	0.0467
141	GO-BP	GO:0045778	positive regulation of ossification	82	6	1.09	5.49	0.000787	0.0467
142	GO-BP	GO:0042303	molting cycle	113	7	1.51	4.65	0.000792	0.0467
143	GO-BP	GO:0042633	hair cycle	113	7	1.51	4.65	0.000792	0.0467
B. Enriched Pathways
#	Database	Gene Set	Description	C	O	E	R	p-value	FDR
1	Reactome	R-HSA-6809371	Formation of the cornified envelope	129	20	1.96788	10.1632	4.88498e-15	6.73639e-12
2	Reactome	R-HSA-1474244	Extracellular matrix organization	301	25	4.59172	5.44458	3.62543e-12	2.49974e-09
3	Reactome	R-HSA-6805567	Keratinization	214	20	3.26454	6.12643	7.56093e-11	3.31319e-08
4	Reactome	R-HSA-2022090	Assembly of collagen fibrils and other multimeric structures	61	12	0.930548	12.8956	9.6104e-11	3.31319e-08
5	Reactome	R-HSA-446728	Cell junction organization	91	13	1.38819	9.36469	1.02162e-09	2.81763e-07
6	Reactome	R-HSA-446107	Type I hemidesmosome assembly	11	6	0.167804	35.7561	4.98043e-09	1.14467e-06
7	Reactome	R-HSA-1474290	Collagen formation	90	12	1.37294	8.74037	1.03234e-08	2.03371e-06
8	Reactome	R-HSA-216083	Integrin cell surface interactions	85	11	1.29666	8.4833	5.96237e-08	1.02776e-05
9	Reactome	R-HSA-1500931	Cell-Cell communication	129	13	1.96788	6.6061	7.61374e-08	1.16659e-05
10	Reactome	R-HSA-1442490	Collagen degradation	64	9	0.976312	9.21836	4.80629e-07	6.62787e-05
11	Hallmark	HALLMARK_EPITHELIAL_MESENCHYMAL_TRANSITION	epithelial mesenchymal transition	200	19	5.65564	3.35948	2.35895e-06	0.000117947
12	Reactome	R-HSA-1474228	Degradation of the extracellular matrix	140	12	2.13568	5.61881	1.42448e-06	0.000178578
13	Hallmark	HALLMARK_APICAL_JUNCTION	apical junction complex consisting of adherens and tight junctions	200	18	5.65564	3.18266	9.66951e-06	0.000241738
14	Reactome	R-HSA-8948216	Collagen chain trimerization	44	7	0.671215	10.4289	4.02336e-06	0.000462352
15	Reactome	R-HSA-3000157	Laminin interactions	30	6	0.457646	13.1106	5.03421e-06	0.000534014
16	Reactome	R-HSA-1650814	Collagen biosynthesis and modifying enzymes	67	8	1.02208	7.8272	7.48768e-06	0.000737536
17	Reactome	R-HSA-418990	Adherens junctions interactions	33	6	0.503411	11.9187	9.0416e-06	0.000831224
18	KEGG	hsa04512	ECM-receptor interaction	82	9	1.30647	6.88881	5.39225e-06	0.00169856
19	KEGG	hsa04974	Protein digestion and absorption	90	9	1.43393	6.27647	1.16807e-05	0.00175951
20	KEGG	hsa04115	p53 signaling pathway	72	8	1.14714	6.97386	1.67573e-05	0.00175951
21	Hallmark	HALLMARK_P53_PATHWAY	p53 pathway	200	16	5.65564	2.82903	0.000132712	0.00221187
22	Reactome	R-HSA-3000171	Non-integrin membrane-ECM interactions	59	7	0.900038	7.77745	2.95686e-05	0.00254845
23	Reactome	R-HSA-3000170	Syndecan interactions	27	5	0.411882	12.1394	4.77682e-05	0.00386996
24	Reactome	R-HSA-421270	Cell-cell junction organization	64	7	0.976312	7.16984	5.05143e-05	0.00386996
25	Reactome	R-HSA-2214320	Anchoring fibril formation	15	4	0.228823	17.4807	6.24625e-05	0.00453346
26	Reactome	R-HSA-381426	Regulation of IGF transport and uptake by IGFBPs	125	9	1.90686	4.7198	0.000120819	0.0083305
27	KEGG	hsa05412	Arrhythmogenic right ventricular cardiomyopathy (ARVC)	72	7	1.14714	6.10212	0.000136598	0.0107571
28	Panther	P00034	Integrin signalling pathway	166	12	3.58959	3.343	0.000135863	0.0131787
29	Hallmark	HALLMARK_MTORC1_SIGNALING	mTORC1 signaling	200	14	5.65564	2.4754	0.00136651	0.0170814
30	Reactome	R-HSA-8875878	MET promotes cell motility	41	5	0.62545	7.99424	0.000373293	0.0245129
31	KEGG	hsa04514	Cell adhesion molecules (CAMs)	144	9	2.29428	3.92279	0.000458237	0.0288689
32	Reactome	R-HSA-351906	Apoptotic cleavage of cell adhesion proteins	11	3	0.167804	17.878	0.000525475	0.0329377
33	Reactome	R-HSA-6803211	TP53 Regulates Transcription of Death Receptors and Ligands	12	3	0.183059	16.3882	0.000692808	0.0415383
34	Hallmark	HALLMARK_CHOLESTEROL_HOMEOSTASIS	cholesterol homeostasis	74	7	2.09259	3.34514	0.00456202	0.0456202
