# Supplementary material for: p73 regulates epidermal wound healing and induced keratinocyte programming
Source: PLoS One. 2019 Jun 19;14(6):e0218458. doi: 10.1371/journal.pone.0218458 (PMC6583996; doi:10.1371/journal.pone.0218458)
Supplement: S6 Table — (XLSX) [file pone.0218458.s012.xlsx]

## Sheet: Table S6
S6 Table. HaCaT p63 (AF1916) ChIP-seq genomic binding sites, related to Fig 4
Chrom	Start	End	Name	Score	Strand	Fold Change	pValue	qValue	Peak
chr1	961238	961409	HaCaT_p63_AF1916_ChIP_1_peak_1	60	.	3.64772	9.43387	6.05089	83
chr1	1153310	1153539	HaCaT_p63_AF1916_ChIP_1_peak_2	198	.	9.34658	23.5775	19.8585	112
chr1	1186359	1186541	HaCaT_p63_AF1916_ChIP_1_peak_3	165	.	8.44207	20.2378	16.5779	81
chr1	1356732	1356983	HaCaT_p63_AF1916_ChIP_1_peak_4	407	.	11.7255	44.8116	40.7644	139
chr1	3601939	3602123	HaCaT_p63_AF1916_ChIP_1_peak_5	125	.	8.38977	16.1358	12.5726	126
chr1	3615605	3615970	HaCaT_p63_AF1916_ChIP_1_peak_6	548	.	15.6519	59.0758	54.8484	164
chr1	3633541	3633787	HaCaT_p63_AF1916_ChIP_1_peak_7	623	.	20.5763	66.6553	62.3405	127
chr1	3633890	3634178	HaCaT_p63_AF1916_ChIP_1_peak_8	471	.	14.1845	51.2802	47.1452	133
chr1	4705220	4705384	HaCaT_p63_AF1916_ChIP_1_peak_9	92	.	7.81785	12.6877	9.21271	84
chr1	4897950	4898147	HaCaT_p63_AF1916_ChIP_1_peak_10	139	.	8.64616	17.5382	13.9394	105
chr1	6474652	6474825	HaCaT_p63_AF1916_ChIP_1_peak_11	153	.	8.06545	19.0117	15.3815	97
chr1	6669534	6669789	HaCaT_p63_AF1916_ChIP_1_peak_12	305	.	16.9483	34.4112	30.5109	128
chr1	7394842	7395096	HaCaT_p63_AF1916_ChIP_1_peak_13	158	.	10.7209	19.5361	15.8884	117
chr1	8064814	8065097	HaCaT_p63_AF1916_ChIP_1_peak_14	535	.	22.2535	57.718	53.5101	145
chr1	8066432	8066663	HaCaT_p63_AF1916_ChIP_1_peak_15	207	.	11.837	24.5018	20.7613	113
chr1	8600404	8600594	HaCaT_p63_AF1916_ChIP_1_peak_16	131	.	9.59238	16.7757	13.1906	59
chr1	8971623	8971888	HaCaT_p63_AF1916_ChIP_1_peak_17	374	.	19.6113	41.4762	37.4744	146
chr1	9894653	9894823	HaCaT_p63_AF1916_ChIP_1_peak_18	150	.	9.03917	18.7125	15.0848	90
chr1	9951212	9951435	HaCaT_p63_AF1916_ChIP_1_peak_19	477	.	18.4172	51.8979	47.7595	122
chr1	10123975	10124266	HaCaT_p63_AF1916_ChIP_1_peak_20	223	.	11.3972	26.1197	22.3492	119
chr1	10143228	10143544	HaCaT_p63_AF1916_ChIP_1_peak_21	1209	.	47.1828	125.92	120.994	146
chr1	10556091	10556309	HaCaT_p63_AF1916_ChIP_1_peak_22	288	.	13.3622	32.7028	28.8284	126
chr1	10695360	10695609	HaCaT_p63_AF1916_ChIP_1_peak_23	112	.	6.17208	14.7681	11.2397	124
chr1	10980416	10980576	HaCaT_p63_AF1916_ChIP_1_peak_24	76	.	5.72855	11.1055	7.6721	53
chr1	11086202	11086418	HaCaT_p63_AF1916_ChIP_1_peak_25	155	.	10.9933	19.2373	15.5952	106
chr1	12497081	12497300	HaCaT_p63_AF1916_ChIP_1_peak_26	315	.	14.1483	35.4266	31.5077	102
chr1	14127786	14128079	HaCaT_p63_AF1916_ChIP_1_peak_27	521	.	19.5683	56.378	52.1852	163
chr1	14517054	14517305	HaCaT_p63_AF1916_ChIP_1_peak_28	435	.	21.9866	47.6253	43.537	114
chr1	15059631	15059910	HaCaT_p63_AF1916_ChIP_1_peak_29	708	.	26.3913	75.2491	70.8422	120
chr1	15727186	15727505	HaCaT_p63_AF1916_ChIP_1_peak_30	919	.	36.1125	96.6175	91.9837	145
chr1	15936818	15937005	HaCaT_p63_AF1916_ChIP_1_peak_31	185	.	12.2866	22.2977	18.5985	96
chr1	16008028	16008215	HaCaT_p63_AF1916_ChIP_1_peak_32	265	.	13.1404	30.3553	26.5131	72
chr1	16008322	16008528	HaCaT_p63_AF1916_ChIP_1_peak_33	114	.	6.93456	14.9826	11.4419	119
chr1	16125622	16125869	HaCaT_p63_AF1916_ChIP_1_peak_34	421	.	11.0057	46.191	42.1235	129
chr1	16511188	16511449	HaCaT_p63_AF1916_ChIP_1_peak_35	828	.	12.9551	87.3559	82.8201	115
chr1	16514765	16515081	HaCaT_p63_AF1916_ChIP_1_peak_36	401	.	15.0159	44.1461	40.1079	173
chr1	16627008	16627275	HaCaT_p63_AF1916_ChIP_1_peak_37	266	.	14.3487	30.4887	26.6459	135
chr1	16723182	16723385	HaCaT_p63_AF1916_ChIP_1_peak_38	427	.	13.7955	46.8008	42.7272	115
chr1	16886227	16886535	HaCaT_p63_AF1916_ChIP_1_peak_39	966	.	22.9887	101.321	96.6408	145
chr1	17252102	17252390	HaCaT_p63_AF1916_ChIP_1_peak_40	844	.	10.9217	88.9838	84.4314	144
chr1	17541971	17542231	HaCaT_p63_AF1916_ChIP_1_peak_41	531	.	9.85967	57.3511	53.145	126
chr1	17571823	17572010	HaCaT_p63_AF1916_ChIP_1_peak_42	171	.	5.1608	20.8647	17.193	96
chr1	17616331	17616560	HaCaT_p63_AF1916_ChIP_1_peak_43	242	.	11.0852	28.0035	24.2057	125
chr1	17729718	17729879	HaCaT_p63_AF1916_ChIP_1_peak_44	81	.	5.38034	11.5542	8.11268	88
chr1	17769991	17770281	HaCaT_p63_AF1916_ChIP_1_peak_45	691	.	25.944	73.57	69.1821	145
chr1	17786977	17787153	HaCaT_p63_AF1916_ChIP_1_peak_46	60	.	3.64772	9.43387	6.05089	80
chr1	17908608	17908842	HaCaT_p63_AF1916_ChIP_1_peak_47	285	.	12.8214	32.4141	28.543	121
chr1	18284447	18284641	HaCaT_p63_AF1916_ChIP_1_peak_48	178	.	11.0638	21.5718	17.8856	114
chr1	18807505	18807674	HaCaT_p63_AF1916_ChIP_1_peak_49	106	.	4.73675	14.1808	10.6608	77
chr1	18995288	18995486	HaCaT_p63_AF1916_ChIP_1_peak_50	233	.	10.6435	27.1867	23.3973	119
chr1	19324792	19325102	HaCaT_p63_AF1916_ChIP_1_peak_51	663	.	27.9018	70.7279	66.3689	150
chr1	19399890	19400067	HaCaT_p63_AF1916_ChIP_1_peak_52	107	.	4.3566	14.2425	10.7206	89
chr1	19687675	19688037	HaCaT_p63_AF1916_ChIP_1_peak_53	1510	.	42.8378	156.247	151.019	202
chr1	19751162	19751358	HaCaT_p63_AF1916_ChIP_1_peak_54	102	.	5.55418	13.8083	10.3	133
chr1	19820526	19820686	HaCaT_p63_AF1916_ChIP_1_peak_55	77	.	7.11221	11.1941	7.75972	79
chr1	20252129	20252337	HaCaT_p63_AF1916_ChIP_1_peak_56	145	.	9.0413	18.2061	14.587	103
chr1	20301464	20301741	HaCaT_p63_AF1916_ChIP_1_peak_57	194	.	10.3597	23.1519	19.4372	127
chr1	20473624	20473855	HaCaT_p63_AF1916_ChIP_1_peak_58	214	.	8.80419	25.241	21.4917	106
chr1	20538040	20538294	HaCaT_p63_AF1916_ChIP_1_peak_59	247	.	11.7224	28.5321	24.7258	110
chr1	20688859	20689054	HaCaT_p63_AF1916_ChIP_1_peak_60	50	.	4.82404	8.42573	5.084	152
chr1	20770722	20770936	HaCaT_p63_AF1916_ChIP_1_peak_61	89	.	5.6249	12.4289	8.95639	116
chr1	21062226	21062401	HaCaT_p63_AF1916_ChIP_1_peak_62	95	.	7.57566	13.0365	9.54993	121
chr1	21384669	21384962	HaCaT_p63_AF1916_ChIP_1_peak_63	337	.	17.492	37.7195	33.7687	123
chr1	22114585	22114768	HaCaT_p63_AF1916_ChIP_1_peak_64	113	.	8.18734	14.8831	11.3449	114
chr1	22282381	22282625	HaCaT_p63_AF1916_ChIP_1_peak_65	214	.	8.80419	25.241	21.4917	118
chr1	22283557	22283718	HaCaT_p63_AF1916_ChIP_1_peak_66	158	.	5.40869	19.5194	15.8758	45
chr1	22301257	22301531	HaCaT_p63_AF1916_ChIP_1_peak_67	401	.	19.3039	44.205	40.1658	130
chr1	22369713	22369961	HaCaT_p63_AF1916_ChIP_1_peak_68	405	.	14.4721	44.5651	40.5204	91
chr1	22464000	22464174	HaCaT_p63_AF1916_ChIP_1_peak_69	144	.	5.43333	18.0772	14.4647	76
chr1	23156798	23156974	HaCaT_p63_AF1916_ChIP_1_peak_70	144	.	7.83907	18.0862	14.4721	86
chr1	23158610	23158808	HaCaT_p63_AF1916_ChIP_1_peak_71	226	.	9.3705	26.4405	22.6672	97
chr1	23205218	23205409	HaCaT_p63_AF1916_ChIP_1_peak_72	136	.	5.29401	17.275	13.6822	89
chr1	23449388	23449613	HaCaT_p63_AF1916_ChIP_1_peak_73	186	.	11.8494	22.3854	18.6799	96
chr1	23493947	23494210	HaCaT_p63_AF1916_ChIP_1_peak_74	633	.	26.6345	67.7	63.3749	145
chr1	23703901	23704195	HaCaT_p63_AF1916_ChIP_1_peak_75	667	.	20.2007	71.1065	66.7441	159
chr1	23915496	23915791	HaCaT_p63_AF1916_ChIP_1_peak_76	481	.	17.3477	52.3402	48.1988	123
chr1	23919159	23919686	HaCaT_p63_AF1916_ChIP_1_peak_77	355	.	9.94064	39.5368	35.5606	134
chr1	23988434	23988686	HaCaT_p63_AF1916_ChIP_1_peak_78	296	.	15.7592	33.492	29.606	133
chr1	24192005	24192304	HaCaT_p63_AF1916_ChIP_1_peak_79	525	.	22.6305	56.7244	52.5284	147
chr1	24611720	24612020	HaCaT_p63_AF1916_ChIP_1_peak_80	689	.	13.8939	73.3148	68.9284	142
chr1	24643539	24643838	HaCaT_p63_AF1916_ChIP_1_peak_81	498	.	16.5826	54.0234	49.8598	166
chr1	24646060	24646331	HaCaT_p63_AF1916_ChIP_1_peak_82	447	.	10.6156	48.8729	44.7742	129
chr1	24706385	24706604	HaCaT_p63_AF1916_ChIP_1_peak_83	140	.	10.2827	17.6263	14.0265	117
chr1	24745467	24745746	HaCaT_p63_AF1916_ChIP_1_peak_84	591	.	21.6154	63.3793	59.1006	132
chr1	25049317	25049503	HaCaT_p63_AF1916_ChIP_1_peak_85	109	.	7.65295	14.4457	10.921	70
chr1	25803031	25803295	HaCaT_p63_AF1916_ChIP_1_peak_86	281	.	16.1666	31.981	28.1136	127
chr1	25894883	25895071	HaCaT_p63_AF1916_ChIP_1_peak_87	168	.	5.85127	20.5482	16.8858	75
chr1	26197982	26198238	HaCaT_p63_AF1916_ChIP_1_peak_88	577	.	10.9432	62.053	57.7911	140
chr1	26625329	26625528	HaCaT_p63_AF1916_ChIP_1_peak_89	176	.	9.03082	21.3388	17.6554	94
chr1	26728475	26728711	HaCaT_p63_AF1916_ChIP_1_peak_90	262	.	14.8257	30.1134	26.2802	116
chr1	27181552	27181717	HaCaT_p63_AF1916_ChIP_1_peak_91	77	.	4.37112	11.2231	7.78799	87
chr1	27188591	27188785	HaCaT_p63_AF1916_ChIP_1_peak_92	176	.	6.74543	21.3717	17.6879	98
chr1	27479796	27479964	HaCaT_p63_AF1916_ChIP_1_peak_93	92	.	6.65878	12.7567	9.28087	85
chr1	27573935	27574189	HaCaT_p63_AF1916_ChIP_1_peak_94	337	.	11.4944	37.7041	33.7561	131
chr1	27848984	27849163	HaCaT_p63_AF1916_ChIP_1_peak_95	58	.	3.37032	9.24892	5.88294	51
chr1	28523468	28523670	HaCaT_p63_AF1916_ChIP_1_peak_96	219	.	10.199	25.7621	21.9981	89
chr1	28568409	28568638	HaCaT_p63_AF1916_ChIP_1_peak_97	317	.	17.016	35.6574	31.736	88
chr1	28678852	28679133	HaCaT_p63_AF1916_ChIP_1_peak_98	356	.	15.3273	39.6007	35.6226	92
chr1	28776601	28776794	HaCaT_p63_AF1916_ChIP_1_peak_99	74	.	6.28812	10.9297	7.49998	81
chr1	29211505	29211687	HaCaT_p63_AF1916_ChIP_1_peak_100	155	.	5.93223	19.1533	15.5207	79
chr1	29517828	29518146	HaCaT_p63_AF1916_ChIP_1_peak_101	637	.	24.3331	68.1151	63.7868	135
chr1	29565741	29566056	HaCaT_p63_AF1916_ChIP_1_peak_102	574	.	16.141	61.7293	57.4716	194
chr1	30056733	30056919	HaCaT_p63_AF1916_ChIP_1_peak_103	95	.	7.07413	13.0424	9.55341	81
chr1	30182673	30182980	HaCaT_p63_AF1916_ChIP_1_peak_104	587	.	16.3856	63.0659	58.7932	156
chr1	30348376	30348543	HaCaT_p63_AF1916_ChIP_1_peak_105	99	.	8.09693	13.5022	9.99716	48
chr1	31216547	31216768	HaCaT_p63_AF1916_ChIP_1_peak_106	176	.	8.75989	21.3676	17.6841	123
chr1	31220996	31221278	HaCaT_p63_AF1916_ChIP_1_peak_107	548	.	12.0206	59.0489	54.8222	144
chr1	31480323	31480483	HaCaT_p63_AF1916_ChIP_1_peak_108	57	.	6.20683	9.14252	5.77807	44
chr1	31869829	31870147	HaCaT_p63_AF1916_ChIP_1_peak_109	247	.	11.7224	28.5321	24.7258	200
chr1	31889304	31889489	HaCaT_p63_AF1916_ChIP_1_peak_110	72	.	6.13907	10.6823	7.26986	82
chr1	31939663	31939897	HaCaT_p63_AF1916_ChIP_1_peak_111	118	.	9.02812	15.4318	11.8796	99
chr1	32028744	32028912	HaCaT_p63_AF1916_ChIP_1_peak_112	93	.	7.89961	12.8244	9.34207	85
chr1	32040618	32040892	HaCaT_p63_AF1916_ChIP_1_peak_113	783	.	18.546	82.8745	78.3861	131
chr1	32103547	32103747	HaCaT_p63_AF1916_ChIP_1_peak_114	174	.	9.82519	21.1153	17.4357	72
chr1	32219239	32219459	HaCaT_p63_AF1916_ChIP_1_peak_115	246	.	7.10512	28.4859	24.6808	102
chr1	32363093	32363397	HaCaT_p63_AF1916_ChIP_1_peak_116	525	.	17.1856	56.7984	52.5969	148
chr1	32959838	32960131	HaCaT_p63_AF1916_ChIP_1_peak_117	803	.	29.8292	84.8673	80.3574	135
chr1	33282346	33282511	HaCaT_p63_AF1916_ChIP_1_peak_118	97	.	6.71832	13.2821	9.79073	95
chr1	33399719	33399908	HaCaT_p63_AF1916_ChIP_1_peak_119	46	.	5.1091	7.96053	4.64927	101
chr1	33429366	33429599	HaCaT_p63_AF1916_ChIP_1_peak_120	567	.	24.6661	61.0075	56.7575	112
chr1	33454865	33455119	HaCaT_p63_AF1916_ChIP_1_peak_121	342	.	14.9343	38.198	34.241	122
chr1	33458400	33458598	HaCaT_p63_AF1916_ChIP_1_peak_122	72	.	5.13578	10.6986	7.28058	134
chr1	33686726	33686989	HaCaT_p63_AF1916_ChIP_1_peak_123	762	.	14.8306	80.7158	76.2499	144
chr1	33905585	33905758	HaCaT_p63_AF1916_ChIP_1_peak_124	78	.	6.70965	11.2403	7.8045	66
chr1	35220972	35221218	HaCaT_p63_AF1916_ChIP_1_peak_125	366	.	10.1181	40.6274	36.6371	98
chr1	35551191	35551426	HaCaT_p63_AF1916_ChIP_1_peak_126	250	.	14.7226	28.8687	25.0509	102
chr1	35933932	35934160	HaCaT_p63_AF1916_ChIP_1_peak_127	59	.	5.12554	9.295	5.92715	121
chr1	36301040	36301312	HaCaT_p63_AF1916_ChIP_1_peak_128	535	.	15.4073	57.7591	53.5502	137
chr1	36914433	36914627	HaCaT_p63_AF1916_ChIP_1_peak_129	173	.	10.7304	21.0182	17.3421	98
chr1	38412720	38412884	HaCaT_p63_AF1916_ChIP_1_peak_130	120	.	8.05574	15.5773	12.0225	58
chr1	38492836	38493075	HaCaT_p63_AF1916_ChIP_1_peak_131	410	.	8.4839	45.1326	41.0827	130
chr1	38583398	38583620	HaCaT_p63_AF1916_ChIP_1_peak_132	174	.	7.19987	21.1067	17.4292	104
chr1	39649484	39649810	HaCaT_p63_AF1916_ChIP_1_peak_133	223	.	12.0774	26.0735	22.306	139
chr1	39933807	39934020	HaCaT_p63_AF1916_ChIP_1_peak_134	141	.	10.3466	17.7436	14.1351	111
chr1	40067690	40067886	HaCaT_p63_AF1916_ChIP_1_peak_135	172	.	11.2851	20.9502	17.2744	80
chr1	40436098	40436380	HaCaT_p63_AF1916_ChIP_1_peak_136	911	.	29.9553	95.7605	91.1376	152
chr1	40442601	40442791	HaCaT_p63_AF1916_ChIP_1_peak_137	137	.	9.09704	17.3083	13.7141	55
chr1	40525605	40525897	HaCaT_p63_AF1916_ChIP_1_peak_138	127	.	9.69995	16.2761	12.7036	146
chr1	41168520	41168777	HaCaT_p63_AF1916_ChIP_1_peak_139	106	.	7.46714	14.1342	10.6147	117
chr1	41177139	41177403	HaCaT_p63_AF1916_ChIP_1_peak_140	236	.	11.7902	27.4088	23.6157	132
chr1	41352344	41352647	HaCaT_p63_AF1916_ChIP_1_peak_141	620	.	14.0234	66.3316	62.02	146
chr1	41788950	41789181	HaCaT_p63_AF1916_ChIP_1_peak_142	139	.	8.06198	17.5118	13.9155	108
chr1	41824240	41824500	HaCaT_p63_AF1916_ChIP_1_peak_143	641	.	17.3638	68.4755	64.1395	114
chr1	41878435	41878647	HaCaT_p63_AF1916_ChIP_1_peak_144	174	.	7.19987	21.1067	17.4292	139
chr1	42085781	42085976	HaCaT_p63_AF1916_ChIP_1_peak_145	148	.	7.53035	18.4618	14.8393	84
chr1	42639673	42639871	HaCaT_p63_AF1916_ChIP_1_peak_146	85	.	6.68113	11.9738	8.51937	121
chr1	42998849	42999039	HaCaT_p63_AF1916_ChIP_1_peak_147	92	.	8.03564	12.7621	9.28507	89
chr1	43209072	43209246	HaCaT_p63_AF1916_ChIP_1_peak_148	108	.	7.35981	14.3974	10.8732	77
chr1	43402911	43403203	HaCaT_p63_AF1916_ChIP_1_peak_149	444	.	15.3766	48.5684	44.4716	152
chr1	43406710	43407056	HaCaT_p63_AF1916_ChIP_1_peak_150	1202	.	21.8339	125.174	120.256	150
chr1	43618528	43618847	HaCaT_p63_AF1916_ChIP_1_peak_151	1510	.	42.2061	156.252	151.024	159
chr1	43664715	43664909	HaCaT_p63_AF1916_ChIP_1_peak_152	152	.	10.058	18.8953	15.2659	95
chr1	44047916	44048204	HaCaT_p63_AF1916_ChIP_1_peak_153	1338	.	23.6913	138.889	133.834	141
chr1	44051907	44052133	HaCaT_p63_AF1916_ChIP_1_peak_154	194	.	8.31507	23.118	19.404	86
chr1	44132409	44132756	HaCaT_p63_AF1916_ChIP_1_peak_155	1219	.	41.9827	126.92	121.986	201
chr1	44177693	44177993	HaCaT_p63_AF1916_ChIP_1_peak_156	484	.	22.4919	52.5929	48.4492	157
chr1	44233036	44233216	HaCaT_p63_AF1916_ChIP_1_peak_157	139	.	8.64616	17.5382	13.9394	80
chr1	44459803	44459976	HaCaT_p63_AF1916_ChIP_1_peak_158	134	.	7.53757	17.0346	13.4453	93
chr1	44726672	44726864	HaCaT_p63_AF1916_ChIP_1_peak_159	147	.	9.75492	18.3942	14.7727	90
chr1	44792159	44792390	HaCaT_p63_AF1916_ChIP_1_peak_160	165	.	8.44207	20.2378	16.5779	119
chr1	46023188	46023530	HaCaT_p63_AF1916_ChIP_1_peak_161	1598	.	48.578	165.198	159.874	183
chr1	46078976	46079253	HaCaT_p63_AF1916_ChIP_1_peak_162	607	.	26.5201	65.0166	60.7186	122
chr1	46417787	46417947	HaCaT_p63_AF1916_ChIP_1_peak_163	57	.	6.20683	9.14252	5.77807	92
chr1	46440704	46440958	HaCaT_p63_AF1916_ChIP_1_peak_164	211	.	13.2851	24.9056	21.1595	116
chr1	46543505	46543737	HaCaT_p63_AF1916_ChIP_1_peak_165	264	.	15.5199	30.3202	26.4786	77
chr1	46648945	46649215	HaCaT_p63_AF1916_ChIP_1_peak_166	706	.	15.266	75.1051	70.6998	130
chr1	46684176	46684566	HaCaT_p63_AF1916_ChIP_1_peak_167	1324	.	41.816	137.53	132.492	159
chr1	46989646	46989841	HaCaT_p63_AF1916_ChIP_1_peak_168	183	.	8.07051	22.0752	18.3849	87
chr1	47105309	47105487	HaCaT_p63_AF1916_ChIP_1_peak_169	105	.	8.46386	14.1142	10.5978	112
chr1	47223433	47223677	HaCaT_p63_AF1916_ChIP_1_peak_170	261	.	12.5762	30.0291	26.1979	94
chr1	47254247	47254519	HaCaT_p63_AF1916_ChIP_1_peak_171	186	.	11.8494	22.3854	18.6799	125
chr1	47263723	47263981	HaCaT_p63_AF1916_ChIP_1_peak_172	281	.	16.1666	31.981	28.1136	107
chr1	47791270	47791550	HaCaT_p63_AF1916_ChIP_1_peak_173	277	.	15.0141	31.6115	27.7535	126
chr1	48021122	48021400	HaCaT_p63_AF1916_ChIP_1_peak_174	125	.	8.64219	16.0846	12.5224	196
chr1	48035449	48035739	HaCaT_p63_AF1916_ChIP_1_peak_175	435	.	17.8113	47.6823	43.5938	140
chr1	48484505	48484770	HaCaT_p63_AF1916_ChIP_1_peak_176	124	.	7.23606	15.9998	12.4387	143
chr1	49250110	49250270	HaCaT_p63_AF1916_ChIP_1_peak_177	72	.	7.1133	10.7057	7.28058	58
chr1	49335187	49335349	HaCaT_p63_AF1916_ChIP_1_peak_178	112	.	9.05329	14.8365	11.299	109
chr1	51069235	51069644	HaCaT_p63_AF1916_ChIP_1_peak_179	1537	.	53.6045	159.009	153.755	182
chr1	51076286	51076601	HaCaT_p63_AF1916_ChIP_1_peak_180	435	.	21.9866	47.6253	43.537	140
chr1	51171420	51171783	HaCaT_p63_AF1916_ChIP_1_peak_181	1015	.	38.9338	106.309	101.579	183
chr1	51196415	51196644	HaCaT_p63_AF1916_ChIP_1_peak_182	264	.	15.5199	30.3202	26.4786	89
chr1	52058374	52058672	HaCaT_p63_AF1916_ChIP_1_peak_183	596	.	25.4019	63.9105	59.6271	155
chr1	52102735	52103048	HaCaT_p63_AF1916_ChIP_1_peak_184	1767	.	59.8113	182.29	176.779	157
chr1	52158001	52158223	HaCaT_p63_AF1916_ChIP_1_peak_185	170	.	11.6399	20.7558	17.085	87
chr1	52159328	52159556	HaCaT_p63_AF1916_ChIP_1_peak_186	85	.	7.75996	12.0489	8.58216	109
chr1	52294779	52295012	HaCaT_p63_AF1916_ChIP_1_peak_187	172	.	11.2851	20.9502	17.2744	114
chr1	52414093	52414299	HaCaT_p63_AF1916_ChIP_1_peak_188	245	.	14.1064	28.3191	24.5149	95
chr1	52834659	52834924	HaCaT_p63_AF1916_ChIP_1_peak_189	181	.	11.8208	21.8709	18.1825	156
chr1	54372972	54373274	HaCaT_p63_AF1916_ChIP_1_peak_190	291	.	12.4289	33.0224	29.1428	172
chr1	54469053	54469230	HaCaT_p63_AF1916_ChIP_1_peak_191	118	.	8.52262	15.4331	11.8803	69
chr1	54633509	54633774	HaCaT_p63_AF1916_ChIP_1_peak_192	512	.	16.8842	55.4071	51.2246	135
chr1	54951100	54951299	HaCaT_p63_AF1916_ChIP_1_peak_193	151	.	8.79179	18.8009	15.1726	119
chr1	54994395	54994587	HaCaT_p63_AF1916_ChIP_1_peak_194	179	.	11.4118	21.6443	17.9575	120
chr1	55008186	55008374	HaCaT_p63_AF1916_ChIP_1_peak_195	124	.	7.23606	15.9998	12.4387	86
chr1	55402557	55402815	HaCaT_p63_AF1916_ChIP_1_peak_196	290	.	15.7992	32.9507	29.0724	114
chr1	55751489	55751723	HaCaT_p63_AF1916_ChIP_1_peak_197	248	.	14.8733	28.6771	24.8626	114
chr1	56844215	56844431	HaCaT_p63_AF1916_ChIP_1_peak_198	184	.	10.7355	22.1024	18.4111	82
chr1	56905421	56905596	HaCaT_p63_AF1916_ChIP_1_peak_199	94	.	8.16029	12.9826	9.49835	95
chr1	56972675	56972936	HaCaT_p63_AF1916_ChIP_1_peak_200	360	.	18.0541	39.9953	36.0151	123
chr1	56999390	56999662	HaCaT_p63_AF1916_ChIP_1_peak_201	323	.	16.6228	36.2327	32.3034	120
chr1	58310876	58311068	HaCaT_p63_AF1916_ChIP_1_peak_202	141	.	10.3466	17.7436	14.1351	87
chr1	59038341	59038717	HaCaT_p63_AF1916_ChIP_1_peak_203	2250	.	58.1651	231.134	225.099	191
chr1	59058273	59058495	HaCaT_p63_AF1916_ChIP_1_peak_204	144	.	7.83907	18.0862	14.4721	110
chr1	59083986	59084202	HaCaT_p63_AF1916_ChIP_1_peak_205	107	.	8.72037	14.2365	10.7148	96
chr1	59245370	59245660	HaCaT_p63_AF1916_ChIP_1_peak_206	209	.	12.5831	24.644	20.9029	108
chr1	59441628	59441852	HaCaT_p63_AF1916_ChIP_1_peak_207	139	.	8.64616	17.5382	13.9394	132
chr1	59481610	59481799	HaCaT_p63_AF1916_ChIP_1_peak_208	247	.	13.5783	28.5867	24.7798	82
chr1	59588828	59589000	HaCaT_p63_AF1916_ChIP_1_peak_209	72	.	7.1133	10.7057	7.28058	93
chr1	60139346	60139825	HaCaT_p63_AF1916_ChIP_1_peak_210	362	.	9.36668	40.2566	36.2738	358
chr1	60230729	60231033	HaCaT_p63_AF1916_ChIP_1_peak_211	402	.	19.749	44.2689	40.2266	122
chr1	61607251	61607552	HaCaT_p63_AF1916_ChIP_1_peak_212	656	.	29.7465	70.0473	65.6934	159
chr1	61787779	61788008	HaCaT_p63_AF1916_ChIP_1_peak_213	185	.	12.2866	22.2977	18.5985	111
chr1	61796350	61796512	HaCaT_p63_AF1916_ChIP_1_peak_214	55	.	5.5021	8.92137	5.56805	95
chr1	61804193	61804470	HaCaT_p63_AF1916_ChIP_1_peak_215	624	.	27.0844	66.8103	62.4918	155
chr1	61984763	61984989	HaCaT_p63_AF1916_ChIP_1_peak_216	186	.	10.2182	22.3425	18.6406	82
chr1	64043677	64043857	HaCaT_p63_AF1916_ChIP_1_peak_217	112	.	9.05329	14.8365	11.299	109
chr1	64728876	64729305	HaCaT_p63_AF1916_ChIP_1_peak_218	2104	.	46.4314	216.299	210.432	199
chr1	64809274	64809625	HaCaT_p63_AF1916_ChIP_1_peak_219	1366	.	42.9418	141.708	136.625	186
chr1	65035145	65035345	HaCaT_p63_AF1916_ChIP_1_peak_220	92	.	8.03564	12.7621	9.28507	66
chr1	65038209	65038509	HaCaT_p63_AF1916_ChIP_1_peak_221	455	.	11.5382	49.6133	45.5023	159
chr1	65461076	65461280	HaCaT_p63_AF1916_ChIP_1_peak_222	112	.	9.05329	14.8365	11.299	95
chr1	65643193	65643526	HaCaT_p63_AF1916_ChIP_1_peak_223	1669	.	55.3997	172.305	166.9	178
chr1	65650391	65650706	HaCaT_p63_AF1916_ChIP_1_peak_224	691	.	29.4969	73.5022	69.115	158
chr1	67005173	67005462	HaCaT_p63_AF1916_ChIP_1_peak_225	714	.	31.6865	75.8786	71.4629	150
chr1	67400175	67400353	HaCaT_p63_AF1916_ChIP_1_peak_226	139	.	8.64616	17.5382	13.9394	63
chr1	67518706	67519010	HaCaT_p63_AF1916_ChIP_1_peak_227	569	.	21.3477	61.1969	56.9451	163
chr1	67814040	67814263	HaCaT_p63_AF1916_ChIP_1_peak_228	350	.	17.0986	39.0583	35.0892	105
chr1	67832727	67832902	HaCaT_p63_AF1916_ChIP_1_peak_229	67	.	5.42705	10.1887	6.78938	96
chr1	68041581	68041855	HaCaT_p63_AF1916_ChIP_1_peak_230	521	.	23.3671	56.3893	52.1963	124
chr1	68152317	68152639	HaCaT_p63_AF1916_ChIP_1_peak_231	1854	.	42.2104	191.046	185.439	163
chr1	68302501	68302746	HaCaT_p63_AF1916_ChIP_1_peak_232	170	.	11.6399	20.7558	17.085	101
chr1	68686744	68687282	HaCaT_p63_AF1916_ChIP_1_peak_233	185	.	12.2866	22.2977	18.5985	409
chr1	69520970	69521232	HaCaT_p63_AF1916_ChIP_1_peak_234	507	.	24.5732	54.9243	50.7462	124
chr1	69959917	69960129	HaCaT_p63_AF1916_ChIP_1_peak_235	141	.	10.3466	17.7436	14.1351	117
chr1	70797782	70798014	HaCaT_p63_AF1916_ChIP_1_peak_236	400	.	20.6932	44.0499	40.0125	105
chr1	72466478	72466827	HaCaT_p63_AF1916_ChIP_1_peak_237	1113	.	41.7551	116.157	111.329	193
chr1	72528341	72528540	HaCaT_p63_AF1916_ChIP_1_peak_238	141	.	10.3466	17.7436	14.1351	83
chr1	74139765	74139957	HaCaT_p63_AF1916_ChIP_1_peak_239	141	.	10.3466	17.7436	14.1351	93
chr1	74325007	74325270	HaCaT_p63_AF1916_ChIP_1_peak_240	331	.	18.1066	37.0629	33.1207	125
chr1	75557803	75558122	HaCaT_p63_AF1916_ChIP_1_peak_241	500	.	19.2574	54.1909	50.0243	167
chr1	75837661	75837821	HaCaT_p63_AF1916_ChIP_1_peak_242	85	.	7.75996	12.0489	8.58216	73
chr1	78578980	78579140	HaCaT_p63_AF1916_ChIP_1_peak_243	46	.	5.64258	7.98621	4.66826	68
chr1	78579910	78580103	HaCaT_p63_AF1916_ChIP_1_peak_244	138	.	8.90154	17.4724	13.8766	113
chr1	79723288	79723481	HaCaT_p63_AF1916_ChIP_1_peak_245	81	.	7.33535	11.5643	8.11754	67
chr1	81652063	81652264	HaCaT_p63_AF1916_ChIP_1_peak_246	155	.	10.9933	19.2373	15.5952	105
chr1	82340214	82340424	HaCaT_p63_AF1916_ChIP_1_peak_247	106	.	7.46714	14.1342	10.6147	111
chr1	82465079	82465268	HaCaT_p63_AF1916_ChIP_1_peak_248	145	.	10.1566	18.1442	14.5256	67
chr1	83477059	83477276	HaCaT_p63_AF1916_ChIP_1_peak_249	248	.	14.8733	28.6771	24.8626	116
chr1	84477771	84477994	HaCaT_p63_AF1916_ChIP_1_peak_250	158	.	10.7209	19.5361	15.8884	117
chr1	85051501	85051750	HaCaT_p63_AF1916_ChIP_1_peak_251	155	.	6.78844	19.2016	15.5672	172
chr1	85215974	85216274	HaCaT_p63_AF1916_ChIP_1_peak_252	474	.	21.8837	51.5444	47.4084	152
chr1	85308435	85308734	HaCaT_p63_AF1916_ChIP_1_peak_253	185	.	12.2866	22.2977	18.5985	144
chr1	85667675	85667966	HaCaT_p63_AF1916_ChIP_1_peak_254	325	.	11.2498	36.5212	32.5896	140
chr1	85690790	85691054	HaCaT_p63_AF1916_ChIP_1_peak_255	230	.	13.5422	26.8084	23.03	137
chr1	85742524	85742703	HaCaT_p63_AF1916_ChIP_1_peak_256	137	.	9.65194	17.2963	13.7023	68
chr1	85755277	85755545	HaCaT_p63_AF1916_ChIP_1_peak_257	98	.	5.86946	13.3218	9.82954	142
chr1	85787042	85787218	HaCaT_p63_AF1916_ChIP_1_peak_258	65	.	5.89511	9.91172	6.51809	96
chr1	86021993	86022161	HaCaT_p63_AF1916_ChIP_1_peak_259	106	.	7.46714	14.1342	10.6147	85
chr1	86037761	86037955	HaCaT_p63_AF1916_ChIP_1_peak_260	148	.	10.3368	18.4506	14.8283	100
chr1	86889623	86889890	HaCaT_p63_AF1916_ChIP_1_peak_261	618	.	28.4532	66.2061	61.8955	138
chr1	87012422	87012629	HaCaT_p63_AF1916_ChIP_1_peak_262	170	.	11.6399	20.7558	17.085	70
chr1	87102593	87102891	HaCaT_p63_AF1916_ChIP_1_peak_263	321	.	16.9277	36.1155	32.1877	141
chr1	87640545	87640726	HaCaT_p63_AF1916_ChIP_1_peak_264	112	.	9.05329	14.8365	11.299	86
chr1	87858156	87858349	HaCaT_p63_AF1916_ChIP_1_peak_265	72	.	7.1133	10.7057	7.28058	76
chr1	87902253	87902492	HaCaT_p63_AF1916_ChIP_1_peak_266	158	.	10.7209	19.5361	15.8884	131
chr1	87915386	87915619	HaCaT_p63_AF1916_ChIP_1_peak_267	314	.	17.4599	35.3529	31.4359	96
chr1	87939116	87939310	HaCaT_p63_AF1916_ChIP_1_peak_268	216	.	13.5799	25.447	21.6865	95
chr1	88184057	88184324	HaCaT_p63_AF1916_ChIP_1_peak_269	127	.	9.69995	16.2761	12.7036	147
chr1	88526799	88527039	HaCaT_p63_AF1916_ChIP_1_peak_270	369	.	18.6205	40.9683	36.9717	114
chr1	89113049	89113319	HaCaT_p63_AF1916_ChIP_1_peak_271	198	.	10.6112	23.586	19.865	134
chr1	90013366	90013526	HaCaT_p63_AF1916_ChIP_1_peak_272	72	.	7.1133	10.7057	7.28058	89
chr1	90081932	90082118	HaCaT_p63_AF1916_ChIP_1_peak_273	207	.	11.837	24.5018	20.7613	91
chr1	90627903	90628073	HaCaT_p63_AF1916_ChIP_1_peak_274	112	.	9.05329	14.8365	11.299	84
chr1	90858563	90858766	HaCaT_p63_AF1916_ChIP_1_peak_275	81	.	7.33535	11.5643	8.11754	88
chr1	90977698	90977978	HaCaT_p63_AF1916_ChIP_1_peak_276	232	.	14.2266	27.0524	23.2655	130
chr1	91045762	91046078	HaCaT_p63_AF1916_ChIP_1_peak_277	668	.	23.5804	71.2528	66.8875	159
chr1	92211560	92211873	HaCaT_p63_AF1916_ChIP_1_peak_278	753	.	32.9798	79.8103	75.3511	159
chr1	92263448	92263652	HaCaT_p63_AF1916_ChIP_1_peak_279	132	.	9.81506	16.7868	13.2016	87
chr1	92338228	92338443	HaCaT_p63_AF1916_ChIP_1_peak_280	215	.	12.9779	25.3154	21.5626	94
chr1	92549364	92549598	HaCaT_p63_AF1916_ChIP_1_peak_281	150	.	9.03917	18.7125	15.0848	119
chr1	93313901	93314075	HaCaT_p63_AF1916_ChIP_1_peak_282	99	.	8.40662	13.4267	9.92308	80
chr1	93374828	93375122	HaCaT_p63_AF1916_ChIP_1_peak_283	656	.	29.7465	70.0473	65.6934	153
chr1	93687550	93687770	HaCaT_p63_AF1916_ChIP_1_peak_284	118	.	9.02812	15.4318	11.8796	122
chr1	93788047	93788262	HaCaT_p63_AF1916_ChIP_1_peak_285	72	.	7.06935	10.6262	7.21473	93
chr1	94058632	94058901	HaCaT_p63_AF1916_ChIP_1_peak_286	560	.	22.8003	60.3156	56.0751	132
chr1	94063433	94063649	HaCaT_p63_AF1916_ChIP_1_peak_287	296	.	13.4292	33.4885	29.6025	108
chr1	94426388	94426738	HaCaT_p63_AF1916_ChIP_1_peak_288	1047	.	27.7382	109.522	104.762	191
chr1	94547491	94547757	HaCaT_p63_AF1916_ChIP_1_peak_289	656	.	29.7465	70.0473	65.6934	122
chr1	94569310	94569524	HaCaT_p63_AF1916_ChIP_1_peak_290	153	.	7.33683	19.0254	15.3945	100
chr1	95015360	95015626	HaCaT_p63_AF1916_ChIP_1_peak_291	165	.	8.44207	20.2378	16.5779	138
chr1	95046922	95047170	HaCaT_p63_AF1916_ChIP_1_peak_292	323	.	17.3943	36.3228	32.3928	138
chr1	95112380	95112575	HaCaT_p63_AF1916_ChIP_1_peak_293	178	.	10.0697	21.5328	17.8474	95
chr1	95473277	95473567	HaCaT_p63_AF1916_ChIP_1_peak_294	614	.	27.8157	65.7523	61.4491	136
chr1	95633166	95633384	HaCaT_p63_AF1916_ChIP_1_peak_295	118	.	9.02812	15.4318	11.8796	79
chr1	96049970	96050155	HaCaT_p63_AF1916_ChIP_1_peak_296	93	.	7.89961	12.8244	9.34207	117
chr1	96188954	96189222	HaCaT_p63_AF1916_ChIP_1_peak_297	572	.	25.3916	61.457	57.2012	120
chr1	96208201	96208399	HaCaT_p63_AF1916_ChIP_1_peak_298	44	.	4.98799	7.76381	4.45817	92
chr1	96757034	96757302	HaCaT_p63_AF1916_ChIP_1_peak_299	281	.	16.1666	31.981	28.1136	147
chr1	98791730	98791949	HaCaT_p63_AF1916_ChIP_1_peak_300	264	.	15.5199	30.3202	26.4786	126
chr1	98981936	98982178	HaCaT_p63_AF1916_ChIP_1_peak_301	354	.	17.6952	39.3831	35.4078	97
chr1	99142996	99143230	HaCaT_p63_AF1916_ChIP_1_peak_302	468	.	22.006	51.0142	46.8887	109
chr1	99205366	99205664	HaCaT_p63_AF1916_ChIP_1_peak_303	806	.	32.7269	85.2112	80.6973	145
chr1	99587662	99587930	HaCaT_p63_AF1916_ChIP_1_peak_304	337	.	17.492	37.7195	33.7687	148
chr1	100039367	100039573	HaCaT_p63_AF1916_ChIP_1_peak_305	99	.	8.40662	13.4267	9.92308	58
chr1	100045926	100046325	HaCaT_p63_AF1916_ChIP_1_peak_306	1836	.	41.9089	189.264	183.676	219
chr1	100125436	100125681	HaCaT_p63_AF1916_ChIP_1_peak_307	245	.	14.1064	28.3191	24.5149	96
chr1	100229581	100229798	HaCaT_p63_AF1916_ChIP_1_peak_308	202	.	12.7854	24.0091	20.2753	128
chr1	100279995	100280256	HaCaT_p63_AF1916_ChIP_1_peak_309	695	.	31.0398	73.9258	69.5314	139
chr1	100517561	100517761	HaCaT_p63_AF1916_ChIP_1_peak_310	170	.	11.6399	20.7558	17.085	71
chr1	100895907	100896217	HaCaT_p63_AF1916_ChIP_1_peak_311	832	.	35.5665	87.7737	83.2303	159
chr1	101992446	101992678	HaCaT_p63_AF1916_ChIP_1_peak_312	170	.	11.6399	20.7558	17.085	116
chr1	103406907	103407199	HaCaT_p63_AF1916_ChIP_1_peak_313	417	.	21.3399	45.8311	41.7714	154
chr1	107158137	107158426	HaCaT_p63_AF1916_ChIP_1_peak_314	788	.	32.1627	83.3354	78.8408	146
chr1	107541150	107541383	HaCaT_p63_AF1916_ChIP_1_peak_315	314	.	17.4599	35.3529	31.4359	102
chr1	108078933	108079208	HaCaT_p63_AF1916_ChIP_1_peak_316	317	.	17.016	35.6574	31.736	120
chr1	108090431	108090640	HaCaT_p63_AF1916_ChIP_1_peak_317	118	.	9.02812	15.4318	11.8796	122
chr1	108099803	108099963	HaCaT_p63_AF1916_ChIP_1_peak_318	85	.	7.75996	12.0489	8.58216	91
chr1	108115624	108115872	HaCaT_p63_AF1916_ChIP_1_peak_319	215	.	12.9779	25.3154	21.5626	112
chr1	108220365	108220670	HaCaT_p63_AF1916_ChIP_1_peak_320	1055	.	42.6798	110.294	105.522	146
chr1	108234235	108234490	HaCaT_p63_AF1916_ChIP_1_peak_321	314	.	17.4599	35.3529	31.4359	108
chr1	109388546	109388863	HaCaT_p63_AF1916_ChIP_1_peak_322	520	.	24.5376	56.2009	52.0093	160
chr1	109571047	109571369	HaCaT_p63_AF1916_ChIP_1_peak_323	162	.	9.43218	19.9051	16.2514	120
chr1	109589404	109589564	HaCaT_p63_AF1916_ChIP_1_peak_324	68	.	6.5377	10.2574	6.85649	81
chr1	109593042	109593219	HaCaT_p63_AF1916_ChIP_1_peak_325	93	.	7.87216	12.7784	9.30088	56
chr1	109638881	109639080	HaCaT_p63_AF1916_ChIP_1_peak_326	181	.	11.203	21.8035	18.1158	87
chr1	109740662	109740954	HaCaT_p63_AF1916_ChIP_1_peak_327	816	.	28.4001	86.2147	81.6883	148
chr1	109752820	109753015	HaCaT_p63_AF1916_ChIP_1_peak_328	144	.	7.09227	18.0365	14.4241	89
chr1	110325456	110325709	HaCaT_p63_AF1916_ChIP_1_peak_329	442	.	17.3213	48.3711	44.2768	126
chr1	110435699	110435944	HaCaT_p63_AF1916_ChIP_1_peak_330	518	.	19.8431	56.0411	51.8533	113
chr1	110802445	110802816	HaCaT_p63_AF1916_ChIP_1_peak_331	1414	.	50.2189	146.539	141.41	192
chr1	111019752	111020064	HaCaT_p63_AF1916_ChIP_1_peak_332	1002	.	33.5167	105.012	100.295	157
chr1	111757107	111757425	HaCaT_p63_AF1916_ChIP_1_peak_333	1055	.	42.6798	110.294	105.522	159
chr1	111907445	111907811	HaCaT_p63_AF1916_ChIP_1_peak_334	314	.	17.4599	35.3529	31.4359	131
chr1	112491458	112491657	HaCaT_p63_AF1916_ChIP_1_peak_335	153	.	7.33683	19.0254	15.3945	77
chr1	112603793	112603965	HaCaT_p63_AF1916_ChIP_1_peak_336	75	.	6.97085	10.9617	7.53077	71
chr1	112862322	112862545	HaCaT_p63_AF1916_ChIP_1_peak_337	155	.	10.9933	19.2373	15.5952	91
chr1	113180085	113180303	HaCaT_p63_AF1916_ChIP_1_peak_338	176	.	11.4853	21.292	17.6107	82
chr1	113230019	113230360	HaCaT_p63_AF1916_ChIP_1_peak_339	1506	.	31.5483	155.842	150.619	175
chr1	113305774	113306010	HaCaT_p63_AF1916_ChIP_1_peak_340	232	.	10.2511	27.0409	23.26	128
chr1	115153287	115153611	HaCaT_p63_AF1916_ChIP_1_peak_341	405	.	14.4721	44.5651	40.5204	128
chr1	115161315	115161546	HaCaT_p63_AF1916_ChIP_1_peak_342	215	.	12.9779	25.3154	21.5626	114
chr1	115345813	115345999	HaCaT_p63_AF1916_ChIP_1_peak_343	145	.	10.1566	18.1442	14.5256	95
chr1	115700793	115701075	HaCaT_p63_AF1916_ChIP_1_peak_344	435	.	21.9866	47.6253	43.537	154
chr1	115771621	115771795	HaCaT_p63_AF1916_ChIP_1_peak_345	95	.	7.07413	13.0424	9.55341	101
chr1	115843232	115843495	HaCaT_p63_AF1916_ChIP_1_peak_346	470	.	18.4714	51.1965	47.0681	119
chr1	116066845	116067073	HaCaT_p63_AF1916_ChIP_1_peak_347	174	.	9.82519	21.1153	17.4357	132
chr1	116149017	116149193	HaCaT_p63_AF1916_ChIP_1_peak_348	172	.	11.2851	20.9502	17.2744	93
chr1	116197949	116198186	HaCaT_p63_AF1916_ChIP_1_peak_349	352	.	9.21057	39.2106	35.2404	117
chr1	116257340	116257620	HaCaT_p63_AF1916_ChIP_1_peak_350	328	.	14.5413	36.8065	32.8704	140
chr1	116314441	116314749	HaCaT_p63_AF1916_ChIP_1_peak_351	965	.	33.101	101.25	96.5708	149
chr1	116420124	116420393	HaCaT_p63_AF1916_ChIP_1_peak_352	236	.	9.29331	27.4114	23.6176	151
chr1	116575984	116576256	HaCaT_p63_AF1916_ChIP_1_peak_353	453	.	22.6332	49.432	45.3224	136
chr1	116674579	116674792	HaCaT_p63_AF1916_ChIP_1_peak_354	194	.	10.3597	23.1519	19.4372	98
chr1	116833025	116833322	HaCaT_p63_AF1916_ChIP_1_peak_355	637	.	29.0999	68.122	63.7892	142
chr1	116883214	116883379	HaCaT_p63_AF1916_ChIP_1_peak_356	112	.	9.05329	14.8365	11.299	84
chr1	117096420	117096668	HaCaT_p63_AF1916_ChIP_1_peak_357	252	.	14.835	29.0699	25.2505	112
chr1	117099308	117099520	HaCaT_p63_AF1916_ChIP_1_peak_358	117	.	7.86015	15.2482	11.7017	120
chr1	117236496	117236773	HaCaT_p63_AF1916_ChIP_1_peak_359	317	.	10.0798	35.6768	31.7548	128
chr1	117263056	117263299	HaCaT_p63_AF1916_ChIP_1_peak_360	637	.	22.7944	68.081	63.7529	120
chr1	117421689	117422101	HaCaT_p63_AF1916_ChIP_1_peak_361	1117	.	31.892	116.542	111.712	257
chr1	117429111	117429478	HaCaT_p63_AF1916_ChIP_1_peak_362	408	.	20.0993	44.8763	40.8285	159
chr1	118752297	118752567	HaCaT_p63_AF1916_ChIP_1_peak_363	689	.	30.2882	73.2957	68.9097	148
chr1	119028492	119028738	HaCaT_p63_AF1916_ChIP_1_peak_364	264	.	15.5199	30.3202	26.4786	99
chr1	119796998	119797214	HaCaT_p63_AF1916_ChIP_1_peak_365	177	.	11.8348	21.4754	17.7903	132
chr1	119901316	119901656	HaCaT_p63_AF1916_ChIP_1_peak_366	1180	.	46.5598	122.92	118.023	186
chr1	120009924	120010187	HaCaT_p63_AF1916_ChIP_1_peak_367	230	.	13.5422	26.8084	23.03	128
chr1	120147815	120148010	HaCaT_p63_AF1916_ChIP_1_peak_368	69	.	6.77109	10.3362	6.92886	81
chr1	120194391	120194656	HaCaT_p63_AF1916_ChIP_1_peak_369	464	.	21.3076	50.558	46.4382	136
chr1	120216776	120217106	HaCaT_p63_AF1916_ChIP_1_peak_370	435	.	20.8775	47.6184	43.5347	158
chr1	120290140	120290303	HaCaT_p63_AF1916_ChIP_1_peak_371	106	.	7.46714	14.1342	10.6147	76
chr1	120516703	120516935	HaCaT_p63_AF1916_ChIP_1_peak_372	198	.	12.7521	23.5285	19.811	96
chr1	144010663	144011062	HaCaT_p63_AF1916_ChIP_1_peak_373	3040	.	53.3143	311.232	304.057	182
chr1	145449707	145449945	HaCaT_p63_AF1916_ChIP_1_peak_374	315	.	14.1483	35.4266	31.5077	109
chr1	145543250	145543422	HaCaT_p63_AF1916_ChIP_1_peak_375	108	.	7.32649	14.3402	10.8173	57
chr1	146638973	146639227	HaCaT_p63_AF1916_ChIP_1_peak_376	155	.	10.9933	19.2373	15.5952	98
chr1	149967930	149968212	HaCaT_p63_AF1916_ChIP_1_peak_377	452	.	21.4418	49.3106	45.2063	127
chr1	150156236	150156465	HaCaT_p63_AF1916_ChIP_1_peak_378	464	.	21.3076	50.558	46.4382	100
chr1	150450302	150450491	HaCaT_p63_AF1916_ChIP_1_peak_379	107	.	8.358	14.3161	10.7936	126
chr1	150506524	150506697	HaCaT_p63_AF1916_ChIP_1_peak_380	107	.	6.11402	14.2322	10.7106	94
chr1	150510498	150510671	HaCaT_p63_AF1916_ChIP_1_peak_381	209	.	9.64808	24.7188	20.9763	105
chr1	150596731	150597099	HaCaT_p63_AF1916_ChIP_1_peak_382	660	.	28.2129	70.4242	66.0661	209
chr1	150633767	150633927	HaCaT_p63_AF1916_ChIP_1_peak_383	46	.	5.1091	7.96053	4.64927	50
chr1	151031211	151031482	HaCaT_p63_AF1916_ChIP_1_peak_384	908	.	20.5097	95.4744	90.8532	119
chr1	151686410	151686606	HaCaT_p63_AF1916_ChIP_1_peak_385	182	.	9.97598	21.9254	18.2365	97
chr1	151830617	151830872	HaCaT_p63_AF1916_ChIP_1_peak_386	342	.	14.9343	38.198	34.241	120
chr1	151973865	151974050	HaCaT_p63_AF1916_ChIP_1_peak_387	122	.	8.4989	15.8485	12.2909	74
chr1	151996616	151996944	HaCaT_p63_AF1916_ChIP_1_peak_388	850	.	21.0322	89.5863	85.0276	178
chr1	152007536	152007829	HaCaT_p63_AF1916_ChIP_1_peak_389	162	.	9.43218	19.9051	16.2514	158
chr1	152023900	152024060	HaCaT_p63_AF1916_ChIP_1_peak_390	85	.	6.03005	12.0443	8.58216	81
chr1	152140297	152140587	HaCaT_p63_AF1916_ChIP_1_peak_391	1159	.	29.8488	120.843	115.967	152
chr1	152155489	152155861	HaCaT_p63_AF1916_ChIP_1_peak_392	879	.	28.6896	92.5308	87.9395	218
chr1	152163790	152164094	HaCaT_p63_AF1916_ChIP_1_peak_393	971	.	39.546	101.845	97.1608	146
chr1	152339891	152340199	HaCaT_p63_AF1916_ChIP_1_peak_394	624	.	27.0844	66.8103	62.4918	144
chr1	152365376	152365717	HaCaT_p63_AF1916_ChIP_1_peak_395	507	.	24.5732	54.9243	50.7462	185
chr1	152690814	152690982	HaCaT_p63_AF1916_ChIP_1_peak_396	112	.	9.05329	14.8365	11.299	78
chr1	152758500	152758805	HaCaT_p63_AF1916_ChIP_1_peak_397	589	.	14.8111	63.1963	58.9224	146
chr1	152830589	152830805	HaCaT_p63_AF1916_ChIP_1_peak_398	155	.	10.9933	19.2373	15.5952	115
chr1	152859629	152859849	HaCaT_p63_AF1916_ChIP_1_peak_399	133	.	7.02787	16.9777	13.3903	103
chr1	152913877	152914158	HaCaT_p63_AF1916_ChIP_1_peak_400	678	.	28.7771	72.2442	67.8668	157
chr1	152926289	152926562	HaCaT_p63_AF1916_ChIP_1_peak_401	356	.	15.3273	39.6007	35.6226	143
chr1	152944970	152945300	HaCaT_p63_AF1916_ChIP_1_peak_402	813	.	27.1175	85.8684	81.3447	173
chr1	153005579	153005760	HaCaT_p63_AF1916_ChIP_1_peak_403	74	.	6.28812	10.9297	7.49998	60
chr1	153147196	153147417	HaCaT_p63_AF1916_ChIP_1_peak_404	124	.	9.11573	15.9769	12.4172	63
chr1	153261079	153261289	HaCaT_p63_AF1916_ChIP_1_peak_405	194	.	9.74156	23.1918	19.4766	92
chr1	153465944	153466142	HaCaT_p63_AF1916_ChIP_1_peak_406	56	.	4.31992	8.98108	5.62686	39
chr1	153498644	153498959	HaCaT_p63_AF1916_ChIP_1_peak_407	966	.	22.9887	101.321	96.6408	149
chr1	153540057	153540272	HaCaT_p63_AF1916_ChIP_1_peak_408	94	.	6.07829	12.9356	9.45225	81
chr1	153588024	153588210	HaCaT_p63_AF1916_ChIP_1_peak_409	202	.	6.40854	23.9839	20.2503	88
chr1	153747300	153747542	HaCaT_p63_AF1916_ChIP_1_peak_410	275	.	11.8955	31.3844	27.532	115
chr1	154169439	154169728	HaCaT_p63_AF1916_ChIP_1_peak_411	652	.	19.8992	69.6451	65.299	138
chr1	154390810	154391076	HaCaT_p63_AF1916_ChIP_1_peak_412	272	.	8.52055	31.0998	27.2514	124
chr1	154786024	154786267	HaCaT_p63_AF1916_ChIP_1_peak_413	389	.	14.0399	42.991	38.9687	99
chr1	154910049	154910214	HaCaT_p63_AF1916_ChIP_1_peak_414	115	.	7.52257	15.1316	11.5891	89
chr1	155092737	155092996	HaCaT_p63_AF1916_ChIP_1_peak_415	303	.	12.0601	34.2976	30.3979	115
chr1	157749838	157750087	HaCaT_p63_AF1916_ChIP_1_peak_416	365	.	19.3999	40.5279	36.5387	130
chr1	158116591	158116751	HaCaT_p63_AF1916_ChIP_1_peak_417	81	.	7.33535	11.5643	8.11754	51
chr1	158979580	158979895	HaCaT_p63_AF1916_ChIP_1_peak_418	1683	.	57.5543	173.764	168.343	159
chr1	159025131	159025434	HaCaT_p63_AF1916_ChIP_1_peak_419	232	.	14.2266	27.0524	23.2655	156
chr1	159880210	159880402	HaCaT_p63_AF1916_ChIP_1_peak_420	133	.	5.85788	16.9128	13.3267	100
chr1	160031304	160031506	HaCaT_p63_AF1916_ChIP_1_peak_421	147	.	8.82491	18.3463	14.7255	85
chr1	160384653	160384895	HaCaT_p63_AF1916_ChIP_1_peak_422	450	.	16.4599	49.1215	45.021	132
chr1	160508891	160509092	HaCaT_p63_AF1916_ChIP_1_peak_423	150	.	9.03917	18.7125	15.0848	86
chr1	160737573	160737826	HaCaT_p63_AF1916_ChIP_1_peak_424	230	.	13.5422	26.8084	23.03	116
chr1	160989855	160990039	HaCaT_p63_AF1916_ChIP_1_peak_425	106	.	7.46714	14.1342	10.6147	111
chr1	161044486	161044844	HaCaT_p63_AF1916_ChIP_1_peak_426	655	.	11.8237	69.8743	65.5247	161
chr1	162883173	162883496	HaCaT_p63_AF1916_ChIP_1_peak_427	2019	.	70.7742	207.727	201.941	169
chr1	164592226	164592486	HaCaT_p63_AF1916_ChIP_1_peak_428	485	.	18.8644	52.6892	48.5424	128
chr1	164629429	164629765	HaCaT_p63_AF1916_ChIP_1_peak_429	369	.	18.6205	40.9683	36.9717	146
chr1	164665653	164665870	HaCaT_p63_AF1916_ChIP_1_peak_430	127	.	9.69995	16.2761	12.7036	99
chr1	164670487	164670715	HaCaT_p63_AF1916_ChIP_1_peak_431	186	.	11.8494	22.3854	18.6799	134
chr1	164689008	164689174	HaCaT_p63_AF1916_ChIP_1_peak_432	72	.	7.1133	10.7057	7.28058	89
chr1	164757045	164757335	HaCaT_p63_AF1916_ChIP_1_peak_433	392	.	15.752	43.281	39.2549	141
chr1	165181592	165181754	HaCaT_p63_AF1916_ChIP_1_peak_434	50	.	4.82404	8.42573	5.084	64
chr1	165870343	165870546	HaCaT_p63_AF1916_ChIP_1_peak_435	98	.	5.86946	13.3218	9.82954	83
chr1	165873005	165873288	HaCaT_p63_AF1916_ChIP_1_peak_436	427	.	17.2923	46.7738	42.7003	138
chr1	166572583	166572877	HaCaT_p63_AF1916_ChIP_1_peak_437	342	.	14.9343	38.198	34.241	143
chr1	166758582	166758853	HaCaT_p63_AF1916_ChIP_1_peak_438	260	.	14.6707	29.8468	26.0183	131
chr1	167542308	167542624	HaCaT_p63_AF1916_ChIP_1_peak_439	187	.	9.04508	22.4499	18.7428	168
chr1	167632254	167632657	HaCaT_p63_AF1916_ChIP_1_peak_440	1094	.	22.9458	114.266	109.458	160
chr1	167638544	167638731	HaCaT_p63_AF1916_ChIP_1_peak_441	142	.	9.14091	17.8712	14.2617	73
chr1	167640943	167641271	HaCaT_p63_AF1916_ChIP_1_peak_442	796	.	16.5086	84.1245	79.6214	153
chr1	167732813	167733065	HaCaT_p63_AF1916_ChIP_1_peak_443	236	.	11.7902	27.4088	23.6157	118
chr1	167769076	167769314	HaCaT_p63_AF1916_ChIP_1_peak_444	178	.	11.0638	21.5718	17.8856	90
chr1	168082235	168082509	HaCaT_p63_AF1916_ChIP_1_peak_445	516	.	23.0574	55.8584	51.6712	124
chr1	168257548	168257760	HaCaT_p63_AF1916_ChIP_1_peak_446	118	.	9.02812	15.4318	11.8796	131
chr1	168961000	168961314	HaCaT_p63_AF1916_ChIP_1_peak_447	435	.	20.8775	47.6184	43.5347	158
chr1	169085167	169085410	HaCaT_p63_AF1916_ChIP_1_peak_448	384	.	11.3141	42.4799	38.4635	120
chr1	169654916	169655124	HaCaT_p63_AF1916_ChIP_1_peak_449	131	.	9.59238	16.7757	13.1906	135
chr1	171871803	171872008	HaCaT_p63_AF1916_ChIP_1_peak_450	85	.	7.75996	12.0489	8.58216	94
chr1	172107893	172108100	HaCaT_p63_AF1916_ChIP_1_peak_451	353	.	18.0562	39.3372	35.3638	107
chr1	172445388	172445707	HaCaT_p63_AF1916_ChIP_1_peak_452	948	.	14.9682	99.5413	94.88	161
chr1	172688266	172688560	HaCaT_p63_AF1916_ChIP_1_peak_453	418	.	20.3133	45.9377	41.8725	177
chr1	172887078	172887340	HaCaT_p63_AF1916_ChIP_1_peak_454	216	.	13.5799	25.447	21.6865	112
chr1	172921013	172921177	HaCaT_p63_AF1916_ChIP_1_peak_455	127	.	9.69995	16.2761	12.7036	93
chr1	173022064	173022225	HaCaT_p63_AF1916_ChIP_1_peak_456	69	.	6.77109	10.3362	6.92886	43
chr1	173092381	173092545	HaCaT_p63_AF1916_ChIP_1_peak_457	106	.	8.65377	14.1187	10.6015	58
chr1	173159843	173160076	HaCaT_p63_AF1916_ChIP_1_peak_458	134	.	7.53757	17.0346	13.4453	115
chr1	173630521	173630733	HaCaT_p63_AF1916_ChIP_1_peak_459	155	.	10.9933	19.2373	15.5952	108
chr1	175147292	175147538	HaCaT_p63_AF1916_ChIP_1_peak_460	124	.	7.23606	15.9998	12.4387	108
chr1	175190007	175190237	HaCaT_p63_AF1916_ChIP_1_peak_461	303	.	12.0601	34.2976	30.3979	108
chr1	175191402	175191691	HaCaT_p63_AF1916_ChIP_1_peak_462	388	.	10.4732	42.8311	38.8094	146
chr1	177274278	177274481	HaCaT_p63_AF1916_ChIP_1_peak_463	153	.	7.33683	19.0254	15.3945	111
chr1	177915072	177915327	HaCaT_p63_AF1916_ChIP_1_peak_464	356	.	15.3273	39.6007	35.6226	145
chr1	178092581	178092783	HaCaT_p63_AF1916_ChIP_1_peak_465	99	.	8.40662	13.4267	9.92308	94
chr1	178247340	178247571	HaCaT_p63_AF1916_ChIP_1_peak_466	306	.	16.3635	34.5258	30.6208	118
chr1	178498908	178499069	HaCaT_p63_AF1916_ChIP_1_peak_467	108	.	7.61506	14.3823	10.8586	79
chr1	179008213	179008506	HaCaT_p63_AF1916_ChIP_1_peak_468	574	.	23.6149	61.7033	57.4463	143
chr1	179098847	179099011	HaCaT_p63_AF1916_ChIP_1_peak_469	59	.	5.12554	9.295	5.92715	59
chr1	180179214	180179428	HaCaT_p63_AF1916_ChIP_1_peak_470	261	.	12.5762	30.0291	26.1979	98
chr1	180485281	180485515	HaCaT_p63_AF1916_ChIP_1_peak_471	245	.	14.1064	28.3191	24.5149	130
chr1	180491192	180491671	HaCaT_p63_AF1916_ChIP_1_peak_472	542	.	23.6596	58.4772	54.2594	159
chr1	180554682	180555072	HaCaT_p63_AF1916_ChIP_1_peak_473	385	.	19.1848	42.6123	38.5914	107
chr1	181002280	181002580	HaCaT_p63_AF1916_ChIP_1_peak_474	1058	.	39.144	110.622	105.847	142
chr1	181013812	181014042	HaCaT_p63_AF1916_ChIP_1_peak_475	311	.	6.95129	35.0427	31.134	97
chr1	181068693	181069063	HaCaT_p63_AF1916_ChIP_1_peak_476	444	.	15.3766	48.5684	44.4716	231
chr1	181104140	181104467	HaCaT_p63_AF1916_ChIP_1_peak_477	1753	.	24.241	180.869	175.374	144
chr1	181128647	181128870	HaCaT_p63_AF1916_ChIP_1_peak_478	377	.	9.89137	41.8033	37.7984	107
chr1	181737340	181737677	HaCaT_p63_AF1916_ChIP_1_peak_479	900	.	35.5482	94.6989	90.0847	139
chr1	182057250	182057483	HaCaT_p63_AF1916_ChIP_1_peak_480	224	.	8.07495	26.2252	22.4541	113
chr1	182070437	182070839	HaCaT_p63_AF1916_ChIP_1_peak_481	896	.	29.0826	94.2114	89.6009	197
chr1	182573746	182573998	HaCaT_p63_AF1916_ChIP_1_peak_482	96	.	7.88653	13.1552	9.6651	112
chr1	182612885	182613197	HaCaT_p63_AF1916_ChIP_1_peak_483	1001	.	33.9956	104.823	100.106	154
chr1	182730585	182730778	HaCaT_p63_AF1916_ChIP_1_peak_484	158	.	10.7209	19.5361	15.8884	95
chr1	182962953	182963215	HaCaT_p63_AF1916_ChIP_1_peak_485	435	.	20.8775	47.6184	43.5347	129
chr1	182996994	182997214	HaCaT_p63_AF1916_ChIP_1_peak_486	201	.	12.9333	23.8618	20.129	86
chr1	183134202	183134396	HaCaT_p63_AF1916_ChIP_1_peak_487	130	.	9.4931	16.6081	13.0293	130
chr1	183182111	183182332	HaCaT_p63_AF1916_ChIP_1_peak_488	219	.	12.5725	25.7291	21.9654	89
chr1	183203834	183204098	HaCaT_p63_AF1916_ChIP_1_peak_489	353	.	13.2661	39.3534	35.3787	121
chr1	183252451	183252743	HaCaT_p63_AF1916_ChIP_1_peak_490	937	.	25.6277	98.4298	93.7777	179
chr1	183486493	183486830	HaCaT_p63_AF1916_ChIP_1_peak_491	525	.	25.2199	56.778	52.5776	159
chr1	184393355	184393641	HaCaT_p63_AF1916_ChIP_1_peak_492	435	.	21.9866	47.6253	43.537	133
chr1	184514775	184514935	HaCaT_p63_AF1916_ChIP_1_peak_493	63	.	6.43463	9.78257	6.39382	70
chr1	184581355	184581588	HaCaT_p63_AF1916_ChIP_1_peak_494	170	.	11.6399	20.7558	17.085	97
chr1	184794076	184794248	HaCaT_p63_AF1916_ChIP_1_peak_495	85	.	7.71202	11.9619	8.51003	52
chr1	184922614	184922936	HaCaT_p63_AF1916_ChIP_1_peak_496	297	.	16.8133	33.6588	29.7667	146
chr1	184923555	184923796	HaCaT_p63_AF1916_ChIP_1_peak_497	264	.	15.5199	30.3202	26.4786	101
chr1	185381852	185382179	HaCaT_p63_AF1916_ChIP_1_peak_498	621	.	22.4014	66.5062	62.1922	177
chr1	185534585	185534783	HaCaT_p63_AF1916_ChIP_1_peak_499	141	.	10.3466	17.7436	14.1351	108
chr1	185930863	185931123	HaCaT_p63_AF1916_ChIP_1_peak_500	452	.	21.4418	49.3106	45.2063	143
chr1	186470019	186470244	HaCaT_p63_AF1916_ChIP_1_peak_501	248	.	14.8733	28.6771	24.8626	116
chr1	186528695	186528958	HaCaT_p63_AF1916_ChIP_1_peak_502	215	.	12.9779	25.3154	21.5626	119
chr1	186627665	186627957	HaCaT_p63_AF1916_ChIP_1_peak_503	485	.	22.5703	52.7287	48.5791	134
chr1	186628212	186628407	HaCaT_p63_AF1916_ChIP_1_peak_504	245	.	14.1064	28.3191	24.5149	111
chr1	186745189	186745666	HaCaT_p63_AF1916_ChIP_1_peak_505	993	.	40.7398	104.068	99.3604	211
chr1	186873493	186873653	HaCaT_p63_AF1916_ChIP_1_peak_506	48	.	5.81997	8.1352	4.80021	124
chr1	186896973	186897332	HaCaT_p63_AF1916_ChIP_1_peak_507	1935	.	67.3758	199.224	193.525	182
chr1	186951368	186951748	HaCaT_p63_AF1916_ChIP_1_peak_508	85	.	7.75996	12.0489	8.58216	287
chr1	187231941	187232200	HaCaT_p63_AF1916_ChIP_1_peak_509	155	.	10.9933	19.2373	15.5952	138
chr1	187377394	187377609	HaCaT_p63_AF1916_ChIP_1_peak_510	230	.	13.5422	26.8084	23.03	101
chr1	187599876	187600036	HaCaT_p63_AF1916_ChIP_1_peak_511	48	.	5.81997	8.1352	4.80021	29
chr1	187607988	187608148	HaCaT_p63_AF1916_ChIP_1_peak_512	81	.	7.33535	11.5643	8.11754	96
chr1	188319301	188319561	HaCaT_p63_AF1916_ChIP_1_peak_513	507	.	24.5732	54.9243	50.7462	132
chr1	189952363	189952592	HaCaT_p63_AF1916_ChIP_1_peak_514	141	.	10.3466	17.7436	14.1351	142
chr1	191870842	191871103	HaCaT_p63_AF1916_ChIP_1_peak_515	297	.	16.8133	33.6588	29.7667	143
chr1	192677363	192677600	HaCaT_p63_AF1916_ChIP_1_peak_516	252	.	14.835	29.0699	25.2505	145
chr1	192746217	192746481	HaCaT_p63_AF1916_ChIP_1_peak_517	348	.	18.7532	38.7881	34.8227	120
chr1	193406945	193407196	HaCaT_p63_AF1916_ChIP_1_peak_518	306	.	16.3635	34.5258	30.6208	124
chr1	194598285	194598445	HaCaT_p63_AF1916_ChIP_1_peak_519	93	.	7.89961	12.8244	9.34207	53
chr1	195045228	195045392	HaCaT_p63_AF1916_ChIP_1_peak_520	55	.	5.5021	8.92137	5.56805	107
chr1	195561547	195561707	HaCaT_p63_AF1916_ChIP_1_peak_521	72	.	7.1133	10.7057	7.28058	81
chr1	195927353	195927633	HaCaT_p63_AF1916_ChIP_1_peak_522	297	.	16.8133	33.6588	29.7667	133
chr1	196150311	196150661	HaCaT_p63_AF1916_ChIP_1_peak_523	2222	.	76.953	228.218	222.222	179
chr1	197945470	197945713	HaCaT_p63_AF1916_ChIP_1_peak_524	209	.	9.64808	24.7188	20.9763	110
chr1	198202376	198202679	HaCaT_p63_AF1916_ChIP_1_peak_525	314	.	17.4599	35.3529	31.4359	145
chr1	198307093	198307253	HaCaT_p63_AF1916_ChIP_1_peak_526	72	.	7.1133	10.7057	7.28058	85
chr1	198392815	198393088	HaCaT_p63_AF1916_ChIP_1_peak_527	116	.	6.35858	15.1595	11.616	120
chr1	198806428	198806714	HaCaT_p63_AF1916_ChIP_1_peak_528	581	.	27.1599	62.404	58.1362	156
chr1	199878293	199878558	HaCaT_p63_AF1916_ChIP_1_peak_529	209	.	9.64808	24.7188	20.9763	142
chr1	199918118	199918470	HaCaT_p63_AF1916_ChIP_1_peak_530	806	.	32.7269	85.2112	80.6973	156
chr1	200064274	200064527	HaCaT_p63_AF1916_ChIP_1_peak_531	397	.	18.6073	43.743	39.7137	120
chr1	200196155	200196385	HaCaT_p63_AF1916_ChIP_1_peak_532	139	.	8.64616	17.5382	13.9394	83
chr1	200628490	200628766	HaCaT_p63_AF1916_ChIP_1_peak_533	575	.	21.2224	61.8275	57.5676	125
chr1	200643619	200643857	HaCaT_p63_AF1916_ChIP_1_peak_534	96	.	8.09719	13.1573	9.66709	106
chr1	200863890	200864050	HaCaT_p63_AF1916_ChIP_1_peak_535	133	.	6.59412	16.9653	13.3779	86
chr1	200871025	200871205	HaCaT_p63_AF1916_ChIP_1_peak_536	167	.	6.56792	20.4563	16.7949	97
chr1	201265133	201265381	HaCaT_p63_AF1916_ChIP_1_peak_537	350	.	14.1847	38.9863	35.0184	110
chr1	201280825	201281123	HaCaT_p63_AF1916_ChIP_1_peak_538	712	.	17.9886	75.6717	71.2612	158
chr1	201445146	201445451	HaCaT_p63_AF1916_ChIP_1_peak_539	149	.	8.3979	18.6152	14.9916	128
chr1	201445798	201445995	HaCaT_p63_AF1916_ChIP_1_peak_540	77	.	4.37112	11.2231	7.78799	98
chr1	201956134	201956385	HaCaT_p63_AF1916_ChIP_1_peak_541	379	.	13.8691	41.9406	37.934	110
chr1	202025738	202026028	HaCaT_p63_AF1916_ChIP_1_peak_542	1164	.	19.67	121.365	116.484	145
chr1	202083236	202083495	HaCaT_p63_AF1916_ChIP_1_peak_543	274	.	11.1862	31.3044	27.4546	126
chr1	202191558	202191787	HaCaT_p63_AF1916_ChIP_1_peak_544	479	.	10.2719	52.1356	47.9954	109
chr1	202198471	202198714	HaCaT_p63_AF1916_ChIP_1_peak_545	409	.	12.9617	44.9868	40.9377	114
chr1	202206319	202206597	HaCaT_p63_AF1916_ChIP_1_peak_546	734	.	13.5137	77.9262	73.4869	127
chr1	202547203	202547499	HaCaT_p63_AF1916_ChIP_1_peak_547	485	.	22.5703	52.7287	48.5791	138
chr1	202560120	202560344	HaCaT_p63_AF1916_ChIP_1_peak_548	411	.	9.29288	45.2385	41.1882	94
chr1	202563033	202563321	HaCaT_p63_AF1916_ChIP_1_peak_549	858	.	22.2218	90.4127	85.8454	143
chr1	202805679	202805986	HaCaT_p63_AF1916_ChIP_1_peak_550	668	.	17.8529	71.217	66.8536	117
chr1	202813467	202813697	HaCaT_p63_AF1916_ChIP_1_peak_551	471	.	15.9796	51.2797	47.1452	120
chr1	203063185	203063436	HaCaT_p63_AF1916_ChIP_1_peak_552	76	.	5.72855	11.1055	7.6721	121
chr1	203272614	203272942	HaCaT_p63_AF1916_ChIP_1_peak_553	1820	.	46.5683	187.662	182.094	169
chr1	203275670	203275941	HaCaT_p63_AF1916_ChIP_1_peak_554	302	.	6.84596	34.1514	30.2545	132
chr1	203594769	203595022	HaCaT_p63_AF1916_ChIP_1_peak_555	414	.	14.5835	45.5157	41.4619	138
chr1	203675629	203675902	HaCaT_p63_AF1916_ChIP_1_peak_556	359	.	17.1746	39.887	35.9079	126
chr1	203676029	203676231	HaCaT_p63_AF1916_ChIP_1_peak_557	106	.	7.46714	14.1342	10.6147	96
chr1	203720244	203720589	HaCaT_p63_AF1916_ChIP_1_peak_558	1826	.	49.5189	188.254	182.68	198
chr1	203954873	203955090	HaCaT_p63_AF1916_ChIP_1_peak_559	182	.	11.274	21.9216	18.233	130
chr1	204047570	204047818	HaCaT_p63_AF1916_ChIP_1_peak_560	448	.	12.3136	48.9757	44.8762	121
chr1	204270495	204270781	HaCaT_p63_AF1916_ChIP_1_peak_561	213	.	8.02271	25.0603	21.3131	108
chr1	204412468	204412678	HaCaT_p63_AF1916_ChIP_1_peak_562	144	.	7.09227	18.0365	14.4241	94
chr1	204494118	204494286	HaCaT_p63_AF1916_ChIP_1_peak_563	92	.	7.13131	12.7189	9.24356	86
chr1	204884988	204885361	HaCaT_p63_AF1916_ChIP_1_peak_564	891	.	36.0536	93.7574	89.1552	150
chr1	205265244	205265455	HaCaT_p63_AF1916_ChIP_1_peak_565	109	.	7.14318	14.4677	10.9429	145
chr1	205561211	205561457	HaCaT_p63_AF1916_ChIP_1_peak_566	981	.	18.9937	102.83	98.1336	105
chr1	205580320	205580557	HaCaT_p63_AF1916_ChIP_1_peak_567	170	.	11.6399	20.7558	17.085	80
chr1	205604936	205605156	HaCaT_p63_AF1916_ChIP_1_peak_568	179	.	11.133	21.6869	17.9998	106
chr1	206656010	206656279	HaCaT_p63_AF1916_ChIP_1_peak_569	436	.	14.2539	47.7714	43.6825	123
chr1	206687301	206687525	HaCaT_p63_AF1916_ChIP_1_peak_570	300	.	10.378	33.9484	30.0546	81
chr1	206763441	206763708	HaCaT_p63_AF1916_ChIP_1_peak_571	298	.	14.3643	33.7542	29.8616	132
chr1	207047223	207047386	HaCaT_p63_AF1916_ChIP_1_peak_572	99	.	8.04329	13.4135	9.91943	104
chr1	207113292	207113534	HaCaT_p63_AF1916_ChIP_1_peak_573	263	.	11.9157	30.1407	26.3072	104
chr1	207135149	207135329	HaCaT_p63_AF1916_ChIP_1_peak_574	160	.	8.73381	19.7355	16.0857	75
chr1	207176202	207176391	HaCaT_p63_AF1916_ChIP_1_peak_575	144	.	7.09227	18.0365	14.4241	95
chr1	207193661	207193969	HaCaT_p63_AF1916_ChIP_1_peak_576	165	.	8.44207	20.2378	16.5779	189
chr1	207414031	207414414	HaCaT_p63_AF1916_ChIP_1_peak_577	2597	.	81.2531	266.241	259.762	173
chr1	207880717	207880924	HaCaT_p63_AF1916_ChIP_1_peak_578	272	.	12.455	31.1074	27.2589	124
chr1	208381163	208381835	HaCaT_p63_AF1916_ChIP_1_peak_579	1254	.	38.9972	130.418	125.449	476
chr1	208382799	208383071	HaCaT_p63_AF1916_ChIP_1_peak_580	225	.	9.04875	26.3205	22.5482	139
chr1	208387107	208387375	HaCaT_p63_AF1916_ChIP_1_peak_581	497	.	18.654	53.9278	49.7655	153
chr1	208412172	208412465	HaCaT_p63_AF1916_ChIP_1_peak_582	651	.	21.1627	69.4947	65.1507	139
chr1	209402886	209403165	HaCaT_p63_AF1916_ChIP_1_peak_583	797	.	26.7245	84.2182	79.7134	140
chr1	209403668	209404006	HaCaT_p63_AF1916_ChIP_1_peak_584	67	.	5.42705	10.1887	6.78938	119
chr1	209538125	209538489	HaCaT_p63_AF1916_ChIP_1_peak_585	1921	.	51.484	197.863	192.178	156
chr1	209544037	209544318	HaCaT_p63_AF1916_ChIP_1_peak_586	291	.	15.087	32.99	29.1108	101
chr1	209557243	209557606	HaCaT_p63_AF1916_ChIP_1_peak_587	574	.	16.141	61.7293	57.4716	143
chr1	209584881	209585374	HaCaT_p63_AF1916_ChIP_1_peak_588	1672	.	57.5923	172.701	167.295	314
chr1	209589381	209589803	HaCaT_p63_AF1916_ChIP_1_peak_589	1362	.	29.3473	141.378	136.298	217
chr1	209604375	209604607	HaCaT_p63_AF1916_ChIP_1_peak_590	288	.	12.6166	32.7065	28.8319	91
chr1	209606660	209606897	HaCaT_p63_AF1916_ChIP_1_peak_591	67	.	5.42705	10.1887	6.78938	81
chr1	209741167	209741377	HaCaT_p63_AF1916_ChIP_1_peak_592	172	.	11.246	20.8835	17.2117	76
chr1	209826368	209826623	HaCaT_p63_AF1916_ChIP_1_peak_593	264	.	9.05126	30.2468	26.4122	113
chr1	209831463	209831632	HaCaT_p63_AF1916_ChIP_1_peak_594	104	.	6.63306	13.9838	10.4724	43
chr1	209989287	209989729	HaCaT_p63_AF1916_ChIP_1_peak_595	2499	.	31.2068	256.27	249.953	208
chr1	209989853	209990096	HaCaT_p63_AF1916_ChIP_1_peak_596	450	.	8.53113	49.1442	45.0431	119
chr1	210405351	210405563	HaCaT_p63_AF1916_ChIP_1_peak_597	158	.	10.7209	19.5361	15.8884	143
chr1	210494846	210495271	HaCaT_p63_AF1916_ChIP_1_peak_598	1350	.	51.7331	140.088	135.02	223
chr1	211503200	211503443	HaCaT_p63_AF1916_ChIP_1_peak_599	275	.	12.9693	31.3595	27.5072	114
chr1	212101534	212101830	HaCaT_p63_AF1916_ChIP_1_peak_600	236	.	11.7902	27.4088	23.6157	176
chr1	212769739	212770144	HaCaT_p63_AF1916_ChIP_1_peak_601	1657	.	45.9819	171.176	165.785	153
chr1	212778950	212779255	HaCaT_p63_AF1916_ChIP_1_peak_602	1015	.	34.2536	106.29	101.562	157
chr1	214386627	214386843	HaCaT_p63_AF1916_ChIP_1_peak_603	55	.	5.5021	8.92137	5.56805	130
chr1	214503724	214503884	HaCaT_p63_AF1916_ChIP_1_peak_604	89	.	6.68461	12.3865	8.91509	92
chr1	214593819	214593987	HaCaT_p63_AF1916_ChIP_1_peak_605	87	.	7.55714	12.2553	8.78508	78
chr1	214612766	214613202	HaCaT_p63_AF1916_ChIP_1_peak_606	2690	.	89.8862	275.705	269.098	221
chr1	214650293	214650837	HaCaT_p63_AF1916_ChIP_1_peak_607	577	.	22.8128	62.0313	57.7703	167
chr1	214745723	214745909	HaCaT_p63_AF1916_ChIP_1_peak_608	42	.	3.9085	7.52224	4.2253	130
chr1	214747282	214747685	HaCaT_p63_AF1916_ChIP_1_peak_609	1848	.	60.4571	190.422	184.822	225
chr1	215175090	215175301	HaCaT_p63_AF1916_ChIP_1_peak_610	85	.	6.03005	12.0443	8.58216	131
chr1	215285323	215285483	HaCaT_p63_AF1916_ChIP_1_peak_611	60	.	6.46663	9.39993	6.01737	54
chr1	215306802	215307030	HaCaT_p63_AF1916_ChIP_1_peak_612	112	.	9.05329	14.8365	11.299	121
chr1	217076150	217076325	HaCaT_p63_AF1916_ChIP_1_peak_613	111	.	8.57951	14.6821	11.1544	54
chr1	218774389	218774699	HaCaT_p63_AF1916_ChIP_1_peak_614	740	.	21.7082	78.5082	74.0649	154
chr1	220509757	220510061	HaCaT_p63_AF1916_ChIP_1_peak_615	1055	.	42.6798	110.294	105.522	149
chr1	220631473	220631668	HaCaT_p63_AF1916_ChIP_1_peak_616	72	.	5.13578	10.6986	7.28058	79
chr1	220689359	220689678	HaCaT_p63_AF1916_ChIP_1_peak_617	873	.	35.0303	91.9508	87.3656	157
chr1	220690110	220690304	HaCaT_p63_AF1916_ChIP_1_peak_618	162	.	10.9111	19.8602	16.209	74
chr1	221475784	221476043	HaCaT_p63_AF1916_ChIP_1_peak_619	85	.	7.75996	12.0489	8.58216	49
chr1	221635707	221635992	HaCaT_p63_AF1916_ChIP_1_peak_620	607	.	26.5201	65.0166	60.7186	175
chr1	221841005	221841175	HaCaT_p63_AF1916_ChIP_1_peak_621	57	.	6.20683	9.14252	5.77807	46
chr1	221931822	221932118	HaCaT_p63_AF1916_ChIP_1_peak_622	562	.	25.2677	60.4583	56.216	155
chr1	222013391	222013573	HaCaT_p63_AF1916_ChIP_1_peak_623	128	.	8.25316	16.3832	12.807	53
chr1	222121147	222121353	HaCaT_p63_AF1916_ChIP_1_peak_624	79	.	7.0406	11.4108	7.97197	91
chr1	223529116	223529463	HaCaT_p63_AF1916_ChIP_1_peak_625	1661	.	53.6407	171.592	166.197	182
chr1	223595064	223595339	HaCaT_p63_AF1916_ChIP_1_peak_626	788	.	32.1627	83.3354	78.8408	126
chr1	223895815	223896115	HaCaT_p63_AF1916_ChIP_1_peak_627	1047	.	21.8053	109.528	104.767	152
chr1	224320692	224320852	HaCaT_p63_AF1916_ChIP_1_peak_628	71	.	6.8912	10.5366	7.12615	93
chr1	224691380	224691645	HaCaT_p63_AF1916_ChIP_1_peak_629	632	.	11.5721	67.6159	63.2923	118
chr1	225637109	225637364	HaCaT_p63_AF1916_ChIP_1_peak_630	361	.	10.6353	40.1399	36.1584	141
chr1	225813280	225813466	HaCaT_p63_AF1916_ChIP_1_peak_631	111	.	8.57951	14.6821	11.1544	106
chr1	225888125	225888395	HaCaT_p63_AF1916_ChIP_1_peak_632	272	.	15.6929	31.1104	27.2617	127
chr1	225942562	225942793	HaCaT_p63_AF1916_ChIP_1_peak_633	104	.	6.63306	13.9838	10.4724	134
chr1	226008578	226008750	HaCaT_p63_AF1916_ChIP_1_peak_634	149	.	8.67401	18.5953	14.972	65
chr1	226110137	226110406	HaCaT_p63_AF1916_ChIP_1_peak_635	548	.	12.7174	59.0462	54.8196	123
chr1	226845882	226846160	HaCaT_p63_AF1916_ChIP_1_peak_636	563	.	19.6259	60.6365	56.3888	157
chr1	228073560	228073743	HaCaT_p63_AF1916_ChIP_1_peak_637	153	.	4.19292	18.9675	15.3378	86
chr1	228966993	228967204	HaCaT_p63_AF1916_ChIP_1_peak_638	187	.	9.04508	22.4499	18.7428	99
chr1	229361229	229361528	HaCaT_p63_AF1916_ChIP_1_peak_639	1868	.	41.1965	192.467	186.845	146
chr1	229367086	229367428	HaCaT_p63_AF1916_ChIP_1_peak_640	1474	.	35.5773	152.613	147.424	182
chr1	229404186	229404452	HaCaT_p63_AF1916_ChIP_1_peak_641	391	.	18.2668	43.1671	39.1438	145
chr1	230222855	230223082	HaCaT_p63_AF1916_ChIP_1_peak_642	397	.	13.7254	43.7905	39.7605	116
chr1	230258062	230258421	HaCaT_p63_AF1916_ChIP_1_peak_643	881	.	28.2592	92.7364	88.1437	152
chr1	231307408	231307705	HaCaT_p63_AF1916_ChIP_1_peak_644	668	.	23.5804	71.2528	66.8875	147
chr1	232065231	232065412	HaCaT_p63_AF1916_ChIP_1_peak_645	127	.	9.69995	16.2761	12.7036	101
chr1	232181317	232181639	HaCaT_p63_AF1916_ChIP_1_peak_646	216	.	13.5799	25.447	21.6865	145
chr1	232266614	232266856	HaCaT_p63_AF1916_ChIP_1_peak_647	314	.	17.4599	35.3529	31.4359	131
chr1	232729795	232730052	HaCaT_p63_AF1916_ChIP_1_peak_648	292	.	15.5503	33.1373	29.2545	139
chr1	233088628	233088964	HaCaT_p63_AF1916_ChIP_1_peak_649	977	.	37.8053	102.413	97.7214	168
chr1	233161444	233161636	HaCaT_p63_AF1916_ChIP_1_peak_650	168	.	10.4165	20.4977	16.8357	84
chr1	233844249	233844434	HaCaT_p63_AF1916_ChIP_1_peak_651	165	.	10.5609	20.2235	16.5649	113
chr1	234754247	234754414	HaCaT_p63_AF1916_ChIP_1_peak_652	72	.	7.1133	10.7057	7.28058	44
chr1	234792849	234793147	HaCaT_p63_AF1916_ChIP_1_peak_653	681	.	14.911	72.5724	68.1929	148
chr1	234793276	234793436	HaCaT_p63_AF1916_ChIP_1_peak_654	108	.	7.32649	14.3402	10.8173	69
chr1	234882600	234882787	HaCaT_p63_AF1916_ChIP_1_peak_655	214	.	8.80419	25.241	21.4917	90
chr1	235833316	235833476	HaCaT_p63_AF1916_ChIP_1_peak_656	72	.	7.06935	10.6262	7.21473	86
chr1	235838422	235838659	HaCaT_p63_AF1916_ChIP_1_peak_657	150	.	9.03917	18.7125	15.0848	127
chr1	236080967	236081205	HaCaT_p63_AF1916_ChIP_1_peak_658	535	.	17.6796	57.7694	53.5604	120
chr1	236124164	236124424	HaCaT_p63_AF1916_ChIP_1_peak_659	233	.	8.43413	27.1039	23.316	124
chr1	236247154	236247509	HaCaT_p63_AF1916_ChIP_1_peak_660	1074	.	32.3834	112.263	107.476	173
chr1	236467140	236467355	HaCaT_p63_AF1916_ChIP_1_peak_661	226	.	10.2356	26.4195	22.6463	112
chr1	236558237	236558447	HaCaT_p63_AF1916_ChIP_1_peak_662	253	.	13.5751	29.1911	25.3705	83
chr1	236618558	236618876	HaCaT_p63_AF1916_ChIP_1_peak_663	878	.	30.3067	92.4366	87.8475	149
chr1	236629377	236629637	HaCaT_p63_AF1916_ChIP_1_peak_664	471	.	18.0744	51.2871	47.1521	150
chr1	236680610	236680776	HaCaT_p63_AF1916_ChIP_1_peak_665	104	.	7.62989	13.9657	10.4559	62
chr1	238047629	238047866	HaCaT_p63_AF1916_ChIP_1_peak_666	137	.	9.65194	17.2963	13.7023	84
chr1	238225539	238225779	HaCaT_p63_AF1916_ChIP_1_peak_667	305	.	14.7612	34.4274	30.5264	137
chr1	238262466	238262678	HaCaT_p63_AF1916_ChIP_1_peak_668	85	.	7.75996	12.0489	8.58216	75
chr1	238341245	238341525	HaCaT_p63_AF1916_ChIP_1_peak_669	360	.	19.1282	40.0236	36.0433	133
chr1	238363521	238363777	HaCaT_p63_AF1916_ChIP_1_peak_670	172	.	11.2851	20.9502	17.2744	111
chr1	238620945	238621108	HaCaT_p63_AF1916_ChIP_1_peak_671	85	.	7.75996	12.0489	8.58216	51
chr1	239978086	239978266	HaCaT_p63_AF1916_ChIP_1_peak_672	95	.	6.33155	13.0041	9.51821	100
chr1	240921680	240921893	HaCaT_p63_AF1916_ChIP_1_peak_673	201	.	12.4137	23.8408	20.1149	108
chr1	241746106	241746322	HaCaT_p63_AF1916_ChIP_1_peak_674	127	.	9.0522	16.3032	12.7296	107
chr1	241751307	241751469	HaCaT_p63_AF1916_ChIP_1_peak_675	76	.	7.19763	11.0561	7.62443	79
chr1	241771958	241772229	HaCaT_p63_AF1916_ChIP_1_peak_676	163	.	10.7244	20.0041	16.349	128
chr1	241852061	241852460	HaCaT_p63_AF1916_ChIP_1_peak_677	919	.	36.1125	96.6175	91.9837	203
chr1	242363346	242363735	HaCaT_p63_AF1916_ChIP_1_peak_678	516	.	23.0574	55.8584	51.6712	229
chr1	242610499	242610685	HaCaT_p63_AF1916_ChIP_1_peak_679	99	.	8.40662	13.4267	9.92308	82
chr1	244377983	244378168	HaCaT_p63_AF1916_ChIP_1_peak_680	88	.	6.3824	12.2749	8.80446	94
chr1	244402719	244403056	HaCaT_p63_AF1916_ChIP_1_peak_681	1192	.	30.4518	124.118	119.211	187
chr1	244535144	244535350	HaCaT_p63_AF1916_ChIP_1_peak_682	156	.	8.76155	19.2644	15.6221	89
chr1	244898775	244899017	HaCaT_p63_AF1916_ChIP_1_peak_683	259	.	12.4553	29.8189	25.9933	146
chr1	245134697	245134857	HaCaT_p63_AF1916_ChIP_1_peak_684	76	.	7.06446	11.1154	7.68189	45
chr1	246329633	246330077	HaCaT_p63_AF1916_ChIP_1_peak_685	689	.	28.4196	73.3401	68.9533	294
chr1	248126211	248126403	HaCaT_p63_AF1916_ChIP_1_peak_686	127	.	9.69995	16.2761	12.7036	105
chr10	419569	419736	HaCaT_p63_AF1916_ChIP_1_peak_687	81	.	7.53258	11.6403	8.193	55
chr10	566459	566637	HaCaT_p63_AF1916_ChIP_1_peak_688	122	.	8.4989	15.8485	12.2909	80
chr10	1100793	1100977	HaCaT_p63_AF1916_ChIP_1_peak_689	118	.	9.02812	15.4318	11.8796	103
chr10	1105889	1106164	HaCaT_p63_AF1916_ChIP_1_peak_690	206	.	10.0775	24.3739	20.6346	115
chr10	2159937	2160279	HaCaT_p63_AF1916_ChIP_1_peak_691	973	.	40.0931	102.006	97.3179	155
chr10	2778724	2778955	HaCaT_p63_AF1916_ChIP_1_peak_692	424	.	20.6736	46.5629	42.4919	126
chr10	3149873	3150116	HaCaT_p63_AF1916_ChIP_1_peak_693	509	.	14.9182	55.1463	50.966	117
chr10	3818964	3819219	HaCaT_p63_AF1916_ChIP_1_peak_694	465	.	20.4853	50.6988	46.5782	130
chr10	3954061	3954266	HaCaT_p63_AF1916_ChIP_1_peak_695	290	.	15.7992	32.9507	29.0724	119
chr10	3977355	3977515	HaCaT_p63_AF1916_ChIP_1_peak_696	72	.	6.79088	10.6678	7.25604	82
chr10	4272175	4272391	HaCaT_p63_AF1916_ChIP_1_peak_697	264	.	15.5199	30.3202	26.4786	116
chr10	4292402	4292722	HaCaT_p63_AF1916_ChIP_1_peak_698	1744	.	63.373	179.933	174.449	157
chr10	4575860	4576036	HaCaT_p63_AF1916_ChIP_1_peak_699	60	.	6.46663	9.39993	6.01737	101
chr10	4713609	4713911	HaCaT_p63_AF1916_ChIP_1_peak_700	507	.	24.5732	54.9243	50.7462	147
chr10	4714518	4714685	HaCaT_p63_AF1916_ChIP_1_peak_701	112	.	9.05329	14.8365	11.299	80
chr10	4844937	4845178	HaCaT_p63_AF1916_ChIP_1_peak_702	155	.	10.9933	19.2373	15.5952	123
chr10	5265035	5265204	HaCaT_p63_AF1916_ChIP_1_peak_703	131	.	9.59238	16.7757	13.1906	34
chr10	5580908	5581160	HaCaT_p63_AF1916_ChIP_1_peak_704	563	.	19.1472	60.5797	56.3323	142
chr10	5593135	5593298	HaCaT_p63_AF1916_ChIP_1_peak_705	76	.	4.56523	11.0994	7.66749	92
chr10	5638131	5638340	HaCaT_p63_AF1916_ChIP_1_peak_706	300	.	10.378	33.9484	30.0546	121
chr10	5660132	5660307	HaCaT_p63_AF1916_ChIP_1_peak_707	158	.	8.06645	19.5175	15.8739	83
chr10	5733690	5734027	HaCaT_p63_AF1916_ChIP_1_peak_708	1292	.	46.8334	134.244	129.236	191
chr10	6261122	6261372	HaCaT_p63_AF1916_ChIP_1_peak_709	233	.	7.8105	27.0901	23.3026	122
chr10	6333297	6333459	HaCaT_p63_AF1916_ChIP_1_peak_710	65	.	5.89511	9.91172	6.51809	80
chr10	6781782	6782049	HaCaT_p63_AF1916_ChIP_1_peak_711	338	.	17.159	37.8012	33.8496	134
chr10	6954331	6954544	HaCaT_p63_AF1916_ChIP_1_peak_712	59	.	6.31694	9.32531	5.95645	115
chr10	8266898	8267115	HaCaT_p63_AF1916_ChIP_1_peak_713	106	.	7.46714	14.1342	10.6147	92
chr10	8315890	8316123	HaCaT_p63_AF1916_ChIP_1_peak_714	232	.	14.2266	27.0524	23.2655	106
chr10	8477301	8477494	HaCaT_p63_AF1916_ChIP_1_peak_715	55	.	5.5021	8.92137	5.56805	82
chr10	8636271	8636618	HaCaT_p63_AF1916_ChIP_1_peak_716	813	.	27.1175	85.8684	81.3447	161
chr10	8744969	8745149	HaCaT_p63_AF1916_ChIP_1_peak_717	121	.	9.18827	15.7029	12.1466	100
chr10	8806178	8806429	HaCaT_p63_AF1916_ChIP_1_peak_718	400	.	20.6932	44.0499	40.0125	122
chr10	8810434	8810634	HaCaT_p63_AF1916_ChIP_1_peak_719	99	.	8.40662	13.4267	9.92308	77
chr10	8859227	8859651	HaCaT_p63_AF1916_ChIP_1_peak_720	792	.	34.2732	83.7758	79.2757	257
chr10	9017574	9017840	HaCaT_p63_AF1916_ChIP_1_peak_721	589	.	25.9559	63.2321	58.9555	140
chr10	9230487	9230852	HaCaT_p63_AF1916_ChIP_1_peak_722	281	.	16.1666	31.981	28.1136	224
chr10	11799524	11799834	HaCaT_p63_AF1916_ChIP_1_peak_723	677	.	24.0475	72.0792	67.7049	157
chr10	11800073	11800288	HaCaT_p63_AF1916_ChIP_1_peak_724	133	.	5.85788	16.9128	13.3267	119
chr10	11872950	11873170	HaCaT_p63_AF1916_ChIP_1_peak_725	133	.	9.46384	16.9835	13.3959	120
chr10	11926794	11927010	HaCaT_p63_AF1916_ChIP_1_peak_726	223	.	9.79497	26.153	22.3822	89
chr10	12363680	12363975	HaCaT_p63_AF1916_ChIP_1_peak_727	733	.	30.4699	77.7539	73.3193	158
chr10	12628763	12629036	HaCaT_p63_AF1916_ChIP_1_peak_728	248	.	12.1832	28.7121	24.8956	134
chr10	12767553	12767774	HaCaT_p63_AF1916_ChIP_1_peak_729	174	.	9.82519	21.1153	17.4357	120
chr10	13118629	13118795	HaCaT_p63_AF1916_ChIP_1_peak_730	99	.	8.40662	13.4267	9.92308	108
chr10	13732476	13732699	HaCaT_p63_AF1916_ChIP_1_peak_731	198	.	9.34658	23.5775	19.8585	116
chr10	13800414	13800678	HaCaT_p63_AF1916_ChIP_1_peak_732	696	.	29.3414	74.0725	69.6739	124
chr10	13812169	13812417	HaCaT_p63_AF1916_ChIP_1_peak_733	186	.	10.2182	22.3425	18.6406	109
chr10	13916032	13916197	HaCaT_p63_AF1916_ChIP_1_peak_734	106	.	8.00233	14.1459	10.6262	77
chr10	14116203	14116423	HaCaT_p63_AF1916_ChIP_1_peak_735	117	.	7.86015	15.2482	11.7017	92
chr10	14401260	14401524	HaCaT_p63_AF1916_ChIP_1_peak_736	140	.	10.2827	17.6263	14.0265	107
chr10	14690957	14691274	HaCaT_p63_AF1916_ChIP_1_peak_737	852	.	36.2131	89.7844	85.2202	153
chr10	15165948	15166196	HaCaT_p63_AF1916_ChIP_1_peak_738	335	.	17.7313	37.5125	33.5666	103
chr10	18916656	18916884	HaCaT_p63_AF1916_ChIP_1_peak_739	116	.	6.35858	15.1595	11.616	97
chr10	20108380	20108593	HaCaT_p63_AF1916_ChIP_1_peak_740	143	.	10.0515	17.9664	14.3553	102
chr10	20122112	20122493	HaCaT_p63_AF1916_ChIP_1_peak_741	1212	.	44.5763	126.15	121.222	192
chr10	20208189	20208416	HaCaT_p63_AF1916_ChIP_1_peak_742	264	.	15.2207	30.2619	26.4272	99
chr10	21311866	21312070	HaCaT_p63_AF1916_ChIP_1_peak_743	112	.	9.05329	14.8365	11.299	111
chr10	21553412	21553606	HaCaT_p63_AF1916_ChIP_1_peak_744	140	.	9.61484	17.6868	14.0866	106
chr10	21604358	21604590	HaCaT_p63_AF1916_ChIP_1_peak_745	269	.	10.027	30.7505	26.9043	92
chr10	21625498	21625795	HaCaT_p63_AF1916_ChIP_1_peak_746	718	.	16.8683	76.222	71.8007	137
chr10	21657954	21658198	HaCaT_p63_AF1916_ChIP_1_peak_747	314	.	16.0898	35.3298	31.4188	123
chr10	21716748	21717000	HaCaT_p63_AF1916_ChIP_1_peak_748	328	.	14.5413	36.8065	32.8704	136
chr10	21970183	21970380	HaCaT_p63_AF1916_ChIP_1_peak_749	232	.	14.2266	27.0524	23.2655	107
chr10	22016515	22016761	HaCaT_p63_AF1916_ChIP_1_peak_750	201	.	12.9333	23.8618	20.129	111
chr10	22016817	22017018	HaCaT_p63_AF1916_ChIP_1_peak_751	112	.	9.05329	14.8365	11.299	136
chr10	22017983	22018159	HaCaT_p63_AF1916_ChIP_1_peak_752	105	.	8.46386	14.1142	10.5978	90
chr10	22038475	22038640	HaCaT_p63_AF1916_ChIP_1_peak_753	76	.	5.72855	11.1055	7.6721	85
chr10	22100281	22100441	HaCaT_p63_AF1916_ChIP_1_peak_754	69	.	6.77109	10.3362	6.92886	48
chr10	23673246	23673532	HaCaT_p63_AF1916_ChIP_1_peak_755	365	.	19.3999	40.5279	36.5387	155
chr10	24544919	24545310	HaCaT_p63_AF1916_ChIP_1_peak_756	1960	.	52.27	201.73	196.004	219
chr10	24613638	24613801	HaCaT_p63_AF1916_ChIP_1_peak_757	118	.	9.02812	15.4318	11.8796	104
chr10	24635928	24636168	HaCaT_p63_AF1916_ChIP_1_peak_758	301	.	13.7553	34.0586	30.1624	121
chr10	24671963	24672487	HaCaT_p63_AF1916_ChIP_1_peak_759	1251	.	24.6852	130.082	125.117	368
chr10	24738628	24738849	HaCaT_p63_AF1916_ChIP_1_peak_760	141	.	10.3466	17.7436	14.1351	71
chr10	24772573	24772813	HaCaT_p63_AF1916_ChIP_1_peak_761	174	.	9.82519	21.1153	17.4357	138
chr10	25045256	25045542	HaCaT_p63_AF1916_ChIP_1_peak_762	236	.	11.7902	27.4088	23.6157	132
chr10	25109546	25109779	HaCaT_p63_AF1916_ChIP_1_peak_763	194	.	8.31507	23.118	19.404	132
chr10	25357201	25357499	HaCaT_p63_AF1916_ChIP_1_peak_764	944	.	35.9267	99.155	94.4966	141
chr10	26540966	26541159	HaCaT_p63_AF1916_ChIP_1_peak_765	139	.	8.64616	17.5382	13.9394	97
chr10	27763797	27763983	HaCaT_p63_AF1916_ChIP_1_peak_766	141	.	10.3466	17.7436	14.1351	40
chr10	27789961	27790143	HaCaT_p63_AF1916_ChIP_1_peak_767	148	.	10.3368	18.4506	14.8283	74
chr10	29381245	29381407	HaCaT_p63_AF1916_ChIP_1_peak_768	80	.	7.4746	11.5378	8.0973	91
chr10	29768125	29768330	HaCaT_p63_AF1916_ChIP_1_peak_769	213	.	7.45548	25.1426	21.3945	70
chr10	29924175	29924433	HaCaT_p63_AF1916_ChIP_1_peak_770	318	.	16.7525	35.8143	31.892	121
chr10	30128785	30129118	HaCaT_p63_AF1916_ChIP_1_peak_771	1186	.	41.2378	123.514	118.613	146
chr10	30215612	30215877	HaCaT_p63_AF1916_ChIP_1_peak_772	217	.	12.7846	25.5231	21.7623	136
chr10	30239506	30239691	HaCaT_p63_AF1916_ChIP_1_peak_773	168	.	10.4165	20.4977	16.8357	101
chr10	30240692	30240981	HaCaT_p63_AF1916_ChIP_1_peak_774	700	.	24.3665	74.4534	70.0517	134
chr10	30508982	30509302	HaCaT_p63_AF1916_ChIP_1_peak_775	328	.	14.5413	36.8065	32.8704	181
chr10	30519213	30519383	HaCaT_p63_AF1916_ChIP_1_peak_776	113	.	7.67383	14.933	11.3943	73
chr10	32359647	32359867	HaCaT_p63_AF1916_ChIP_1_peak_777	226	.	13.3102	26.4125	22.6395	97
chr10	33415263	33415469	HaCaT_p63_AF1916_ChIP_1_peak_778	146	.	9.98961	18.3081	14.6877	102
chr10	34186196	34186536	HaCaT_p63_AF1916_ChIP_1_peak_779	1201	.	47.2064	125.046	120.129	157
chr10	34216345	34216583	HaCaT_p63_AF1916_ChIP_1_peak_780	335	.	16.5957	37.5214	33.575	120
chr10	34721639	34721849	HaCaT_p63_AF1916_ChIP_1_peak_781	128	.	8.25316	16.3832	12.807	96
chr10	34953716	34953933	HaCaT_p63_AF1916_ChIP_1_peak_782	144	.	7.83907	18.0862	14.4721	116
chr10	35008379	35008577	HaCaT_p63_AF1916_ChIP_1_peak_783	143	.	10.0515	17.9664	14.3553	91
chr10	35008754	35009011	HaCaT_p63_AF1916_ChIP_1_peak_784	608	.	26.6129	65.178	60.8784	125
chr10	35173604	35173796	HaCaT_p63_AF1916_ChIP_1_peak_785	162	.	10.9111	19.8602	16.209	99
chr10	35194966	35195223	HaCaT_p63_AF1916_ChIP_1_peak_786	444	.	15.3766	48.5684	44.4716	139
chr10	35277652	35277992	HaCaT_p63_AF1916_ChIP_1_peak_787	827	.	34.8815	87.3143	82.7787	181
chr10	35737543	35737755	HaCaT_p63_AF1916_ChIP_1_peak_788	233	.	7.8105	27.0901	23.3026	130
chr10	36176641	36176933	HaCaT_p63_AF1916_ChIP_1_peak_789	201	.	12.4137	23.8408	20.1149	157
chr10	38296995	38297264	HaCaT_p63_AF1916_ChIP_1_peak_790	597	.	26.4163	64.0345	59.7501	143
chr10	43136319	43136650	HaCaT_p63_AF1916_ChIP_1_peak_791	980	.	35.7059	102.711	98.0162	174
chr10	43346519	43346781	HaCaT_p63_AF1916_ChIP_1_peak_792	215	.	12.9779	25.3154	21.5626	118
chr10	43947611	43947892	HaCaT_p63_AF1916_ChIP_1_peak_793	984	.	26.5322	103.154	98.4544	153
chr10	44408267	44408461	HaCaT_p63_AF1916_ChIP_1_peak_794	79	.	7.41752	11.4375	7.99766	69
chr10	44911806	44912001	HaCaT_p63_AF1916_ChIP_1_peak_795	124	.	9.11573	15.9769	12.4172	149
chr10	45143870	45144030	HaCaT_p63_AF1916_ChIP_1_peak_796	72	.	7.1133	10.7057	7.28058	60
chr10	45211895	45212210	HaCaT_p63_AF1916_ChIP_1_peak_797	554	.	24.8273	59.6914	55.456	187
chr10	45251935	45252108	HaCaT_p63_AF1916_ChIP_1_peak_798	106	.	8.65377	14.1187	10.6015	57
chr10	45933872	45934154	HaCaT_p63_AF1916_ChIP_1_peak_799	262	.	14.4779	30.1008	26.2678	132
chr10	48332801	48332964	HaCaT_p63_AF1916_ChIP_1_peak_800	129	.	5.15469	16.484	12.9061	95
chr10	48342708	48343110	HaCaT_p63_AF1916_ChIP_1_peak_801	919	.	36.1125	96.6175	91.9837	226
chr10	49423636	49423825	HaCaT_p63_AF1916_ChIP_1_peak_802	118	.	9.02812	15.4318	11.8796	109
chr10	49459646	49459923	HaCaT_p63_AF1916_ChIP_1_peak_803	229	.	6.19095	26.713	22.9384	125
chr10	49622769	49622999	HaCaT_p63_AF1916_ChIP_1_peak_804	173	.	7.82595	21.0451	17.3683	94
chr10	49625441	49625764	HaCaT_p63_AF1916_ChIP_1_peak_805	1811	.	65.313	186.721	181.161	134
chr10	49679458	49679680	HaCaT_p63_AF1916_ChIP_1_peak_806	155	.	8.14057	19.1541	15.5207	114
chr10	49684507	49684675	HaCaT_p63_AF1916_ChIP_1_peak_807	92	.	6.90645	12.7611	9.28497	88
chr10	49996684	49996896	HaCaT_p63_AF1916_ChIP_1_peak_808	179	.	11.4118	21.6443	17.9575	127
chr10	52077767	52077970	HaCaT_p63_AF1916_ChIP_1_peak_809	128	.	8.25316	16.3832	12.807	65
chr10	52081924	52082091	HaCaT_p63_AF1916_ChIP_1_peak_810	72	.	7.1133	10.7057	7.28058	96
chr10	52085242	52085570	HaCaT_p63_AF1916_ChIP_1_peak_811	852	.	36.2131	89.7844	85.2202	145
chr10	52381732	52381897	HaCaT_p63_AF1916_ChIP_1_peak_812	162	.	9.7493	19.9124	16.2586	58
chr10	54203196	54203657	HaCaT_p63_AF1916_ChIP_1_peak_813	1560	.	57.8401	161.353	156.071	213
chr10	54501738	54501931	HaCaT_p63_AF1916_ChIP_1_peak_814	87	.	7.50707	12.1728	8.70365	101
chr10	54624286	54624536	HaCaT_p63_AF1916_ChIP_1_peak_815	306	.	9.8741	34.5725	30.667	114
chr10	54653758	54654011	HaCaT_p63_AF1916_ChIP_1_peak_816	385	.	19.1848	42.6123	38.5914	107
chr10	54657018	54657216	HaCaT_p63_AF1916_ChIP_1_peak_817	106	.	7.46714	14.1342	10.6147	66
chr10	54705373	54705575	HaCaT_p63_AF1916_ChIP_1_peak_818	127	.	9.69995	16.2761	12.7036	71
chr10	55379532	55379782	HaCaT_p63_AF1916_ChIP_1_peak_819	232	.	10.2511	27.0409	23.26	132
chr10	55654049	55654276	HaCaT_p63_AF1916_ChIP_1_peak_820	99	.	8.40662	13.4267	9.92308	146
chr10	59383869	59384146	HaCaT_p63_AF1916_ChIP_1_peak_821	198	.	10.6112	23.586	19.865	137
chr10	59457595	59457791	HaCaT_p63_AF1916_ChIP_1_peak_822	141	.	10.3466	17.7436	14.1351	100
chr10	59578432	59578671	HaCaT_p63_AF1916_ChIP_1_peak_823	328	.	14.5413	36.8065	32.8704	117
chr10	59847725	59847960	HaCaT_p63_AF1916_ChIP_1_peak_824	248	.	14.8733	28.6771	24.8626	102
chr10	60198880	60199070	HaCaT_p63_AF1916_ChIP_1_peak_825	81	.	7.33535	11.5643	8.11754	103
chr10	60933250	60933513	HaCaT_p63_AF1916_ChIP_1_peak_826	656	.	29.7465	70.0473	65.6934	125
chr10	61097065	61097279	HaCaT_p63_AF1916_ChIP_1_peak_827	232	.	14.2266	27.0524	23.2655	106
chr10	61725258	61725438	HaCaT_p63_AF1916_ChIP_1_peak_828	118	.	8.52262	15.4331	11.8803	110
chr10	61883018	61883330	HaCaT_p63_AF1916_ChIP_1_peak_829	489	.	23.9265	53.0819	48.926	153
chr10	62247888	62248185	HaCaT_p63_AF1916_ChIP_1_peak_830	485	.	22.5703	52.7287	48.5791	184
chr10	62520507	62520821	HaCaT_p63_AF1916_ChIP_1_peak_831	1414	.	53.6731	146.617	141.483	137
chr10	62734391	62734551	HaCaT_p63_AF1916_ChIP_1_peak_832	60	.	6.46663	9.39993	6.01737	63
chr10	62950369	62950590	HaCaT_p63_AF1916_ChIP_1_peak_833	85	.	6.68113	11.9738	8.51937	64
chr10	63514425	63514601	HaCaT_p63_AF1916_ChIP_1_peak_834	85	.	7.75996	12.0489	8.58216	102
chr10	63575282	63575504	HaCaT_p63_AF1916_ChIP_1_peak_835	176	.	11.7444	21.3138	17.6318	120
chr10	63662713	63662894	HaCaT_p63_AF1916_ChIP_1_peak_836	114	.	6.93456	14.9826	11.4419	95
chr10	63779253	63779542	HaCaT_p63_AF1916_ChIP_1_peak_837	402	.	19.749	44.2689	40.2266	138
chr10	63785303	63785525	HaCaT_p63_AF1916_ChIP_1_peak_838	170	.	11.6399	20.7558	17.085	109
chr10	63787871	63788164	HaCaT_p63_AF1916_ChIP_1_peak_839	489	.	23.9265	53.0819	48.926	147
chr10	64096229	64096483	HaCaT_p63_AF1916_ChIP_1_peak_840	288	.	13.3622	32.7028	28.8284	120
chr10	64141471	64141751	HaCaT_p63_AF1916_ChIP_1_peak_841	174	.	9.82519	21.1153	17.4357	144
chr10	64397417	64397625	HaCaT_p63_AF1916_ChIP_1_peak_842	158	.	9.84083	19.5423	15.894	117
chr10	64693986	64694192	HaCaT_p63_AF1916_ChIP_1_peak_843	134	.	6.8477	17.0622	13.4716	107
chr10	65190099	65190342	HaCaT_p63_AF1916_ChIP_1_peak_844	295	.	16.0795	33.4342	29.5491	132
chr10	65345950	65346125	HaCaT_p63_AF1916_ChIP_1_peak_845	99	.	8.40662	13.4267	9.92308	40
chr10	69240245	69240455	HaCaT_p63_AF1916_ChIP_1_peak_846	57	.	6.20683	9.14252	5.77807	80
chr10	71097529	71097799	HaCaT_p63_AF1916_ChIP_1_peak_847	504	.	12.8822	54.5942	50.4226	123
chr10	71145202	71145482	HaCaT_p63_AF1916_ChIP_1_peak_848	539	.	17.4871	58.1972	53.9815	138
chr10	71906581	71906911	HaCaT_p63_AF1916_ChIP_1_peak_849	1273	.	31.9593	132.379	127.39	127
chr10	72612859	72613080	HaCaT_p63_AF1916_ChIP_1_peak_850	145	.	10.1566	18.1442	14.5256	114
chr10	72835222	72835495	HaCaT_p63_AF1916_ChIP_1_peak_851	280	.	10.2716	31.8848	28.0233	145
chr10	73006625	73006868	HaCaT_p63_AF1916_ChIP_1_peak_852	641	.	13.2695	68.477	64.1407	125
chr10	73092987	73093244	HaCaT_p63_AF1916_ChIP_1_peak_853	405	.	14.4721	44.5651	40.5204	131
chr10	73272601	73272876	HaCaT_p63_AF1916_ChIP_1_peak_854	471	.	14.1845	51.2802	47.1452	117
chr10	73627903	73628225	HaCaT_p63_AF1916_ChIP_1_peak_855	906	.	25.0247	95.3056	90.6872	173
chr10	73958133	73958306	HaCaT_p63_AF1916_ChIP_1_peak_856	85	.	6.68113	11.9738	8.51937	65
chr10	74058036	74058290	HaCaT_p63_AF1916_ChIP_1_peak_857	549	.	19.2754	59.156	54.9279	103
chr10	74074787	74075053	HaCaT_p63_AF1916_ChIP_1_peak_858	434	.	17.7226	47.5276	43.4474	144
chr10	74091693	74091913	HaCaT_p63_AF1916_ChIP_1_peak_859	397	.	12.1086	43.73	39.7012	126
chr10	74649090	74649454	HaCaT_p63_AF1916_ChIP_1_peak_860	1350	.	51.7331	140.088	135.02	140
chr10	74740243	74740430	HaCaT_p63_AF1916_ChIP_1_peak_861	100	.	5.14783	13.5752	10.0694	67
chr10	75647586	75647822	HaCaT_p63_AF1916_ChIP_1_peak_862	189	.	6.55668	22.6575	18.949	98
chr10	75648724	75649031	HaCaT_p63_AF1916_ChIP_1_peak_863	769	.	13.0815	81.434	76.9626	142
chr10	75742992	75743186	HaCaT_p63_AF1916_ChIP_1_peak_864	182	.	12.1145	21.9814	18.2923	97
chr10	75949856	75950120	HaCaT_p63_AF1916_ChIP_1_peak_865	324	.	17.7134	36.3364	32.4062	151
chr10	76901870	76902131	HaCaT_p63_AF1916_ChIP_1_peak_866	606	.	22.0084	64.9389	60.644	137
chr10	76968083	76968330	HaCaT_p63_AF1916_ChIP_1_peak_867	97	.	7.711	13.2569	9.76601	112
chr10	77013116	77013353	HaCaT_p63_AF1916_ChIP_1_peak_868	218	.	12.4948	25.5993	21.8381	135
chr10	77189857	77190094	HaCaT_p63_AF1916_ChIP_1_peak_869	174	.	7.19987	21.1067	17.4292	123
chr10	78017625	78017810	HaCaT_p63_AF1916_ChIP_1_peak_870	99	.	8.40662	13.4267	9.92308	93
chr10	78112177	78112371	HaCaT_p63_AF1916_ChIP_1_peak_871	118	.	9.02812	15.4318	11.8796	72
chr10	79482893	79483072	HaCaT_p63_AF1916_ChIP_1_peak_872	110	.	8.92647	14.6057	11.08	135
chr10	79658300	79658649	HaCaT_p63_AF1916_ChIP_1_peak_873	1315	.	21.3873	136.63	131.597	199
chr10	79700557	79700717	HaCaT_p63_AF1916_ChIP_1_peak_874	55	.	5.5021	8.92137	5.56805	78
chr10	80679867	80680123	HaCaT_p63_AF1916_ChIP_1_peak_875	175	.	8.6629	21.1826	17.502	147
chr10	80710789	80710983	HaCaT_p63_AF1916_ChIP_1_peak_876	167	.	6.56792	20.4563	16.7949	67
chr10	80778411	80778677	HaCaT_p63_AF1916_ChIP_1_peak_877	679	.	18.741	72.3447	67.9667	135
chr10	80997569	80997766	HaCaT_p63_AF1916_ChIP_1_peak_878	164	.	9.57162	20.1428	16.4857	84
chr10	82189535	82189712	HaCaT_p63_AF1916_ChIP_1_peak_879	102	.	5.55418	13.8083	10.3	91
chr10	82230861	82231127	HaCaT_p63_AF1916_ChIP_1_peak_880	246	.	7.10512	28.4859	24.6808	139
chr10	82233616	82233779	HaCaT_p63_AF1916_ChIP_1_peak_881	64	.	4.0589	9.80307	6.41375	36
chr10	82378866	82379119	HaCaT_p63_AF1916_ChIP_1_peak_882	394	.	17.9922	43.4365	39.4095	140
chr10	82876320	82876498	HaCaT_p63_AF1916_ChIP_1_peak_883	141	.	10.3466	17.7436	14.1351	74
chr10	85302646	85302903	HaCaT_p63_AF1916_ChIP_1_peak_884	435	.	20.8775	47.6184	43.5347	114
chr10	85743452	85743702	HaCaT_p63_AF1916_ChIP_1_peak_885	402	.	19.749	44.2689	40.2266	106
chr10	86284936	86285096	HaCaT_p63_AF1916_ChIP_1_peak_886	81	.	5.38034	11.5542	8.11268	46
chr10	87307931	87308207	HaCaT_p63_AF1916_ChIP_1_peak_887	485	.	22.5703	52.7287	48.5791	135
chr10	88718701	88718944	HaCaT_p63_AF1916_ChIP_1_peak_888	295	.	6.2505	33.4092	29.5247	113
chr10	88728212	88728403	HaCaT_p63_AF1916_ChIP_1_peak_889	271	.	10.4453	31.0412	27.1934	95
chr10	89402817	89403017	HaCaT_p63_AF1916_ChIP_1_peak_890	176	.	11.7444	21.3138	17.6318	88
chr10	89602878	89603212	HaCaT_p63_AF1916_ChIP_1_peak_891	1093	.	41.1908	114.175	109.368	151
chr10	89608835	89609039	HaCaT_p63_AF1916_ChIP_1_peak_892	112	.	9.05329	14.8365	11.299	82
chr10	89802529	89802799	HaCaT_p63_AF1916_ChIP_1_peak_893	319	.	15.6248	35.8854	31.9621	148
chr10	89848339	89848499	HaCaT_p63_AF1916_ChIP_1_peak_894	82	.	7.59145	11.7451	8.29635	42
chr10	89891490	89891700	HaCaT_p63_AF1916_ChIP_1_peak_895	198	.	10.6112	23.586	19.865	107
chr10	90020560	90020830	HaCaT_p63_AF1916_ChIP_1_peak_896	435	.	21.9866	47.6253	43.537	113
chr10	90238189	90238432	HaCaT_p63_AF1916_ChIP_1_peak_897	297	.	16.8133	33.6588	29.7667	132
chr10	90611508	90611819	HaCaT_p63_AF1916_ChIP_1_peak_898	537	.	24.2631	57.9355	53.7224	156
chr10	91001576	91001872	HaCaT_p63_AF1916_ChIP_1_peak_899	331	.	18.1066	37.0629	33.1207	101
chr10	91038091	91038327	HaCaT_p63_AF1916_ChIP_1_peak_900	93	.	7.89961	12.8244	9.34207	102
chr10	91292349	91292589	HaCaT_p63_AF1916_ChIP_1_peak_901	232	.	14.2266	27.0524	23.2655	132
chr10	91404923	91405229	HaCaT_p63_AF1916_ChIP_1_peak_902	1054	.	40.0623	110.23	105.462	134
chr10	91767030	91767228	HaCaT_p63_AF1916_ChIP_1_peak_903	216	.	13.5799	25.447	21.6865	109
chr10	91811363	91811580	HaCaT_p63_AF1916_ChIP_1_peak_904	291	.	11.7586	33.0598	29.1782	101
chr10	91973161	91973383	HaCaT_p63_AF1916_ChIP_1_peak_905	99	.	8.40662	13.4267	9.92308	100
chr10	92180479	92180803	HaCaT_p63_AF1916_ChIP_1_peak_906	892	.	37.5065	93.8288	89.223	166
chr10	92244211	92244379	HaCaT_p63_AF1916_ChIP_1_peak_907	85	.	6.03005	12.0443	8.58216	133
chr10	92347202	92347403	HaCaT_p63_AF1916_ChIP_1_peak_908	155	.	10.9933	19.2373	15.5952	90
chr10	92576980	92577286	HaCaT_p63_AF1916_ChIP_1_peak_909	201	.	12.9333	23.8618	20.129	125
chr10	92578640	92578800	HaCaT_p63_AF1916_ChIP_1_peak_910	46	.	5.1091	7.96053	4.64927	90
chr10	92594141	92594444	HaCaT_p63_AF1916_ChIP_1_peak_911	306	.	16.3635	34.5258	30.6208	113
chr10	92672095	92672278	HaCaT_p63_AF1916_ChIP_1_peak_912	118	.	9.02812	15.4318	11.8796	54
chr10	93111026	93111286	HaCaT_p63_AF1916_ChIP_1_peak_913	201	.	12.9333	23.8618	20.129	130
chr10	93412175	93412492	HaCaT_p63_AF1916_ChIP_1_peak_914	572	.	25.3916	61.457	57.2012	177
chr10	93960401	93960683	HaCaT_p63_AF1916_ChIP_1_peak_915	1117	.	44.6198	116.579	111.744	129
chr10	94089800	94090114	HaCaT_p63_AF1916_ChIP_1_peak_916	307	.	16.0866	34.6779	30.7711	181
chr10	94897953	94898223	HaCaT_p63_AF1916_ChIP_1_peak_917	1149	.	35.4453	119.852	114.989	124
chr10	95173100	95173321	HaCaT_p63_AF1916_ChIP_1_peak_918	262	.	14.0812	30.0394	26.2078	129
chr10	95205416	95205644	HaCaT_p63_AF1916_ChIP_1_peak_919	301	.	13.7553	34.0586	30.1624	106
chr10	95225902	95226193	HaCaT_p63_AF1916_ChIP_1_peak_920	720	.	16.9761	76.4948	72.0726	138
chr10	95333167	95333370	HaCaT_p63_AF1916_ChIP_1_peak_921	145	.	8.41109	18.1331	14.5187	101
chr10	97007582	97007956	HaCaT_p63_AF1916_ChIP_1_peak_922	1872	.	42.5119	192.83	187.204	163
chr10	97026593	97026828	HaCaT_p63_AF1916_ChIP_1_peak_923	172	.	10.9699	20.9038	17.2316	131
chr10	97035473	97035635	HaCaT_p63_AF1916_ChIP_1_peak_924	94	.	7.98309	12.9646	9.48054	76
chr10	97110625	97110854	HaCaT_p63_AF1916_ChIP_1_peak_925	231	.	13.5895	26.8896	23.1106	98
chr10	97189434	97189650	HaCaT_p63_AF1916_ChIP_1_peak_926	177	.	11.2606	21.3902	17.7057	118
chr10	98031400	98031577	HaCaT_p63_AF1916_ChIP_1_peak_927	85	.	7.75996	12.0489	8.58216	113
chr10	98265118	98265561	HaCaT_p63_AF1916_ChIP_1_peak_928	1569	.	46.2032	162.218	156.924	250
chr10	98602873	98603139	HaCaT_p63_AF1916_ChIP_1_peak_929	449	.	18.1254	49.0101	44.9103	128
chr10	98606177	98606379	HaCaT_p63_AF1916_ChIP_1_peak_930	190	.	11.7968	22.7964	19.086	89
chr10	98616273	98616505	HaCaT_p63_AF1916_ChIP_1_peak_931	133	.	5.85788	16.9128	13.3267	110
chr10	99172671	99172987	HaCaT_p63_AF1916_ChIP_1_peak_932	280	.	10.2716	31.8848	28.0233	164
chr10	99309821	99310065	HaCaT_p63_AF1916_ChIP_1_peak_933	267	.	11.1556	30.6173	26.7728	107
chr10	99331566	99331764	HaCaT_p63_AF1916_ChIP_1_peak_934	133	.	7.02787	16.9777	13.3903	90
chr10	99411261	99411865	HaCaT_p63_AF1916_ChIP_1_peak_935	955	.	37.1116	100.249	95.578	416
chr10	99449980	99450223	HaCaT_p63_AF1916_ChIP_1_peak_936	377	.	17.8822	41.7938	37.789	110
chr10	99461477	99461714	HaCaT_p63_AF1916_ChIP_1_peak_937	293	.	11.5235	33.2418	29.3582	138
chr10	100025248	100025410	HaCaT_p63_AF1916_ChIP_1_peak_938	116	.	7.05279	15.2023	11.6586	86
chr10	100056389	100056613	HaCaT_p63_AF1916_ChIP_1_peak_939	172	.	9.06973	20.872	17.2002	108
chr10	101381321	101381556	HaCaT_p63_AF1916_ChIP_1_peak_940	392	.	14.1706	43.2483	39.2227	102
chr10	101389114	101389374	HaCaT_p63_AF1916_ChIP_1_peak_941	85	.	7.75996	12.0489	8.58216	121
chr10	101414572	101414902	HaCaT_p63_AF1916_ChIP_1_peak_942	164	.	11.2989	20.1341	16.477	148
chr10	101416417	101416731	HaCaT_p63_AF1916_ChIP_1_peak_943	572	.	25.3916	61.457	57.2012	157
chr10	101520051	101520353	HaCaT_p63_AF1916_ChIP_1_peak_944	512	.	16.8842	55.4071	51.2246	145
chr10	101803175	101803425	HaCaT_p63_AF1916_ChIP_1_peak_945	797	.	31.6369	84.2301	79.725	136
chr10	101898694	101898854	HaCaT_p63_AF1916_ChIP_1_peak_946	85	.	7.75996	12.0489	8.58216	69
chr10	101917041	101917208	HaCaT_p63_AF1916_ChIP_1_peak_947	117	.	7.86015	15.2482	11.7017	71
chr10	102416245	102416420	HaCaT_p63_AF1916_ChIP_1_peak_948	143	.	9.46958	17.9232	14.3127	78
chr10	102645825	102646086	HaCaT_p63_AF1916_ChIP_1_peak_949	316	.	13.1007	35.6025	31.6813	142
chr10	102859786	102859946	HaCaT_p63_AF1916_ChIP_1_peak_950	67	.	6.04181	10.1526	6.75529	97
chr10	103140267	103140427	HaCaT_p63_AF1916_ChIP_1_peak_951	72	.	7.1133	10.7057	7.28058	123
chr10	103318023	103318248	HaCaT_p63_AF1916_ChIP_1_peak_952	264	.	9.05126	30.2468	26.4122	131
chr10	104043421	104043598	HaCaT_p63_AF1916_ChIP_1_peak_953	93	.	7.89961	12.8244	9.34207	67
chr10	104529608	104529849	HaCaT_p63_AF1916_ChIP_1_peak_954	173	.	11.0411	21.0228	17.3466	126
chr10	104874705	104874987	HaCaT_p63_AF1916_ChIP_1_peak_955	953	.	25.9292	99.9996	95.3298	134
chr10	105435859	105436133	HaCaT_p63_AF1916_ChIP_1_peak_956	263	.	7.80557	30.1397	26.3062	137
chr10	105477439	105477603	HaCaT_p63_AF1916_ChIP_1_peak_957	144	.	7.09227	18.0365	14.4241	66
chr10	105517484	105517677	HaCaT_p63_AF1916_ChIP_1_peak_958	144	.	7.09227	18.0365	14.4241	119
chr10	105631966	105632269	HaCaT_p63_AF1916_ChIP_1_peak_959	440	.	8.82784	48.1136	44.0225	143
chr10	105660082	105660383	HaCaT_p63_AF1916_ChIP_1_peak_960	829	.	27.5105	87.5248	82.9873	156
chr10	105701643	105701948	HaCaT_p63_AF1916_ChIP_1_peak_961	660	.	28.2129	70.4242	66.0661	149
chr10	105845643	105845803	HaCaT_p63_AF1916_ChIP_1_peak_962	37	.	4.71609	7.03132	3.74229	80
chr10	106211570	106211730	HaCaT_p63_AF1916_ChIP_1_peak_963	124	.	9.11573	15.9769	12.4172	55
chr10	106569010	106569286	HaCaT_p63_AF1916_ChIP_1_peak_964	281	.	16.1666	31.981	28.1136	137
chr10	107711981	107712219	HaCaT_p63_AF1916_ChIP_1_peak_965	131	.	9.59238	16.7757	13.1906	124
chr10	109370953	109371121	HaCaT_p63_AF1916_ChIP_1_peak_966	112	.	9.05329	14.8365	11.299	96
chr10	111654359	111654566	HaCaT_p63_AF1916_ChIP_1_peak_967	335	.	16.5957	37.5214	33.575	107
chr10	111875958	111876229	HaCaT_p63_AF1916_ChIP_1_peak_968	281	.	16.1666	31.981	28.1136	138
chr10	112158344	112158569	HaCaT_p63_AF1916_ChIP_1_peak_969	218	.	11.1271	25.6516	21.8899	97
chr10	112389725	112389912	HaCaT_p63_AF1916_ChIP_1_peak_970	67	.	6.79939	10.1473	6.75029	75
chr10	112392588	112392843	HaCaT_p63_AF1916_ChIP_1_peak_971	248	.	14.8733	28.6771	24.8626	119
chr10	112621959	112622238	HaCaT_p63_AF1916_ChIP_1_peak_972	160	.	10.8342	19.7289	16.0793	130
chr10	114484315	114484538	HaCaT_p63_AF1916_ChIP_1_peak_973	331	.	18.1066	37.0629	33.1207	105
chr10	114827352	114827600	HaCaT_p63_AF1916_ChIP_1_peak_974	312	.	15.9873	35.1566	31.2469	101
chr10	114859104	114859378	HaCaT_p63_AF1916_ChIP_1_peak_975	484	.	14.4291	52.5617	48.4182	142
chr10	115080129	115080289	HaCaT_p63_AF1916_ChIP_1_peak_976	81	.	7.53258	11.6403	8.193	103
chr10	115100857	115101243	HaCaT_p63_AF1916_ChIP_1_peak_977	958	.	37.241	100.475	95.801	228
chr10	115311794	115312078	HaCaT_p63_AF1916_ChIP_1_peak_978	340	.	18.346	38.0351	34.082	138
chr10	115680828	115681024	HaCaT_p63_AF1916_ChIP_1_peak_979	131	.	9.59238	16.7757	13.1906	78
chr10	115716683	115716931	HaCaT_p63_AF1916_ChIP_1_peak_980	246	.	13.4944	28.4462	24.6414	113
chr10	115820996	115821357	HaCaT_p63_AF1916_ChIP_1_peak_981	792	.	34.2732	83.7758	79.2757	192
chr10	115828104	115828389	HaCaT_p63_AF1916_ChIP_1_peak_982	478	.	22.5565	51.9719	47.833	150
chr10	116004994	116005505	HaCaT_p63_AF1916_ChIP_1_peak_983	1371	.	22.0117	142.277	137.187	326
chr10	116096657	116096943	HaCaT_p63_AF1916_ChIP_1_peak_984	574	.	16.141	61.7293	57.4716	142
chr10	116131683	116131897	HaCaT_p63_AF1916_ChIP_1_peak_985	174	.	9.82519	21.1153	17.4357	130
chr10	116259745	116259971	HaCaT_p63_AF1916_ChIP_1_peak_986	205	.	12.0696	24.3254	20.5872	95
chr10	116285319	116285488	HaCaT_p63_AF1916_ChIP_1_peak_987	137	.	9.90307	17.3046	13.7104	81
chr10	118648191	118648410	HaCaT_p63_AF1916_ChIP_1_peak_988	177	.	11.2606	21.3902	17.7057	68
chr10	119814006	119814217	HaCaT_p63_AF1916_ChIP_1_peak_989	248	.	14.8733	28.6771	24.8626	120
chr10	120010053	120010213	HaCaT_p63_AF1916_ChIP_1_peak_990	80	.	7.4746	11.5378	8.0973	103
chr10	120630949	120631356	HaCaT_p63_AF1916_ChIP_1_peak_991	301	.	13.7553	34.0586	30.1624	210
chr10	120860256	120860491	HaCaT_p63_AF1916_ChIP_1_peak_992	172	.	10.3453	20.9084	17.2361	109
chr10	121084711	121084881	HaCaT_p63_AF1916_ChIP_1_peak_993	118	.	6.9141	15.3913	11.8436	97
chr10	121414147	121414325	HaCaT_p63_AF1916_ChIP_1_peak_994	120	.	8.05574	15.5773	12.0225	69
chr10	121440119	121440470	HaCaT_p63_AF1916_ChIP_1_peak_995	176	.	8.74358	21.3365	17.6533	273
chr10	121781985	121782180	HaCaT_p63_AF1916_ChIP_1_peak_996	127	.	9.69995	16.2761	12.7036	82
chr10	122263854	122264166	HaCaT_p63_AF1916_ChIP_1_peak_997	231	.	13.8985	26.9135	23.1343	174
chr10	122725341	122725523	HaCaT_p63_AF1916_ChIP_1_peak_998	134	.	7.53757	17.0346	13.4453	81
chr10	122919269	122919642	HaCaT_p63_AF1916_ChIP_1_peak_999	1074	.	40.6265	112.2	107.413	217
chr10	122938615	122938795	HaCaT_p63_AF1916_ChIP_1_peak_1000	141	.	10.3466	17.7436	14.1351	91
chr10	123072628	123072900	HaCaT_p63_AF1916_ChIP_1_peak_1001	275	.	15.2349	31.3909	27.5356	141
chr10	123337166	123337334	HaCaT_p63_AF1916_ChIP_1_peak_1002	106	.	7.46714	14.1342	10.6147	77
chr10	123356716	123356883	HaCaT_p63_AF1916_ChIP_1_peak_1003	99	.	7.60428	13.4951	9.99012	51
chr10	123370514	123370759	HaCaT_p63_AF1916_ChIP_1_peak_1004	246	.	12.7604	28.4439	24.6392	133
chr10	123387306	123387667	HaCaT_p63_AF1916_ChIP_1_peak_1005	282	.	14.9558	32.1327	28.2639	269
chr10	123754527	123754826	HaCaT_p63_AF1916_ChIP_1_peak_1006	362	.	16.1075	40.2293	36.2468	147
chr10	123844859	123845181	HaCaT_p63_AF1916_ChIP_1_peak_1007	865	.	22.1248	91.1134	86.5369	143
chr10	124053503	124053698	HaCaT_p63_AF1916_ChIP_1_peak_1008	100	.	5.14783	13.5752	10.0694	85
chr10	124123845	124124067	HaCaT_p63_AF1916_ChIP_1_peak_1009	118	.	7.69282	15.4261	11.8781	106
chr10	124235833	124236039	HaCaT_p63_AF1916_ChIP_1_peak_1010	164	.	6.99416	20.1479	16.4904	123
chr10	125746316	125746529	HaCaT_p63_AF1916_ChIP_1_peak_1011	155	.	10.9933	19.2373	15.5952	114
chr10	125781027	125781290	HaCaT_p63_AF1916_ChIP_1_peak_1012	502	.	20.3488	54.4621	50.2911	128
chr10	126213480	126213671	HaCaT_p63_AF1916_ChIP_1_peak_1013	212	.	9.50688	25.0134	21.2668	93
chr10	126307804	126307974	HaCaT_p63_AF1916_ChIP_1_peak_1014	144	.	7.09227	18.0365	14.4241	65
chr10	126776153	126776461	HaCaT_p63_AF1916_ChIP_1_peak_1015	1293	.	31.4015	134.397	129.387	153
chr10	126812479	126812687	HaCaT_p63_AF1916_ChIP_1_peak_1016	107	.	6.11402	14.2322	10.7106	116
chr10	126985285	126985458	HaCaT_p63_AF1916_ChIP_1_peak_1017	102	.	5.55418	13.8083	10.3	122
chr10	127141709	127141956	HaCaT_p63_AF1916_ChIP_1_peak_1018	105	.	8.46386	14.1142	10.5978	124
chr10	127656209	127656373	HaCaT_p63_AF1916_ChIP_1_peak_1019	93	.	7.89961	12.8244	9.34207	56
chr10	128598886	128599107	HaCaT_p63_AF1916_ChIP_1_peak_1020	248	.	12.9007	28.6805	24.866	126
chr10	128842540	128842750	HaCaT_p63_AF1916_ChIP_1_peak_1021	119	.	9.2719	15.5051	11.9511	127
chr10	129738117	129738371	HaCaT_p63_AF1916_ChIP_1_peak_1022	86	.	5.14276	12.1301	8.66223	150
chr10	130427688	130427869	HaCaT_p63_AF1916_ChIP_1_peak_1023	85	.	6.68113	11.9738	8.51937	57
chr10	131823548	131823711	HaCaT_p63_AF1916_ChIP_1_peak_1024	85	.	6.03005	12.0443	8.58216	47
chr10	131936847	131937057	HaCaT_p63_AF1916_ChIP_1_peak_1025	176	.	8.74358	21.3365	17.6533	87
chr10	132892943	132893221	HaCaT_p63_AF1916_ChIP_1_peak_1026	372	.	17.5589	41.2477	37.2478	146
chr10	134237891	134238062	HaCaT_p63_AF1916_ChIP_1_peak_1027	141	.	7.65374	17.7349	14.1345	72
chr11	350785	351012	HaCaT_p63_AF1916_ChIP_1_peak_1028	321	.	8.21965	36.1183	32.19	108
chr11	446997	447220	HaCaT_p63_AF1916_ChIP_1_peak_1029	442	.	12.3426	48.3654	44.2711	95
chr11	515219	515513	HaCaT_p63_AF1916_ChIP_1_peak_1030	864	.	21.2768	91.0361	86.4599	156
chr11	1108821	1109028	HaCaT_p63_AF1916_ChIP_1_peak_1031	133	.	7.46801	16.9036	13.3178	131
chr11	1598113	1598391	HaCaT_p63_AF1916_ChIP_1_peak_1032	369	.	16.9246	40.8968	36.9035	139
chr11	1851882	1852241	HaCaT_p63_AF1916_ChIP_1_peak_1033	1668	.	21.8863	172.302	166.898	158
chr11	2277893	2278154	HaCaT_p63_AF1916_ChIP_1_peak_1034	580	.	11.7658	62.2813	58.018	138
chr11	2824812	2825035	HaCaT_p63_AF1916_ChIP_1_peak_1035	223	.	7.63299	26.1114	22.3429	90
chr11	4066238	4066623	HaCaT_p63_AF1916_ChIP_1_peak_1036	203	.	10.8752	24.0389	20.3049	276
chr11	4080686	4080952	HaCaT_p63_AF1916_ChIP_1_peak_1037	204	.	12.333	24.2219	20.4844	128
chr11	4485511	4485800	HaCaT_p63_AF1916_ChIP_1_peak_1038	600	.	27.8065	64.3001	60.0108	157
chr11	5307104	5307372	HaCaT_p63_AF1916_ChIP_1_peak_1039	312	.	17.352	35.1525	31.2428	120
chr11	5642523	5642726	HaCaT_p63_AF1916_ChIP_1_peak_1040	98	.	7.75719	13.3322	9.83964	115
chr11	5711543	5711929	HaCaT_p63_AF1916_ChIP_1_peak_1041	1031	.	32.2266	107.859	103.117	246
chr11	7621540	7621830	HaCaT_p63_AF1916_ChIP_1_peak_1042	530	.	20.0434	57.2204	53.0149	161
chr11	7879601	7879983	HaCaT_p63_AF1916_ChIP_1_peak_1043	676	.	30.3932	71.982	67.6084	193
chr11	8160022	8160420	HaCaT_p63_AF1916_ChIP_1_peak_1044	751	.	31.0342	79.6066	75.1522	195
chr11	8186483	8186681	HaCaT_p63_AF1916_ChIP_1_peak_1045	57	.	6.20683	9.14252	5.77807	97
chr11	8250838	8250998	HaCaT_p63_AF1916_ChIP_1_peak_1046	72	.	5.13578	10.6986	7.28058	91
chr11	8795707	8796011	HaCaT_p63_AF1916_ChIP_1_peak_1047	650	.	25.5679	69.3472	65.0043	169
chr11	8854306	8854523	HaCaT_p63_AF1916_ChIP_1_peak_1048	223	.	7.63299	26.1114	22.3429	119
chr11	9232378	9232730	HaCaT_p63_AF1916_ChIP_1_peak_1049	1243	.	46.3538	129.282	124.325	162
chr11	9631571	9631835	HaCaT_p63_AF1916_ChIP_1_peak_1050	535	.	19.4152	57.754	53.5459	116
chr11	9715406	9715694	HaCaT_p63_AF1916_ChIP_1_peak_1051	852	.	33.8301	89.8567	85.2917	154
chr11	9842614	9842863	HaCaT_p63_AF1916_ChIP_1_peak_1052	216	.	13.5799	25.447	21.6865	139
chr11	9862896	9863155	HaCaT_p63_AF1916_ChIP_1_peak_1053	711	.	28.1624	75.5557	71.1457	121
chr11	9927580	9927833	HaCaT_p63_AF1916_ChIP_1_peak_1054	268	.	15.4532	30.6775	26.832	126
chr11	9928147	9928414	HaCaT_p63_AF1916_ChIP_1_peak_1055	147	.	10.5082	18.3599	14.7385	158
chr11	10004087	10004257	HaCaT_p63_AF1916_ChIP_1_peak_1056	130	.	8.9961	16.6671	13.0872	106
chr11	10921022	10921358	HaCaT_p63_AF1916_ChIP_1_peak_1057	1616	.	18.1165	167.037	161.693	153
chr11	11472614	11472845	HaCaT_p63_AF1916_ChIP_1_peak_1058	213	.	10.8193	25.1144	21.3667	143
chr11	11605957	11606205	HaCaT_p63_AF1916_ChIP_1_peak_1059	442	.	19.9918	48.3213	44.2275	111
chr11	11738903	11739165	HaCaT_p63_AF1916_ChIP_1_peak_1060	81	.	7.33535	11.5643	8.11754	118
chr11	12087501	12087890	HaCaT_p63_AF1916_ChIP_1_peak_1061	1274	.	20.9189	132.427	127.438	168
chr11	12211158	12211517	HaCaT_p63_AF1916_ChIP_1_peak_1062	1772	.	31.6794	182.801	177.284	147
chr11	12792481	12792770	HaCaT_p63_AF1916_ChIP_1_peak_1063	538	.	20.5421	58.0983	53.8844	148
chr11	12860446	12860606	HaCaT_p63_AF1916_ChIP_1_peak_1064	71	.	6.8912	10.5366	7.12615	53
chr11	12989542	12989744	HaCaT_p63_AF1916_ChIP_1_peak_1065	124	.	9.11573	15.9769	12.4172	80
chr11	13147976	13148266	HaCaT_p63_AF1916_ChIP_1_peak_1066	408	.	20.0993	44.8763	40.8285	146
chr11	13162517	13162767	HaCaT_p63_AF1916_ChIP_1_peak_1067	796	.	16.5086	84.1245	79.6214	120
chr11	13182305	13182625	HaCaT_p63_AF1916_ChIP_1_peak_1068	566	.	20.7193	60.934	56.6849	123
chr11	13189892	13190198	HaCaT_p63_AF1916_ChIP_1_peak_1069	551	.	14.194	59.4017	55.1715	147
chr11	13282287	13282575	HaCaT_p63_AF1916_ChIP_1_peak_1070	772	.	23.85	81.7607	77.2839	138
chr11	13290469	13290727	HaCaT_p63_AF1916_ChIP_1_peak_1071	185	.	12.2866	22.2977	18.5985	119
chr11	13685988	13686177	HaCaT_p63_AF1916_ChIP_1_peak_1072	163	.	10.7244	20.0041	16.349	107
chr11	13713730	13714031	HaCaT_p63_AF1916_ChIP_1_peak_1073	614	.	27.8157	65.7523	61.4491	149
chr11	14058151	14058394	HaCaT_p63_AF1916_ChIP_1_peak_1074	236	.	11.7902	27.4088	23.6157	110
chr11	14358749	14359067	HaCaT_p63_AF1916_ChIP_1_peak_1075	700	.	24.3665	74.4534	70.0517	158
chr11	15504279	15504465	HaCaT_p63_AF1916_ChIP_1_peak_1076	65	.	5.89511	9.91172	6.51809	99
chr11	15515724	15516125	HaCaT_p63_AF1916_ChIP_1_peak_1077	572	.	25.3916	61.457	57.2012	250
chr11	15805192	15805368	HaCaT_p63_AF1916_ChIP_1_peak_1078	67	.	5.42705	10.1887	6.78938	80
chr11	15991534	15991738	HaCaT_p63_AF1916_ChIP_1_peak_1079	170	.	11.6399	20.7558	17.085	99
chr11	16119136	16119453	HaCaT_p63_AF1916_ChIP_1_peak_1080	792	.	34.2732	83.7758	79.2757	165
chr11	16299976	16300150	HaCaT_p63_AF1916_ChIP_1_peak_1081	99	.	8.40662	13.4267	9.92308	107
chr11	16809714	16810004	HaCaT_p63_AF1916_ChIP_1_peak_1082	570	.	18.6575	61.3054	57.053	154
chr11	16897613	16897913	HaCaT_p63_AF1916_ChIP_1_peak_1083	823	.	25.5837	86.8829	82.3517	136
chr11	16897986	16898257	HaCaT_p63_AF1916_ChIP_1_peak_1084	350	.	16.6693	39.0342	35.0659	146
chr11	17021927	17022198	HaCaT_p63_AF1916_ChIP_1_peak_1085	261	.	12.5762	30.0291	26.1979	138
chr11	17819935	17820220	HaCaT_p63_AF1916_ChIP_1_peak_1086	232	.	6.54075	27.0805	23.2934	146
chr11	18552520	18552735	HaCaT_p63_AF1916_ChIP_1_peak_1087	144	.	7.83907	18.0862	14.4721	103
chr11	19238290	19238602	HaCaT_p63_AF1916_ChIP_1_peak_1088	1413	.	52.5407	146.493	141.366	155
chr11	19654003	19654244	HaCaT_p63_AF1916_ChIP_1_peak_1089	278	.	13.161	31.692	27.8336	98
chr11	19694381	19694647	HaCaT_p63_AF1916_ChIP_1_peak_1090	253	.	13.1907	29.1687	25.3487	149
chr11	19745016	19745264	HaCaT_p63_AF1916_ChIP_1_peak_1091	442	.	12.3426	48.3654	44.2711	103
chr11	20072097	20072410	HaCaT_p63_AF1916_ChIP_1_peak_1092	1671	.	31.0193	172.596	167.19	148
chr11	20496477	20496731	HaCaT_p63_AF1916_ChIP_1_peak_1093	786	.	29.3557	83.114	78.6227	122
chr11	20505537	20505820	HaCaT_p63_AF1916_ChIP_1_peak_1094	832	.	35.5665	87.7737	83.2303	146
chr11	22732998	22733198	HaCaT_p63_AF1916_ChIP_1_peak_1095	174	.	9.82519	21.1153	17.4357	66
chr11	23062738	23062956	HaCaT_p63_AF1916_ChIP_1_peak_1096	141	.	10.3466	17.7436	14.1351	116
chr11	23105960	23106185	HaCaT_p63_AF1916_ChIP_1_peak_1097	279	.	15.5052	31.8567	27.9961	124
chr11	23258798	23258958	HaCaT_p63_AF1916_ChIP_1_peak_1098	72	.	7.1133	10.7057	7.28058	112
chr11	23340243	23340530	HaCaT_p63_AF1916_ChIP_1_peak_1099	216	.	13.5799	25.447	21.6865	149
chr11	24421850	24422120	HaCaT_p63_AF1916_ChIP_1_peak_1100	444	.	20.116	48.5318	44.4362	158
chr11	24953853	24954133	HaCaT_p63_AF1916_ChIP_1_peak_1101	373	.	9.52279	41.3097	37.3089	135
chr11	25090000	25090228	HaCaT_p63_AF1916_ChIP_1_peak_1102	128	.	8.25316	16.3832	12.807	130
chr11	25992327	25992611	HaCaT_p63_AF1916_ChIP_1_peak_1103	714	.	29.9057	75.9092	71.4913	143
chr11	26092386	26092546	HaCaT_p63_AF1916_ChIP_1_peak_1104	69	.	6.77109	10.3362	6.92886	109
chr11	26371716	26371905	HaCaT_p63_AF1916_ChIP_1_peak_1105	112	.	9.05329	14.8365	11.299	122
chr11	27061810	27062044	HaCaT_p63_AF1916_ChIP_1_peak_1106	255	.	10.8541	29.4132	25.5903	105
chr11	27195661	27195940	HaCaT_p63_AF1916_ChIP_1_peak_1107	264	.	15.5199	30.3202	26.4786	137
chr11	27231127	27231391	HaCaT_p63_AF1916_ChIP_1_peak_1108	591	.	24.6421	63.4516	59.1722	126
chr11	27249805	27250162	HaCaT_p63_AF1916_ChIP_1_peak_1109	930	.	37.2356	97.6692	93.0268	145
chr11	27413172	27413344	HaCaT_p63_AF1916_ChIP_1_peak_1110	127	.	9.69995	16.2761	12.7036	110
chr11	27434774	27435080	HaCaT_p63_AF1916_ChIP_1_peak_1111	435	.	20.8775	47.6184	43.5347	150
chr11	27490699	27490946	HaCaT_p63_AF1916_ChIP_1_peak_1112	211	.	12.0484	24.8544	21.1086	120
chr11	27545761	27545983	HaCaT_p63_AF1916_ChIP_1_peak_1113	247	.	13.5783	28.5867	24.7798	116
chr11	27695607	27695843	HaCaT_p63_AF1916_ChIP_1_peak_1114	314	.	17.4599	35.3529	31.4359	136
chr11	27756081	27756291	HaCaT_p63_AF1916_ChIP_1_peak_1115	124	.	9.38811	16.0442	12.4827	95
chr11	28542729	28542991	HaCaT_p63_AF1916_ChIP_1_peak_1116	290	.	15.7992	32.9507	29.0724	138
chr11	28830388	28830681	HaCaT_p63_AF1916_ChIP_1_peak_1117	656	.	29.7465	70.0473	65.6934	140
chr11	28836772	28836990	HaCaT_p63_AF1916_ChIP_1_peak_1118	112	.	9.05329	14.8365	11.299	104
chr11	28870646	28870956	HaCaT_p63_AF1916_ChIP_1_peak_1119	300	.	16.6894	33.9429	30.0491	186
chr11	29830702	29831013	HaCaT_p63_AF1916_ChIP_1_peak_1120	589	.	25.9559	63.2321	58.9555	179
chr11	30219363	30219868	HaCaT_p63_AF1916_ChIP_1_peak_1121	560	.	20.8294	60.2836	56.0432	272
chr11	30382354	30382601	HaCaT_p63_AF1916_ChIP_1_peak_1122	141	.	10.3466	17.7436	14.1351	115
chr11	30398988	30399297	HaCaT_p63_AF1916_ChIP_1_peak_1123	600	.	27.8065	64.3001	60.0108	158
chr11	32324391	32324697	HaCaT_p63_AF1916_ChIP_1_peak_1124	471	.	15.9796	51.2797	47.1452	143
chr11	32852441	32852699	HaCaT_p63_AF1916_ChIP_1_peak_1125	537	.	24.2631	57.9355	53.7224	112
chr11	32924054	32924253	HaCaT_p63_AF1916_ChIP_1_peak_1126	108	.	8.4123	14.4056	10.8813	120
chr11	33067431	33067752	HaCaT_p63_AF1916_ChIP_1_peak_1127	654	.	17.6084	69.8432	65.4937	144
chr11	33083118	33083298	HaCaT_p63_AF1916_ChIP_1_peak_1128	81	.	5.38034	11.5542	8.11268	65
chr11	34197937	34198165	HaCaT_p63_AF1916_ChIP_1_peak_1129	437	.	17.9008	47.8383	43.7486	114
chr11	34417733	34418001	HaCaT_p63_AF1916_ChIP_1_peak_1130	267	.	13.6456	30.5677	26.7248	138
chr11	34648723	34649099	HaCaT_p63_AF1916_ChIP_1_peak_1131	1266	.	44.746	131.674	126.692	208
chr11	34661995	34662167	HaCaT_p63_AF1916_ChIP_1_peak_1132	145	.	8.41109	18.1331	14.5187	67
chr11	34706939	34707273	HaCaT_p63_AF1916_ChIP_1_peak_1133	1222	.	27.1463	127.206	122.267	183
chr11	34831240	34831498	HaCaT_p63_AF1916_ChIP_1_peak_1134	452	.	21.4418	49.3106	45.2063	135
chr11	35061861	35062044	HaCaT_p63_AF1916_ChIP_1_peak_1135	128	.	8.25316	16.3832	12.807	74
chr11	35078108	35078466	HaCaT_p63_AF1916_ChIP_1_peak_1136	1152	.	42.8836	120.137	115.269	209
chr11	35137218	35137536	HaCaT_p63_AF1916_ChIP_1_peak_1137	1198	.	27.8512	124.776	119.863	152
chr11	35165327	35165502	HaCaT_p63_AF1916_ChIP_1_peak_1138	85	.	6.03005	12.0443	8.58216	49
chr11	35180360	35180571	HaCaT_p63_AF1916_ChIP_1_peak_1139	245	.	14.1064	28.3191	24.5149	74
chr11	35297980	35298204	HaCaT_p63_AF1916_ChIP_1_peak_1140	122	.	8.99651	15.779	12.2222	113
chr11	35589350	35589642	HaCaT_p63_AF1916_ChIP_1_peak_1141	606	.	22.0084	64.9389	60.644	113
chr11	35643730	35644091	HaCaT_p63_AF1916_ChIP_1_peak_1142	1221	.	41.4584	127.091	122.156	150
chr11	36720850	36721160	HaCaT_p63_AF1916_ChIP_1_peak_1143	952	.	39.4465	99.9508	95.2824	155
chr11	38017519	38017709	HaCaT_p63_AF1916_ChIP_1_peak_1144	127	.	9.69995	16.2761	12.7036	82
chr11	38616581	38616789	HaCaT_p63_AF1916_ChIP_1_peak_1145	145	.	10.1566	18.1442	14.5256	117
chr11	39012455	39012622	HaCaT_p63_AF1916_ChIP_1_peak_1146	99	.	8.40662	13.4267	9.92308	37
chr11	44583141	44583357	HaCaT_p63_AF1916_ChIP_1_peak_1147	160	.	8.73381	19.7355	16.0857	103
chr11	44586190	44586445	HaCaT_p63_AF1916_ChIP_1_peak_1148	529	.	11.006	57.1232	52.9197	128
chr11	44989600	44989803	HaCaT_p63_AF1916_ChIP_1_peak_1149	302	.	10.7607	34.1835	30.2856	104
chr11	45179678	45179880	HaCaT_p63_AF1916_ChIP_1_peak_1150	234	.	7.33724	27.2646	23.4741	107
chr11	46087962	46088247	HaCaT_p63_AF1916_ChIP_1_peak_1151	656	.	29.7465	70.0473	65.6934	151
chr11	46366649	46366809	HaCaT_p63_AF1916_ChIP_1_peak_1152	66	.	5.16133	10.0492	6.65434	99
chr11	46548408	46548645	HaCaT_p63_AF1916_ChIP_1_peak_1153	163	.	10.4313	20.0085	16.3533	105
chr11	46709086	46709364	HaCaT_p63_AF1916_ChIP_1_peak_1154	670	.	17.5667	71.3891	67.0228	131
chr11	46938338	46938557	HaCaT_p63_AF1916_ChIP_1_peak_1155	233	.	10.6435	27.1867	23.3973	119
chr11	56690729	56690902	HaCaT_p63_AF1916_ChIP_1_peak_1156	85	.	7.75996	12.0489	8.58216	111
chr11	56700354	56700710	HaCaT_p63_AF1916_ChIP_1_peak_1157	792	.	34.2732	83.7758	79.2757	180
chr11	57060542	57060934	HaCaT_p63_AF1916_ChIP_1_peak_1158	1069	.	17.2752	111.774	106.993	180
chr11	57555893	57556233	HaCaT_p63_AF1916_ChIP_1_peak_1159	1788	.	31.8851	184.404	178.877	159
chr11	57669150	57669422	HaCaT_p63_AF1916_ChIP_1_peak_1160	176	.	6.74543	21.3717	17.6879	133
chr11	58426055	58426342	HaCaT_p63_AF1916_ChIP_1_peak_1161	523	.	24.725	56.5397	52.3451	138
chr11	58968853	58969071	HaCaT_p63_AF1916_ChIP_1_peak_1162	158	.	10.7209	19.5361	15.8884	99
chr11	59033976	59034160	HaCaT_p63_AF1916_ChIP_1_peak_1163	111	.	5.75989	14.6711	11.1443	81
chr11	59474350	59474628	HaCaT_p63_AF1916_ChIP_1_peak_1164	186	.	10.2182	22.3425	18.6406	147
chr11	59662171	59662368	HaCaT_p63_AF1916_ChIP_1_peak_1165	177	.	11.8348	21.4754	17.7903	85
chr11	59852432	59852648	HaCaT_p63_AF1916_ChIP_1_peak_1166	155	.	10.9933	19.2373	15.5952	139
chr11	60746445	60746677	HaCaT_p63_AF1916_ChIP_1_peak_1167	89	.	5.6249	12.4289	8.95639	123
chr11	60829131	60829326	HaCaT_p63_AF1916_ChIP_1_peak_1168	159	.	9.54925	19.5761	15.9275	131
chr11	61065109	61065459	HaCaT_p63_AF1916_ChIP_1_peak_1169	631	.	22.4671	67.4994	63.1765	148
chr11	61093613	61093797	HaCaT_p63_AF1916_ChIP_1_peak_1170	196	.	12.118	23.3381	19.622	96
chr11	61137169	61137495	HaCaT_p63_AF1916_ChIP_1_peak_1171	1076	.	20.2363	112.487	107.694	177
chr11	61357564	61357856	HaCaT_p63_AF1916_ChIP_1_peak_1172	218	.	10.1193	25.6127	21.8515	148
chr11	61587637	61587939	HaCaT_p63_AF1916_ChIP_1_peak_1173	643	.	22.6378	68.6847	64.3448	157
chr11	61741059	61741253	HaCaT_p63_AF1916_ChIP_1_peak_1174	234	.	6.00338	27.2671	23.4765	105
chr11	61748778	61749024	HaCaT_p63_AF1916_ChIP_1_peak_1175	418	.	14.4044	45.8896	41.8284	92
chr11	61766575	61766778	HaCaT_p63_AF1916_ChIP_1_peak_1176	198	.	9.34658	23.5775	19.8585	80
chr11	62178458	62178679	HaCaT_p63_AF1916_ChIP_1_peak_1177	236	.	5.24492	27.4707	23.6764	129
chr11	62267810	62268142	HaCaT_p63_AF1916_ChIP_1_peak_1178	357	.	14.9923	39.7298	35.7512	189
chr11	62315466	62315684	HaCaT_p63_AF1916_ChIP_1_peak_1179	205	.	7.51238	24.3039	20.5662	138
chr11	62328220	62328424	HaCaT_p63_AF1916_ChIP_1_peak_1180	230	.	10.1191	26.786	23.0108	116
chr11	62367377	62367723	HaCaT_p63_AF1916_ChIP_1_peak_1181	1833	.	36.4396	188.931	183.35	170
chr11	63163199	63163412	HaCaT_p63_AF1916_ChIP_1_peak_1182	134	.	6.8477	17.0622	13.4716	90
chr11	63753634	63753866	HaCaT_p63_AF1916_ChIP_1_peak_1183	228	.	6.82649	26.6588	22.8844	119
chr11	63888557	63888759	HaCaT_p63_AF1916_ChIP_1_peak_1184	255	.	7.24444	29.4122	25.5903	98
chr11	64078701	64078891	HaCaT_p63_AF1916_ChIP_1_peak_1185	223	.	7.63299	26.1114	22.3429	70
chr11	64092226	64092517	HaCaT_p63_AF1916_ChIP_1_peak_1186	278	.	10.1793	31.6829	27.8246	147
chr11	64204881	64205188	HaCaT_p63_AF1916_ChIP_1_peak_1187	965	.	21.3825	101.196	96.5172	151
chr11	64310266	64310472	HaCaT_p63_AF1916_ChIP_1_peak_1188	417	.	15.5302	45.8583	41.7973	81
chr11	64610550	64610788	HaCaT_p63_AF1916_ChIP_1_peak_1189	499	.	7.48736	54.0922	49.928	118
chr11	64950632	64950904	HaCaT_p63_AF1916_ChIP_1_peak_1190	622	.	10.3216	66.5684	62.254	140
chr11	65149635	65149881	HaCaT_p63_AF1916_ChIP_1_peak_1191	569	.	14.3322	61.2337	56.9818	124
chr11	65188651	65188974	HaCaT_p63_AF1916_ChIP_1_peak_1192	1911	.	21.3805	196.867	191.197	154
chr11	65253412	65253616	HaCaT_p63_AF1916_ChIP_1_peak_1193	111	.	6.79533	14.722	11.1941	104
chr11	65261382	65261611	HaCaT_p63_AF1916_ChIP_1_peak_1194	294	.	12.2561	33.3585	29.4743	110
chr11	65360366	65360613	HaCaT_p63_AF1916_ChIP_1_peak_1195	967	.	18.8162	101.467	96.7856	117
chr11	65894453	65894742	HaCaT_p63_AF1916_ChIP_1_peak_1196	535	.	22.2535	57.718	53.5101	142
chr11	65910306	65910585	HaCaT_p63_AF1916_ChIP_1_peak_1197	418	.	19.4732	45.9432	41.8779	132
chr11	66386769	66387034	HaCaT_p63_AF1916_ChIP_1_peak_1198	703	.	26.1028	74.7523	70.349	145
chr11	66477304	66477505	HaCaT_p63_AF1916_ChIP_1_peak_1199	92	.	4.68334	12.7032	9.22798	95
chr11	66535524	66535801	HaCaT_p63_AF1916_ChIP_1_peak_1200	671	.	27.8834	71.5527	67.1849	131
chr11	66845245	66845442	HaCaT_p63_AF1916_ChIP_1_peak_1201	195	.	6.19525	23.305	19.5892	104
chr11	67078185	67078366	HaCaT_p63_AF1916_ChIP_1_peak_1202	119	.	5.18282	15.4773	11.9243	81
chr11	67080297	67080533	HaCaT_p63_AF1916_ChIP_1_peak_1203	196	.	5.73237	23.3782	19.6617	133
chr11	67099481	67099712	HaCaT_p63_AF1916_ChIP_1_peak_1204	232	.	12.3204	27.0855	23.2983	118
chr11	68049682	68049842	HaCaT_p63_AF1916_ChIP_1_peak_1205	67	.	6.79939	10.1473	6.75029	56
chr11	68585735	68585936	HaCaT_p63_AF1916_ChIP_1_peak_1206	209	.	8.54595	24.6799	20.9387	92
chr11	68917137	68917411	HaCaT_p63_AF1916_ChIP_1_peak_1207	587	.	16.3856	63.0659	58.7932	143
chr11	69192492	69192698	HaCaT_p63_AF1916_ChIP_1_peak_1208	169	.	6.64075	20.646	16.9828	120
chr11	69325355	69325576	HaCaT_p63_AF1916_ChIP_1_peak_1209	312	.	8.08033	35.1374	31.2279	108
chr11	69909712	69910022	HaCaT_p63_AF1916_ChIP_1_peak_1210	1235	.	30.5757	128.515	123.565	155
chr11	70449829	70450086	HaCaT_p63_AF1916_ChIP_1_peak_1211	491	.	11.24	53.336	49.1782	127
chr11	71656227	71656392	HaCaT_p63_AF1916_ChIP_1_peak_1212	134	.	7.53757	17.0346	13.4453	73
chr11	71769822	71770090	HaCaT_p63_AF1916_ChIP_1_peak_1213	414	.	17.4378	45.4963	41.4425	132
chr11	71795224	71795453	HaCaT_p63_AF1916_ChIP_1_peak_1214	445	.	17.0628	48.6829	44.5858	112
chr11	71892044	71892236	HaCaT_p63_AF1916_ChIP_1_peak_1215	150	.	6.2129	18.6603	15.0353	101
chr11	72260577	72260840	HaCaT_p63_AF1916_ChIP_1_peak_1216	536	.	12.7808	57.8257	53.6162	120
chr11	72897423	72897753	HaCaT_p63_AF1916_ChIP_1_peak_1217	1496	.	23.0178	154.827	149.615	154
chr11	72898963	72899171	HaCaT_p63_AF1916_ChIP_1_peak_1218	180	.	6.88127	21.7257	18.0386	95
chr11	72906374	72906603	HaCaT_p63_AF1916_ChIP_1_peak_1219	124	.	5.68036	16.0582	12.4961	113
chr11	72994410	72994708	HaCaT_p63_AF1916_ChIP_1_peak_1220	729	.	11.3748	77.4284	72.999	156
chr11	73650203	73650385	HaCaT_p63_AF1916_ChIP_1_peak_1221	118	.	8.52262	15.4331	11.8803	70
chr11	73658130	73658358	HaCaT_p63_AF1916_ChIP_1_peak_1222	120	.	8.88038	15.5868	12.0319	107
chr11	73846302	73846619	HaCaT_p63_AF1916_ChIP_1_peak_1223	997	.	31.4406	104.415	99.7023	158
chr11	74216034	74216301	HaCaT_p63_AF1916_ChIP_1_peak_1224	509	.	14.9182	55.1463	50.966	138
chr11	74654098	74654417	HaCaT_p63_AF1916_ChIP_1_peak_1225	1323	.	32.8638	137.385	132.347	152
chr11	75274924	75275137	HaCaT_p63_AF1916_ChIP_1_peak_1226	233	.	7.8105	27.0901	23.3026	96
chr11	76484954	76485142	HaCaT_p63_AF1916_ChIP_1_peak_1227	248	.	9.89108	28.6831	24.8685	100
chr11	76493100	76493377	HaCaT_p63_AF1916_ChIP_1_peak_1228	295	.	9.66839	33.4773	29.5915	138
chr11	76495637	76495917	HaCaT_p63_AF1916_ChIP_1_peak_1229	779	.	19.8094	82.4133	77.9289	137
chr11	76535991	76536327	HaCaT_p63_AF1916_ChIP_1_peak_1230	601	.	16.6301	64.4089	60.1183	162
chr11	76731860	76732116	HaCaT_p63_AF1916_ChIP_1_peak_1231	458	.	22.5977	49.989	45.873	134
chr11	77062376	77062586	HaCaT_p63_AF1916_ChIP_1_peak_1232	141	.	10.3466	17.7436	14.1351	86
chr11	77221289	77221563	HaCaT_p63_AF1916_ChIP_1_peak_1233	375	.	19.337	41.5791	37.5763	117
chr11	77271832	77272095	HaCaT_p63_AF1916_ChIP_1_peak_1234	537	.	24.2631	57.9355	53.7224	120
chr11	78867081	78867299	HaCaT_p63_AF1916_ChIP_1_peak_1235	219	.	12.8693	25.6658	21.9034	122
chr11	79047047	79047207	HaCaT_p63_AF1916_ChIP_1_peak_1236	43	.	5.56314	7.68296	4.37863	107
chr11	79249938	79250105	HaCaT_p63_AF1916_ChIP_1_peak_1237	81	.	7.33535	11.5643	8.11754	92
chr11	79405507	79405674	HaCaT_p63_AF1916_ChIP_1_peak_1238	99	.	8.04329	13.4135	9.91943	98
chr11	79829234	79829417	HaCaT_p63_AF1916_ChIP_1_peak_1239	112	.	9.05329	14.8365	11.299	74
chr11	80026336	80026625	HaCaT_p63_AF1916_ChIP_1_peak_1240	314	.	17.4599	35.3529	31.4359	132
chr11	80306112	80306363	HaCaT_p63_AF1916_ChIP_1_peak_1241	170	.	11.6399	20.7558	17.085	144
chr11	82458495	82458803	HaCaT_p63_AF1916_ChIP_1_peak_1242	446	.	13.6954	48.7397	44.6419	119
chr11	82482883	82483265	HaCaT_p63_AF1916_ChIP_1_peak_1243	733	.	30.4699	77.7539	73.3193	207
chr11	82773487	82773702	HaCaT_p63_AF1916_ChIP_1_peak_1244	125	.	9.45667	16.1622	12.5988	99
chr11	85517957	85518305	HaCaT_p63_AF1916_ChIP_1_peak_1245	962	.	34.0905	100.943	96.2668	188
chr11	85863063	85863405	HaCaT_p63_AF1916_ChIP_1_peak_1246	811	.	18.3082	85.6573	81.14	182
chr11	86046481	86046855	HaCaT_p63_AF1916_ChIP_1_peak_1247	1272	.	46.2691	132.213	127.226	148
chr11	86083681	86083983	HaCaT_p63_AF1916_ChIP_1_peak_1248	666	.	29.4452	70.9887	66.6279	145
chr11	86431146	86431465	HaCaT_p63_AF1916_ChIP_1_peak_1249	1222	.	47.8531	127.178	122.239	160
chr11	87913129	87913461	HaCaT_p63_AF1916_ChIP_1_peak_1250	1112	.	44.3441	116.06	111.235	176
chr11	88442652	88442947	HaCaT_p63_AF1916_ChIP_1_peak_1251	515	.	19.6504	55.7014	51.5149	143
chr11	89114238	89114465	HaCaT_p63_AF1916_ChIP_1_peak_1252	170	.	11.6399	20.7558	17.085	127
chr11	91519449	91519680	HaCaT_p63_AF1916_ChIP_1_peak_1253	93	.	7.89961	12.8244	9.34207	136
chr11	92206993	92207221	HaCaT_p63_AF1916_ChIP_1_peak_1254	127	.	9.69995	16.2761	12.7036	109
chr11	92440333	92440682	HaCaT_p63_AF1916_ChIP_1_peak_1255	1362	.	29.3473	141.378	136.298	160
chr11	92567463	92567692	HaCaT_p63_AF1916_ChIP_1_peak_1256	85	.	7.75996	12.0489	8.58216	134
chr11	92576644	92577000	HaCaT_p63_AF1916_ChIP_1_peak_1257	2248	.	68.2366	230.863	224.84	184
chr11	92586181	92586459	HaCaT_p63_AF1916_ChIP_1_peak_1258	311	.	8.58613	35.1006	31.1914	141
chr11	92601472	92601818	HaCaT_p63_AF1916_ChIP_1_peak_1259	281	.	16.1666	31.981	28.1136	231
chr11	92689163	92689377	HaCaT_p63_AF1916_ChIP_1_peak_1260	198	.	10.6112	23.586	19.865	117
chr11	92753495	92753806	HaCaT_p63_AF1916_ChIP_1_peak_1261	275	.	15.2349	31.3909	27.5356	171
chr11	94257662	94257832	HaCaT_p63_AF1916_ChIP_1_peak_1262	95	.	8.03974	13.0601	9.57058	84
chr11	94412200	94412420	HaCaT_p63_AF1916_ChIP_1_peak_1263	107	.	6.11402	14.2322	10.7106	110
chr11	94439388	94439683	HaCaT_p63_AF1916_ChIP_1_peak_1264	1091	.	38.7233	113.974	109.17	153
chr11	94440089	94440440	HaCaT_p63_AF1916_ChIP_1_peak_1265	1601	.	44.1245	165.489	160.162	171
chr11	94509406	94509633	HaCaT_p63_AF1916_ChIP_1_peak_1266	218	.	11.1271	25.6516	21.8899	96
chr11	94585406	94585702	HaCaT_p63_AF1916_ChIP_1_peak_1267	453	.	20.2416	49.5101	45.3999	156
chr11	94618389	94618667	HaCaT_p63_AF1916_ChIP_1_peak_1268	260	.	14.6707	29.8468	26.0183	159
chr11	94852841	94853053	HaCaT_p63_AF1916_ChIP_1_peak_1269	183	.	8.07051	22.0752	18.3849	136
chr11	94867752	94868074	HaCaT_p63_AF1916_ChIP_1_peak_1270	258	.	9.78243	29.6267	25.8021	130
chr11	95093018	95093266	HaCaT_p63_AF1916_ChIP_1_peak_1271	174	.	9.82519	21.1153	17.4357	112
chr11	95254484	95254734	HaCaT_p63_AF1916_ChIP_1_peak_1272	185	.	12.2866	22.2977	18.5985	107
chr11	95256080	95256366	HaCaT_p63_AF1916_ChIP_1_peak_1273	297	.	16.8133	33.6588	29.7667	154
chr11	95842773	95842979	HaCaT_p63_AF1916_ChIP_1_peak_1274	181	.	10.89	21.8142	18.126	121
chr11	95855747	95856122	HaCaT_p63_AF1916_ChIP_1_peak_1275	2111	.	68.8394	217.021	211.146	198
chr11	95940615	95940811	HaCaT_p63_AF1916_ChIP_1_peak_1276	215	.	12.9779	25.3154	21.5626	78
chr11	95976489	95976750	HaCaT_p63_AF1916_ChIP_1_peak_1277	213	.	7.45548	25.1426	21.3945	132
chr11	96059266	96059429	HaCaT_p63_AF1916_ChIP_1_peak_1278	111	.	8.05159	14.6601	11.1338	54
chr11	97614253	97614469	HaCaT_p63_AF1916_ChIP_1_peak_1279	201	.	12.9333	23.8618	20.129	109
chr11	100199614	100200030	HaCaT_p63_AF1916_ChIP_1_peak_1280	1589	.	58.8464	164.252	158.934	258
chr11	100383369	100383529	HaCaT_p63_AF1916_ChIP_1_peak_1281	60	.	6.46663	9.39993	6.01737	57
chr11	100651338	100651498	HaCaT_p63_AF1916_ChIP_1_peak_1282	72	.	7.1133	10.7057	7.28058	90
chr11	100696389	100696575	HaCaT_p63_AF1916_ChIP_1_peak_1283	155	.	10.9933	19.2373	15.5952	97
chr11	101349252	101349554	HaCaT_p63_AF1916_ChIP_1_peak_1284	544	.	24.6935	58.6847	54.4616	172
chr11	101592052	101592382	HaCaT_p63_AF1916_ChIP_1_peak_1285	919	.	36.1125	96.6175	91.9837	177
chr11	101612630	101612798	HaCaT_p63_AF1916_ChIP_1_peak_1286	114	.	8.5493	15.0415	11.4996	67
chr11	102094641	102094802	HaCaT_p63_AF1916_ChIP_1_peak_1287	85	.	7.75996	12.0489	8.58216	52
chr11	102097639	102097844	HaCaT_p63_AF1916_ChIP_1_peak_1288	201	.	12.9333	23.8618	20.129	90
chr11	102127010	102127358	HaCaT_p63_AF1916_ChIP_1_peak_1289	1917	.	37.6624	197.392	191.714	165
chr11	102140649	102140837	HaCaT_p63_AF1916_ChIP_1_peak_1290	145	.	10.1566	18.1442	14.5256	121
chr11	102386940	102387193	HaCaT_p63_AF1916_ChIP_1_peak_1291	75	.	6.97085	10.9617	7.53077	184
chr11	102556195	102556402	HaCaT_p63_AF1916_ChIP_1_peak_1292	99	.	8.40662	13.4267	9.92308	83
chr11	102654443	102654773	HaCaT_p63_AF1916_ChIP_1_peak_1293	170	.	11.6399	20.7558	17.085	133
chr11	102724788	102725078	HaCaT_p63_AF1916_ChIP_1_peak_1294	714	.	31.6865	75.8786	71.4629	138
chr11	102817015	102817225	HaCaT_p63_AF1916_ChIP_1_peak_1295	118	.	9.02812	15.4318	11.8796	92
chr11	102828757	102828958	HaCaT_p63_AF1916_ChIP_1_peak_1296	99	.	8.40662	13.4267	9.92308	103
chr11	103392423	103392635	HaCaT_p63_AF1916_ChIP_1_peak_1297	155	.	10.9933	19.2373	15.5952	109
chr11	103947265	103947509	HaCaT_p63_AF1916_ChIP_1_peak_1298	216	.	13.5799	25.447	21.6865	121
chr11	104737632	104737831	HaCaT_p63_AF1916_ChIP_1_peak_1299	72	.	5.13578	10.6986	7.28058	117
chr11	104905861	104906047	HaCaT_p63_AF1916_ChIP_1_peak_1300	105	.	8.46386	14.1142	10.5978	80
chr11	105806584	105806913	HaCaT_p63_AF1916_ChIP_1_peak_1301	1152	.	42.8836	120.137	115.269	171
chr11	106044793	106044960	HaCaT_p63_AF1916_ChIP_1_peak_1302	110	.	8.92647	14.6057	11.08	121
chr11	106820684	106821039	HaCaT_p63_AF1916_ChIP_1_peak_1303	412	.	16.8993	45.3188	41.2662	114
chr11	107416086	107416293	HaCaT_p63_AF1916_ChIP_1_peak_1304	232	.	14.2266	27.0524	23.2655	64
chr11	107763975	107764220	HaCaT_p63_AF1916_ChIP_1_peak_1305	140	.	10.2827	17.6263	14.0265	131
chr11	108519192	108519422	HaCaT_p63_AF1916_ChIP_1_peak_1306	230	.	13.5422	26.8084	23.03	92
chr11	108569673	108570023	HaCaT_p63_AF1916_ChIP_1_peak_1307	382	.	20.0466	42.282	38.269	217
chr11	108586037	108586197	HaCaT_p63_AF1916_ChIP_1_peak_1308	37	.	4.71609	7.03132	3.74229	74
chr11	109567050	109567245	HaCaT_p63_AF1916_ChIP_1_peak_1309	165	.	8.44207	20.2378	16.5779	92
chr11	109763067	109763242	HaCaT_p63_AF1916_ChIP_1_peak_1310	112	.	9.05329	14.8365	11.299	78
chr11	109893356	109893573	HaCaT_p63_AF1916_ChIP_1_peak_1311	145	.	10.1566	18.1442	14.5256	81
chr11	111180894	111181288	HaCaT_p63_AF1916_ChIP_1_peak_1312	1649	.	59.3401	170.341	164.961	214
chr11	111200499	111200712	HaCaT_p63_AF1916_ChIP_1_peak_1313	154	.	10.1846	19.105	15.4733	86
chr11	111234013	111234261	HaCaT_p63_AF1916_ChIP_1_peak_1314	299	.	15.5708	33.8049	29.912	110
chr11	111249210	111249481	HaCaT_p63_AF1916_ChIP_1_peak_1315	487	.	20.8331	52.8676	48.7173	156
chr11	111297366	111297662	HaCaT_p63_AF1916_ChIP_1_peak_1316	1189	.	35.2996	123.85	118.945	154
chr11	111373444	111373626	HaCaT_p63_AF1916_ChIP_1_peak_1317	112	.	9.05329	14.8365	11.299	62
chr11	111381128	111381419	HaCaT_p63_AF1916_ChIP_1_peak_1318	862	.	28.2965	90.8561	86.2836	141
chr11	111991057	111991343	HaCaT_p63_AF1916_ChIP_1_peak_1319	714	.	30.8183	75.846	71.4345	140
chr11	112083217	112083377	HaCaT_p63_AF1916_ChIP_1_peak_1320	36	.	5.17331	6.91571	3.6333	25
chr11	112485407	112485641	HaCaT_p63_AF1916_ChIP_1_peak_1321	117	.	7.86015	15.2482	11.7017	130
chr11	112496703	112496872	HaCaT_p63_AF1916_ChIP_1_peak_1322	57	.	6.20683	9.14252	5.77807	36
chr11	113255325	113255711	HaCaT_p63_AF1916_ChIP_1_peak_1323	2045	.	64.9882	210.31	204.502	190
chr11	113317704	113317974	HaCaT_p63_AF1916_ChIP_1_peak_1324	755	.	22.0097	80.0069	75.5458	133
chr11	113649078	113649303	HaCaT_p63_AF1916_ChIP_1_peak_1325	176	.	11.4853	21.292	17.6107	123
chr11	113730395	113730704	HaCaT_p63_AF1916_ChIP_1_peak_1326	779	.	33.1258	82.4621	77.9772	131
chr11	114757799	114757977	HaCaT_p63_AF1916_ChIP_1_peak_1327	172	.	11.2851	20.9502	17.2744	79
chr11	115610681	115610902	HaCaT_p63_AF1916_ChIP_1_peak_1328	284	.	16.0713	32.302	28.432	128
chr11	115719558	115719724	HaCaT_p63_AF1916_ChIP_1_peak_1329	99	.	8.40662	13.4267	9.92308	95
chr11	116960419	116960638	HaCaT_p63_AF1916_ChIP_1_peak_1330	177	.	11.2606	21.3902	17.7057	107
chr11	118138222	118138401	HaCaT_p63_AF1916_ChIP_1_peak_1331	121	.	8.93807	15.6822	12.1267	74
chr11	118147188	118147428	HaCaT_p63_AF1916_ChIP_1_peak_1332	297	.	15.4715	33.6375	29.751	112
chr11	118152016	118152181	HaCaT_p63_AF1916_ChIP_1_peak_1333	69	.	6.77109	10.3362	6.92886	91
chr11	118494060	118494339	HaCaT_p63_AF1916_ChIP_1_peak_1334	874	.	17.5736	92.0372	87.4513	131
chr11	118562742	118562938	HaCaT_p63_AF1916_ChIP_1_peak_1335	236	.	9.29331	27.4114	23.6176	82
chr11	118716096	118716402	HaCaT_p63_AF1916_ChIP_1_peak_1336	556	.	24.9142	59.8422	55.6064	175
chr11	118858953	118859247	HaCaT_p63_AF1916_ChIP_1_peak_1337	1005	.	21.1882	105.224	100.505	145
chr11	119225899	119226115	HaCaT_p63_AF1916_ChIP_1_peak_1338	147	.	10.0549	18.4168	14.7952	89
chr11	119562781	119562972	HaCaT_p63_AF1916_ChIP_1_peak_1339	263	.	7.80557	30.1397	26.3062	93
chr11	119567108	119567609	HaCaT_p63_AF1916_ChIP_1_peak_1340	905	.	15.4641	95.1211	90.5045	166
chr11	119716467	119716786	HaCaT_p63_AF1916_ChIP_1_peak_1341	627	.	15.4283	67.0447	62.7244	168
chr11	119731313	119731595	HaCaT_p63_AF1916_ChIP_1_peak_1342	373	.	11.1084	41.3256	37.3244	138
chr11	119731922	119732208	HaCaT_p63_AF1916_ChIP_1_peak_1343	435	.	18.227	47.6274	43.539	129
chr11	119778604	119778800	HaCaT_p63_AF1916_ChIP_1_peak_1344	95	.	6.33155	13.0041	9.51821	120
chr11	119926277	119926712	HaCaT_p63_AF1916_ChIP_1_peak_1345	1650	.	52.9782	170.452	165.072	218
chr11	120006570	120006882	HaCaT_p63_AF1916_ChIP_1_peak_1346	1540	.	36.7149	159.339	154.082	138
chr11	121107203	121107373	HaCaT_p63_AF1916_ChIP_1_peak_1347	105	.	8.46386	14.1142	10.5978	39
chr11	121365510	121365759	HaCaT_p63_AF1916_ChIP_1_peak_1348	245	.	14.1064	28.3191	24.5149	134
chr11	121411337	121411601	HaCaT_p63_AF1916_ChIP_1_peak_1349	201	.	12.9333	23.8618	20.129	120
chr11	121916084	121916274	HaCaT_p63_AF1916_ChIP_1_peak_1350	112	.	9.05329	14.8365	11.299	109
chr11	122011292	122011515	HaCaT_p63_AF1916_ChIP_1_peak_1351	186	.	11.8494	22.3854	18.6799	91
chr11	122362324	122362529	HaCaT_p63_AF1916_ChIP_1_peak_1352	95	.	7.07413	13.0424	9.55341	61
chr11	122502697	122502908	HaCaT_p63_AF1916_ChIP_1_peak_1353	89	.	7.4509	12.4429	8.97035	111
chr11	122635747	122635955	HaCaT_p63_AF1916_ChIP_1_peak_1354	126	.	9.64002	16.1664	12.6028	107
chr11	122673936	122674186	HaCaT_p63_AF1916_ChIP_1_peak_1355	332	.	13.2237	37.1992	33.2563	131
chr11	123487294	123487498	HaCaT_p63_AF1916_ChIP_1_peak_1356	55	.	5.5021	8.92137	5.56805	110
chr11	124952966	124953216	HaCaT_p63_AF1916_ChIP_1_peak_1357	665	.	18.4807	70.9408	66.5806	124
chr11	125353468	125353628	HaCaT_p63_AF1916_ChIP_1_peak_1358	57	.	6.20683	9.14252	5.77807	25
chr11	125384131	125384577	HaCaT_p63_AF1916_ChIP_1_peak_1359	363	.	17.0452	40.3801	36.3961	260
chr11	125838263	125838459	HaCaT_p63_AF1916_ChIP_1_peak_1360	145	.	10.1566	18.1442	14.5256	136
chr11	125846159	125846325	HaCaT_p63_AF1916_ChIP_1_peak_1361	112	.	9.05329	14.8365	11.299	88
chr11	126188632	126188808	HaCaT_p63_AF1916_ChIP_1_peak_1362	95	.	7.07413	13.0424	9.55341	73
chr11	126727153	126727330	HaCaT_p63_AF1916_ChIP_1_peak_1363	93	.	7.89961	12.8244	9.34207	53
chr11	128356830	128357048	HaCaT_p63_AF1916_ChIP_1_peak_1364	170	.	11.6399	20.7558	17.085	85
chr11	128402043	128402240	HaCaT_p63_AF1916_ChIP_1_peak_1365	21	.	3.93007	5.27791	2.1127	104
chr11	128679194	128679354	HaCaT_p63_AF1916_ChIP_1_peak_1366	81	.	7.33535	11.5643	8.11754	68
chr11	128757903	128758065	HaCaT_p63_AF1916_ChIP_1_peak_1367	107	.	8.04914	14.2225	10.7019	94
chr11	129495913	129496162	HaCaT_p63_AF1916_ChIP_1_peak_1368	476	.	21.1218	51.7784	47.641	110
chr11	129511870	129512175	HaCaT_p63_AF1916_ChIP_1_peak_1369	769	.	31.5984	81.4672	76.9934	157
chr11	129601434	129601660	HaCaT_p63_AF1916_ChIP_1_peak_1370	190	.	9.81293	22.7574	19.0481	117
chr11	129657487	129657727	HaCaT_p63_AF1916_ChIP_1_peak_1371	201	.	12.9333	23.8618	20.129	122
chr11	129693225	129693507	HaCaT_p63_AF1916_ChIP_1_peak_1372	418	.	20.3133	45.9377	41.8725	153
chr11	129906986	129907219	HaCaT_p63_AF1916_ChIP_1_peak_1373	223	.	12.8113	26.1286	22.358	85
chr11	129933544	129933862	HaCaT_p63_AF1916_ChIP_1_peak_1374	378	.	19.4825	41.8387	37.8336	157
chr11	130817426	130817594	HaCaT_p63_AF1916_ChIP_1_peak_1375	81	.	7.33535	11.5643	8.11754	118
chr11	131947465	131947633	HaCaT_p63_AF1916_ChIP_1_peak_1376	46	.	5.64258	7.98621	4.66826	15
chr11	131958529	131958775	HaCaT_p63_AF1916_ChIP_1_peak_1377	589	.	25.9559	63.2321	58.9555	87
chr11	133896317	133896513	HaCaT_p63_AF1916_ChIP_1_peak_1378	138	.	7.49027	17.4218	13.8267	78
chr12	1115478	1115653	HaCaT_p63_AF1916_ChIP_1_peak_1379	131	.	9.59238	16.7757	13.1906	97
chr12	1123338	1123695	HaCaT_p63_AF1916_ChIP_1_peak_1380	980	.	31.0476	102.7	98.0062	133
chr12	1311130	1311384	HaCaT_p63_AF1916_ChIP_1_peak_1381	412	.	19.1102	45.3281	41.2749	128
chr12	1582801	1582973	HaCaT_p63_AF1916_ChIP_1_peak_1382	127	.	8.47765	16.2821	12.7094	73
chr12	1725409	1725691	HaCaT_p63_AF1916_ChIP_1_peak_1383	366	.	14.7194	40.679	36.6866	128
chr12	3326597	3326818	HaCaT_p63_AF1916_ChIP_1_peak_1384	190	.	8.93071	22.7735	19.064	99
chr12	3409160	3409345	HaCaT_p63_AF1916_ChIP_1_peak_1385	56	.	4.31992	8.98108	5.62686	49
chr12	3567152	3567318	HaCaT_p63_AF1916_ChIP_1_peak_1386	51	.	3.74667	8.44736	5.1052	144
chr12	4222077	4222308	HaCaT_p63_AF1916_ChIP_1_peak_1387	178	.	11.0638	21.5718	17.8856	104
chr12	5340180	5340371	HaCaT_p63_AF1916_ChIP_1_peak_1388	95	.	7.07413	13.0424	9.55341	100
chr12	5377502	5377709	HaCaT_p63_AF1916_ChIP_1_peak_1389	112	.	9.05329	14.8365	11.299	88
chr12	6325132	6325319	HaCaT_p63_AF1916_ChIP_1_peak_1390	85	.	4.52723	11.9559	8.50433	102
chr12	6335189	6335449	HaCaT_p63_AF1916_ChIP_1_peak_1391	471	.	17.2248	51.3233	47.188	155
chr12	6381641	6381831	HaCaT_p63_AF1916_ChIP_1_peak_1392	134	.	6.8477	17.0622	13.4716	80
chr12	6481987	6482200	HaCaT_p63_AF1916_ChIP_1_peak_1393	171	.	8.23237	20.8648	17.1932	112
chr12	6616879	6617061	HaCaT_p63_AF1916_ChIP_1_peak_1394	165	.	8.44207	20.2378	16.5779	131
chr12	6844982	6845331	HaCaT_p63_AF1916_ChIP_1_peak_1395	1351	.	47.1873	140.186	135.116	144
chr12	7146865	7147030	HaCaT_p63_AF1916_ChIP_1_peak_1396	125	.	6.60314	16.103	12.5399	42
chr12	7760860	7761067	HaCaT_p63_AF1916_ChIP_1_peak_1397	124	.	8.05752	16.051	12.4893	110
chr12	9499959	9500252	HaCaT_p63_AF1916_ChIP_1_peak_1398	223	.	11.3972	26.1197	22.3492	148
chr12	9878152	9878394	HaCaT_p63_AF1916_ChIP_1_peak_1399	185	.	12.2866	22.2977	18.5985	104
chr12	10025303	10025742	HaCaT_p63_AF1916_ChIP_1_peak_1400	458	.	15.6781	49.92	45.8049	191
chr12	10035632	10035794	HaCaT_p63_AF1916_ChIP_1_peak_1401	60	.	6.46663	9.39993	6.01737	99
chr12	10050190	10050480	HaCaT_p63_AF1916_ChIP_1_peak_1402	418	.	20.3133	45.9377	41.8725	151
chr12	10063793	10063992	HaCaT_p63_AF1916_ChIP_1_peak_1403	127	.	9.69995	16.2761	12.7036	86
chr12	10284823	10285001	HaCaT_p63_AF1916_ChIP_1_peak_1404	95	.	7.07413	13.0424	9.55341	105
chr12	10328894	10329190	HaCaT_p63_AF1916_ChIP_1_peak_1405	335	.	18.0636	37.5206	33.5746	181
chr12	10513838	10514046	HaCaT_p63_AF1916_ChIP_1_peak_1406	74	.	6.28812	10.9297	7.49998	86
chr12	10545341	10545550	HaCaT_p63_AF1916_ChIP_1_peak_1407	185	.	12.2866	22.2977	18.5985	121
chr12	10869308	10869622	HaCaT_p63_AF1916_ChIP_1_peak_1408	1117	.	34.1917	116.563	111.731	165
chr12	10870067	10870335	HaCaT_p63_AF1916_ChIP_1_peak_1409	361	.	18.5079	40.1199	36.1386	134
chr12	11788367	11788664	HaCaT_p63_AF1916_ChIP_1_peak_1410	306	.	16.3635	34.5258	30.6208	118
chr12	11898986	11899308	HaCaT_p63_AF1916_ChIP_1_peak_1411	718	.	31.0501	76.2626	71.8412	163
chr12	11954582	11954873	HaCaT_p63_AF1916_ChIP_1_peak_1412	652	.	19.8992	69.6451	65.299	154
chr12	11960477	11960740	HaCaT_p63_AF1916_ChIP_1_peak_1413	297	.	16.8133	33.6588	29.7667	132
chr12	12038153	12038342	HaCaT_p63_AF1916_ChIP_1_peak_1414	74	.	6.28812	10.9297	7.49998	68
chr12	12200093	12200303	HaCaT_p63_AF1916_ChIP_1_peak_1415	119	.	5.9656	15.5489	11.9945	124
chr12	12622491	12622711	HaCaT_p63_AF1916_ChIP_1_peak_1416	181	.	10.89	21.8142	18.126	100
chr12	12998002	12998248	HaCaT_p63_AF1916_ChIP_1_peak_1417	269	.	14.1446	30.7697	26.9234	98
chr12	13224360	13224564	HaCaT_p63_AF1916_ChIP_1_peak_1418	114	.	6.93456	14.9826	11.4419	109
chr12	13252768	13253062	HaCaT_p63_AF1916_ChIP_1_peak_1419	375	.	18.9508	41.5403	37.5377	154
chr12	13318550	13318735	HaCaT_p63_AF1916_ChIP_1_peak_1420	65	.	5.89511	9.91172	6.51809	118
chr12	13964118	13964313	HaCaT_p63_AF1916_ChIP_1_peak_1421	127	.	9.69995	16.2761	12.7036	96
chr12	14413394	14413558	HaCaT_p63_AF1916_ChIP_1_peak_1422	113	.	8.93085	14.9093	11.371	68
chr12	14426523	14426861	HaCaT_p63_AF1916_ChIP_1_peak_1423	748	.	25.5455	79.3059	74.8559	164
chr12	14470310	14470614	HaCaT_p63_AF1916_ChIP_1_peak_1424	315	.	14.1483	35.4266	31.5077	155
chr12	14547315	14547562	HaCaT_p63_AF1916_ChIP_1_peak_1425	81	.	7.33535	11.5643	8.11754	106
chr12	14575566	14575726	HaCaT_p63_AF1916_ChIP_1_peak_1426	85	.	7.75996	12.0489	8.58216	81
chr12	14668043	14668234	HaCaT_p63_AF1916_ChIP_1_peak_1427	131	.	9.59238	16.7757	13.1906	95
chr12	14930340	14930511	HaCaT_p63_AF1916_ChIP_1_peak_1428	78	.	7.16062	11.2741	7.83783	75
chr12	15114550	15114872	HaCaT_p63_AF1916_ChIP_1_peak_1429	714	.	29.9057	75.9092	71.4913	140
chr12	15688274	15688538	HaCaT_p63_AF1916_ChIP_1_peak_1430	418	.	20.3133	45.9377	41.8725	150
chr12	15942868	15943100	HaCaT_p63_AF1916_ChIP_1_peak_1431	236	.	9.29331	27.4114	23.6176	110
chr12	16089767	16089938	HaCaT_p63_AF1916_ChIP_1_peak_1432	87	.	7.50707	12.1728	8.70365	100
chr12	16684635	16684884	HaCaT_p63_AF1916_ChIP_1_peak_1433	441	.	21.2479	48.2613	44.1677	135
chr12	16736886	16737112	HaCaT_p63_AF1916_ChIP_1_peak_1434	215	.	12.9779	25.3154	21.5626	129
chr12	18313863	18314075	HaCaT_p63_AF1916_ChIP_1_peak_1435	112	.	9.05329	14.8365	11.299	134
chr12	18420448	18420643	HaCaT_p63_AF1916_ChIP_1_peak_1436	232	.	14.2266	27.0524	23.2655	88
chr12	18876839	18877101	HaCaT_p63_AF1916_ChIP_1_peak_1437	331	.	18.1066	37.0629	33.1207	111
chr12	19249878	19250128	HaCaT_p63_AF1916_ChIP_1_peak_1438	201	.	12.9333	23.8618	20.129	119
chr12	19550488	19550848	HaCaT_p63_AF1916_ChIP_1_peak_1439	691	.	25.944	73.57	69.1821	159
chr12	19584764	19585135	HaCaT_p63_AF1916_ChIP_1_peak_1440	2273	.	76.6477	233.38	227.318	194
chr12	19822844	19823043	HaCaT_p63_AF1916_ChIP_1_peak_1441	186	.	11.8494	22.3854	18.6799	108
chr12	20983438	20983607	HaCaT_p63_AF1916_ChIP_1_peak_1442	112	.	9.05329	14.8365	11.299	70
chr12	22254804	22254976	HaCaT_p63_AF1916_ChIP_1_peak_1443	116	.	6.35858	15.1595	11.616	84
chr12	22283712	22283892	HaCaT_p63_AF1916_ChIP_1_peak_1444	93	.	7.89961	12.8244	9.34207	106
chr12	23237630	23237866	HaCaT_p63_AF1916_ChIP_1_peak_1445	158	.	10.7209	19.5361	15.8884	141
chr12	23625451	23625643	HaCaT_p63_AF1916_ChIP_1_peak_1446	135	.	8.44122	17.1891	13.5969	75
chr12	24907860	24908158	HaCaT_p63_AF1916_ChIP_1_peak_1447	162	.	9.43218	19.9051	16.2514	114
chr12	25207092	25207372	HaCaT_p63_AF1916_ChIP_1_peak_1448	525	.	25.2199	56.778	52.5776	108
chr12	25207800	25207985	HaCaT_p63_AF1916_ChIP_1_peak_1449	99	.	8.40662	13.4267	9.92308	78
chr12	25277487	25277745	HaCaT_p63_AF1916_ChIP_1_peak_1450	201	.	12.4137	23.8408	20.1149	110
chr12	25288623	25288972	HaCaT_p63_AF1916_ChIP_1_peak_1451	1300	.	28.3691	135.042	130.029	189
chr12	25924158	25924325	HaCaT_p63_AF1916_ChIP_1_peak_1452	105	.	8.46386	14.1142	10.5978	106
chr12	26338937	26339266	HaCaT_p63_AF1916_ChIP_1_peak_1453	383	.	19.78	42.3733	38.3593	142
chr12	26527058	26527400	HaCaT_p63_AF1916_ChIP_1_peak_1454	732	.	25.1525	77.6817	73.2494	159
chr12	26649120	26649415	HaCaT_p63_AF1916_ChIP_1_peak_1455	562	.	26.5132	60.5181	56.2714	142
chr12	26901657	26901974	HaCaT_p63_AF1916_ChIP_1_peak_1456	832	.	35.5665	87.7737	83.2303	158
chr12	26902769	26903047	HaCaT_p63_AF1916_ChIP_1_peak_1457	382	.	20.0466	42.282	38.269	151
chr12	27379152	27379482	HaCaT_p63_AF1916_ChIP_1_peak_1458	525	.	25.2199	56.778	52.5776	200
chr12	27702156	27702440	HaCaT_p63_AF1916_ChIP_1_peak_1459	567	.	24.6661	61.0075	56.7575	127
chr12	27703577	27703834	HaCaT_p63_AF1916_ChIP_1_peak_1460	201	.	12.9333	23.8618	20.129	151
chr12	27736411	27736581	HaCaT_p63_AF1916_ChIP_1_peak_1461	83	.	7.46547	11.7824	8.33282	65
chr12	27742459	27742658	HaCaT_p63_AF1916_ChIP_1_peak_1462	99	.	8.40662	13.4267	9.92308	67
chr12	27744660	27744923	HaCaT_p63_AF1916_ChIP_1_peak_1463	234	.	14.1091	27.2874	23.4966	129
chr12	27746353	27746573	HaCaT_p63_AF1916_ChIP_1_peak_1464	209	.	11.6301	24.7332	20.9904	87
chr12	27763348	27763575	HaCaT_p63_AF1916_ChIP_1_peak_1465	174	.	9.82519	21.1153	17.4357	89
chr12	28141590	28141855	HaCaT_p63_AF1916_ChIP_1_peak_1466	385	.	19.1848	42.6123	38.5914	136
chr12	28152484	28152894	HaCaT_p63_AF1916_ChIP_1_peak_1467	1138	.	45.2664	118.687	113.832	179
chr12	28186044	28186322	HaCaT_p63_AF1916_ChIP_1_peak_1468	434	.	20.3763	47.4795	43.4009	170
chr12	30667695	30667855	HaCaT_p63_AF1916_ChIP_1_peak_1469	60	.	6.46663	9.39993	6.01737	72
chr12	31106244	31106522	HaCaT_p63_AF1916_ChIP_1_peak_1470	554	.	24.8273	59.6914	55.456	137
chr12	31368438	31368648	HaCaT_p63_AF1916_ChIP_1_peak_1471	155	.	5.93223	19.1533	15.5207	114
chr12	31399340	31399629	HaCaT_p63_AF1916_ChIP_1_peak_1472	313	.	16.4128	35.233	31.3231	144
chr12	31513626	31513879	HaCaT_p63_AF1916_ChIP_1_peak_1473	301	.	13.7553	34.0586	30.1624	125
chr12	31885902	31886186	HaCaT_p63_AF1916_ChIP_1_peak_1474	547	.	23.971	59.0096	54.7834	144
chr12	32197245	32197405	HaCaT_p63_AF1916_ChIP_1_peak_1475	93	.	7.87216	12.7784	9.30088	72
chr12	32401799	32402036	HaCaT_p63_AF1916_ChIP_1_peak_1476	117	.	7.86015	15.2482	11.7017	132
chr12	32593117	32593324	HaCaT_p63_AF1916_ChIP_1_peak_1477	127	.	9.0522	16.3032	12.7296	113
chr12	32688697	32688923	HaCaT_p63_AF1916_ChIP_1_peak_1478	158	.	10.9589	19.5287	15.8846	114
chr12	32872022	32872201	HaCaT_p63_AF1916_ChIP_1_peak_1479	57	.	6.20683	9.14252	5.77807	50
chr12	33013236	33013458	HaCaT_p63_AF1916_ChIP_1_peak_1480	331	.	18.1066	37.0629	33.1207	88
chr12	33054406	33054741	HaCaT_p63_AF1916_ChIP_1_peak_1481	485	.	16.2811	52.6476	48.5025	135
chr12	33165244	33165492	HaCaT_p63_AF1916_ChIP_1_peak_1482	201	.	12.9333	23.8618	20.129	123
chr12	33741027	33741289	HaCaT_p63_AF1916_ChIP_1_peak_1483	245	.	14.1064	28.3191	24.5149	128
chr12	34120787	34120947	HaCaT_p63_AF1916_ChIP_1_peak_1484	60	.	6.46663	9.39993	6.01737	71
chr12	39284148	39284315	HaCaT_p63_AF1916_ChIP_1_peak_1485	72	.	7.1133	10.7057	7.28058	79
chr12	39298712	39298930	HaCaT_p63_AF1916_ChIP_1_peak_1486	295	.	9.66839	33.4773	29.5915	110
chr12	39820719	39820976	HaCaT_p63_AF1916_ChIP_1_peak_1487	232	.	14.2266	27.0524	23.2655	138
chr12	41057696	41057890	HaCaT_p63_AF1916_ChIP_1_peak_1488	201	.	12.9333	23.8618	20.129	112
chr12	41091697	41091979	HaCaT_p63_AF1916_ChIP_1_peak_1489	348	.	18.7532	38.7881	34.8227	133
chr12	41225784	41226025	HaCaT_p63_AF1916_ChIP_1_peak_1490	348	.	18.7532	38.7881	34.8227	99
chr12	43138846	43139006	HaCaT_p63_AF1916_ChIP_1_peak_1491	76	.	5.72855	11.1055	7.6721	75
chr12	43151089	43151249	HaCaT_p63_AF1916_ChIP_1_peak_1492	95	.	7.07413	13.0424	9.55341	66
chr12	43152597	43153004	HaCaT_p63_AF1916_ChIP_1_peak_1493	261	.	12.5762	30.0291	26.1979	144
chr12	43316007	43316355	HaCaT_p63_AF1916_ChIP_1_peak_1494	881	.	34.984	92.7873	88.1914	198
chr12	43980549	43980735	HaCaT_p63_AF1916_ChIP_1_peak_1495	99	.	8.40662	13.4267	9.92308	104
chr12	44611007	44611274	HaCaT_p63_AF1916_ChIP_1_peak_1496	145	.	10.1566	18.1442	14.5256	85
chr12	44983515	44983682	HaCaT_p63_AF1916_ChIP_1_peak_1497	65	.	5.89511	9.91172	6.51809	53
chr12	46038400	46038636	HaCaT_p63_AF1916_ChIP_1_peak_1498	215	.	12.9779	25.3154	21.5626	118
chr12	46501429	46501723	HaCaT_p63_AF1916_ChIP_1_peak_1499	369	.	18.2314	40.9779	36.9809	158
chr12	46554020	46554311	HaCaT_p63_AF1916_ChIP_1_peak_1500	544	.	25.8665	58.6427	54.4201	159
chr12	46558012	46558324	HaCaT_p63_AF1916_ChIP_1_peak_1501	186	.	10.2182	22.3425	18.6406	158
chr12	46846656	46846827	HaCaT_p63_AF1916_ChIP_1_peak_1502	72	.	7.1133	10.7057	7.28058	62
chr12	46847282	46847509	HaCaT_p63_AF1916_ChIP_1_peak_1503	201	.	12.9333	23.8618	20.129	113
chr12	46856193	46856449	HaCaT_p63_AF1916_ChIP_1_peak_1504	264	.	15.5199	30.3202	26.4786	132
chr12	46953232	46953482	HaCaT_p63_AF1916_ChIP_1_peak_1505	232	.	14.2266	27.0524	23.2655	126
chr12	47071021	47071244	HaCaT_p63_AF1916_ChIP_1_peak_1506	162	.	9.43218	19.9051	16.2514	115
chr12	47072252	47072539	HaCaT_p63_AF1916_ChIP_1_peak_1507	600	.	27.8065	64.3001	60.0108	155
chr12	47096686	47097158	HaCaT_p63_AF1916_ChIP_1_peak_1508	1455	.	51.3474	150.677	145.509	200
chr12	47303121	47303366	HaCaT_p63_AF1916_ChIP_1_peak_1509	382	.	20.0466	42.282	38.269	119
chr12	47377387	47377617	HaCaT_p63_AF1916_ChIP_1_peak_1510	113	.	4.87606	14.9365	11.3976	117
chr12	47482159	47482620	HaCaT_p63_AF1916_ChIP_1_peak_1511	1225	.	45.3671	127.538	122.595	301
chr12	47642992	47643201	HaCaT_p63_AF1916_ChIP_1_peak_1512	124	.	9.11573	15.9769	12.4172	103
chr12	47661367	47661631	HaCaT_p63_AF1916_ChIP_1_peak_1513	455	.	18.0783	49.7128	45.5994	139
chr12	47697988	47698222	HaCaT_p63_AF1916_ChIP_1_peak_1514	279	.	14.7676	31.8159	27.9568	96
chr12	47811030	47811239	HaCaT_p63_AF1916_ChIP_1_peak_1515	158	.	10.7209	19.5361	15.8884	125
chr12	47950150	47950362	HaCaT_p63_AF1916_ChIP_1_peak_1516	233	.	13.4055	27.1273	23.3387	93
chr12	48175824	48176095	HaCaT_p63_AF1916_ChIP_1_peak_1517	499	.	11.7048	54.0675	49.9034	138
chr12	48257328	48257623	HaCaT_p63_AF1916_ChIP_1_peak_1518	1118	.	20.7688	116.683	111.847	146
chr12	48270392	48270634	HaCaT_p63_AF1916_ChIP_1_peak_1519	209	.	9.64808	24.7188	20.9763	121
chr12	48882899	48883092	HaCaT_p63_AF1916_ChIP_1_peak_1520	138	.	8.90154	17.4724	13.8766	99
chr12	48996019	48996297	HaCaT_p63_AF1916_ChIP_1_peak_1521	435	.	20.8775	47.6184	43.5347	135
chr12	49797729	49797995	HaCaT_p63_AF1916_ChIP_1_peak_1522	466	.	21.4488	50.7992	46.6774	147
chr12	49876591	49876756	HaCaT_p63_AF1916_ChIP_1_peak_1523	69	.	6.77109	10.3362	6.92886	65
chr12	49941065	49941225	HaCaT_p63_AF1916_ChIP_1_peak_1524	97	.	6.96017	13.2752	9.78407	59
chr12	50564201	50564405	HaCaT_p63_AF1916_ChIP_1_peak_1525	193	.	11.2974	23.0391	19.3269	105
chr12	50604250	50604452	HaCaT_p63_AF1916_ChIP_1_peak_1526	201	.	12.4571	23.915	20.1819	100
chr12	50614198	50614461	HaCaT_p63_AF1916_ChIP_1_peak_1527	370	.	15.7203	41.0144	37.0155	129
chr12	50659588	50659896	HaCaT_p63_AF1916_ChIP_1_peak_1528	900	.	35.5482	94.6989	90.0847	148
chr12	51009667	51009960	HaCaT_p63_AF1916_ChIP_1_peak_1529	128	.	9.59684	16.4048	12.828	174
chr12	51036604	51036896	HaCaT_p63_AF1916_ChIP_1_peak_1530	1486	.	47.3479	153.837	148.635	140
chr12	51322185	51322491	HaCaT_p63_AF1916_ChIP_1_peak_1531	1306	.	45.8113	135.652	130.635	157
chr12	52335444	52335679	HaCaT_p63_AF1916_ChIP_1_peak_1532	144	.	7.09227	18.0365	14.4241	125
chr12	52549260	52549496	HaCaT_p63_AF1916_ChIP_1_peak_1533	376	.	13.7411	41.6891	37.6857	103
chr12	52569821	52570138	HaCaT_p63_AF1916_ChIP_1_peak_1534	1476	.	25.2066	152.87	147.678	153
chr12	52609485	52609657	HaCaT_p63_AF1916_ChIP_1_peak_1535	130	.	5.4639	16.6418	13.0627	89
chr12	52915022	52915264	HaCaT_p63_AF1916_ChIP_1_peak_1536	263	.	11.6125	30.2218	26.3877	140
chr12	52973962	52974326	HaCaT_p63_AF1916_ChIP_1_peak_1537	820	.	26.9864	86.5884	82.0602	138
chr12	52976676	52976990	HaCaT_p63_AF1916_ChIP_1_peak_1538	469	.	10.9278	51.0922	46.9662	128
chr12	53066139	53066527	HaCaT_p63_AF1916_ChIP_1_peak_1539	1974	.	63.6959	203.213	197.473	171
chr12	53261637	53261880	HaCaT_p63_AF1916_ChIP_1_peak_1540	349	.	11.7389	38.8962	34.9292	94
chr12	53618442	53618637	HaCaT_p63_AF1916_ChIP_1_peak_1541	64	.	4.89122	9.86286	6.47231	84
chr12	53649288	53649499	HaCaT_p63_AF1916_ChIP_1_peak_1542	83	.	6.5852	11.8138	8.36411	129
chr12	54090782	54091020	HaCaT_p63_AF1916_ChIP_1_peak_1543	291	.	11.7586	33.0598	29.1782	125
chr12	54601295	54601509	HaCaT_p63_AF1916_ChIP_1_peak_1544	271	.	10.4117	30.9707	27.123	134
chr12	54679815	54680021	HaCaT_p63_AF1916_ChIP_1_peak_1545	311	.	16.3026	35.0452	31.1364	96
chr12	54784227	54784444	HaCaT_p63_AF1916_ChIP_1_peak_1546	316	.	9.57828	35.5982	31.6776	111
chr12	56002066	56002336	HaCaT_p63_AF1916_ChIP_1_peak_1547	365	.	19.3999	40.5279	36.5387	133
chr12	56327084	56327323	HaCaT_p63_AF1916_ChIP_1_peak_1548	139	.	8.64616	17.5382	13.9394	136
chr12	57291886	57292086	HaCaT_p63_AF1916_ChIP_1_peak_1549	216	.	11.6897	25.4212	21.6674	115
chr12	57425238	57425541	HaCaT_p63_AF1916_ChIP_1_peak_1550	876	.	29.6301	92.236	87.648	152
chr12	57489897	57490236	HaCaT_p63_AF1916_ChIP_1_peak_1551	1022	.	22.6476	107.02	102.283	180
chr12	57569422	57569589	HaCaT_p63_AF1916_ChIP_1_peak_1552	152	.	5.97791	18.8695	15.2408	79
chr12	57709508	57709777	HaCaT_p63_AF1916_ChIP_1_peak_1553	279	.	11.4571	31.8329	27.9729	133
chr12	57915966	57916237	HaCaT_p63_AF1916_ChIP_1_peak_1554	454	.	12.5483	49.5644	45.4537	142
chr12	58282381	58282541	HaCaT_p63_AF1916_ChIP_1_peak_1555	85	.	4.79281	11.9919	8.53694	97
chr12	58463057	58463279	HaCaT_p63_AF1916_ChIP_1_peak_1556	141	.	10.3466	17.7436	14.1351	118
chr12	58898663	58898832	HaCaT_p63_AF1916_ChIP_1_peak_1557	106	.	8.65377	14.1187	10.6015	72
chr12	59434979	59435237	HaCaT_p63_AF1916_ChIP_1_peak_1558	418	.	20.3133	45.9377	41.8725	140
chr12	59440800	59441168	HaCaT_p63_AF1916_ChIP_1_peak_1559	223	.	11.3972	26.1197	22.3492	238
chr12	59460865	59461073	HaCaT_p63_AF1916_ChIP_1_peak_1560	145	.	10.1566	18.1442	14.5256	108
chr12	59471331	59471588	HaCaT_p63_AF1916_ChIP_1_peak_1561	581	.	27.1599	62.404	58.1362	119
chr12	60546610	60546817	HaCaT_p63_AF1916_ChIP_1_peak_1562	85	.	7.75996	12.0489	8.58216	134
chr12	62861082	62861251	HaCaT_p63_AF1916_ChIP_1_peak_1563	104	.	7.62989	13.9657	10.4559	85
chr12	64498873	64499098	HaCaT_p63_AF1916_ChIP_1_peak_1564	141	.	10.3466	17.7436	14.1351	130
chr12	64563822	64564137	HaCaT_p63_AF1916_ChIP_1_peak_1565	863	.	34.4197	90.8825	86.3076	159
chr12	64575322	64575545	HaCaT_p63_AF1916_ChIP_1_peak_1566	36	.	5.17331	6.91571	3.6333	90
chr12	64846819	64846996	HaCaT_p63_AF1916_ChIP_1_peak_1567	99	.	8.40662	13.4267	9.92308	102
chr12	65130626	65130906	HaCaT_p63_AF1916_ChIP_1_peak_1568	659	.	29.5026	70.3285	65.9725	141
chr12	65377685	65377914	HaCaT_p63_AF1916_ChIP_1_peak_1569	176	.	11.4853	21.292	17.6107	109
chr12	65398100	65398376	HaCaT_p63_AF1916_ChIP_1_peak_1570	210	.	11.0042	24.8453	21.0996	150
chr12	66025433	66025644	HaCaT_p63_AF1916_ChIP_1_peak_1571	245	.	14.1064	28.3191	24.5149	95
chr12	66026412	66026573	HaCaT_p63_AF1916_ChIP_1_peak_1572	91	.	7.97474	12.6553	9.18061	79
chr12	66064646	66065052	HaCaT_p63_AF1916_ChIP_1_peak_1573	1611	.	59.493	166.479	161.138	153
chr12	66156348	66156592	HaCaT_p63_AF1916_ChIP_1_peak_1574	118	.	9.02812	15.4318	11.8796	93
chr12	66349289	66349551	HaCaT_p63_AF1916_ChIP_1_peak_1575	382	.	20.0466	42.282	38.269	113
chr12	66408774	66409017	HaCaT_p63_AF1916_ChIP_1_peak_1576	93	.	7.89961	12.8244	9.34207	134
chr12	67301116	67301392	HaCaT_p63_AF1916_ChIP_1_peak_1577	290	.	15.7992	32.9507	29.0724	142
chr12	67782726	67782912	HaCaT_p63_AF1916_ChIP_1_peak_1578	185	.	12.2866	22.2977	18.5985	66
chr12	67819432	67819635	HaCaT_p63_AF1916_ChIP_1_peak_1579	72	.	7.1133	10.7057	7.28058	126
chr12	67852111	67852280	HaCaT_p63_AF1916_ChIP_1_peak_1580	99	.	8.04329	13.4135	9.91943	109
chr12	67927947	67928121	HaCaT_p63_AF1916_ChIP_1_peak_1581	124	.	9.56408	16.0282	12.4669	59
chr12	68120745	68121028	HaCaT_p63_AF1916_ChIP_1_peak_1582	589	.	25.9559	63.2321	58.9555	169
chr12	68435906	68436298	HaCaT_p63_AF1916_ChIP_1_peak_1583	1058	.	39.144	110.622	105.847	164
chr12	68525861	68526181	HaCaT_p63_AF1916_ChIP_1_peak_1584	373	.	12.228	41.3069	37.3063	131
chr12	68953144	68953304	HaCaT_p63_AF1916_ChIP_1_peak_1585	57	.	6.20683	9.14252	5.77807	99
chr12	69181213	69181627	HaCaT_p63_AF1916_ChIP_1_peak_1586	397	.	18.6073	43.743	39.7137	307
chr12	69202590	69202937	HaCaT_p63_AF1916_ChIP_1_peak_1587	1690	.	50.5461	174.499	169.073	151
chr12	69262094	69262314	HaCaT_p63_AF1916_ChIP_1_peak_1588	93	.	7.89961	12.8244	9.34207	114
chr12	70291715	70291927	HaCaT_p63_AF1916_ChIP_1_peak_1589	127	.	9.69995	16.2761	12.7036	108
chr12	70484852	70485168	HaCaT_p63_AF1916_ChIP_1_peak_1590	600	.	27.8065	64.3001	60.0108	159
chr12	70914682	70914897	HaCaT_p63_AF1916_ChIP_1_peak_1591	186	.	11.8494	22.3854	18.6799	127
chr12	72113825	72114137	HaCaT_p63_AF1916_ChIP_1_peak_1592	585	.	26.9917	62.7889	58.5174	172
chr12	72583208	72583407	HaCaT_p63_AF1916_ChIP_1_peak_1593	170	.	11.6399	20.7558	17.085	96
chr12	73693999	73694159	HaCaT_p63_AF1916_ChIP_1_peak_1594	85	.	7.75996	12.0489	8.58216	41
chr12	73801610	73801889	HaCaT_p63_AF1916_ChIP_1_peak_1595	232	.	14.2266	27.0524	23.2655	127
chr12	73953126	73953286	HaCaT_p63_AF1916_ChIP_1_peak_1596	81	.	7.33535	11.5643	8.11754	84
chr12	74109986	74110329	HaCaT_p63_AF1916_ChIP_1_peak_1597	484	.	14.4291	52.5617	48.4182	157
chr12	75013670	75013853	HaCaT_p63_AF1916_ChIP_1_peak_1598	141	.	10.3466	17.7436	14.1351	84
chr12	75291253	75291532	HaCaT_p63_AF1916_ChIP_1_peak_1599	471	.	23.2799	51.251	47.1183	134
chr12	75339452	75339724	HaCaT_p63_AF1916_ChIP_1_peak_1600	216	.	13.5799	25.447	21.6865	119
chr12	75524805	75524985	HaCaT_p63_AF1916_ChIP_1_peak_1601	127	.	9.69995	16.2761	12.7036	67
chr12	75571754	75572077	HaCaT_p63_AF1916_ChIP_1_peak_1602	973	.	40.0931	102.006	97.3179	179
chr12	76045223	76045443	HaCaT_p63_AF1916_ChIP_1_peak_1603	145	.	10.1566	18.1442	14.5256	97
chr12	76051151	76051458	HaCaT_p63_AF1916_ChIP_1_peak_1604	441	.	21.2479	48.2613	44.1677	149
chr12	76078451	76078725	HaCaT_p63_AF1916_ChIP_1_peak_1605	127	.	9.69995	16.2761	12.7036	142
chr12	76114663	76114881	HaCaT_p63_AF1916_ChIP_1_peak_1606	141	.	10.3466	17.7436	14.1351	110
chr12	76938527	76938687	HaCaT_p63_AF1916_ChIP_1_peak_1607	69	.	6.77109	10.3362	6.92886	83
chr12	77193201	77193492	HaCaT_p63_AF1916_ChIP_1_peak_1608	232	.	14.2266	27.0524	23.2655	162
chr12	77193611	77193809	HaCaT_p63_AF1916_ChIP_1_peak_1609	112	.	9.05329	14.8365	11.299	86
chr12	77270568	77270798	HaCaT_p63_AF1916_ChIP_1_peak_1610	223	.	11.3972	26.1197	22.3492	130
chr12	77459763	77459957	HaCaT_p63_AF1916_ChIP_1_peak_1611	134	.	7.53757	17.0346	13.4453	88
chr12	78551107	78551290	HaCaT_p63_AF1916_ChIP_1_peak_1612	118	.	9.02812	15.4318	11.8796	85
chr12	79139918	79140159	HaCaT_p63_AF1916_ChIP_1_peak_1613	331	.	18.1066	37.0629	33.1207	131
chr12	79760987	79761222	HaCaT_p63_AF1916_ChIP_1_peak_1614	290	.	15.7992	32.9507	29.0724	111
chr12	80494913	80495185	HaCaT_p63_AF1916_ChIP_1_peak_1615	507	.	24.5732	54.9243	50.7462	133
chr12	80836618	80836884	HaCaT_p63_AF1916_ChIP_1_peak_1616	216	.	13.5799	25.447	21.6865	113
chr12	80855748	80855908	HaCaT_p63_AF1916_ChIP_1_peak_1617	81	.	7.33535	11.5643	8.11754	57
chr12	81171817	81172176	HaCaT_p63_AF1916_ChIP_1_peak_1618	812	.	34.9198	85.7707	81.249	222
chr12	82855776	82856056	HaCaT_p63_AF1916_ChIP_1_peak_1619	331	.	18.1066	37.0629	33.1207	142
chr12	84157208	84157378	HaCaT_p63_AF1916_ChIP_1_peak_1620	99	.	8.40662	13.4267	9.92308	108
chr12	84902785	84903058	HaCaT_p63_AF1916_ChIP_1_peak_1621	803	.	33.9969	84.8708	80.3603	119
chr12	85132215	85132534	HaCaT_p63_AF1916_ChIP_1_peak_1622	589	.	25.9559	63.2321	58.9555	178
chr12	85250043	85250301	HaCaT_p63_AF1916_ChIP_1_peak_1623	262	.	14.0812	30.0394	26.2078	126
chr12	85850879	85851093	HaCaT_p63_AF1916_ChIP_1_peak_1624	95	.	8.03974	13.0601	9.57058	118
chr12	85855035	85855195	HaCaT_p63_AF1916_ChIP_1_peak_1625	46	.	5.1091	7.96053	4.64927	42
chr12	85963154	85963374	HaCaT_p63_AF1916_ChIP_1_peak_1626	260	.	14.6707	29.8468	26.0183	108
chr12	87124088	87124293	HaCaT_p63_AF1916_ChIP_1_peak_1627	112	.	9.05329	14.8365	11.299	96
chr12	87545823	87546044	HaCaT_p63_AF1916_ChIP_1_peak_1628	124	.	9.11573	15.9769	12.4172	84
chr12	87821700	87821917	HaCaT_p63_AF1916_ChIP_1_peak_1629	131	.	9.59238	16.7757	13.1906	73
chr12	88538659	88538843	HaCaT_p63_AF1916_ChIP_1_peak_1630	108	.	8.788	14.3569	10.8339	149
chr12	88539020	88539180	HaCaT_p63_AF1916_ChIP_1_peak_1631	46	.	5.73845	7.98966	4.67141	77
chr12	88699256	88699502	HaCaT_p63_AF1916_ChIP_1_peak_1632	127	.	9.69995	16.2761	12.7036	100
chr12	88913887	88914231	HaCaT_p63_AF1916_ChIP_1_peak_1633	714	.	31.6865	75.8786	71.4629	144
chr12	89175817	89175985	HaCaT_p63_AF1916_ChIP_1_peak_1634	85	.	7.75996	12.0489	8.58216	93
chr12	89248044	89248347	HaCaT_p63_AF1916_ChIP_1_peak_1635	185	.	12.2866	22.2977	18.5985	181
chr12	89259367	89259708	HaCaT_p63_AF1916_ChIP_1_peak_1636	1264	.	49.1464	131.459	126.479	188
chr12	89328265	89328427	HaCaT_p63_AF1916_ChIP_1_peak_1637	112	.	9.05329	14.8365	11.299	42
chr12	89551239	89551467	HaCaT_p63_AF1916_ChIP_1_peak_1638	158	.	10.7209	19.5361	15.8884	82
chr12	89621614	89621789	HaCaT_p63_AF1916_ChIP_1_peak_1639	99	.	8.40662	13.4267	9.92308	55
chr12	89764564	89764785	HaCaT_p63_AF1916_ChIP_1_peak_1640	232	.	10.2511	27.0409	23.26	124
chr12	91299483	91299671	HaCaT_p63_AF1916_ChIP_1_peak_1641	81	.	7.33535	11.5643	8.11754	93
chr12	91379281	91379441	HaCaT_p63_AF1916_ChIP_1_peak_1642	99	.	8.40662	13.4267	9.92308	87
chr12	91513044	91513234	HaCaT_p63_AF1916_ChIP_1_peak_1643	141	.	10.3466	17.7436	14.1351	107
chr12	91800616	91800776	HaCaT_p63_AF1916_ChIP_1_peak_1644	85	.	7.75996	12.0489	8.58216	80
chr12	92212606	92212930	HaCaT_p63_AF1916_ChIP_1_peak_1645	832	.	35.5665	87.7737	83.2303	154
chr12	92296737	92296988	HaCaT_p63_AF1916_ChIP_1_peak_1646	348	.	18.7532	38.7881	34.8227	131
chr12	92325034	92325194	HaCaT_p63_AF1916_ChIP_1_peak_1647	85	.	7.75996	12.0489	8.58216	84
chr12	92428678	92428963	HaCaT_p63_AF1916_ChIP_1_peak_1648	441	.	17.6853	48.2385	44.1453	157
chr12	92498952	92499230	HaCaT_p63_AF1916_ChIP_1_peak_1649	306	.	16.3635	34.5258	30.6208	143
chr12	92666250	92666421	HaCaT_p63_AF1916_ChIP_1_peak_1650	99	.	8.40662	13.4267	9.92308	52
chr12	92735099	92735396	HaCaT_p63_AF1916_ChIP_1_peak_1651	773	.	33.6265	81.7889	77.3082	145
chr12	92947145	92947434	HaCaT_p63_AF1916_ChIP_1_peak_1652	496	.	10.588	53.8182	49.657	143
chr12	93306078	93306266	HaCaT_p63_AF1916_ChIP_1_peak_1653	127	.	9.69995	16.2761	12.7036	71
chr12	93367445	93367764	HaCaT_p63_AF1916_ChIP_1_peak_1654	950	.	29.9279	99.689	95.0263	168
chr12	93409850	93410152	HaCaT_p63_AF1916_ChIP_1_peak_1655	581	.	18.3917	62.4378	58.1688	132
chr12	93475203	93475377	HaCaT_p63_AF1916_ChIP_1_peak_1656	116	.	8.87346	15.1719	11.6283	81
chr12	93516288	93516597	HaCaT_p63_AF1916_ChIP_1_peak_1657	596	.	27.6347	63.9784	59.6946	139
chr12	93531719	93531963	HaCaT_p63_AF1916_ChIP_1_peak_1658	105	.	8.46386	14.1142	10.5978	110
chr12	93739956	93740168	HaCaT_p63_AF1916_ChIP_1_peak_1659	269	.	12.6618	30.8234	26.9767	120
chr12	94018515	94018774	HaCaT_p63_AF1916_ChIP_1_peak_1660	201	.	12.9333	23.8618	20.129	100
chr12	94018945	94019212	HaCaT_p63_AF1916_ChIP_1_peak_1661	653	.	29.5627	69.703	65.3548	144
chr12	94137876	94138080	HaCaT_p63_AF1916_ChIP_1_peak_1662	223	.	11.3972	26.1197	22.3492	120
chr12	94441423	94441638	HaCaT_p63_AF1916_ChIP_1_peak_1663	48	.	5.74267	8.15137	4.81556	94
chr12	94441689	94441914	HaCaT_p63_AF1916_ChIP_1_peak_1664	57	.	6.32621	9.14882	5.78393	68
chr12	94596262	94596593	HaCaT_p63_AF1916_ChIP_1_peak_1665	813	.	27.1175	85.8684	81.3447	148
chr12	94946891	94947058	HaCaT_p63_AF1916_ChIP_1_peak_1666	127	.	9.0522	16.3032	12.7296	83
chr12	95015524	95015783	HaCaT_p63_AF1916_ChIP_1_peak_1667	275	.	15.2349	31.3909	27.5356	131
chr12	95054190	95054529	HaCaT_p63_AF1916_ChIP_1_peak_1668	147	.	10.5082	18.3599	14.7385	235
chr12	95545704	95545938	HaCaT_p63_AF1916_ChIP_1_peak_1669	219	.	12.5725	25.7291	21.9654	107
chr12	96115089	96115416	HaCaT_p63_AF1916_ChIP_1_peak_1670	852	.	36.2131	89.7844	85.2202	182
chr12	96467025	96467220	HaCaT_p63_AF1916_ChIP_1_peak_1671	127	.	9.0522	16.3032	12.7296	117
chr12	96808484	96808829	HaCaT_p63_AF1916_ChIP_1_peak_1672	607	.	26.5201	65.0166	60.7186	202
chr12	97285963	97286196	HaCaT_p63_AF1916_ChIP_1_peak_1673	141	.	10.3466	17.7436	14.1351	109
chr12	97962475	97962635	HaCaT_p63_AF1916_ChIP_1_peak_1674	69	.	6.77109	10.3362	6.92886	92
chr12	98269021	98269246	HaCaT_p63_AF1916_ChIP_1_peak_1675	213	.	8.02271	25.0603	21.3131	116
chr12	98458272	98458643	HaCaT_p63_AF1916_ChIP_1_peak_1676	932	.	38.7998	97.903	93.2557	176
chr12	98739228	98739457	HaCaT_p63_AF1916_ChIP_1_peak_1677	201	.	12.4137	23.8408	20.1149	86
chr12	99421411	99421644	HaCaT_p63_AF1916_ChIP_1_peak_1678	216	.	13.5799	25.447	21.6865	98
chr12	100619373	100619599	HaCaT_p63_AF1916_ChIP_1_peak_1679	99	.	8.04329	13.4135	9.91943	107
chr12	102249175	102249362	HaCaT_p63_AF1916_ChIP_1_peak_1680	158	.	10.7209	19.5361	15.8884	91
chr12	102330105	102330303	HaCaT_p63_AF1916_ChIP_1_peak_1681	144	.	7.83907	18.0862	14.4721	91
chr12	103917612	103917889	HaCaT_p63_AF1916_ChIP_1_peak_1682	264	.	15.5199	30.3202	26.4786	128
chr12	103954434	103954768	HaCaT_p63_AF1916_ChIP_1_peak_1683	624	.	27.0844	66.8103	62.4918	175
chr12	104657589	104657931	HaCaT_p63_AF1916_ChIP_1_peak_1684	1047	.	39.6477	109.507	104.747	183
chr12	104940502	104940767	HaCaT_p63_AF1916_ChIP_1_peak_1685	678	.	28.7771	72.2442	67.8668	146
chr12	105984287	105984558	HaCaT_p63_AF1916_ChIP_1_peak_1686	619	.	26.2747	66.2406	61.9295	144
chr12	106349237	106349436	HaCaT_p63_AF1916_ChIP_1_peak_1687	85	.	6.68113	11.9738	8.51937	129
chr12	106364614	106364995	HaCaT_p63_AF1916_ChIP_1_peak_1688	733	.	24.1774	77.7677	73.333	223
chr12	106506364	106506625	HaCaT_p63_AF1916_ChIP_1_peak_1689	341	.	12.9646	38.0742	34.1198	123
chr12	106703465	106703688	HaCaT_p63_AF1916_ChIP_1_peak_1690	163	.	10.7244	20.0041	16.349	104
chr12	107631052	107631346	HaCaT_p63_AF1916_ChIP_1_peak_1691	642	.	27.6486	68.6129	64.2732	117
chr12	107690632	107690865	HaCaT_p63_AF1916_ChIP_1_peak_1692	407	.	17.8924	44.7601	40.7136	94
chr12	107714897	107715078	HaCaT_p63_AF1916_ChIP_1_peak_1693	176	.	6.74543	21.3717	17.6879	90
chr12	107774051	107774363	HaCaT_p63_AF1916_ChIP_1_peak_1694	926	.	33.1435	97.3264	92.6865	156
chr12	107954669	107955016	HaCaT_p63_AF1916_ChIP_1_peak_1695	778	.	31.6117	82.3777	77.8946	129
chr12	108877419	108877596	HaCaT_p63_AF1916_ChIP_1_peak_1696	128	.	7.72607	16.426	12.8489	53
chr12	109090407	109090712	HaCaT_p63_AF1916_ChIP_1_peak_1697	915	.	37.4199	96.2087	91.5785	150
chr12	109208709	109208984	HaCaT_p63_AF1916_ChIP_1_peak_1698	678	.	16.2511	72.256	67.8782	123
chr12	109232116	109232411	HaCaT_p63_AF1916_ChIP_1_peak_1699	385	.	12.4726	42.5252	38.5079	177
chr12	109637984	109638277	HaCaT_p63_AF1916_ChIP_1_peak_1700	350	.	16.6693	39.0342	35.0659	158
chr12	109935536	109935816	HaCaT_p63_AF1916_ChIP_1_peak_1701	637	.	22.7944	68.081	63.7529	150
chr12	110019791	110020038	HaCaT_p63_AF1916_ChIP_1_peak_1702	706	.	24.1726	75.0174	70.6128	122
chr12	110258753	110259130	HaCaT_p63_AF1916_ChIP_1_peak_1703	1331	.	28.8582	138.203	133.153	199
chr12	110302725	110303034	HaCaT_p63_AF1916_ChIP_1_peak_1704	667	.	20.2007	71.1065	66.7441	141
chr12	110685531	110685935	HaCaT_p63_AF1916_ChIP_1_peak_1705	587	.	16.3856	63.0659	58.7932	244
chr12	110742011	110742275	HaCaT_p63_AF1916_ChIP_1_peak_1706	104	.	8.14765	13.9704	10.4604	195
chr12	110783116	110783340	HaCaT_p63_AF1916_ChIP_1_peak_1707	232	.	11.2039	26.9943	23.2146	106
chr12	110983233	110983447	HaCaT_p63_AF1916_ChIP_1_peak_1708	174	.	9.82519	21.1153	17.4357	75
chr12	111560501	111560771	HaCaT_p63_AF1916_ChIP_1_peak_1709	162	.	9.43218	19.9051	16.2514	137
chr12	113374802	113375109	HaCaT_p63_AF1916_ChIP_1_peak_1710	249	.	13.6632	28.729	24.9125	157
chr12	113417253	113417417	HaCaT_p63_AF1916_ChIP_1_peak_1711	91	.	7.59066	12.6707	9.19587	59
chr12	113554212	113554372	HaCaT_p63_AF1916_ChIP_1_peak_1712	82	.	6.52276	11.7094	8.26139	91
chr12	115074639	115074854	HaCaT_p63_AF1916_ChIP_1_peak_1713	276	.	14.2044	31.5073	27.6508	82
chr12	118294907	118295101	HaCaT_p63_AF1916_ChIP_1_peak_1714	73	.	6.66771	10.8074	7.38122	106
chr12	118675836	118676023	HaCaT_p63_AF1916_ChIP_1_peak_1715	112	.	9.05329	14.8365	11.299	62
chr12	118981247	118981522	HaCaT_p63_AF1916_ChIP_1_peak_1716	118	.	9.02812	15.4318	11.8796	116
chr12	119807842	119808026	HaCaT_p63_AF1916_ChIP_1_peak_1717	81	.	7.33535	11.5643	8.11754	86
chr12	120480100	120480324	HaCaT_p63_AF1916_ChIP_1_peak_1718	204	.	12.6339	24.218	20.4812	107
chr12	120679541	120679702	HaCaT_p63_AF1916_ChIP_1_peak_1719	85	.	4.79281	11.9919	8.53694	41
chr12	120702362	120702680	HaCaT_p63_AF1916_ChIP_1_peak_1720	1819	.	41.6074	187.486	181.919	162
chr12	121363718	121363967	HaCaT_p63_AF1916_ChIP_1_peak_1721	458	.	10.7717	49.9794	45.8636	125
chr12	121622248	121622467	HaCaT_p63_AF1916_ChIP_1_peak_1722	486	.	15.5784	52.7694	48.6197	130
chr12	122377140	122377369	HaCaT_p63_AF1916_ChIP_1_peak_1723	286	.	15.5285	32.4868	28.6152	118
chr12	122387961	122388187	HaCaT_p63_AF1916_ChIP_1_peak_1724	185	.	12.2866	22.2977	18.5985	120
chr12	122581335	122581599	HaCaT_p63_AF1916_ChIP_1_peak_1725	361	.	10.9026	40.1794	36.1972	130
chr12	122952722	122952938	HaCaT_p63_AF1916_ChIP_1_peak_1726	119	.	8.82343	15.4928	11.9396	109
chr12	123205682	123205956	HaCaT_p63_AF1916_ChIP_1_peak_1727	749	.	29.3506	79.3969	74.9466	126
chr12	123275462	123275670	HaCaT_p63_AF1916_ChIP_1_peak_1728	182	.	11.5671	21.9064	18.2178	104
chr12	123293317	123293533	HaCaT_p63_AF1916_ChIP_1_peak_1729	137	.	9.65194	17.2963	13.7023	119
chr12	123372885	123373141	HaCaT_p63_AF1916_ChIP_1_peak_1730	134	.	6.8477	17.0622	13.4716	118
chr12	123431257	123431650	HaCaT_p63_AF1916_ChIP_1_peak_1731	1213	.	17.6097	126.246	121.316	260
chr12	123615974	123616245	HaCaT_p63_AF1916_ChIP_1_peak_1732	610	.	21.2468	65.3055	61.0043	129
chr12	124003730	124004010	HaCaT_p63_AF1916_ChIP_1_peak_1733	950	.	21.1643	99.7589	95.0957	150
chr12	124152427	124152608	HaCaT_p63_AF1916_ChIP_1_peak_1734	65	.	5.89511	9.91172	6.51809	87
chr12	124610061	124610272	HaCaT_p63_AF1916_ChIP_1_peak_1735	236	.	11.7902	27.4088	23.6157	119
chr12	125036213	125036396	HaCaT_p63_AF1916_ChIP_1_peak_1736	124	.	7.23606	15.9998	12.4387	123
chr12	125062634	125062817	HaCaT_p63_AF1916_ChIP_1_peak_1737	201	.	5.35703	23.8686	20.1358	87
chr12	125412475	125412653	HaCaT_p63_AF1916_ChIP_1_peak_1738	198	.	10.6112	23.586	19.865	69
chr12	125423145	125423435	HaCaT_p63_AF1916_ChIP_1_peak_1739	1415	.	42.5891	146.707	141.573	141
chr12	127380808	127380990	HaCaT_p63_AF1916_ChIP_1_peak_1740	94	.	8.16029	12.9826	9.49835	82
chr12	127592287	127592562	HaCaT_p63_AF1916_ChIP_1_peak_1741	409	.	12.9617	44.9868	40.9377	126
chr12	130567670	130567848	HaCaT_p63_AF1916_ChIP_1_peak_1742	127	.	8.47765	16.2821	12.7094	81
chr12	130621618	130621832	HaCaT_p63_AF1916_ChIP_1_peak_1743	240	.	10.994	27.8359	24.0391	103
chr12	130835859	130836140	HaCaT_p63_AF1916_ChIP_1_peak_1744	264	.	15.5199	30.3202	26.4786	121
chr12	131150374	131150559	HaCaT_p63_AF1916_ChIP_1_peak_1745	142	.	9.4145	17.8323	14.2231	83
chr12	133069889	133070075	HaCaT_p63_AF1916_ChIP_1_peak_1746	169	.	8.35453	20.5884	16.9256	79
chr12	133101130	133101357	HaCaT_p63_AF1916_ChIP_1_peak_1747	366	.	13.5676	40.6422	36.6506	100
chr12	133442636	133442816	HaCaT_p63_AF1916_ChIP_1_peak_1748	87	.	7.31619	12.2239	8.75458	59
chr13	20925101	20925265	HaCaT_p63_AF1916_ChIP_1_peak_1749	97	.	7.4398	13.2257	9.73501	51
chr13	21807370	21807570	HaCaT_p63_AF1916_ChIP_1_peak_1750	93	.	7.89961	12.8244	9.34207	108
chr13	23973461	23973750	HaCaT_p63_AF1916_ChIP_1_peak_1751	275	.	12.9693	31.3595	27.5072	142
chr13	24634877	24635169	HaCaT_p63_AF1916_ChIP_1_peak_1752	245	.	14.1064	28.3191	24.5149	154
chr13	25425687	25426055	HaCaT_p63_AF1916_ChIP_1_peak_1753	1074	.	40.6265	112.2	107.413	215
chr13	25891901	25892135	HaCaT_p63_AF1916_ChIP_1_peak_1754	468	.	22.006	51.0142	46.8887	125
chr13	26307444	26307708	HaCaT_p63_AF1916_ChIP_1_peak_1755	458	.	22.5977	49.989	45.873	114
chr13	26475814	26476059	HaCaT_p63_AF1916_ChIP_1_peak_1756	276	.	14.2044	31.5073	27.6508	112
chr13	26560508	26560678	HaCaT_p63_AF1916_ChIP_1_peak_1757	72	.	7.1133	10.7057	7.28058	68
chr13	27190377	27190607	HaCaT_p63_AF1916_ChIP_1_peak_1758	232	.	14.2266	27.0524	23.2655	123
chr13	27488947	27489285	HaCaT_p63_AF1916_ChIP_1_peak_1759	770	.	22.3112	81.5114	77.0365	137
chr13	27699503	27699667	HaCaT_p63_AF1916_ChIP_1_peak_1760	102	.	8.0464	13.8046	10.2967	71
chr13	27713759	27713996	HaCaT_p63_AF1916_ChIP_1_peak_1761	204	.	12.6339	24.218	20.4812	119
chr13	28208357	28208718	HaCaT_p63_AF1916_ChIP_1_peak_1762	861	.	35.8513	90.766	86.1953	175
chr13	30034009	30034433	HaCaT_p63_AF1916_ChIP_1_peak_1763	1169	.	35.3707	121.845	116.96	241
chr13	30161686	30161868	HaCaT_p63_AF1916_ChIP_1_peak_1764	86	.	5.14276	12.1301	8.66223	71
chr13	30619142	30619338	HaCaT_p63_AF1916_ChIP_1_peak_1765	57	.	6.20683	9.14252	5.77807	79
chr13	30977385	30977586	HaCaT_p63_AF1916_ChIP_1_peak_1766	145	.	10.1566	18.1442	14.5256	79
chr13	31366883	31367119	HaCaT_p63_AF1916_ChIP_1_peak_1767	223	.	8.22842	26.0768	22.3089	120
chr13	32608108	32608334	HaCaT_p63_AF1916_ChIP_1_peak_1768	162	.	9.43218	19.9051	16.2514	91
chr13	33007023	33007199	HaCaT_p63_AF1916_ChIP_1_peak_1769	131	.	9.59238	16.7757	13.1906	99
chr13	33455957	33456225	HaCaT_p63_AF1916_ChIP_1_peak_1770	172	.	11.2851	20.9502	17.2744	126
chr13	33694356	33694522	HaCaT_p63_AF1916_ChIP_1_peak_1771	65	.	5.89511	9.91172	6.51809	106
chr13	33781727	33782058	HaCaT_p63_AF1916_ChIP_1_peak_1772	537	.	24.2631	57.9355	53.7224	214
chr13	33787712	33787901	HaCaT_p63_AF1916_ChIP_1_peak_1773	158	.	10.7209	19.5361	15.8884	75
chr13	34208247	34208454	HaCaT_p63_AF1916_ChIP_1_peak_1774	141	.	10.3466	17.7436	14.1351	118
chr13	34228222	34228416	HaCaT_p63_AF1916_ChIP_1_peak_1775	72	.	7.1133	10.7057	7.28058	81
chr13	34271436	34271676	HaCaT_p63_AF1916_ChIP_1_peak_1776	93	.	7.89961	12.8244	9.34207	139
chr13	34515092	34515297	HaCaT_p63_AF1916_ChIP_1_peak_1777	158	.	10.7209	19.5361	15.8884	117
chr13	34995145	34995431	HaCaT_p63_AF1916_ChIP_1_peak_1778	676	.	27.1566	72.0568	67.6827	147
chr13	35923977	35924217	HaCaT_p63_AF1916_ChIP_1_peak_1779	264	.	15.5199	30.3202	26.4786	131
chr13	36302074	36302342	HaCaT_p63_AF1916_ChIP_1_peak_1780	441	.	17.6853	48.2385	44.1453	124
chr13	38530720	38530943	HaCaT_p63_AF1916_ChIP_1_peak_1781	216	.	13.5799	25.447	21.6865	121
chr13	38920947	38921190	HaCaT_p63_AF1916_ChIP_1_peak_1782	382	.	20.0466	42.282	38.269	136
chr13	38960769	38961002	HaCaT_p63_AF1916_ChIP_1_peak_1783	85	.	7.75996	12.0489	8.58216	110
chr13	39476714	39477020	HaCaT_p63_AF1916_ChIP_1_peak_1784	192	.	11.5667	22.9394	19.2275	102
chr13	40081185	40081626	HaCaT_p63_AF1916_ChIP_1_peak_1785	2046	.	67.1466	210.436	204.625	225
chr13	40086885	40087173	HaCaT_p63_AF1916_ChIP_1_peak_1786	288	.	13.3622	32.7028	28.8284	159
chr13	40907489	40907681	HaCaT_p63_AF1916_ChIP_1_peak_1787	219	.	12.5725	25.7291	21.9654	84
chr13	40959707	40959937	HaCaT_p63_AF1916_ChIP_1_peak_1788	417	.	17.6185	45.8087	41.7537	114
chr13	41234131	41234442	HaCaT_p63_AF1916_ChIP_1_peak_1789	118	.	9.02812	15.4318	11.8796	187
chr13	41568298	41568508	HaCaT_p63_AF1916_ChIP_1_peak_1790	168	.	10.4165	20.4977	16.8357	116
chr13	41568866	41569036	HaCaT_p63_AF1916_ChIP_1_peak_1791	114	.	8.5493	15.0415	11.4996	81
chr13	41711490	41711798	HaCaT_p63_AF1916_ChIP_1_peak_1792	1537	.	53.6045	159.009	153.755	158
chr13	41834396	41834556	HaCaT_p63_AF1916_ChIP_1_peak_1793	48	.	5.81997	8.1352	4.80021	63
chr13	41976776	41976936	HaCaT_p63_AF1916_ChIP_1_peak_1794	73	.	6.62871	10.7445	7.31864	65
chr13	42548737	42548954	HaCaT_p63_AF1916_ChIP_1_peak_1795	85	.	6.03005	12.0443	8.58216	117
chr13	42600851	42601098	HaCaT_p63_AF1916_ChIP_1_peak_1796	405	.	14.4721	44.5651	40.5204	110
chr13	42621927	42622088	HaCaT_p63_AF1916_ChIP_1_peak_1797	98	.	5.86946	13.3218	9.82954	61
chr13	42690533	42690709	HaCaT_p63_AF1916_ChIP_1_peak_1798	55	.	5.5021	8.92137	5.56805	24
chr13	43270317	43270565	HaCaT_p63_AF1916_ChIP_1_peak_1799	337	.	17.492	37.7195	33.7687	140
chr13	43873052	43873223	HaCaT_p63_AF1916_ChIP_1_peak_1800	67	.	6.79939	10.1473	6.75029	44
chr13	44671042	44671210	HaCaT_p63_AF1916_ChIP_1_peak_1801	85	.	7.75996	12.0489	8.58216	80
chr13	44682079	44682261	HaCaT_p63_AF1916_ChIP_1_peak_1802	163	.	10.7244	20.0041	16.349	84
chr13	44812415	44812662	HaCaT_p63_AF1916_ChIP_1_peak_1803	141	.	10.3466	17.7436	14.1351	116
chr13	44885273	44885508	HaCaT_p63_AF1916_ChIP_1_peak_1804	269	.	10.027	30.7505	26.9043	115
chr13	45288173	45288426	HaCaT_p63_AF1916_ChIP_1_peak_1805	460	.	20.6189	50.1499	46.0324	125
chr13	45319365	45319599	HaCaT_p63_AF1916_ChIP_1_peak_1806	187	.	11.8909	22.4561	18.7489	133
chr13	45419031	45419241	HaCaT_p63_AF1916_ChIP_1_peak_1807	262	.	14.0812	30.0394	26.2078	100
chr13	45711019	45711206	HaCaT_p63_AF1916_ChIP_1_peak_1808	93	.	7.89961	12.8244	9.34207	43
chr13	45813576	45813810	HaCaT_p63_AF1916_ChIP_1_peak_1809	215	.	12.9779	25.3154	21.5626	135
chr13	45941604	45941835	HaCaT_p63_AF1916_ChIP_1_peak_1810	536	.	11.8645	57.8949	53.6847	96
chr13	46056823	46057033	HaCaT_p63_AF1916_ChIP_1_peak_1811	185	.	12.2866	22.2977	18.5985	119
chr13	46280125	46280356	HaCaT_p63_AF1916_ChIP_1_peak_1812	158	.	10.7209	19.5361	15.8884	95
chr13	47128615	47128810	HaCaT_p63_AF1916_ChIP_1_peak_1813	85	.	4.52723	11.9559	8.50433	80
chr13	48058758	48058919	HaCaT_p63_AF1916_ChIP_1_peak_1814	85	.	7.75996	12.0489	8.58216	111
chr13	48640750	48641042	HaCaT_p63_AF1916_ChIP_1_peak_1815	418	.	20.3133	45.9377	41.8725	144
chr13	48646532	48646710	HaCaT_p63_AF1916_ChIP_1_peak_1816	74	.	6.28812	10.9297	7.49998	78
chr13	48697964	48698229	HaCaT_p63_AF1916_ChIP_1_peak_1817	158	.	10.7209	19.5361	15.8884	129
chr13	48730001	48730200	HaCaT_p63_AF1916_ChIP_1_peak_1818	174	.	11.6554	21.1555	17.4752	109
chr13	48730711	48730945	HaCaT_p63_AF1916_ChIP_1_peak_1819	296	.	16.4383	33.4933	29.6071	95
chr13	48975176	48975347	HaCaT_p63_AF1916_ChIP_1_peak_1820	72	.	7.1133	10.7057	7.28058	48
chr13	49153309	49153503	HaCaT_p63_AF1916_ChIP_1_peak_1821	60	.	6.46663	9.39993	6.01737	95
chr13	49656863	49657107	HaCaT_p63_AF1916_ChIP_1_peak_1822	297	.	16.8133	33.6588	29.7667	139
chr13	50134506	50134770	HaCaT_p63_AF1916_ChIP_1_peak_1823	669	.	28.7133	71.2975	66.9316	131
chr13	50161371	50161605	HaCaT_p63_AF1916_ChIP_1_peak_1824	197	.	12.201	23.4789	19.7617	100
chr13	50835832	50836044	HaCaT_p63_AF1916_ChIP_1_peak_1825	118	.	9.02812	15.4318	11.8796	107
chr13	50874050	50874349	HaCaT_p63_AF1916_ChIP_1_peak_1826	912	.	38.1531	95.8622	91.2351	144
chr13	51103515	51103815	HaCaT_p63_AF1916_ChIP_1_peak_1827	581	.	18.3917	62.4378	58.1688	153
chr13	51305593	51305917	HaCaT_p63_AF1916_ChIP_1_peak_1828	1201	.	47.2064	125.046	120.129	153
chr13	51330344	51330589	HaCaT_p63_AF1916_ChIP_1_peak_1829	379	.	13.8691	41.9406	37.934	128
chr13	52131004	52131227	HaCaT_p63_AF1916_ChIP_1_peak_1830	141	.	10.3466	17.7436	14.1351	125
chr13	52150940	52151145	HaCaT_p63_AF1916_ChIP_1_peak_1831	136	.	10.0434	17.193	13.6005	85
chr13	52249640	52249833	HaCaT_p63_AF1916_ChIP_1_peak_1832	127	.	9.69995	16.2761	12.7036	103
chr13	52989157	52989364	HaCaT_p63_AF1916_ChIP_1_peak_1833	185	.	12.2866	22.2977	18.5985	87
chr13	53028605	53028915	HaCaT_p63_AF1916_ChIP_1_peak_1834	248	.	12.1832	28.7121	24.8956	178
chr13	53173389	53173620	HaCaT_p63_AF1916_ChIP_1_peak_1835	324	.	17.1066	36.4242	32.4938	101
chr13	53500173	53500432	HaCaT_p63_AF1916_ChIP_1_peak_1836	494	.	16.7491	53.5655	49.4052	125
chr13	53790958	53791172	HaCaT_p63_AF1916_ChIP_1_peak_1837	99	.	8.40662	13.4267	9.92308	102
chr13	60232650	60232816	HaCaT_p63_AF1916_ChIP_1_peak_1838	49	.	4.11421	8.24129	4.90412	70
chr13	61518211	61518414	HaCaT_p63_AF1916_ChIP_1_peak_1839	92	.	8.03564	12.7621	9.28507	76
chr13	61519096	61519318	HaCaT_p63_AF1916_ChIP_1_peak_1840	201	.	12.9333	23.8618	20.129	113
chr13	62239585	62239793	HaCaT_p63_AF1916_ChIP_1_peak_1841	158	.	10.7209	19.5361	15.8884	99
chr13	64169980	64170240	HaCaT_p63_AF1916_ChIP_1_peak_1842	554	.	24.8273	59.6914	55.456	114
chr13	65246960	65247193	HaCaT_p63_AF1916_ChIP_1_peak_1843	145	.	10.1566	18.1442	14.5256	103
chr13	65260682	65260869	HaCaT_p63_AF1916_ChIP_1_peak_1844	112	.	9.05329	14.8365	11.299	93
chr13	65263385	65263674	HaCaT_p63_AF1916_ChIP_1_peak_1845	331	.	18.1066	37.0629	33.1207	133
chr13	67427837	67428068	HaCaT_p63_AF1916_ChIP_1_peak_1846	314	.	17.4599	35.3529	31.4359	114
chr13	67501330	67501590	HaCaT_p63_AF1916_ChIP_1_peak_1847	471	.	23.2799	51.251	47.1183	126
chr13	70661431	70661628	HaCaT_p63_AF1916_ChIP_1_peak_1848	85	.	7.75996	12.0489	8.58216	71
chr13	71982704	71982864	HaCaT_p63_AF1916_ChIP_1_peak_1849	72	.	7.1133	10.7057	7.28058	86
chr13	72671806	72672022	HaCaT_p63_AF1916_ChIP_1_peak_1850	290	.	15.7992	32.9507	29.0724	123
chr13	73348329	73348489	HaCaT_p63_AF1916_ChIP_1_peak_1851	72	.	7.1133	10.7057	7.28058	56
chr13	73743358	73743552	HaCaT_p63_AF1916_ChIP_1_peak_1852	63	.	4.52563	9.74067	6.35343	108
chr13	73836059	73836314	HaCaT_p63_AF1916_ChIP_1_peak_1853	164	.	11.2989	20.1341	16.477	130
chr13	73861177	73861501	HaCaT_p63_AF1916_ChIP_1_peak_1854	471	.	15.9796	51.2797	47.1452	122
chr13	73942858	73943062	HaCaT_p63_AF1916_ChIP_1_peak_1855	85	.	7.75996	12.0489	8.58216	121
chr13	73973496	73973832	HaCaT_p63_AF1916_ChIP_1_peak_1856	1180	.	46.5598	122.92	118.023	178
chr13	74002916	74003193	HaCaT_p63_AF1916_ChIP_1_peak_1857	572	.	25.3916	61.457	57.2012	121
chr13	74003903	74004174	HaCaT_p63_AF1916_ChIP_1_peak_1858	750	.	32.3899	79.497	75.0459	113
chr13	74071636	74071805	HaCaT_p63_AF1916_ChIP_1_peak_1859	99	.	8.40662	13.4267	9.92308	83
chr13	74177806	74178120	HaCaT_p63_AF1916_ChIP_1_peak_1860	695	.	31.0398	73.9258	69.5314	169
chr13	74251457	74251806	HaCaT_p63_AF1916_ChIP_1_peak_1861	1414	.	53.6731	146.617	141.483	158
chr13	74631442	74631602	HaCaT_p63_AF1916_ChIP_1_peak_1862	81	.	7.33535	11.5643	8.11754	113
chr13	76240870	76241191	HaCaT_p63_AF1916_ChIP_1_peak_1863	1516	.	53.0402	156.919	151.685	164
chr13	77096209	77096454	HaCaT_p63_AF1916_ChIP_1_peak_1864	290	.	15.7992	32.9507	29.0724	105
chr13	77899453	77899698	HaCaT_p63_AF1916_ChIP_1_peak_1865	267	.	13.6456	30.5677	26.7248	123
chr13	78082472	78082717	HaCaT_p63_AF1916_ChIP_1_peak_1866	112	.	9.05329	14.8365	11.299	116
chr13	78096730	78096988	HaCaT_p63_AF1916_ChIP_1_peak_1867	417	.	19.8401	45.8365	41.7761	134
chr13	80065938	80066215	HaCaT_p63_AF1916_ChIP_1_peak_1868	281	.	16.1666	31.981	28.1136	118
chr13	80164070	80164318	HaCaT_p63_AF1916_ChIP_1_peak_1869	268	.	15.4532	30.6775	26.832	111
chr13	80179040	80179369	HaCaT_p63_AF1916_ChIP_1_peak_1870	844	.	33.8554	88.9849	84.4314	175
chr13	80221796	80222160	HaCaT_p63_AF1916_ChIP_1_peak_1871	1371	.	52.3797	142.259	137.169	188
chr13	83041868	83042123	HaCaT_p63_AF1916_ChIP_1_peak_1872	185	.	12.2866	22.2977	18.5985	139
chr13	84284328	84284580	HaCaT_p63_AF1916_ChIP_1_peak_1873	369	.	18.6205	40.9683	36.9717	113
chr13	84695659	84695874	HaCaT_p63_AF1916_ChIP_1_peak_1874	112	.	9.05329	14.8365	11.299	137
chr13	85127409	85127643	HaCaT_p63_AF1916_ChIP_1_peak_1875	127	.	9.69995	16.2761	12.7036	84
chr13	85682558	85682851	HaCaT_p63_AF1916_ChIP_1_peak_1876	540	.	11.1453	58.236	54.02	146
chr13	86083716	86084022	HaCaT_p63_AF1916_ChIP_1_peak_1877	614	.	27.8157	65.7523	61.4491	152
chr13	86157216	86157408	HaCaT_p63_AF1916_ChIP_1_peak_1878	139	.	8.64616	17.5382	13.9394	67
chr13	87983509	87983765	HaCaT_p63_AF1916_ChIP_1_peak_1879	223	.	11.3972	26.1197	22.3492	124
chr13	88898738	88898898	HaCaT_p63_AF1916_ChIP_1_peak_1880	60	.	6.46663	9.39993	6.01737	38
chr13	88982911	88983102	HaCaT_p63_AF1916_ChIP_1_peak_1881	105	.	8.46386	14.1142	10.5978	108
chr13	89851305	89851544	HaCaT_p63_AF1916_ChIP_1_peak_1882	141	.	10.3466	17.7436	14.1351	128
chr13	90857385	90857615	HaCaT_p63_AF1916_ChIP_1_peak_1883	216	.	13.5799	25.447	21.6865	121
chr13	91491160	91491327	HaCaT_p63_AF1916_ChIP_1_peak_1884	85	.	7.75996	12.0489	8.58216	92
chr13	94997682	94997880	HaCaT_p63_AF1916_ChIP_1_peak_1885	232	.	14.2266	27.0524	23.2655	99
chr13	95259476	95259641	HaCaT_p63_AF1916_ChIP_1_peak_1886	55	.	6.18126	8.89467	5.54439	88
chr13	95806841	95807026	HaCaT_p63_AF1916_ChIP_1_peak_1887	141	.	10.3466	17.7436	14.1351	56
chr13	96165321	96165508	HaCaT_p63_AF1916_ChIP_1_peak_1888	158	.	10.7209	19.5361	15.8884	104
chr13	97658198	97658382	HaCaT_p63_AF1916_ChIP_1_peak_1889	150	.	10.1882	18.6391	15.0146	92
chr13	97872816	97872999	HaCaT_p63_AF1916_ChIP_1_peak_1890	111	.	8.57951	14.6821	11.1544	55
chr13	97925422	97925932	HaCaT_p63_AF1916_ChIP_1_peak_1891	1434	.	53.1589	148.637	143.488	237
chr13	97958197	97958384	HaCaT_p63_AF1916_ChIP_1_peak_1892	114	.	8.5493	15.0415	11.4996	93
chr13	99235180	99235542	HaCaT_p63_AF1916_ChIP_1_peak_1893	606	.	22.0084	64.9389	60.644	208
chr13	99486892	99487149	HaCaT_p63_AF1916_ChIP_1_peak_1894	112	.	9.05329	14.8365	11.299	53
chr13	99671264	99671431	HaCaT_p63_AF1916_ChIP_1_peak_1895	69	.	6.77109	10.3362	6.92886	50
chr13	99702257	99702476	HaCaT_p63_AF1916_ChIP_1_peak_1896	204	.	12.333	24.2219	20.4844	132
chr13	99802851	99803011	HaCaT_p63_AF1916_ChIP_1_peak_1897	59	.	5.12554	9.295	5.92715	31
chr13	99803197	99803498	HaCaT_p63_AF1916_ChIP_1_peak_1898	772	.	30.694	81.697	77.2205	148
chr13	99881047	99881253	HaCaT_p63_AF1916_ChIP_1_peak_1899	84	.	7.36076	11.9326	8.48139	90
chr13	100133699	100133989	HaCaT_p63_AF1916_ChIP_1_peak_1900	545	.	23.8143	58.7415	54.518	149
chr13	100266590	100266823	HaCaT_p63_AF1916_ChIP_1_peak_1901	267	.	12.8892	30.5705	26.7274	112
chr13	100702716	100702927	HaCaT_p63_AF1916_ChIP_1_peak_1902	95	.	7.07413	13.0424	9.55341	111
chr13	100752824	100753081	HaCaT_p63_AF1916_ChIP_1_peak_1903	370	.	15.7203	41.0144	37.0155	134
chr13	100865939	100866116	HaCaT_p63_AF1916_ChIP_1_peak_1904	118	.	9.02812	15.4318	11.8796	55
chr13	100911236	100911396	HaCaT_p63_AF1916_ChIP_1_peak_1905	85	.	7.75996	12.0489	8.58216	61
chr13	101936212	101936372	HaCaT_p63_AF1916_ChIP_1_peak_1906	60	.	6.46663	9.39993	6.01737	92
chr13	101961621	101961840	HaCaT_p63_AF1916_ChIP_1_peak_1907	191	.	12.3625	22.8246	19.1135	127
chr13	102843298	102843543	HaCaT_p63_AF1916_ChIP_1_peak_1908	127	.	9.69995	16.2761	12.7036	131
chr13	103239055	103239242	HaCaT_p63_AF1916_ChIP_1_peak_1909	81	.	7.33535	11.5643	8.11754	102
chr13	103339964	103340171	HaCaT_p63_AF1916_ChIP_1_peak_1910	131	.	9.59238	16.7757	13.1906	64
chr13	103563740	103564125	HaCaT_p63_AF1916_ChIP_1_peak_1911	1516	.	53.0402	156.919	151.685	205
chr13	103618314	103618525	HaCaT_p63_AF1916_ChIP_1_peak_1912	260	.	14.6707	29.8468	26.0183	100
chr13	104200367	104200572	HaCaT_p63_AF1916_ChIP_1_peak_1913	172	.	11.2851	20.9502	17.2744	94
chr13	104286509	104286764	HaCaT_p63_AF1916_ChIP_1_peak_1914	155	.	10.9933	19.2373	15.5952	127
chr13	104657007	104657281	HaCaT_p63_AF1916_ChIP_1_peak_1915	453	.	22.6332	49.432	45.3224	140
chr13	105701157	105701322	HaCaT_p63_AF1916_ChIP_1_peak_1916	60	.	6.46663	9.39993	6.01737	52
chr13	106317624	106317873	HaCaT_p63_AF1916_ChIP_1_peak_1917	118	.	9.02812	15.4318	11.8796	124
chr13	106643853	106644162	HaCaT_p63_AF1916_ChIP_1_peak_1918	1145	.	38.8253	119.373	114.514	171
chr13	106781820	106781980	HaCaT_p63_AF1916_ChIP_1_peak_1919	48	.	5.81997	8.1352	4.80021	98
chr13	107046268	107046487	HaCaT_p63_AF1916_ChIP_1_peak_1920	185	.	12.2866	22.2977	18.5985	86
chr13	107124577	107124823	HaCaT_p63_AF1916_ChIP_1_peak_1921	144	.	7.83907	18.0862	14.4721	99
chr13	107374031	107374273	HaCaT_p63_AF1916_ChIP_1_peak_1922	245	.	14.1064	28.3191	24.5149	116
chr13	107513353	107513669	HaCaT_p63_AF1916_ChIP_1_peak_1923	502	.	23.1346	54.4539	50.283	162
chr13	107672896	107673162	HaCaT_p63_AF1916_ChIP_1_peak_1924	502	.	23.1346	54.4539	50.283	133
chr13	109356278	109356438	HaCaT_p63_AF1916_ChIP_1_peak_1925	72	.	7.1133	10.7057	7.28058	53
chr13	109406317	109406774	HaCaT_p63_AF1916_ChIP_1_peak_1926	1350	.	51.7331	140.088	135.02	289
chr13	109572076	109572311	HaCaT_p63_AF1916_ChIP_1_peak_1927	181	.	10.89	21.8142	18.126	82
chr13	109800619	109800877	HaCaT_p63_AF1916_ChIP_1_peak_1928	417	.	21.3399	45.8311	41.7714	127
chr13	109909442	109909671	HaCaT_p63_AF1916_ChIP_1_peak_1929	248	.	14.8733	28.6771	24.8626	112
chr13	110468845	110469079	HaCaT_p63_AF1916_ChIP_1_peak_1930	178	.	11.0638	21.5718	17.8856	121
chr13	110775254	110775646	HaCaT_p63_AF1916_ChIP_1_peak_1931	929	.	29.8686	97.5899	92.948	167
chr13	112592421	112592698	HaCaT_p63_AF1916_ChIP_1_peak_1932	694	.	27.1502	73.8284	69.4389	122
chr13	112601410	112601646	HaCaT_p63_AF1916_ChIP_1_peak_1933	144	.	7.83907	18.0862	14.4721	121
chr13	113952938	113953190	HaCaT_p63_AF1916_ChIP_1_peak_1934	117	.	7.86015	15.2482	11.7017	152
chr13	113959487	113959811	HaCaT_p63_AF1916_ChIP_1_peak_1935	1015	.	27.1352	106.328	101.597	158
chr13	114540278	114540553	HaCaT_p63_AF1916_ChIP_1_peak_1936	519	.	8.86345	56.1185	51.93	139
chr13	114541075	114541241	HaCaT_p63_AF1916_ChIP_1_peak_1937	130	.	6.64685	16.6369	13.0579	57
chr14	21220130	21220364	HaCaT_p63_AF1916_ChIP_1_peak_1938	168	.	10.4165	20.4977	16.8357	105
chr14	21466911	21467108	HaCaT_p63_AF1916_ChIP_1_peak_1939	143	.	9.46958	17.9232	14.3127	82
chr14	21508275	21508509	HaCaT_p63_AF1916_ChIP_1_peak_1940	275	.	13.3544	31.3694	27.517	123
chr14	21510191	21510497	HaCaT_p63_AF1916_ChIP_1_peak_1941	1323	.	32.8638	137.385	132.347	168
chr14	21566897	21567122	HaCaT_p63_AF1916_ChIP_1_peak_1942	176	.	8.74358	21.3365	17.6533	85
chr14	22627031	22627333	HaCaT_p63_AF1916_ChIP_1_peak_1943	1014	.	41.3865	106.136	101.409	133
chr14	22966640	22966876	HaCaT_p63_AF1916_ChIP_1_peak_1944	165	.	10.5609	20.2235	16.5649	135
chr14	22988426	22988611	HaCaT_p63_AF1916_ChIP_1_peak_1945	119	.	9.2719	15.5051	11.9511	69
chr14	23005941	23006220	HaCaT_p63_AF1916_ChIP_1_peak_1946	822	.	34.6151	86.8283	82.2974	142
chr14	23308393	23308751	HaCaT_p63_AF1916_ChIP_1_peak_1947	1602	.	31.1685	165.549	160.22	187
chr14	23448439	23448767	HaCaT_p63_AF1916_ChIP_1_peak_1948	344	.	6.13963	38.4397	34.4814	153
chr14	23768371	23768637	HaCaT_p63_AF1916_ChIP_1_peak_1949	513	.	20.0357	55.5563	51.3727	127
chr14	23835998	23836208	HaCaT_p63_AF1916_ChIP_1_peak_1950	137	.	6.37702	17.3479	13.7531	79
chr14	24101016	24101392	HaCaT_p63_AF1916_ChIP_1_peak_1951	1390	.	34.0698	144.115	139.01	199
chr14	24139827	24140017	HaCaT_p63_AF1916_ChIP_1_peak_1952	190	.	11.7968	22.7964	19.086	76
chr14	24848574	24848737	HaCaT_p63_AF1916_ChIP_1_peak_1953	105	.	7.19621	14.1159	10.5995	73
chr14	24865558	24865806	HaCaT_p63_AF1916_ChIP_1_peak_1954	301	.	13.7553	34.0586	30.1624	137
chr14	28812825	28812996	HaCaT_p63_AF1916_ChIP_1_peak_1955	69	.	6.77109	10.3362	6.92886	83
chr14	30722269	30722442	HaCaT_p63_AF1916_ChIP_1_peak_1956	72	.	7.1133	10.7057	7.28058	70
chr14	30765242	30765449	HaCaT_p63_AF1916_ChIP_1_peak_1957	85	.	7.75996	12.0489	8.58216	144
chr14	31931724	31931920	HaCaT_p63_AF1916_ChIP_1_peak_1958	162	.	9.43218	19.9051	16.2514	52
chr14	32334754	32334977	HaCaT_p63_AF1916_ChIP_1_peak_1959	294	.	12.2561	33.3585	29.4743	113
chr14	32416399	32416638	HaCaT_p63_AF1916_ChIP_1_peak_1960	280	.	14.4581	31.9335	28.0717	91
chr14	32487614	32487880	HaCaT_p63_AF1916_ChIP_1_peak_1961	227	.	13.694	26.5538	22.7801	117
chr14	32555268	32555556	HaCaT_p63_AF1916_ChIP_1_peak_1962	102	.	5.55418	13.8083	10.3	145
chr14	32604108	32604348	HaCaT_p63_AF1916_ChIP_1_peak_1963	145	.	10.1566	18.1442	14.5256	114
chr14	32814600	32814772	HaCaT_p63_AF1916_ChIP_1_peak_1964	74	.	6.28812	10.9297	7.49998	122
chr14	32942689	32943053	HaCaT_p63_AF1916_ChIP_1_peak_1965	920	.	37.7057	96.7281	92.0938	184
chr14	34521999	34522210	HaCaT_p63_AF1916_ChIP_1_peak_1966	95	.	6.33155	13.0041	9.51821	149
chr14	34766920	34767705	HaCaT_p63_AF1916_ChIP_1_peak_1967	1306	.	32.5623	135.713	130.694	228
chr14	34800958	34801207	HaCaT_p63_AF1916_ChIP_1_peak_1968	177	.	11.2606	21.3902	17.7057	173
chr14	34890123	34890291	HaCaT_p63_AF1916_ChIP_1_peak_1969	102	.	8.0464	13.8046	10.2967	81
chr14	35312408	35312830	HaCaT_p63_AF1916_ChIP_1_peak_1970	2276	.	68.3944	233.675	227.61	190
chr14	35342141	35342314	HaCaT_p63_AF1916_ChIP_1_peak_1971	116	.	8.87346	15.1719	11.6283	91
chr14	35683625	35683905	HaCaT_p63_AF1916_ChIP_1_peak_1972	860	.	24.1202	90.6584	86.089	125
chr14	37237089	37237399	HaCaT_p63_AF1916_ChIP_1_peak_1973	574	.	24.1392	61.7561	57.498	159
chr14	37414040	37414315	HaCaT_p63_AF1916_ChIP_1_peak_1974	365	.	19.3999	40.5279	36.5387	135
chr14	37445625	37445851	HaCaT_p63_AF1916_ChIP_1_peak_1975	194	.	9.74156	23.1918	19.4766	89
chr14	37451534	37451716	HaCaT_p63_AF1916_ChIP_1_peak_1976	92	.	8.03564	12.7621	9.28507	98
chr14	37917401	37917692	HaCaT_p63_AF1916_ChIP_1_peak_1977	581	.	27.1599	62.404	58.1362	147
chr14	37926635	37926828	HaCaT_p63_AF1916_ChIP_1_peak_1978	145	.	10.1566	18.1442	14.5256	132
chr14	38093259	38093454	HaCaT_p63_AF1916_ChIP_1_peak_1979	163	.	10.7244	20.0041	16.349	103
chr14	38546351	38546593	HaCaT_p63_AF1916_ChIP_1_peak_1980	201	.	12.9333	23.8618	20.129	125
chr14	38614417	38614662	HaCaT_p63_AF1916_ChIP_1_peak_1981	95	.	8.03974	13.0601	9.57058	132
chr14	41607092	41607279	HaCaT_p63_AF1916_ChIP_1_peak_1982	99	.	8.40662	13.4267	9.92308	105
chr14	46254502	46254879	HaCaT_p63_AF1916_ChIP_1_peak_1983	1437	.	41.2658	148.876	143.721	218
chr14	48804246	48804506	HaCaT_p63_AF1916_ChIP_1_peak_1984	187	.	9.04508	22.4499	18.7428	117
chr14	50090685	50090879	HaCaT_p63_AF1916_ChIP_1_peak_1985	204	.	11.9951	24.2011	20.4647	101
chr14	50417572	50417895	HaCaT_p63_AF1916_ChIP_1_peak_1986	922	.	25.3262	96.8651	92.2286	148
chr14	50527843	50528166	HaCaT_p63_AF1916_ChIP_1_peak_1987	879	.	21.5214	92.491	87.9011	134
chr14	50548757	50549048	HaCaT_p63_AF1916_ChIP_1_peak_1988	577	.	22.8128	62.0313	57.7703	124
chr14	51066961	51067238	HaCaT_p63_AF1916_ChIP_1_peak_1989	705	.	29.8619	74.9813	70.577	141
chr14	51111969	51112148	HaCaT_p63_AF1916_ChIP_1_peak_1990	127	.	9.69995	16.2761	12.7036	66
chr14	51288355	51288664	HaCaT_p63_AF1916_ChIP_1_peak_1991	1655	.	38.535	170.898	165.514	149
chr14	51363827	51364036	HaCaT_p63_AF1916_ChIP_1_peak_1992	206	.	12.9807	24.3566	20.6176	82
chr14	51422127	51422310	HaCaT_p63_AF1916_ChIP_1_peak_1993	174	.	9.82519	21.1153	17.4357	109
chr14	51590205	51590482	HaCaT_p63_AF1916_ChIP_1_peak_1994	385	.	19.1848	42.6123	38.5914	137
chr14	51800787	51801073	HaCaT_p63_AF1916_ChIP_1_peak_1995	396	.	19.4107	43.6857	39.6571	141
chr14	51804224	51804454	HaCaT_p63_AF1916_ChIP_1_peak_1996	144	.	7.83907	18.0862	14.4721	111
chr14	51824003	51824380	HaCaT_p63_AF1916_ChIP_1_peak_1997	1398	.	46.7697	144.956	139.841	204
chr14	51834247	51834581	HaCaT_p63_AF1916_ChIP_1_peak_1998	334	.	16.9346	37.4201	33.4746	202
[truncated: 4,870 more rows]
