# Supplementary material for: p73 regulates epidermal wound healing and induced keratinocyte programming
Source: PLoS One. 2019 Jun 19;14(6):e0218458. doi: 10.1371/journal.pone.0218458 (PMC6583996; doi:10.1371/journal.pone.0218458)
Supplement: S7 Table — (XLSX) [file pone.0218458.s013.xlsx]

## Sheet: Table S7
S7 Table. HaCaT C2 p63α (H-129) ChIP-seq genomic binding sites, related to Fig 4
Chrom	Start	End	Name	Score	Strand	Fold Change	pValue	qValue	Peak
chr1	961232	961409	HaCaT_C2_p63a_H129_ChIP_pooled_peak_1	58	.	4.80095	9.35293	5.82153	83
chr1	1153280	1153511	HaCaT_C2_p63a_H129_ChIP_pooled_peak_2	359	.	17.764	40.1836	35.9328	132
chr1	1186361	1186515	HaCaT_C2_p63a_H129_ChIP_pooled_peak_3	197	.	9.68247	23.6481	19.7076	65
chr1	1356763	1356966	HaCaT_C2_p63a_H129_ChIP_pooled_peak_4	446	.	18.1541	49.0603	44.6696	86
chr1	3601964	3602165	HaCaT_C2_p63a_H129_ChIP_pooled_peak_5	302	.	14.7325	34.3787	30.2273	77
chr1	3607095	3607274	HaCaT_C2_p63a_H129_ChIP_pooled_peak_6	287	.	14.9887	32.8248	28.7002	87
chr1	3615646	3615930	HaCaT_C2_p63a_H129_ChIP_pooled_peak_7	172	.	10.7861	21.1107	17.2194	77
chr1	3633562	3634184	HaCaT_C2_p63a_H129_ChIP_pooled_peak_8	387	.	16.0215	43.0189	38.7239	118
chr1	3773956	3774160	HaCaT_C2_p63a_H129_ChIP_pooled_peak_9	164	.	9.6822	20.3309	16.4607	104
chr1	4705165	4705352	HaCaT_C2_p63a_H129_ChIP_pooled_peak_10	182	.	10.449	22.1762	18.2644	101
chr1	6410583	6410714	HaCaT_C2_p63a_H129_ChIP_pooled_peak_11	106	.	6.8362	14.3584	10.6436	89
chr1	6549211	6549359	HaCaT_C2_p63a_H129_ChIP_pooled_peak_12	135	.	7.47146	17.3856	13.5901	82
chr1	7806077	7806206	HaCaT_C2_p63a_H129_ChIP_pooled_peak_13	94	.	7.83704	13.0739	9.40238	42
chr1	8064874	8065056	HaCaT_C2_p63a_H129_ChIP_pooled_peak_14	280	.	11.9417	32.1157	28.0042	105
chr1	8080651	8080803	HaCaT_C2_p63a_H129_ChIP_pooled_peak_15	164	.	9.6822	20.3309	16.4607	81
chr1	8284749	8284902	HaCaT_C2_p63a_H129_ChIP_pooled_peak_16	81	.	7.05718	11.8036	8.18062	71
chr1	8412091	8412222	HaCaT_C2_p63a_H129_ChIP_pooled_peak_17	51	.	4.97178	8.68786	5.17946	37
chr1	8971698	8971844	HaCaT_C2_p63a_H129_ChIP_pooled_peak_18	86	.	6.85822	12.2679	8.62379	54
chr1	9242093	9242322	HaCaT_C2_p63a_H129_ChIP_pooled_peak_19	246	.	12.8918	28.6655	24.6199	121
chr1	9951274	9951435	HaCaT_C2_p63a_H129_ChIP_pooled_peak_20	95	.	5.15054	13.2225	9.54709	47
chr1	9958005	9958162	HaCaT_C2_p63a_H129_ChIP_pooled_peak_21	171	.	10.4009	21.001	17.112	50
chr1	10123983	10124221	HaCaT_C2_p63a_H129_ChIP_pooled_peak_22	226	.	11.6993	26.6397	22.6304	98
chr1	10143252	10143494	HaCaT_C2_p63a_H129_ChIP_pooled_peak_23	740	.	25.8192	78.8619	74.0406	126
chr1	10556110	10556268	HaCaT_C2_p63a_H129_ChIP_pooled_peak_24	104	.	6.993	14.2017	10.4998	81
chr1	10695421	10695588	HaCaT_C2_p63a_H129_ChIP_pooled_peak_25	121	.	8.78395	15.862	12.1033	94
chr1	10959960	10960093	HaCaT_C2_p63a_H129_ChIP_pooled_peak_26	91	.	5.81167	12.8087	9.14885	46
chr1	11086215	11086388	HaCaT_C2_p63a_H129_ChIP_pooled_peak_27	225	.	13.0617	26.5485	22.5429	88
chr1	11302233	11302377	HaCaT_C2_p63a_H129_ChIP_pooled_peak_28	141	.	8.87535	17.9264	14.1145	98
chr1	11619400	11619556	HaCaT_C2_p63a_H129_ChIP_pooled_peak_29	100	.	8.03228	13.7815	10.0874	73
chr1	12267302	12267431	HaCaT_C2_p63a_H129_ChIP_pooled_peak_30	74	.	6.33388	11.0055	7.4075	64
chr1	12292451	12292593	HaCaT_C2_p63a_H129_ChIP_pooled_peak_31	139	.	9.63056	17.7128	13.9085	47
chr1	12497113	12497283	HaCaT_C2_p63a_H129_ChIP_pooled_peak_32	123	.	8.6293	16.0634	12.3009	56
chr1	12678352	12678656	HaCaT_C2_p63a_H129_ChIP_pooled_peak_33	743	.	26.5432	79.2014	74.377	125
chr1	14127825	14128004	HaCaT_C2_p63a_H129_ChIP_pooled_peak_34	157	.	8.38988	19.6228	15.7651	79
chr1	14517105	14517277	HaCaT_C2_p63a_H129_ChIP_pooled_peak_35	220	.	12.0538	26.0339	22.04	84
chr1	15059650	15059913	HaCaT_C2_p63a_H129_ChIP_pooled_peak_36	582	.	21.7849	62.819	58.2222	115
chr1	15727237	15727478	HaCaT_C2_p63a_H129_ChIP_pooled_peak_37	318	.	14.5233	36.0786	31.8999	103
chr1	16008032	16008223	HaCaT_C2_p63a_H129_ChIP_pooled_peak_38	137	.	7.07508	17.5359	13.7341	110
chr1	16008333	16008524	HaCaT_C2_p63a_H129_ChIP_pooled_peak_39	310	.	12.5244	35.1929	31.0283	93
chr1	16125625	16125858	HaCaT_C2_p63a_H129_ChIP_pooled_peak_40	426	.	16.1644	47.0404	42.6802	122
chr1	16157419	16157625	HaCaT_C2_p63a_H129_ChIP_pooled_peak_41	106	.	6.8362	14.3584	10.6436	109
chr1	16159859	16160041	HaCaT_C2_p63a_H129_ChIP_pooled_peak_42	224	.	10.2543	26.455	22.4547	92
chr1	16511214	16511418	HaCaT_C2_p63a_H129_ChIP_pooled_peak_43	461	.	9.79817	50.5113	46.1014	77
chr1	16514789	16515063	HaCaT_C2_p63a_H129_ChIP_pooled_peak_44	704	.	17.4428	75.1993	70.4314	146
chr1	16627078	16627253	HaCaT_C2_p63a_H129_ChIP_pooled_peak_45	143	.	9.92692	18.2039	14.3835	84
chr1	16723198	16723349	HaCaT_C2_p63a_H129_ChIP_pooled_peak_46	74	.	5.30631	11.041	7.44045	93
chr1	16886243	16886483	HaCaT_C2_p63a_H129_ChIP_pooled_peak_47	607	.	12.2919	65.371	60.7364	122
chr1	17252156	17252361	HaCaT_C2_p63a_H129_ChIP_pooled_peak_48	399	.	9.01432	44.2851	39.9698	94
chr1	17541992	17542227	HaCaT_C2_p63a_H129_ChIP_pooled_peak_49	840	.	17.0965	89.0348	84.0768	125
chr1	17571830	17572009	HaCaT_C2_p63a_H129_ChIP_pooled_peak_50	243	.	10.3451	28.4178	24.3743	88
chr1	17770014	17770250	HaCaT_C2_p63a_H129_ChIP_pooled_peak_51	548	.	14.4775	59.3628	54.8163	128
chr1	17787015	17787153	HaCaT_C2_p63a_H129_ChIP_pooled_peak_52	57	.	4.471	9.31006	5.78169	53
chr1	17818727	17818856	HaCaT_C2_p63a_H129_ChIP_pooled_peak_53	39	.	4.73507	7.35019	3.9043	83
chr1	17908643	17908810	HaCaT_C2_p63a_H129_ChIP_pooled_peak_54	187	.	8.33849	22.643	18.7193	78
chr1	18284442	18284639	HaCaT_C2_p63a_H129_ChIP_pooled_peak_55	253	.	12.2069	29.3854	25.3243	107
chr1	18807473	18807711	HaCaT_C2_p63a_H129_ChIP_pooled_peak_56	687	.	23.8241	73.4868	68.7435	126
chr1	18911475	18911604	HaCaT_C2_p63a_H129_ChIP_pooled_peak_57	52	.	3.88619	8.80555	5.29453	36
chr1	19008285	19008414	HaCaT_C2_p63a_H129_ChIP_pooled_peak_58	101	.	7.04014	13.8455	10.1507	63
chr1	19324839	19325041	HaCaT_C2_p63a_H129_ChIP_pooled_peak_59	307	.	11.118	34.9586	30.7993	110
chr1	19336474	19336632	HaCaT_C2_p63a_H129_ChIP_pooled_peak_60	117	.	5.77282	15.496	11.7544	100
chr1	19687730	19687996	HaCaT_C2_p63a_H129_ChIP_pooled_peak_61	637	.	17.6877	68.3791	63.7045	143
chr1	20301524	20301686	HaCaT_C2_p63a_H129_ChIP_pooled_peak_62	116	.	7.94736	15.3951	11.6549	88
chr1	20538092	20538296	HaCaT_C2_p63a_H129_ChIP_pooled_peak_63	203	.	9.70642	24.2601	20.3006	100
chr1	21062209	21062425	HaCaT_C2_p63a_H129_ChIP_pooled_peak_64	160	.	7.76914	19.9269	16.065	92
chr1	21384731	21384896	HaCaT_C2_p63a_H129_ChIP_pooled_peak_65	116	.	7.14693	15.376	11.6359	74
chr1	21457517	21457695	HaCaT_C2_p63a_H129_ChIP_pooled_peak_66	183	.	11.4943	22.2894	18.3721	71
chr1	22114839	22115003	HaCaT_C2_p63a_H129_ChIP_pooled_peak_67	95	.	6.66	13.1791	9.50488	107
chr1	22301292	22301462	HaCaT_C2_p63a_H129_ChIP_pooled_peak_68	283	.	15.1516	32.4628	28.3451	93
chr1	22369763	22369936	HaCaT_C2_p63a_H129_ChIP_pooled_peak_69	197	.	7.87747	23.6898	19.7446	72
chr1	22373309	22373446	HaCaT_C2_p63a_H129_ChIP_pooled_peak_70	69	.	5.59325	10.4883	6.91033	41
chr1	22463997	22464164	HaCaT_C2_p63a_H129_ChIP_pooled_peak_71	156	.	7.58044	19.5367	15.6877	89
chr1	23158631	23158779	HaCaT_C2_p63a_H129_ChIP_pooled_peak_72	111	.	5.51843	14.8729	11.1437	88
chr1	23493988	23494197	HaCaT_C2_p63a_H129_ChIP_pooled_peak_73	283	.	11.808	32.5087	28.3887	121
chr1	23703941	23704165	HaCaT_C2_p63a_H129_ChIP_pooled_peak_74	732	.	23.8244	78.0368	73.2278	109
chr1	23915544	23915681	HaCaT_C2_p63a_H129_ChIP_pooled_peak_75	112	.	6.71275	15.0043	11.2737	94
chr1	23919165	23919622	HaCaT_C2_p63a_H129_ChIP_pooled_peak_76	346	.	13.3617	38.8443	34.6153	101
chr1	23988453	23988636	HaCaT_C2_p63a_H129_ChIP_pooled_peak_77	278	.	14.8428	31.9424	27.8372	94
chr1	24160699	24160901	HaCaT_C2_p63a_H129_ChIP_pooled_peak_78	226	.	11.6993	26.6397	22.6304	96
chr1	24192035	24192282	HaCaT_C2_p63a_H129_ChIP_pooled_peak_79	597	.	17.7079	64.328	59.7099	123
chr1	24611715	24611988	HaCaT_C2_p63a_H129_ChIP_pooled_peak_80	266	.	9.49416	30.728	26.6431	103
chr1	24643602	24643802	HaCaT_C2_p63a_H129_ChIP_pooled_peak_81	258	.	9.1549	29.9315	25.8598	102
chr1	24646060	24646354	HaCaT_C2_p63a_H129_ChIP_pooled_peak_82	583	.	16.677	62.9192	58.3204	142
chr1	24745529	24745712	HaCaT_C2_p63a_H129_ChIP_pooled_peak_83	255	.	10.6325	29.5924	25.5258	87
chr1	25049327	25049492	HaCaT_C2_p63a_H129_ChIP_pooled_peak_84	146	.	8.29865	18.4362	14.6114	83
chr1	25803110	25803273	HaCaT_C2_p63a_H129_ChIP_pooled_peak_85	70	.	6.7921	10.6698	7.07957	95
chr1	26198012	26198225	HaCaT_C2_p63a_H129_ChIP_pooled_peak_86	440	.	11.5887	48.4303	44.0482	96
chr1	26625340	26625531	HaCaT_C2_p63a_H129_ChIP_pooled_peak_87	279	.	11.269	32.0986	27.9873	90
chr1	26656359	26656563	HaCaT_C2_p63a_H129_ChIP_pooled_peak_88	133	.	8.39221	17.1053	13.3132	71
chr1	27181527	27181698	HaCaT_C2_p63a_H129_ChIP_pooled_peak_89	187	.	8.88393	22.6819	18.7581	80
chr1	27191788	27191922	HaCaT_C2_p63a_H129_ChIP_pooled_peak_90	91	.	6.43517	12.7788	9.12115	49
chr1	27479777	27479962	HaCaT_C2_p63a_H129_ChIP_pooled_peak_91	308	.	10.8497	35.0051	30.8454	91
chr1	27573964	27574111	HaCaT_C2_p63a_H129_ChIP_pooled_peak_92	197	.	8.59117	23.7047	19.7565	98
chr1	27669481	27669693	HaCaT_C2_p63a_H129_ChIP_pooled_peak_93	731	.	17.2369	77.9665	73.1587	110
chr1	28523485	28523625	HaCaT_C2_p63a_H129_ChIP_pooled_peak_94	72	.	4.59869	10.8611	7.26796	63
chr1	28568417	28568656	HaCaT_C2_p63a_H129_ChIP_pooled_peak_95	254	.	13.7923	29.555	25.489	118
chr1	28678871	28679099	HaCaT_C2_p63a_H129_ChIP_pooled_peak_96	324	.	14.8688	36.6754	32.4868	114
chr1	28699787	28700132	HaCaT_C2_p63a_H129_ChIP_pooled_peak_97	390	.	16.6068	43.3006	39.0014	192
chr1	28776611	28776743	HaCaT_C2_p63a_H129_ChIP_pooled_peak_98	70	.	6.78618	10.6602	7.07872	85
chr1	29517841	29518103	HaCaT_C2_p63a_H129_ChIP_pooled_peak_99	364	.	14.7348	40.7071	36.4486	125
chr1	29565818	29566051	HaCaT_C2_p63a_H129_ChIP_pooled_peak_100	623	.	17.435	67.0047	62.3477	112
chr1	30049461	30049591	HaCaT_C2_p63a_H129_ChIP_pooled_peak_101	70	.	6.37102	10.6903	7.09961	60
chr1	30182726	30182987	HaCaT_C2_p63a_H129_ChIP_pooled_peak_102	705	.	21.4408	75.3091	70.5382	143
chr1	31216603	31216786	HaCaT_C2_p63a_H129_ChIP_pooled_peak_103	137	.	7.57528	17.585	13.7827	97
chr1	31221040	31221251	HaCaT_C2_p63a_H129_ChIP_pooled_peak_104	318	.	8.90585	36.0411	31.8653	107
chr1	31520487	31520739	HaCaT_C2_p63a_H129_ChIP_pooled_peak_105	152	.	9.27877	19.1194	15.2785	177
chr1	31869841	31870135	HaCaT_C2_p63a_H129_ChIP_pooled_peak_106	308	.	10.8497	35.0051	30.8454	189
chr1	31939710	31939867	HaCaT_C2_p63a_H129_ChIP_pooled_peak_107	110	.	8.37391	14.7539	11.0269	42
chr1	32028736	32028926	HaCaT_C2_p63a_H129_ChIP_pooled_peak_108	128	.	8.09759	16.5986	12.8228	103
chr1	32040641	32040869	HaCaT_C2_p63a_H129_ChIP_pooled_peak_109	426	.	12.3485	47.0138	42.6538	115
chr1	32219277	32219417	HaCaT_C2_p63a_H129_ChIP_pooled_peak_110	73	.	4.37196	10.9195	7.32325	71
chr1	32363161	32363316	HaCaT_C2_p63a_H129_ChIP_pooled_peak_111	107	.	7.66507	14.4659	10.7461	85
chr1	32645685	32645829	HaCaT_C2_p63a_H129_ChIP_pooled_peak_112	112	.	8.24657	14.9803	11.25	57
chr1	32698653	32698859	HaCaT_C2_p63a_H129_ChIP_pooled_peak_113	277	.	12.1423	31.8403	27.7364	108
chr1	32959902	32960112	HaCaT_C2_p63a_H129_ChIP_pooled_peak_114	259	.	11.1865	30.0513	25.9764	98
chr1	33225827	33226040	HaCaT_C2_p63a_H129_ChIP_pooled_peak_115	91	.	5.81167	12.8087	9.14885	116
chr1	33429398	33429599	HaCaT_C2_p63a_H129_ChIP_pooled_peak_116	259	.	11.1865	30.0513	25.9764	92
chr1	33454890	33455045	HaCaT_C2_p63a_H129_ChIP_pooled_peak_117	100	.	6.06436	13.7204	10.0277	64
chr1	33470307	33470458	HaCaT_C2_p63a_H129_ChIP_pooled_peak_118	96	.	6.52546	13.3599	9.67602	71
chr1	33565664	33565886	HaCaT_C2_p63a_H129_ChIP_pooled_peak_119	262	.	12.4077	30.3774	26.2978	118
chr1	33686769	33686980	HaCaT_C2_p63a_H129_ChIP_pooled_peak_120	553	.	17.9378	59.8986	55.3454	106
chr1	35221003	35221219	HaCaT_C2_p63a_H129_ChIP_pooled_peak_121	133	.	6.48722	17.1666	13.3734	140
chr1	35551217	35551397	HaCaT_C2_p63a_H129_ChIP_pooled_peak_122	127	.	6.8224	16.558	12.7841	87
chr1	35933970	35934176	HaCaT_C2_p63a_H129_ChIP_pooled_peak_123	109	.	6.31704	14.6496	10.9253	105
chr1	36600594	36600793	HaCaT_C2_p63a_H129_ChIP_pooled_peak_124	255	.	10.9451	29.5888	25.5224	102
chr1	36914418	36914611	HaCaT_C2_p63a_H129_ChIP_pooled_peak_125	56	.	5.64795	9.15924	5.63608	99
chr1	38029123	38029344	HaCaT_C2_p63a_H129_ChIP_pooled_peak_126	455	.	19.6144	50.003	45.5968	103
chr1	38412695	38412867	HaCaT_C2_p63a_H129_ChIP_pooled_peak_127	265	.	12.5427	30.6146	26.5308	62
chr1	38492853	38493068	HaCaT_C2_p63a_H129_ChIP_pooled_peak_128	463	.	11.9566	50.7563	46.3401	98
chr1	39649474	39649694	HaCaT_C2_p63a_H129_ChIP_pooled_peak_129	96	.	5.53552	13.3837	9.69839	121
chr1	39933850	39934021	HaCaT_C2_p63a_H129_ChIP_pooled_peak_130	130	.	9.40445	16.885	13.0974	91
chr1	40436126	40436322	HaCaT_C2_p63a_H129_ChIP_pooled_peak_131	273	.	11.5851	31.4417	27.3421	96
chr1	40442628	40442831	HaCaT_C2_p63a_H129_ChIP_pooled_peak_132	424	.	15.2261	46.7741	42.4166	110
chr1	40481006	40481186	HaCaT_C2_p63a_H129_ChIP_pooled_peak_133	183	.	11.4943	22.2894	18.3721	98
chr1	40525629	40525872	HaCaT_C2_p63a_H129_ChIP_pooled_peak_134	116	.	7.14693	15.376	11.6359	156
chr1	41168542	41168717	HaCaT_C2_p63a_H129_ChIP_pooled_peak_135	298	.	14.9214	34.0254	29.878	96
chr1	41177183	41177382	HaCaT_C2_p63a_H129_ChIP_pooled_peak_136	359	.	17.764	40.1836	35.9328	102
chr1	41352380	41352612	HaCaT_C2_p63a_H129_ChIP_pooled_peak_137	613	.	18.9096	65.969	61.3254	105
chr1	41437442	41437583	HaCaT_C2_p63a_H129_ChIP_pooled_peak_138	65	.	4.6839	10.0883	6.52867	79
chr1	41824253	41824476	HaCaT_C2_p63a_H129_ChIP_pooled_peak_139	118	.	5.34351	15.5541	11.8116	102
chr1	42639691	42639863	HaCaT_C2_p63a_H129_ChIP_pooled_peak_140	108	.	7.46629	14.5797	10.8591	96
chr1	42998887	42999016	HaCaT_C2_p63a_H129_ChIP_pooled_peak_141	66	.	6.05137	10.1683	6.6024	46
chr1	43123560	43123791	HaCaT_C2_p63a_H129_ChIP_pooled_peak_142	69	.	5.59325	10.4883	6.91033	81
chr1	43187691	43187897	HaCaT_C2_p63a_H129_ChIP_pooled_peak_143	234	.	13.2427	27.4299	23.4092	103
chr1	43402991	43403132	HaCaT_C2_p63a_H129_ChIP_pooled_peak_144	166	.	7.83313	20.5586	16.6841	92
chr1	43406749	43406995	HaCaT_C2_p63a_H129_ChIP_pooled_peak_145	874	.	18.0269	92.4728	87.4697	121
chr1	43618558	43618822	HaCaT_C2_p63a_H129_ChIP_pooled_peak_146	978	.	23.7521	103.039	97.889	139
chr1	44016047	44016178	HaCaT_C2_p63a_H129_ChIP_pooled_peak_147	105	.	6.30881	14.2117	10.5099	47
chr1	44047934	44048181	HaCaT_C2_p63a_H129_ChIP_pooled_peak_148	857	.	15.3288	90.7755	85.7953	123
chr1	44132475	44132756	HaCaT_C2_p63a_H129_ChIP_pooled_peak_149	611	.	15.542	65.7811	61.1416	128
chr1	44232459	44232615	HaCaT_C2_p63a_H129_ChIP_pooled_peak_150	155	.	9.15514	19.43	15.5846	89
chr1	44233057	44233214	HaCaT_C2_p63a_H129_ChIP_pooled_peak_151	145	.	9.75995	18.4025	14.5782	73
chr1	44351043	44351213	HaCaT_C2_p63a_H129_ChIP_pooled_peak_152	226	.	10.656	26.6091	22.6026	96
chr1	44459793	44460008	HaCaT_C2_p63a_H129_ChIP_pooled_peak_153	96	.	5.53552	13.3837	9.69839	59
chr1	44498133	44498263	HaCaT_C2_p63a_H129_ChIP_pooled_peak_154	86	.	6.18828	12.3333	8.68783	51
chr1	45240928	45241061	HaCaT_C2_p63a_H129_ChIP_pooled_peak_155	96	.	6.52546	13.3599	9.67602	77
chr1	46023244	46023533	HaCaT_C2_p63a_H129_ChIP_pooled_peak_156	892	.	20.013	94.2475	89.2163	126
chr1	46079023	46079228	HaCaT_C2_p63a_H129_ChIP_pooled_peak_157	157	.	8.38988	19.6228	15.7651	85
chr1	46440785	46440923	HaCaT_C2_p63a_H129_ChIP_pooled_peak_158	75	.	6.4548	11.2051	7.59765	49
chr1	46543514	46543676	HaCaT_C2_p63a_H129_ChIP_pooled_peak_159	138	.	8.99229	17.6238	13.821	104
chr1	46648955	46649183	HaCaT_C2_p63a_H129_ChIP_pooled_peak_160	521	.	12.8763	56.6854	52.179	99
chr1	46684204	46684442	HaCaT_C2_p63a_H129_ChIP_pooled_peak_161	674	.	21.645	72.1636	67.4368	126
chr1	47254305	47254434	HaCaT_C2_p63a_H129_ChIP_pooled_peak_162	96	.	7.26165	13.3553	9.67465	87
chr1	47791319	47791448	HaCaT_C2_p63a_H129_ChIP_pooled_peak_163	105	.	7.52149	14.2255	10.5229	99
chr1	48021207	48021363	HaCaT_C2_p63a_H129_ChIP_pooled_peak_164	80	.	6.50857	11.6857	8.06571	89
chr1	48035475	48035681	HaCaT_C2_p63a_H129_ChIP_pooled_peak_165	504	.	18.7717	54.9502	50.4724	115
chr1	48484519	48484713	HaCaT_C2_p63a_H129_ChIP_pooled_peak_166	223	.	12.2627	26.3844	22.3869	105
chr1	51069267	51069560	HaCaT_C2_p63a_H129_ChIP_pooled_peak_167	1442	.	49.1121	150.101	144.263	158
chr1	51076340	51076532	HaCaT_C2_p63a_H129_ChIP_pooled_peak_168	239	.	12.1028	27.9476	23.9145	105
chr1	51171497	51171757	HaCaT_C2_p63a_H129_ChIP_pooled_peak_169	621	.	26.1235	66.8251	62.1707	118
chr1	52058430	52058683	HaCaT_C2_p63a_H129_ChIP_pooled_peak_170	357	.	11.071	39.953	35.7084	113
chr1	52102768	52103036	HaCaT_C2_p63a_H129_ChIP_pooled_peak_171	1192	.	24.484	124.756	119.295	134
chr1	52159364	52159549	HaCaT_C2_p63a_H129_ChIP_pooled_peak_172	156	.	10.4494	19.545	15.6905	100
chr1	52294761	52295030	HaCaT_C2_p63a_H129_ChIP_pooled_peak_173	406	.	19.3314	44.9703	40.6411	160
chr1	52834720	52834868	HaCaT_C2_p63a_H129_ChIP_pooled_peak_174	141	.	9.49478	17.9648	14.1526	85
chr1	54124826	54124969	HaCaT_C2_p63a_H129_ChIP_pooled_peak_175	115	.	7.326	15.2443	11.5097	89
chr1	54373006	54373222	HaCaT_C2_p63a_H129_ChIP_pooled_peak_176	231	.	10.337	27.2061	23.1878	112
chr1	54633527	54633750	HaCaT_C2_p63a_H129_ChIP_pooled_peak_177	609	.	19.1539	65.6162	60.9799	99
chr1	55008155	55008366	HaCaT_C2_p63a_H129_ChIP_pooled_peak_178	357	.	15.5563	40.0008	35.756	118
chr1	55402634	55402763	HaCaT_C2_p63a_H129_ChIP_pooled_peak_179	96	.	7.26165	13.3553	9.67465	54
chr1	55525853	55526027	HaCaT_C2_p63a_H129_ChIP_pooled_peak_180	136	.	7.76841	17.4656	13.666	55
chr1	55751534	55751714	HaCaT_C2_p63a_H129_ChIP_pooled_peak_181	96	.	6.52546	13.3599	9.67602	68
chr1	55786690	55786819	HaCaT_C2_p63a_H129_ChIP_pooled_peak_182	74	.	5.30631	11.041	7.44045	36
chr1	56104983	56105143	HaCaT_C2_p63a_H129_ChIP_pooled_peak_183	48	.	5.34822	8.34699	4.86411	63
chr1	56972692	56972850	HaCaT_C2_p63a_H129_ChIP_pooled_peak_184	76	.	6.69657	11.2191	7.611	72
chr1	56999409	56999603	HaCaT_C2_p63a_H129_ChIP_pooled_peak_185	271	.	13.665	31.2457	27.1495	108
chr1	59038333	59038705	HaCaT_C2_p63a_H129_ChIP_pooled_peak_186	1105	.	23.2066	115.855	110.526	210
chr1	59058288	59058462	HaCaT_C2_p63a_H129_ChIP_pooled_peak_187	177	.	7.45166	21.6984	17.7949	83
chr1	59228641	59228808	HaCaT_C2_p63a_H129_ChIP_pooled_peak_188	136	.	7.76841	17.4656	13.666	99
chr1	59314415	59314575	HaCaT_C2_p63a_H129_ChIP_pooled_peak_189	131	.	6.38714	16.939	13.1499	93
chr1	59481544	59481742	HaCaT_C2_p63a_H129_ChIP_pooled_peak_190	209	.	9.48301	24.9665	20.9961	93
chr1	60139388	60139547	HaCaT_C2_p63a_H129_ChIP_pooled_peak_191	70	.	5.3106	10.6893	7.09871	77
chr1	60139642	60139786	HaCaT_C2_p63a_H129_ChIP_pooled_peak_192	80	.	4.53389	11.656	8.03623	65
chr1	61607279	61607514	HaCaT_C2_p63a_H129_ChIP_pooled_peak_193	417	.	17.3473	46.1027	41.7568	121
chr1	61804244	61804472	HaCaT_C2_p63a_H129_ChIP_pooled_peak_194	551	.	20.9781	59.7017	55.1501	104
chr1	61984749	61984953	HaCaT_C2_p63a_H129_ChIP_pooled_peak_195	328	.	16.719	37.0548	32.8588	107
chr1	62071688	62071850	HaCaT_C2_p63a_H129_ChIP_pooled_peak_196	116	.	8.50678	15.4071	11.6668	59
chr1	62220231	62220401	HaCaT_C2_p63a_H129_ChIP_pooled_peak_197	174	.	9.03697	21.3501	17.4557	96
chr1	64043687	64043830	HaCaT_C2_p63a_H129_ChIP_pooled_peak_198	96	.	7.26165	13.3553	9.67465	64
chr1	64473611	64473754	HaCaT_C2_p63a_H129_ChIP_pooled_peak_199	35	.	4.35031	6.99112	3.57364	70
chr1	64728915	64729250	HaCaT_C2_p63a_H129_ChIP_pooled_peak_200	1159	.	26.7842	121.413	116	167
chr1	64809292	64809587	HaCaT_C2_p63a_H129_ChIP_pooled_peak_201	713	.	25.3083	76.1165	71.3348	128
chr1	65038289	65038437	HaCaT_C2_p63a_H129_ChIP_pooled_peak_202	65	.	4.41475	10.1067	6.54591	77
chr1	65643226	65643514	HaCaT_C2_p63a_H129_ChIP_pooled_peak_203	1069	.	31.799	112.23	106.949	146
chr1	65650493	65650623	HaCaT_C2_p63a_H129_ChIP_pooled_peak_204	87	.	6.21472	12.3814	8.73213	92
chr1	67005169	67005438	HaCaT_C2_p63a_H129_ChIP_pooled_peak_205	723	.	27.5113	77.1708	72.3744	118
chr1	67022126	67022274	HaCaT_C2_p63a_H129_ChIP_pooled_peak_206	96	.	7.26165	13.3553	9.67465	77
chr1	67400153	67400344	HaCaT_C2_p63a_H129_ChIP_pooled_peak_207	190	.	9.32209	22.975	19.0417	94
chr1	67518808	67518987	HaCaT_C2_p63a_H129_ChIP_pooled_peak_208	256	.	11.6934	29.7376	25.6691	78
chr1	67814083	67814275	HaCaT_C2_p63a_H129_ChIP_pooled_peak_209	179	.	10.285	21.8986	17.9898	97
chr1	67832736	67832930	HaCaT_C2_p63a_H129_ChIP_pooled_peak_210	156	.	7.58044	19.5367	15.6877	85
chr1	68041620	68041827	HaCaT_C2_p63a_H129_ChIP_pooled_peak_211	458	.	17.9288	50.2361	45.8283	95
chr1	68152343	68152638	HaCaT_C2_p63a_H129_ChIP_pooled_peak_212	1522	.	43.9733	158.277	152.285	142
chr1	68686805	68686955	HaCaT_C2_p63a_H129_ChIP_pooled_peak_213	118	.	8.88198	15.5894	11.8403	98
chr1	69521021	69521235	HaCaT_C2_p63a_H129_ChIP_pooled_peak_214	167	.	9.87364	20.6552	16.7786	109
chr1	70797794	70798030	HaCaT_C2_p63a_H129_ChIP_pooled_peak_215	454	.	20.8988	49.8612	45.4558	128
chr1	72466518	72466796	HaCaT_C2_p63a_H129_ChIP_pooled_peak_216	1007	.	32.274	105.897	100.704	158
chr1	75557820	75558104	HaCaT_C2_p63a_H129_ChIP_pooled_peak_217	888	.	29.45	93.8809	88.8562	127
chr1	75837656	75837850	HaCaT_C2_p63a_H129_ChIP_pooled_peak_218	438	.	20.3763	48.2198	43.8395	90
chr1	82691970	82692101	HaCaT_C2_p63a_H129_ChIP_pooled_peak_219	118	.	8.88198	15.5894	11.8403	52
chr1	84477836	84477965	HaCaT_C2_p63a_H129_ChIP_pooled_peak_220	106	.	8.35951	14.3186	10.6073	72
chr1	85051577	85051715	HaCaT_C2_p63a_H129_ChIP_pooled_peak_221	103	.	8.18913	14.0385	10.3396	93
chr1	85215997	85216225	HaCaT_C2_p63a_H129_ChIP_pooled_peak_222	176	.	10.0856	21.5599	17.6604	112
chr1	85667741	85667877	HaCaT_C2_p63a_H129_ChIP_pooled_peak_223	164	.	9.6822	20.3309	16.4607	59
chr1	85690807	85690998	HaCaT_C2_p63a_H129_ChIP_pooled_peak_224	118	.	8.0685	15.5987	11.8441	87
chr1	85755335	85755527	HaCaT_C2_p63a_H129_ChIP_pooled_peak_225	190	.	9.32209	22.975	19.0417	95
chr1	85787014	85787275	HaCaT_C2_p63a_H129_ChIP_pooled_peak_226	126	.	8.85957	16.4424	12.6719	96
chr1	86022007	86022210	HaCaT_C2_p63a_H129_ChIP_pooled_peak_227	358	.	13.6724	40.1423	35.8948	88
chr1	86889653	86889853	HaCaT_C2_p63a_H129_ChIP_pooled_peak_228	283	.	15.1516	32.4628	28.3451	77
chr1	87102672	87102843	HaCaT_C2_p63a_H129_ChIP_pooled_peak_229	106	.	8.35951	14.3186	10.6073	81
chr1	89113042	89113300	HaCaT_C2_p63a_H129_ChIP_pooled_peak_230	604	.	25.601	65.0869	60.4569	132
chr1	89267671	89267841	HaCaT_C2_p63a_H129_ChIP_pooled_peak_231	211	.	12.5393	25.1109	21.1344	71
chr1	89931025	89931154	HaCaT_C2_p63a_H129_ChIP_pooled_peak_232	45	.	5.35725	8.05478	4.58369	66
chr1	91045802	91045981	HaCaT_C2_p63a_H129_ChIP_pooled_peak_233	127	.	8.31322	16.4848	12.7135	111
chr1	92211592	92211769	HaCaT_C2_p63a_H129_ChIP_pooled_peak_234	213	.	12.3146	25.2983	21.3176	108
chr1	92549417	92549595	HaCaT_C2_p63a_H129_ChIP_pooled_peak_235	170	.	10.9718	20.9071	17.0189	95
chr1	93119607	93119736	HaCaT_C2_p63a_H129_ChIP_pooled_peak_236	28	.	3.79022	6.24945	2.88019	86
chr1	93310168	93310313	HaCaT_C2_p63a_H129_ChIP_pooled_peak_237	106	.	8.35951	14.3186	10.6073	95
chr1	93374852	93375094	HaCaT_C2_p63a_H129_ChIP_pooled_peak_238	417	.	17.3473	46.1027	41.7568	101
chr1	93687573	93687758	HaCaT_C2_p63a_H129_ChIP_pooled_peak_239	225	.	13.0617	26.5485	22.5429	94
chr1	93688965	93689153	HaCaT_C2_p63a_H129_ChIP_pooled_peak_240	106	.	8.35951	14.3186	10.6073	114
chr1	94058671	94058849	HaCaT_C2_p63a_H129_ChIP_pooled_peak_241	279	.	9.58071	32.0941	27.9829	98
chr1	94426435	94426753	HaCaT_C2_p63a_H129_ChIP_pooled_peak_242	775	.	15.3828	82.4106	77.5422	136
chr1	94547522	94547717	HaCaT_C2_p63a_H129_ChIP_pooled_peak_243	443	.	19.3265	48.7318	44.3459	89
chr1	95015379	95015576	HaCaT_C2_p63a_H129_ChIP_pooled_peak_244	418	.	16.5633	46.2439	41.8959	103
chr1	95046931	95047135	HaCaT_C2_p63a_H129_ChIP_pooled_peak_245	417	.	17.3473	46.1027	41.7568	95
chr1	95112408	95112569	HaCaT_C2_p63a_H129_ChIP_pooled_peak_246	118	.	6.56972	15.5957	11.8441	84
chr1	95473366	95473517	HaCaT_C2_p63a_H129_ChIP_pooled_peak_247	86	.	7.14301	12.3319	8.68639	55
chr1	95633113	95633288	HaCaT_C2_p63a_H129_ChIP_pooled_peak_248	132	.	8.63943	17.034	13.243	100
chr1	96049999	96050160	HaCaT_C2_p63a_H129_ChIP_pooled_peak_249	130	.	9.40445	16.885	13.0974	70
chr1	96188976	96189216	HaCaT_C2_p63a_H129_ChIP_pooled_peak_250	390	.	18.8089	43.3628	39.0598	115
chr1	97439303	97439473	HaCaT_C2_p63a_H129_ChIP_pooled_peak_251	193	.	11.7719	23.2815	19.3448	79
chr1	97954184	97954389	HaCaT_C2_p63a_H129_ChIP_pooled_peak_252	157	.	8.38988	19.6228	15.7651	78
chr1	98817249	98817396	HaCaT_C2_p63a_H129_ChIP_pooled_peak_253	140	.	9.72459	17.8684	14.0601	81
chr1	98981954	98982123	HaCaT_C2_p63a_H129_ChIP_pooled_peak_254	119	.	5.70238	15.7195	11.9628	93
chr1	99143012	99143211	HaCaT_C2_p63a_H129_ChIP_pooled_peak_255	308	.	12.4294	35.0111	30.8495	96
chr1	99205408	99205625	HaCaT_C2_p63a_H129_ChIP_pooled_peak_256	390	.	18.8089	43.3628	39.0598	125
chr1	100045937	100046312	HaCaT_C2_p63a_H129_ChIP_pooled_peak_257	1689	.	47.6041	175.259	168.947	206
chr1	100280032	100280230	HaCaT_C2_p63a_H129_ChIP_pooled_peak_258	291	.	13.7165	33.317	29.1841	98
chr1	100409047	100409206	HaCaT_C2_p63a_H129_ChIP_pooled_peak_259	115	.	8.13588	15.2489	11.5139	70
chr1	100517525	100517743	HaCaT_C2_p63a_H129_ChIP_pooled_peak_260	268	.	14.6291	30.9609	26.869	106
chr1	100895967	100896175	HaCaT_C2_p63a_H129_ChIP_pooled_peak_261	359	.	17.764	40.1836	35.9328	85
chr1	101992468	101992640	HaCaT_C2_p63a_H129_ChIP_pooled_peak_262	152	.	9.27877	19.1194	15.2785	96
chr1	103406950	103407169	HaCaT_C2_p63a_H129_ChIP_pooled_peak_263	438	.	20.3763	48.2198	43.8395	106
chr1	108220379	108220597	HaCaT_C2_p63a_H129_ChIP_pooled_peak_264	343	.	17.2415	38.6128	34.3893	120
chr1	108234311	108234490	HaCaT_C2_p63a_H129_ChIP_pooled_peak_265	239	.	13.5842	28.0032	23.9656	69
chr1	109291881	109292026	HaCaT_C2_p63a_H129_ChIP_pooled_peak_266	143	.	9.92692	18.2039	14.3835	63
chr1	109388634	109388814	HaCaT_C2_p63a_H129_ChIP_pooled_peak_267	237	.	8.72909	27.8085	23.7811	71
chr1	109571117	109571344	HaCaT_C2_p63a_H129_ChIP_pooled_peak_268	248	.	8.94199	28.8649	24.8137	110
chr1	109593031	109593243	HaCaT_C2_p63a_H129_ChIP_pooled_peak_269	247	.	12.9467	28.758	24.7118	118
chr1	109740685	109740915	HaCaT_C2_p63a_H129_ChIP_pooled_peak_270	847	.	21.4779	89.6898	84.7251	119
chr1	109783364	109783543	HaCaT_C2_p63a_H129_ChIP_pooled_peak_271	118	.	6.81075	15.6381	11.883	97
chr1	109805912	109806094	HaCaT_C2_p63a_H129_ChIP_pooled_peak_272	237	.	10.989	27.8268	23.7987	95
chr1	110325500	110325676	HaCaT_C2_p63a_H129_ChIP_pooled_peak_273	175	.	8.81688	21.4758	17.5804	86
chr1	110435710	110435935	HaCaT_C2_p63a_H129_ChIP_pooled_peak_274	549	.	18.1604	59.5185	54.9706	113
chr1	110802505	110802758	HaCaT_C2_p63a_H129_ChIP_pooled_peak_275	960	.	33.0364	101.139	96.0145	147
chr1	111019776	111020003	HaCaT_C2_p63a_H129_ChIP_pooled_peak_276	755	.	19.2884	80.3664	75.5264	111
chr1	111328382	111328511	HaCaT_C2_p63a_H129_ChIP_pooled_peak_277	78	.	7.0962	11.5011	7.88613	52
chr1	111757138	111757478	HaCaT_C2_p63a_H129_ChIP_pooled_peak_278	861	.	31.2417	91.1226	86.1386	110
chr1	111907457	111907662	HaCaT_C2_p63a_H129_ChIP_pooled_peak_279	247	.	10.8758	28.8402	24.7911	124
chr1	112862357	112862548	HaCaT_C2_p63a_H129_ChIP_pooled_peak_280	280	.	14.5721	32.1248	28.0133	101
chr1	113180129	113180340	HaCaT_C2_p63a_H129_ChIP_pooled_peak_281	406	.	17.5564	44.9411	40.615	93
chr1	113230042	113230320	HaCaT_C2_p63a_H129_ChIP_pooled_peak_282	864	.	19.5872	91.4412	86.4514	145
chr1	113305777	113305970	HaCaT_C2_p63a_H129_ChIP_pooled_peak_283	341	.	14.2235	38.3505	34.1345	118
chr1	115153332	115153528	HaCaT_C2_p63a_H129_ChIP_pooled_peak_284	390	.	18.8089	43.3628	39.0598	86
chr1	115161333	115161478	HaCaT_C2_p63a_H129_ChIP_pooled_peak_285	130	.	9.40445	16.885	13.0974	57
chr1	115345796	115345977	HaCaT_C2_p63a_H129_ChIP_pooled_peak_286	141	.	8.87535	17.9264	14.1145	99
chr1	115700864	115701051	HaCaT_C2_p63a_H129_ChIP_pooled_peak_287	268	.	14.6291	30.9609	26.869	117
chr1	115843222	115843525	HaCaT_C2_p63a_H129_ChIP_pooled_peak_288	517	.	15.4136	56.2419	51.7462	116
chr1	116197961	116198192	HaCaT_C2_p63a_H129_ChIP_pooled_peak_289	476	.	15.2561	52.1002	47.6642	107
chr1	116257390	116257577	HaCaT_C2_p63a_H129_ChIP_pooled_peak_290	208	.	10.0052	24.8185	20.8502	101
chr1	116314462	116314708	HaCaT_C2_p63a_H129_ChIP_pooled_peak_291	812	.	24.2062	86.1524	81.2329	124
chr1	116381986	116382115	HaCaT_C2_p63a_H129_ChIP_pooled_peak_292	91	.	7.46069	12.8493	9.18734	55
chr1	116420172	116420394	HaCaT_C2_p63a_H129_ChIP_pooled_peak_293	459	.	20.3069	50.3961	45.9872	117
chr1	117096483	117096630	HaCaT_C2_p63a_H129_ChIP_pooled_peak_294	105	.	5.74842	14.2496	10.5456	54
chr1	117236526	117236791	HaCaT_C2_p63a_H129_ChIP_pooled_peak_295	417	.	13.8076	46.108	41.7619	119
chr1	117421791	117422064	HaCaT_C2_p63a_H129_ChIP_pooled_peak_296	585	.	10.7221	63.1478	58.547	167
chr1	117429209	117429345	HaCaT_C2_p63a_H129_ChIP_pooled_peak_297	107	.	7.66507	14.4659	10.7461	42
chr1	119028528	119028692	HaCaT_C2_p63a_H129_ChIP_pooled_peak_298	252	.	12.5062	29.2698	25.2103	78
chr1	119797052	119797208	HaCaT_C2_p63a_H129_ChIP_pooled_peak_299	60	.	5.28252	9.57584	6.02703	81
chr1	119901376	119901630	HaCaT_C2_p63a_H129_ChIP_pooled_peak_300	545	.	13.2442	59.1008	54.56	125
chr1	120147805	120148010	HaCaT_C2_p63a_H129_ChIP_pooled_peak_301	72	.	4.89681	10.8856	7.29067	114
chr1	120216822	120217099	HaCaT_C2_p63a_H129_ChIP_pooled_peak_302	313	.	16.1965	35.5102	31.3387	143
chr1	120460038	120460172	HaCaT_C2_p63a_H129_ChIP_pooled_peak_303	90	.	7.36246	12.6893	9.03341	62
chr1	144010671	144011009	HaCaT_C2_p63a_H129_ChIP_pooled_peak_304	1713	.	28.6344	177.709	171.362	168
chr1	145449719	145449928	HaCaT_C2_p63a_H129_ChIP_pooled_peak_305	312	.	10.2194	35.409	31.2417	107
chr1	145543214	145543403	HaCaT_C2_p63a_H129_ChIP_pooled_peak_306	135	.	8.84774	17.3826	13.5873	111
chr1	146638992	146639132	HaCaT_C2_p63a_H129_ChIP_pooled_peak_307	143	.	9.92692	18.2039	14.3835	74
chr1	149819148	149819326	HaCaT_C2_p63a_H129_ChIP_pooled_peak_308	116	.	7.14693	15.376	11.6359	52
chr1	149968037	149968194	HaCaT_C2_p63a_H129_ChIP_pooled_peak_309	113	.	5.96133	15.1312	11.3981	46
chr1	150156219	150156445	HaCaT_C2_p63a_H129_ChIP_pooled_peak_310	526	.	20.4897	57.1742	52.6623	116
chr1	150510510	150510660	HaCaT_C2_p63a_H129_ChIP_pooled_peak_311	100	.	6.06436	13.7204	10.0277	86
chr1	150596846	150597041	HaCaT_C2_p63a_H129_ChIP_pooled_peak_312	279	.	13.7587	32.0589	27.9489	118
chr1	150851727	150851943	HaCaT_C2_p63a_H129_ChIP_pooled_peak_313	234	.	12.9351	27.5101	23.4887	115
chr1	151031219	151031436	HaCaT_C2_p63a_H129_ChIP_pooled_peak_314	908	.	22.2102	95.8676	90.8128	114
chr1	151859694	151859911	HaCaT_C2_p63a_H129_ChIP_pooled_peak_315	251	.	12.8461	29.2168	25.16	119
chr1	151973842	151974065	HaCaT_C2_p63a_H129_ChIP_pooled_peak_316	291	.	11.8572	33.2509	29.1206	109
chr1	151996678	151996944	HaCaT_C2_p63a_H129_ChIP_pooled_peak_317	948	.	26.4126	99.9923	94.8832	140
chr1	152007597	152007825	HaCaT_C2_p63a_H129_ChIP_pooled_peak_318	224	.	10.2543	26.455	22.4547	117
chr1	152023941	152024070	HaCaT_C2_p63a_H129_ChIP_pooled_peak_319	36	.	3.83228	7.09797	3.67597	93
chr1	152140282	152140598	HaCaT_C2_p63a_H129_ChIP_pooled_peak_320	755	.	17.884	80.4079	75.5665	174
chr1	152155593	152155814	HaCaT_C2_p63a_H129_ChIP_pooled_peak_321	350	.	13.986	39.3263	35.091	105
chr1	152163829	152164072	HaCaT_C2_p63a_H129_ChIP_pooled_peak_322	426	.	12.3485	47.0138	42.6538	122
chr1	152339952	152340139	HaCaT_C2_p63a_H129_ChIP_pooled_peak_323	75	.	6.4548	11.2051	7.59765	79
chr1	152365456	152365663	HaCaT_C2_p63a_H129_ChIP_pooled_peak_324	390	.	18.8089	43.3628	39.0598	116
chr1	152690862	152690994	HaCaT_C2_p63a_H129_ChIP_pooled_peak_325	91	.	7.46069	12.8493	9.18734	41
chr1	152758547	152758764	HaCaT_C2_p63a_H129_ChIP_pooled_peak_326	453	.	14.1502	49.741	45.339	107
chr1	152877847	152878073	HaCaT_C2_p63a_H129_ChIP_pooled_peak_327	192	.	9.15933	23.2176	19.2818	122
chr1	152913979	152914153	HaCaT_C2_p63a_H129_ChIP_pooled_peak_328	167	.	9.2453	20.649	16.7731	59
chr1	152926351	152926531	HaCaT_C2_p63a_H129_ChIP_pooled_peak_329	187	.	8.33849	22.643	18.7193	77
chr1	152945049	152945286	HaCaT_C2_p63a_H129_ChIP_pooled_peak_330	404	.	16.1952	44.825	40.4997	122
chr1	153005579	153005711	HaCaT_C2_p63a_H129_ChIP_pooled_peak_331	100	.	6.50017	13.7362	10.043	71
chr1	153498673	153498933	HaCaT_C2_p63a_H129_ChIP_pooled_peak_332	581	.	12.792	62.7667	58.1731	127
chr1	153540026	153540256	HaCaT_C2_p63a_H129_ChIP_pooled_peak_333	269	.	9.16381	31.0866	26.9921	131
chr1	153588018	153588190	HaCaT_C2_p63a_H129_ChIP_pooled_peak_334	197	.	7.87747	23.6898	19.7446	72
chr1	153747352	153747528	HaCaT_C2_p63a_H129_ChIP_pooled_peak_335	296	.	12.1187	33.7544	29.616	71
chr1	154169433	154169702	HaCaT_C2_p63a_H129_ChIP_pooled_peak_336	498	.	13.6259	54.3417	49.8728	142
chr1	154293427	154293585	HaCaT_C2_p63a_H129_ChIP_pooled_peak_337	129	.	8.47319	16.7546	12.9743	75
chr1	154390812	154391053	HaCaT_C2_p63a_H129_ChIP_pooled_peak_338	358	.	13.6724	40.1423	35.8948	110
chr1	154786032	154786257	HaCaT_C2_p63a_H129_ChIP_pooled_peak_339	237	.	8.72909	27.8085	23.7811	112
chr1	154910079	154910245	HaCaT_C2_p63a_H129_ChIP_pooled_peak_340	135	.	7.9667	17.3406	13.5454	78
chr1	155097990	155098156	HaCaT_C2_p63a_H129_ChIP_pooled_peak_341	108	.	6.9507	14.5676	10.8471	67
chr1	155516357	155516510	HaCaT_C2_p63a_H129_ChIP_pooled_peak_342	35	.	4.0429	6.98816	3.57364	55
chr1	158979573	158979878	HaCaT_C2_p63a_H129_ChIP_pooled_peak_343	1344	.	46.4998	140.086	134.403	149
chr1	159880240	159880379	HaCaT_C2_p63a_H129_ChIP_pooled_peak_344	100	.	5.89212	13.768	10.074	53
chr1	160508899	160509095	HaCaT_C2_p63a_H129_ChIP_pooled_peak_345	188	.	10.4891	22.806	18.8772	89
chr1	160989177	160989336	HaCaT_C2_p63a_H129_ChIP_pooled_peak_346	102	.	7.11177	13.9698	10.2731	78
chr1	160992398	160992573	HaCaT_C2_p63a_H129_ChIP_pooled_peak_347	160	.	9.42962	19.9007	16.0392	92
chr1	161044528	161044779	HaCaT_C2_p63a_H129_ChIP_pooled_peak_348	350	.	8.3611	39.2672	35.0326	127
chr1	162883198	162883456	HaCaT_C2_p63a_H129_ChIP_pooled_peak_349	708	.	25.0123	75.5959	70.8192	134
chr1	163252277	163252437	HaCaT_C2_p63a_H129_ChIP_pooled_peak_350	133	.	9.27195	17.1212	13.3285	87
chr1	164592237	164592455	HaCaT_C2_p63a_H129_ChIP_pooled_peak_351	273	.	10.3599	31.469	27.3675	105
chr1	164629456	164629640	HaCaT_C2_p63a_H129_ChIP_pooled_peak_352	201	.	9.63282	24.1214	20.1638	103
chr1	164665692	164665845	HaCaT_C2_p63a_H129_ChIP_pooled_peak_353	85	.	7.31996	12.23	8.58989	70
chr1	164757123	164757291	HaCaT_C2_p63a_H129_ChIP_pooled_peak_354	168	.	10.2681	20.7797	16.8977	68
chr1	165185027	165185171	HaCaT_C2_p63a_H129_ChIP_pooled_peak_355	69	.	5.59325	10.4883	6.91033	53
chr1	165873054	165873244	HaCaT_C2_p63a_H129_ChIP_pooled_peak_356	105	.	5.74842	14.2496	10.5456	89
chr1	166572672	166572823	HaCaT_C2_p63a_H129_ChIP_pooled_peak_357	50	.	4.25809	8.55161	5.05022	62
chr1	167542391	167542534	HaCaT_C2_p63a_H129_ChIP_pooled_peak_358	66	.	6.05137	10.1683	6.6024	65
chr1	167632268	167632628	HaCaT_C2_p63a_H129_ChIP_pooled_peak_359	789	.	20.4672	83.8862	78.9957	166
chr1	167640970	167641173	HaCaT_C2_p63a_H129_ChIP_pooled_peak_360	309	.	9.38133	35.0805	30.9171	116
chr1	167710511	167710704	HaCaT_C2_p63a_H129_ChIP_pooled_peak_361	229	.	9.34921	26.9636	22.9476	89
chr1	167732850	167732990	HaCaT_C2_p63a_H129_ChIP_pooled_peak_362	95	.	7.66524	13.1824	9.5081	108
chr1	167769133	167769262	HaCaT_C2_p63a_H129_ChIP_pooled_peak_363	96	.	7.26165	13.3553	9.67465	67
chr1	168082241	168082505	HaCaT_C2_p63a_H129_ChIP_pooled_peak_364	236	.	10.565	27.6413	23.6161	103
chr1	168257541	168257713	HaCaT_C2_p63a_H129_ChIP_pooled_peak_365	154	.	10.0149	19.3192	15.4755	89
chr1	168961018	168961238	HaCaT_C2_p63a_H129_ChIP_pooled_peak_366	43	.	4.66104	7.82576	4.36014	103
chr1	169085177	169085387	HaCaT_C2_p63a_H129_ChIP_pooled_peak_367	246	.	9.62442	28.7009	24.6551	89
chr1	169535285	169535423	HaCaT_C2_p63a_H129_ChIP_pooled_peak_368	70	.	6.7921	10.6698	7.07957	71
chr1	172445413	172445710	HaCaT_C2_p63a_H129_ChIP_pooled_peak_369	892	.	20.013	94.2475	89.2163	143
chr1	172685042	172685205	HaCaT_C2_p63a_H129_ChIP_pooled_peak_370	118	.	8.88198	15.5894	11.8403	104
chr1	172688311	172688529	HaCaT_C2_p63a_H129_ChIP_pooled_peak_371	399	.	18.9374	44.3018	39.9861	109
chr1	172806976	172807166	HaCaT_C2_p63a_H129_ChIP_pooled_peak_372	45	.	5.49588	7.99136	4.5225	83
chr1	172887104	172887311	HaCaT_C2_p63a_H129_ChIP_pooled_peak_373	259	.	11.1865	30.0513	25.9764	94
chr1	172897774	172897905	HaCaT_C2_p63a_H129_ChIP_pooled_peak_374	86	.	6.85822	12.2679	8.62379	27
chr1	172921053	172921193	HaCaT_C2_p63a_H129_ChIP_pooled_peak_375	92	.	7.27947	12.9626	9.29921	61
chr1	173092392	173092531	HaCaT_C2_p63a_H129_ChIP_pooled_peak_376	107	.	7.66507	14.4659	10.7461	59
chr1	173159898	173160027	HaCaT_C2_p63a_H129_ChIP_pooled_peak_377	99	.	7.40523	13.5939	9.90451	43
chr1	174788172	174788400	HaCaT_C2_p63a_H129_ChIP_pooled_peak_378	118	.	8.0685	15.5987	11.8441	127
chr1	175190022	175190197	HaCaT_C2_p63a_H129_ChIP_pooled_peak_379	168	.	8.70061	20.7252	16.8444	106
chr1	175191431	175191648	HaCaT_C2_p63a_H129_ChIP_pooled_peak_380	525	.	14.7522	57.0244	52.5145	108
chr1	177915117	177915301	HaCaT_C2_p63a_H129_ChIP_pooled_peak_381	156	.	7.58044	19.5367	15.6877	85
chr1	178092597	178092732	HaCaT_C2_p63a_H129_ChIP_pooled_peak_382	97	.	7.80796	13.415	9.7285	96
chr1	178247375	178247561	HaCaT_C2_p63a_H129_ChIP_pooled_peak_383	239	.	13.5842	28.0032	23.9656	61
chr1	178498913	178499099	HaCaT_C2_p63a_H129_ChIP_pooled_peak_384	109	.	6.31704	14.6496	10.9253	113
chr1	179008226	179008471	HaCaT_C2_p63a_H129_ChIP_pooled_peak_385	696	.	25.3813	74.4148	69.6551	126
chr1	180179191	180179400	HaCaT_C2_p63a_H129_ChIP_pooled_peak_386	259	.	11.1865	30.0513	25.9764	104
chr1	180485336	180485466	HaCaT_C2_p63a_H129_ChIP_pooled_peak_387	72	.	6.70709	10.871	7.27765	47
chr1	180491212	180491638	HaCaT_C2_p63a_H129_ChIP_pooled_peak_388	379	.	12.6341	42.195	37.9117	90
chr1	180554683	180554924	HaCaT_C2_p63a_H129_ChIP_pooled_peak_389	341	.	15.043	38.3879	34.1714	119
chr1	181002317	181002509	HaCaT_C2_p63a_H129_ChIP_pooled_peak_390	381	.	15.2903	42.4467	38.1598	102
chr1	181013832	181014044	HaCaT_C2_p63a_H129_ChIP_pooled_peak_391	378	.	13.9854	42.1681	37.8866	109
chr1	181068798	181069009	HaCaT_C2_p63a_H129_ChIP_pooled_peak_392	424	.	15.2261	46.7741	42.4166	101
chr1	181104175	181104435	HaCaT_C2_p63a_H129_ChIP_pooled_peak_393	1458	.	31.5852	151.682	145.821	124
chr1	181128629	181128857	HaCaT_C2_p63a_H129_ChIP_pooled_peak_394	503	.	10.3207	54.7779	50.3052	122
chr1	181456162	181456295	HaCaT_C2_p63a_H129_ChIP_pooled_peak_395	96	.	7.73594	13.2976	9.62152	76
chr1	181491045	181491211	HaCaT_C2_p63a_H129_ChIP_pooled_peak_396	66	.	5.05363	10.1865	6.61833	96
chr1	181737376	181737618	HaCaT_C2_p63a_H129_ChIP_pooled_peak_397	375	.	17.9012	41.826	37.5469	118
chr1	182057296	182057427	HaCaT_C2_p63a_H129_ChIP_pooled_peak_398	94	.	6.15335	13.0797	9.40796	65
chr1	182070516	182070807	HaCaT_C2_p63a_H129_ChIP_pooled_peak_399	384	.	14.2939	42.7672	38.4747	124
chr1	182612955	182613155	HaCaT_C2_p63a_H129_ChIP_pooled_peak_400	438	.	12.5614	48.2173	43.8395	107
chr1	182730620	182730766	HaCaT_C2_p63a_H129_ChIP_pooled_peak_401	122	.	8.01075	15.9713	12.2106	68
chr1	182931851	182932001	HaCaT_C2_p63a_H129_ChIP_pooled_peak_402	86	.	7.14301	12.3319	8.68639	99
chr1	182963012	182963194	HaCaT_C2_p63a_H129_ChIP_pooled_peak_403	96	.	7.26165	13.3553	9.67465	103
chr1	183134209	183134415	HaCaT_C2_p63a_H129_ChIP_pooled_peak_404	166	.	9.79675	20.5251	16.6534	96
chr1	183182076	183182301	HaCaT_C2_p63a_H129_ChIP_pooled_peak_405	105	.	5.74842	14.2496	10.5456	133
chr1	183203853	183204058	HaCaT_C2_p63a_H129_ChIP_pooled_peak_406	367	.	12.3814	40.9664	36.7048	92
chr1	183252537	183252710	HaCaT_C2_p63a_H129_ChIP_pooled_peak_407	248	.	8.94199	28.8649	24.8137	70
chr1	183433088	183433272	HaCaT_C2_p63a_H129_ChIP_pooled_peak_408	146	.	8.325	18.4838	14.6583	100
chr1	183486562	183486749	HaCaT_C2_p63a_H129_ChIP_pooled_peak_409	239	.	13.5842	28.0032	23.9656	104
chr1	184861986	184862136	HaCaT_C2_p63a_H129_ChIP_pooled_peak_410	168	.	8.70061	20.7252	16.8444	62
chr1	184922657	184922931	HaCaT_C2_p63a_H129_ChIP_pooled_peak_411	130	.	9.40445	16.885	13.0974	105
chr1	184923623	184923758	HaCaT_C2_p63a_H129_ChIP_pooled_peak_412	106	.	8.35951	14.3186	10.6073	44
chr1	185381967	185382103	HaCaT_C2_p63a_H129_ChIP_pooled_peak_413	109	.	7.81663	14.7188	10.993	62
chr1	186144861	186144998	HaCaT_C2_p63a_H129_ChIP_pooled_peak_414	106	.	8.35951	14.3186	10.6073	61
chr1	186528718	186528888	HaCaT_C2_p63a_H129_ChIP_pooled_peak_415	130	.	9.40445	16.885	13.0974	90
chr1	186745304	186745486	HaCaT_C2_p63a_H129_ChIP_pooled_peak_416	170	.	10.9718	20.9071	17.0189	79
chr1	186897041	186897288	HaCaT_C2_p63a_H129_ChIP_pooled_peak_417	1227	.	43.3649	128.23	122.718	122
chr1	187377429	187377582	HaCaT_C2_p63a_H129_ChIP_pooled_peak_418	164	.	9.6822	20.3309	16.4607	57
chr1	191491894	191492029	HaCaT_C2_p63a_H129_ChIP_pooled_peak_419	106	.	8.35951	14.3186	10.6073	57
chr1	191870890	191871044	HaCaT_C2_p63a_H129_ChIP_pooled_peak_420	94	.	7.83704	13.0739	9.40238	59
chr1	191937121	191937264	HaCaT_C2_p63a_H129_ChIP_pooled_peak_421	82	.	7.31457	11.857	8.22452	81
chr1	194996045	194996206	HaCaT_C2_p63a_H129_ChIP_pooled_peak_422	156	.	10.4494	19.545	15.6905	95
chr1	196150377	196150633	HaCaT_C2_p63a_H129_ChIP_pooled_peak_423	780	.	23.976	82.9238	78.045	128
chr1	196755611	196755743	HaCaT_C2_p63a_H129_ChIP_pooled_peak_424	130	.	9.40445	16.885	13.0974	81
chr1	198806492	198806663	HaCaT_C2_p63a_H129_ChIP_pooled_peak_425	213	.	11.2959	25.3464	21.3628	84
chr1	199918169	199918399	HaCaT_C2_p63a_H129_ChIP_pooled_peak_426	284	.	10.6126	32.6221	28.4987	125
chr1	200289119	200289276	HaCaT_C2_p63a_H129_ChIP_pooled_peak_427	129	.	8.47192	16.7525	12.9726	88
chr1	200628464	200628750	HaCaT_C2_p63a_H129_ChIP_pooled_peak_428	715	.	24.9397	76.3839	71.5977	164
chr1	200638869	200639102	HaCaT_C2_p63a_H129_ChIP_pooled_peak_429	848	.	32.7239	89.82	84.8538	114
chr1	200643686	200643828	HaCaT_C2_p63a_H129_ChIP_pooled_peak_430	87	.	6.21472	12.3814	8.73213	65
chr1	200811879	200812052	HaCaT_C2_p63a_H129_ChIP_pooled_peak_431	75	.	6.4548	11.2051	7.59765	104
chr1	200871026	200871207	HaCaT_C2_p63a_H129_ChIP_pooled_peak_432	286	.	11.9338	32.7488	28.6248	88
chr1	201438179	201438368	HaCaT_C2_p63a_H129_ChIP_pooled_peak_433	258	.	11.437	29.8964	25.8263	115
chr1	201445805	201445947	HaCaT_C2_p63a_H129_ChIP_pooled_peak_434	105	.	7.28472	14.2684	10.5641	44
chr1	201518572	201518734	HaCaT_C2_p63a_H129_ChIP_pooled_peak_435	157	.	8.38988	19.6228	15.7651	59
chr1	201743964	201744146	HaCaT_C2_p63a_H129_ChIP_pooled_peak_436	116	.	8.78674	15.4322	11.6918	81
chr1	201956195	201956342	HaCaT_C2_p63a_H129_ChIP_pooled_peak_437	59	.	4.04811	9.49372	5.95831	67
chr1	202025761	202026003	HaCaT_C2_p63a_H129_ChIP_pooled_peak_438	783	.	13.5868	83.2704	78.3877	129
chr1	202191571	202191784	HaCaT_C2_p63a_H129_ChIP_pooled_peak_439	380	.	13.011	42.3096	38.0239	94
chr1	202206350	202206573	HaCaT_C2_p63a_H129_ChIP_pooled_peak_440	663	.	16.3937	71.0225	66.3088	99
chr1	202547246	202547433	HaCaT_C2_p63a_H129_ChIP_pooled_peak_441	123	.	8.35924	16.0849	12.3222	91
chr1	202563075	202563279	HaCaT_C2_p63a_H129_ChIP_pooled_peak_442	425	.	12.0148	46.8686	42.5106	104
chr1	202861759	202861951	HaCaT_C2_p63a_H129_ChIP_pooled_peak_443	183	.	11.4943	22.2894	18.3721	82
chr1	202971728	202971877	HaCaT_C2_p63a_H129_ChIP_pooled_peak_444	112	.	8.5343	15.0169	11.2861	30
chr1	203272657	203272878	HaCaT_C2_p63a_H129_ChIP_pooled_peak_445	663	.	16.3937	71.0225	66.3088	123
chr1	203275746	203275917	HaCaT_C2_p63a_H129_ChIP_pooled_peak_446	212	.	7.12468	25.2048	21.227	82
chr1	203594842	203594979	HaCaT_C2_p63a_H129_ChIP_pooled_peak_447	147	.	7.32776	18.529	14.7015	46
chr1	203675618	203675869	HaCaT_C2_p63a_H129_ChIP_pooled_peak_448	217	.	11.1845	25.7515	21.7623	108
chr1	203676044	203676233	HaCaT_C2_p63a_H129_ChIP_pooled_peak_449	284	.	10.6126	32.6221	28.4987	98
chr1	203720301	203720575	HaCaT_C2_p63a_H129_ChIP_pooled_peak_450	1558	.	42.1802	161.938	155.883	138
chr1	204047584	204047799	HaCaT_C2_p63a_H129_ChIP_pooled_peak_451	408	.	12.727	45.1545	40.8238	114
chr1	204478636	204478808	HaCaT_C2_p63a_H129_ChIP_pooled_peak_452	174	.	10.2769	21.3347	17.4406	69
chr1	204885035	204885218	HaCaT_C2_p63a_H129_ChIP_pooled_peak_453	254	.	14.1067	29.4741	25.4084	92
chr1	205228094	205228287	HaCaT_C2_p63a_H129_ChIP_pooled_peak_454	128	.	7.58258	16.6421	12.8659	111
chr1	205561226	205561462	HaCaT_C2_p63a_H129_ChIP_pooled_peak_455	451	.	11.7727	49.5899	45.1906	108
chr1	206656043	206656222	HaCaT_C2_p63a_H129_ChIP_pooled_peak_456	191	.	9.657	23.0377	19.1036	106
chr1	206683837	206683969	HaCaT_C2_p63a_H129_ChIP_pooled_peak_457	93	.	6.77917	12.9646	9.30117	60
chr1	206687301	206687523	HaCaT_C2_p63a_H129_ChIP_pooled_peak_458	394	.	13.7052	43.7491	39.4404	121
chr1	206763457	206763645	HaCaT_C2_p63a_H129_ChIP_pooled_peak_459	95	.	5.15054	13.2225	9.54709	98
chr1	206999988	207000176	HaCaT_C2_p63a_H129_ChIP_pooled_peak_460	141	.	8.87535	17.9264	14.1145	96
chr1	207047228	207047392	HaCaT_C2_p63a_H129_ChIP_pooled_peak_461	143	.	9.92692	18.2039	14.3835	73
chr1	207203403	207203572	HaCaT_C2_p63a_H129_ChIP_pooled_peak_462	97	.	7.31907	13.4508	9.76368	89
chr1	207414040	207414367	HaCaT_C2_p63a_H129_ChIP_pooled_peak_463	1304	.	45.4548	136.114	130.487	142
chr1	207880719	207880940	HaCaT_C2_p63a_H129_ChIP_pooled_peak_464	426	.	19.6729	47.0258	42.6657	117
chr1	208381205	208381399	HaCaT_C2_p63a_H129_ChIP_pooled_peak_465	186	.	9.12091	22.5944	18.6733	86
chr1	208381520	208381815	HaCaT_C2_p63a_H129_ChIP_pooled_peak_466	701	.	23.1133	74.9073	70.143	104
chr1	208382816	208382990	HaCaT_C2_p63a_H129_ChIP_pooled_peak_467	197	.	8.59117	23.7047	19.7565	92
chr1	208387179	208387340	HaCaT_C2_p63a_H129_ChIP_pooled_peak_468	176	.	9.47238	21.5949	17.6933	94
chr1	208412199	208412445	HaCaT_C2_p63a_H129_ChIP_pooled_peak_469	377	.	14.652	42.0008	37.7207	117
chr1	209402924	209403125	HaCaT_C2_p63a_H129_ChIP_pooled_peak_470	346	.	15.3301	38.8877	34.6561	85
chr1	209538157	209538409	HaCaT_C2_p63a_H129_ChIP_pooled_peak_471	844	.	24.4226	89.3817	84.4207	136
chr1	209544085	209544260	HaCaT_C2_p63a_H129_ChIP_pooled_peak_472	109	.	6.31704	14.6496	10.9253	85
chr1	209557272	209557503	HaCaT_C2_p63a_H129_ChIP_pooled_peak_473	391	.	15.8271	43.4159	39.1123	104
chr1	209584932	209585321	HaCaT_C2_p63a_H129_ChIP_pooled_peak_474	1082	.	30.303	113.538	108.239	261
chr1	209589414	209589769	HaCaT_C2_p63a_H129_ChIP_pooled_peak_475	808	.	17.1071	85.7957	80.8826	167
chr1	209604419	209604584	HaCaT_C2_p63a_H129_ChIP_pooled_peak_476	96	.	5.53552	13.3837	9.69839	71
chr1	209989243	209989684	HaCaT_C2_p63a_H129_ChIP_pooled_peak_477	1635	.	34.3647	169.792	163.595	255
chr1	209989836	209990072	HaCaT_C2_p63a_H129_ChIP_pooled_peak_478	298	.	9.19739	34.0191	29.8721	118
chr1	210494929	210495163	HaCaT_C2_p63a_H129_ChIP_pooled_peak_479	656	.	27.1684	70.3271	65.6237	120
chr1	211370412	211370541	HaCaT_C2_p63a_H129_ChIP_pooled_peak_480	94	.	7.83704	13.0739	9.40238	51
chr1	211503266	211503421	HaCaT_C2_p63a_H129_ChIP_pooled_peak_481	111	.	7.94127	14.9262	11.1965	62
chr1	211750693	211750822	HaCaT_C2_p63a_H129_ChIP_pooled_peak_482	59	.	6.26963	9.5145	5.9695	56
chr1	212101549	212101732	HaCaT_C2_p63a_H129_ChIP_pooled_peak_483	91	.	5.81167	12.8087	9.14885	87
chr1	212458773	212458914	HaCaT_C2_p63a_H129_ChIP_pooled_peak_484	94	.	7.83704	13.0739	9.40238	87
chr1	212575710	212575883	HaCaT_C2_p63a_H129_ChIP_pooled_peak_485	139	.	9.06635	17.7471	13.9423	80
chr1	212769759	212770041	HaCaT_C2_p63a_H129_ChIP_pooled_peak_486	832	.	21.2252	88.2311	83.2867	155
chr1	212779020	212779184	HaCaT_C2_p63a_H129_ChIP_pooled_peak_487	240	.	11.8254	28.0894	24.0489	90
chr1	213046406	213046561	HaCaT_C2_p63a_H129_ChIP_pooled_peak_488	66	.	5.05363	10.1865	6.61833	31
chr1	213860374	213860549	HaCaT_C2_p63a_H129_ChIP_pooled_peak_489	52	.	5.82884	8.80606	5.29495	84
chr1	214612782	214613125	HaCaT_C2_p63a_H129_ChIP_pooled_peak_490	1111	.	33.5689	116.492	111.153	190
chr1	214650325	214650783	HaCaT_C2_p63a_H129_ChIP_pooled_peak_491	332	.	14.4956	37.4277	33.2259	122
chr1	214747368	214747627	HaCaT_C2_p63a_H129_ChIP_pooled_peak_492	995	.	33.9293	104.708	99.5346	131
chr1	215175121	215175253	HaCaT_C2_p63a_H129_ChIP_pooled_peak_493	94	.	7.12562	13.1284	9.45537	64
chr1	217076149	217076351	HaCaT_C2_p63a_H129_ChIP_pooled_peak_494	167	.	9.53661	20.6192	16.7439	115
chr1	218774428	218774653	HaCaT_C2_p63a_H129_ChIP_pooled_peak_495	251	.	9.85458	29.1944	25.1381	119
chr1	218879686	218879832	HaCaT_C2_p63a_H129_ChIP_pooled_peak_496	103	.	8.18913	14.0385	10.3396	82
chr1	220509820	220509978	HaCaT_C2_p63a_H129_ChIP_pooled_peak_497	123	.	8.90835	16.0664	12.3039	79
chr1	221635746	221635964	HaCaT_C2_p63a_H129_ChIP_pooled_peak_498	438	.	20.3763	48.2198	43.8395	101
chr1	221931941	221932076	HaCaT_C2_p63a_H129_ChIP_pooled_peak_499	145	.	9.71473	18.3278	14.5054	71
chr1	223529200	223529392	HaCaT_C2_p63a_H129_ChIP_pooled_peak_500	282	.	14.3277	32.3638	28.2502	74
chr1	223595124	223595332	HaCaT_C2_p63a_H129_ChIP_pooled_peak_501	225	.	12.6879	26.5019	22.5009	100
chr1	223895842	223896180	HaCaT_C2_p63a_H129_ChIP_pooled_peak_502	1221	.	31.6951	127.645	122.144	120
chr1	223926916	223927136	HaCaT_C2_p63a_H129_ChIP_pooled_peak_503	583	.	17.4355	62.9414	58.3421	114
chr1	224320723	224320852	HaCaT_C2_p63a_H129_ChIP_pooled_peak_504	70	.	6.7921	10.6698	7.07957	97
chr1	224691400	224691660	HaCaT_C2_p63a_H129_ChIP_pooled_peak_505	861	.	21.7306	91.1535	86.1672	134
chr1	225637134	225637320	HaCaT_C2_p63a_H129_ChIP_pooled_peak_506	134	.	5.66736	17.206	13.4119	99
chr1	225813276	225813439	HaCaT_C2_p63a_H129_ChIP_pooled_peak_507	96	.	7.26165	13.3553	9.67465	94
chr1	225942595	225942802	HaCaT_C2_p63a_H129_ChIP_pooled_peak_508	387	.	16.4795	43.0789	38.7836	106
chr1	226110157	226110378	HaCaT_C2_p63a_H129_ChIP_pooled_peak_509	367	.	12.3837	40.9714	36.7097	109
chr1	226271770	226271952	HaCaT_C2_p63a_H129_ChIP_pooled_peak_510	80	.	4.53389	11.656	8.03623	85
chr1	226845928	226846091	HaCaT_C2_p63a_H129_ChIP_pooled_peak_511	165	.	9.12155	20.4296	16.5584	61
chr1	228103540	228103713	HaCaT_C2_p63a_H129_ChIP_pooled_peak_512	320	.	12.027	36.2079	32.0255	91
chr1	228201099	228201246	HaCaT_C2_p63a_H129_ChIP_pooled_peak_513	131	.	7.7699	16.9844	13.1947	89
chr1	229361255	229361503	HaCaT_C2_p63a_H129_ChIP_pooled_peak_514	1173	.	28.8089	122.788	117.355	116
chr1	229367123	229367465	HaCaT_C2_p63a_H129_ChIP_pooled_peak_515	1127	.	36.8727	118.117	112.754	141
chr1	229404206	229404430	HaCaT_C2_p63a_H129_ChIP_pooled_peak_516	303	.	14.7955	34.4853	30.3331	122
chr1	230222886	230223040	HaCaT_C2_p63a_H129_ChIP_pooled_peak_517	224	.	10.2543	26.455	22.4547	79
chr1	230258111	230258402	HaCaT_C2_p63a_H129_ChIP_pooled_peak_518	556	.	19.3869	60.1943	55.6373	114
chr1	231307443	231307687	HaCaT_C2_p63a_H129_ChIP_pooled_peak_519	407	.	17.6284	45.0647	40.7345	118
chr1	232729842	232730015	HaCaT_C2_p63a_H129_ChIP_pooled_peak_520	96	.	6.52546	13.3599	9.67602	69
chr1	233088703	233088930	HaCaT_C2_p63a_H129_ChIP_pooled_peak_521	466	.	14.4028	51.0263	46.6047	104
chr1	233315546	233315680	HaCaT_C2_p63a_H129_ChIP_pooled_peak_522	73	.	6.73788	10.9207	7.32434	49
chr1	233844214	233844411	HaCaT_C2_p63a_H129_ChIP_pooled_peak_523	597	.	22.1884	64.3897	59.7689	100
chr1	234754233	234754429	HaCaT_C2_p63a_H129_ChIP_pooled_peak_524	214	.	12.3727	25.3954	21.4115	96
chr1	234792887	234793128	HaCaT_C2_p63a_H129_ChIP_pooled_peak_525	589	.	18.9549	63.5474	58.9386	115
chr1	235511591	235511784	HaCaT_C2_p63a_H129_ChIP_pooled_peak_526	300	.	13.8554	34.2328	30.0839	106
chr1	235838434	235838641	HaCaT_C2_p63a_H129_ChIP_pooled_peak_527	210	.	12.4663	24.9886	21.0175	98
chr1	236080993	236081202	HaCaT_C2_p63a_H129_ChIP_pooled_peak_528	500	.	17.649	54.4953	50.025	98
chr1	236083194	236083340	HaCaT_C2_p63a_H129_ChIP_pooled_peak_529	94	.	6.59714	13.0676	9.40238	77
chr1	236124204	236124384	HaCaT_C2_p63a_H129_ChIP_pooled_peak_530	179	.	10.285	21.8986	17.9898	95
chr1	236247204	236247417	HaCaT_C2_p63a_H129_ChIP_pooled_peak_531	283	.	11.808	32.5087	28.3887	104
chr1	236558265	236558401	HaCaT_C2_p63a_H129_ChIP_pooled_peak_532	118	.	8.0685	15.5987	11.8441	68
chr1	236618630	236618770	HaCaT_C2_p63a_H129_ChIP_pooled_peak_533	86	.	6.85822	12.2679	8.62379	73
chr1	236629450	236629633	HaCaT_C2_p63a_H129_ChIP_pooled_peak_534	224	.	11.2395	26.4496	22.4517	72
chr1	236680633	236680770	HaCaT_C2_p63a_H129_ChIP_pooled_peak_535	115	.	8.70095	15.2909	11.5549	63
chr1	238225590	238225746	HaCaT_C2_p63a_H129_ChIP_pooled_peak_536	127	.	8.31322	16.4848	12.7135	73
chr1	238341280	238341473	HaCaT_C2_p63a_H129_ChIP_pooled_peak_537	295	.	15.506	33.6957	29.5599	84
chr1	238363543	238363673	HaCaT_C2_p63a_H129_ChIP_pooled_peak_538	82	.	7.31457	11.857	8.22452	80
chr1	239978104	239978260	HaCaT_C2_p63a_H129_ChIP_pooled_peak_539	117	.	7.72952	15.4894	11.7479	112
chr1	240921708	240921863	HaCaT_C2_p63a_H129_ChIP_pooled_peak_540	118	.	8.88198	15.5894	11.8403	65
chr1	241746173	241746302	HaCaT_C2_p63a_H129_ChIP_pooled_peak_541	38	.	4.8411	7.23178	3.80019	16
chr1	241852122	241852380	HaCaT_C2_p63a_H129_ChIP_pooled_peak_542	450	.	12.7743	49.4281	45.0334	110
chr1	242363445	242363698	HaCaT_C2_p63a_H129_ChIP_pooled_peak_543	236	.	13.3726	27.6477	23.6224	136
chr1	243893892	243894031	HaCaT_C2_p63a_H129_ChIP_pooled_peak_544	106	.	7.36144	14.4002	10.6844	82
chr1	244107926	244108055	HaCaT_C2_p63a_H129_ChIP_pooled_peak_545	101	.	6.77773	13.8168	10.1221	74
chr1	244402759	244403023	HaCaT_C2_p63a_H129_ChIP_pooled_peak_546	948	.	26.4126	99.9923	94.8832	151
chr1	244898820	244898990	HaCaT_C2_p63a_H129_ChIP_pooled_peak_547	147	.	7.32776	18.529	14.7015	94
chr1	246329843	246330066	HaCaT_C2_p63a_H129_ChIP_pooled_peak_548	323	.	14.8104	36.5749	32.3866	102
chr1	248126197	248126401	HaCaT_C2_p63a_H129_ChIP_pooled_peak_549	156	.	10.4494	19.545	15.6905	90
chr10	1100830	1100959	HaCaT_C2_p63a_H129_ChIP_pooled_peak_550	107	.	7.66507	14.4659	10.7461	38
chr10	1105958	1106122	HaCaT_C2_p63a_H129_ChIP_pooled_peak_551	161	.	9.50082	20.0222	16.1593	80
chr10	1767292	1767421	HaCaT_C2_p63a_H129_ChIP_pooled_peak_552	78	.	5.90399	11.4238	7.80946	23
chr10	2159962	2160197	HaCaT_C2_p63a_H129_ChIP_pooled_peak_553	535	.	14.2646	58.0978	53.5725	122
chr10	2238602	2238758	HaCaT_C2_p63a_H129_ChIP_pooled_peak_554	193	.	11.7719	23.2815	19.3448	92
chr10	2778789	2778952	HaCaT_C2_p63a_H129_ChIP_pooled_peak_555	213	.	11.2959	25.3464	21.3628	64
chr10	3149897	3150105	HaCaT_C2_p63a_H129_ChIP_pooled_peak_556	488	.	17.4267	53.2804	48.8273	88
chr10	3818997	3819161	HaCaT_C2_p63a_H129_ChIP_pooled_peak_557	164	.	9.6822	20.3309	16.4607	71
chr10	3954127	3954256	HaCaT_C2_p63a_H129_ChIP_pooled_peak_558	58	.	4.80095	9.35293	5.82153	39
chr10	3966742	3966922	HaCaT_C2_p63a_H129_ChIP_pooled_peak_559	127	.	6.8224	16.558	12.7841	52
chr10	4292405	4292691	HaCaT_C2_p63a_H129_ChIP_pooled_peak_560	868	.	29.9743	91.8588	86.8665	159
chr10	4713647	4713891	HaCaT_C2_p63a_H129_ChIP_pooled_peak_561	247	.	10.8758	28.8402	24.7911	119
chr10	4714528	4714714	HaCaT_C2_p63a_H129_ChIP_pooled_peak_562	239	.	13.5842	28.0032	23.9656	94
chr10	4775357	4775534	HaCaT_C2_p63a_H129_ChIP_pooled_peak_563	247	.	12.9467	28.758	24.7118	83
chr10	4844950	4845152	HaCaT_C2_p63a_H129_ChIP_pooled_peak_564	118	.	8.0685	15.5987	11.8441	94
chr10	5580987	5581136	HaCaT_C2_p63a_H129_ChIP_pooled_peak_565	118	.	6.56972	15.5957	11.8441	58
chr10	5593784	5593955	HaCaT_C2_p63a_H129_ChIP_pooled_peak_566	102	.	5.01966	13.9536	10.2573	80
chr10	5638151	5638333	HaCaT_C2_p63a_H129_ChIP_pooled_peak_567	303	.	10.6058	34.4622	30.31	107
chr10	5660155	5660310	HaCaT_C2_p63a_H129_ChIP_pooled_peak_568	87	.	4.69581	12.4075	8.75748	70
chr10	5733758	5734018	HaCaT_C2_p63a_H129_ChIP_pooled_peak_569	477	.	16.469	52.2384	47.7996	104
chr10	6261148	6261363	HaCaT_C2_p63a_H129_ChIP_pooled_peak_570	401	.	12.4472	44.5153	40.1974	100
chr10	6333294	6333446	HaCaT_C2_p63a_H129_ChIP_pooled_peak_571	50	.	4.54827	8.54124	5.0414	92
chr10	6781852	6781981	HaCaT_C2_p63a_H129_ChIP_pooled_peak_572	66	.	5.05363	10.1865	6.61833	58
chr10	8315929	8316058	HaCaT_C2_p63a_H129_ChIP_pooled_peak_573	94	.	7.83704	13.0739	9.40238	85
chr10	8636324	8636564	HaCaT_C2_p63a_H129_ChIP_pooled_peak_574	450	.	15.8476	49.4894	45.0912	125
chr10	8806228	8806400	HaCaT_C2_p63a_H129_ChIP_pooled_peak_575	170	.	10.9718	20.9071	17.0189	81
chr10	8810442	8810603	HaCaT_C2_p63a_H129_ChIP_pooled_peak_576	118	.	8.88198	15.5894	11.8403	42
chr10	8859370	8859598	HaCaT_C2_p63a_H129_ChIP_pooled_peak_577	343	.	17.2415	38.6128	34.3893	105
chr10	9017628	9017781	HaCaT_C2_p63a_H129_ChIP_pooled_peak_578	130	.	9.40445	16.885	13.0974	98
chr10	9230648	9230803	HaCaT_C2_p63a_H129_ChIP_pooled_peak_579	103	.	8.18913	14.0385	10.3396	85
chr10	10363090	10363298	HaCaT_C2_p63a_H129_ChIP_pooled_peak_580	87	.	6.21472	12.3814	8.73213	141
chr10	11799530	11799811	HaCaT_C2_p63a_H129_ChIP_pooled_peak_581	818	.	27.6278	86.7743	81.8491	139
chr10	11926808	11926970	HaCaT_C2_p63a_H129_ChIP_pooled_peak_582	198	.	8.87488	23.751	19.8014	75
chr10	12363731	12363950	HaCaT_C2_p63a_H129_ChIP_pooled_peak_583	259	.	11.1865	30.0513	25.9764	98
chr10	12628800	12629010	HaCaT_C2_p63a_H129_ChIP_pooled_peak_584	273	.	10.3599	31.469	27.3675	106
chr10	12673263	12673421	HaCaT_C2_p63a_H129_ChIP_pooled_peak_585	230	.	11.6129	27.1015	23.084	62
chr10	12767570	12767730	HaCaT_C2_p63a_H129_ChIP_pooled_peak_586	122	.	6.17423	16.0278	12.2655	120
chr10	13732508	13732676	HaCaT_C2_p63a_H129_ChIP_pooled_peak_587	232	.	11.0056	27.2471	23.2283	84
chr10	13800397	13800658	HaCaT_C2_p63a_H129_ChIP_pooled_peak_588	561	.	18.3334	60.6754	56.1084	137
chr10	13812231	13812373	HaCaT_C2_p63a_H129_ChIP_pooled_peak_589	78	.	6.36903	11.4514	7.83689	26
chr10	13916003	13916212	HaCaT_C2_p63a_H129_ChIP_pooled_peak_590	240	.	9.6019	28.0734	24.0334	115
chr10	14690982	14691222	HaCaT_C2_p63a_H129_ChIP_pooled_peak_591	415	.	19.4492	45.9025	41.5619	116
chr10	14728323	14728517	HaCaT_C2_p63a_H129_ChIP_pooled_peak_592	28	.	3.23849	6.23359	2.86737	76
chr10	15166008	15166158	HaCaT_C2_p63a_H129_ChIP_pooled_peak_593	138	.	8.70909	17.645	13.8415	66
chr10	15214569	15214743	HaCaT_C2_p63a_H129_ChIP_pooled_peak_594	238	.	13.1759	27.913	23.883	89
chr10	18916663	18916859	HaCaT_C2_p63a_H129_ChIP_pooled_peak_595	374	.	18.2864	41.7671	37.4881	90
chr10	20108366	20108577	HaCaT_C2_p63a_H129_ChIP_pooled_peak_596	328	.	16.719	37.0548	32.8588	114
chr10	20122143	20122445	HaCaT_C2_p63a_H129_ChIP_pooled_peak_597	1145	.	35.5014	119.952	114.559	167
chr10	20208229	20208386	HaCaT_C2_p63a_H129_ChIP_pooled_peak_598	109	.	8.33475	14.6897	10.9648	84
chr10	21604371	21604582	HaCaT_C2_p63a_H129_ChIP_pooled_peak_599	391	.	12.8867	43.4321	39.1269	90
chr10	21625529	21625718	HaCaT_C2_p63a_H129_ChIP_pooled_peak_600	412	.	10.3632	45.6211	41.284	108
chr10	21644506	21644666	HaCaT_C2_p63a_H129_ChIP_pooled_peak_601	98	.	6.87848	13.5636	9.87487	75
chr10	21657981	21658158	HaCaT_C2_p63a_H129_ChIP_pooled_peak_602	236	.	10.565	27.6413	23.6161	103
chr10	21716763	21716996	HaCaT_C2_p63a_H129_ChIP_pooled_peak_603	621	.	22.5645	66.7948	62.1426	116
chr10	22016522	22016698	HaCaT_C2_p63a_H129_ChIP_pooled_peak_604	147	.	8.07914	18.536	14.7058	84
chr10	22016862	22017060	HaCaT_C2_p63a_H129_ChIP_pooled_peak_605	106	.	8.35951	14.3186	10.6073	114
chr10	22018026	22018155	HaCaT_C2_p63a_H129_ChIP_pooled_peak_606	94	.	7.83704	13.0739	9.40238	53
chr10	22038470	22038649	HaCaT_C2_p63a_H129_ChIP_pooled_peak_607	157	.	8.38988	19.6228	15.7651	91
chr10	23662226	23662374	HaCaT_C2_p63a_H129_ChIP_pooled_peak_608	136	.	7.76841	17.4656	13.666	56
chr10	23673251	23673452	HaCaT_C2_p63a_H129_ChIP_pooled_peak_609	524	.	21.3381	56.9821	52.4725	98
chr10	23709038	23709237	HaCaT_C2_p63a_H129_ChIP_pooled_peak_610	481	.	20.1756	52.5481	48.1041	106
chr10	24544927	24545288	HaCaT_C2_p63a_H129_ChIP_pooled_peak_611	1400	.	41.4747	145.867	140.099	191
chr10	24635962	24636134	HaCaT_C2_p63a_H129_ChIP_pooled_peak_612	190	.	9.32209	22.975	19.0417	64
chr10	24671949	24672441	HaCaT_C2_p63a_H129_ChIP_pooled_peak_613	969	.	26.0007	102.081	96.942	379
chr10	24753491	24753654	HaCaT_C2_p63a_H129_ChIP_pooled_peak_614	95	.	5.15054	13.2225	9.54709	78
chr10	24772625	24772754	HaCaT_C2_p63a_H129_ChIP_pooled_peak_615	96	.	6.52546	13.3599	9.67602	51
chr10	25045305	25045524	HaCaT_C2_p63a_H129_ChIP_pooled_peak_616	453	.	15.2303	49.7825	45.3801	117
chr10	25109568	25109775	HaCaT_C2_p63a_H129_ChIP_pooled_peak_617	363	.	15.091	40.6278	36.37	109
chr10	25357223	25357463	HaCaT_C2_p63a_H129_ChIP_pooled_peak_618	878	.	20.5245	92.8511	87.8405	125
chr10	26540975	26541104	HaCaT_C2_p63a_H129_ChIP_pooled_peak_619	74	.	5.30631	11.041	7.44045	76
chr10	27763770	27763982	HaCaT_C2_p63a_H129_ChIP_pooled_peak_620	225	.	13.0617	26.5485	22.5429	108
chr10	27789943	27790117	HaCaT_C2_p63a_H129_ChIP_pooled_peak_621	140	.	9.72459	17.8684	14.0601	89
chr10	29768118	29768300	HaCaT_C2_p63a_H129_ChIP_pooled_peak_622	229	.	9.34921	26.9636	22.9476	80
chr10	29865505	29865701	HaCaT_C2_p63a_H129_ChIP_pooled_peak_623	187	.	11.4369	22.7233	18.7979	91
chr10	29924201	29924402	HaCaT_C2_p63a_H129_ChIP_pooled_peak_624	144	.	9.08649	18.2821	14.4599	122
chr10	30128820	30129104	HaCaT_C2_p63a_H129_ChIP_pooled_peak_625	561	.	18.3334	60.6754	56.1084	113
chr10	30215680	30215825	HaCaT_C2_p63a_H129_ChIP_pooled_peak_626	126	.	7.45767	16.412	12.6427	67
chr10	30239539	30239723	HaCaT_C2_p63a_H129_ChIP_pooled_peak_627	164	.	9.36621	20.3243	16.4572	87
chr10	30240704	30240915	HaCaT_C2_p63a_H129_ChIP_pooled_peak_628	162	.	6.62212	20.1491	16.2837	114
chr10	30509064	30509258	HaCaT_C2_p63a_H129_ChIP_pooled_peak_629	256	.	13.1139	29.6706	25.6032	102
chr10	30844140	30844270	HaCaT_C2_p63a_H129_ChIP_pooled_peak_630	50	.	4.54827	8.54124	5.0414	71
chr10	32359667	32359832	HaCaT_C2_p63a_H129_ChIP_pooled_peak_631	96	.	7.77178	13.356	9.67533	61
chr10	33299192	33299383	HaCaT_C2_p63a_H129_ChIP_pooled_peak_632	76	.	6.69657	11.2191	7.611	67
chr10	33415277	33415483	HaCaT_C2_p63a_H129_ChIP_pooled_peak_633	179	.	9.91807	21.8253	17.9203	109
chr10	34186205	34186468	HaCaT_C2_p63a_H129_ChIP_pooled_peak_634	871	.	29.0466	92.1874	87.1863	124
chr10	34216332	34216627	HaCaT_C2_p63a_H129_ChIP_pooled_peak_635	168	.	8.70061	20.7252	16.8444	127
chr10	34871328	34871492	HaCaT_C2_p63a_H129_ChIP_pooled_peak_636	197	.	12.0168	23.691	19.7446	69
chr10	35008423	35008552	HaCaT_C2_p63a_H129_ChIP_pooled_peak_637	52	.	5.80196	8.76312	5.25287	30
chr10	35008776	35008989	HaCaT_C2_p63a_H129_ChIP_pooled_peak_638	558	.	22.8484	60.3976	55.8368	113
chr10	35195001	35195176	HaCaT_C2_p63a_H129_ChIP_pooled_peak_639	118	.	8.0685	15.5987	11.8441	81
chr10	35277675	35277950	HaCaT_C2_p63a_H129_ChIP_pooled_peak_640	230	.	13.0525	27.1113	23.0939	106
chr10	35737582	35737785	HaCaT_C2_p63a_H129_ChIP_pooled_peak_641	156	.	7.58186	19.5397	15.6905	122
chr10	36176704	36176939	HaCaT_C2_p63a_H129_ChIP_pooled_peak_642	591	.	21.362	63.7885	59.177	119
chr10	36217030	36217209	HaCaT_C2_p63a_H129_ChIP_pooled_peak_643	213	.	11.2959	25.3464	21.3628	96
chr10	38297026	38297241	HaCaT_C2_p63a_H129_ChIP_pooled_peak_644	417	.	17.3473	46.1027	41.7568	118
chr10	43136328	43136624	HaCaT_C2_p63a_H129_ChIP_pooled_peak_645	1543	.	48.4945	160.406	154.376	168
chr10	43346580	43346732	HaCaT_C2_p63a_H129_ChIP_pooled_peak_646	130	.	9.40445	16.885	13.0974	51
chr10	43947643	43947871	HaCaT_C2_p63a_H129_ChIP_pooled_peak_647	380	.	9.8774	42.3633	38.077	114
chr10	45211974	45212183	HaCaT_C2_p63a_H129_ChIP_pooled_peak_648	225	.	13.0617	26.5485	22.5429	121
chr10	45933947	45934109	HaCaT_C2_p63a_H129_ChIP_pooled_peak_649	116	.	7.91735	15.3446	11.6076	64
chr10	48332779	48333034	HaCaT_C2_p63a_H129_ChIP_pooled_peak_650	362	.	8.10114	40.4731	36.2172	117
chr10	48342795	48343082	HaCaT_C2_p63a_H129_ChIP_pooled_peak_651	1006	.	35.7787	105.855	100.664	133
chr10	49459708	49459900	HaCaT_C2_p63a_H129_ChIP_pooled_peak_652	225	.	6.02194	26.5034	22.5024	99
chr10	49622796	49623012	HaCaT_C2_p63a_H129_ChIP_pooled_peak_653	417	.	17.3473	46.1027	41.7568	101
chr10	49625446	49625723	HaCaT_C2_p63a_H129_ChIP_pooled_peak_654	972	.	31.4671	102.436	97.2919	144
chr10	49679511	49679677	HaCaT_C2_p63a_H129_ChIP_pooled_peak_655	112	.	6.47428	14.9684	11.2384	86
chr10	51553005	51553173	HaCaT_C2_p63a_H129_ChIP_pooled_peak_656	152	.	9.27877	19.1194	15.2785	107
chr10	52077760	52077924	HaCaT_C2_p63a_H129_ChIP_pooled_peak_657	226	.	11.6993	26.6397	22.6304	84
chr10	52081964	52082109	HaCaT_C2_p63a_H129_ChIP_pooled_peak_658	106	.	8.35951	14.3186	10.6073	58
chr10	52085281	52085508	HaCaT_C2_p63a_H129_ChIP_pooled_peak_659	557	.	21.8384	60.3542	55.7938	128
chr10	54203250	54203587	HaCaT_C2_p63a_H129_ChIP_pooled_peak_660	1207	.	42.8425	126.272	120.788	152
chr10	54501753	54501919	HaCaT_C2_p63a_H129_ChIP_pooled_peak_661	192	.	10.6964	23.159	19.2236	82
chr10	54624323	54624496	HaCaT_C2_p63a_H129_ChIP_pooled_peak_662	208	.	8.84385	24.7789	20.8113	101
chr10	55379536	55379763	HaCaT_C2_p63a_H129_ChIP_pooled_peak_663	305	.	14.1199	34.6917	30.5361	115
chr10	59383914	59384136	HaCaT_C2_p63a_H129_ChIP_pooled_peak_664	305	.	14.1199	34.6917	30.5361	107
chr10	59457664	59457793	HaCaT_C2_p63a_H129_ChIP_pooled_peak_665	38	.	3.67895	7.27061	3.83764	12
chr10	59578485	59578649	HaCaT_C2_p63a_H129_ChIP_pooled_peak_666	259	.	11.1865	30.0513	25.9764	79
chr10	59847768	59847924	HaCaT_C2_p63a_H129_ChIP_pooled_peak_667	156	.	10.4494	19.545	15.6905	88
chr10	60145102	60145258	HaCaT_C2_p63a_H129_ChIP_pooled_peak_668	82	.	5.55899	11.9153	8.27979	97
chr10	60198902	60199053	HaCaT_C2_p63a_H129_ChIP_pooled_peak_669	87	.	6.21472	12.3814	8.73213	47
chr10	60616332	60616547	HaCaT_C2_p63a_H129_ChIP_pooled_peak_670	215	.	11.0625	25.5392	21.5531	87
chr10	60933259	60933493	HaCaT_C2_p63a_H129_ChIP_pooled_peak_671	587	.	25.0785	63.3575	58.7525	128
chr10	61725288	61725436	HaCaT_C2_p63a_H129_ChIP_pooled_peak_672	106	.	6.8362	14.3584	10.6436	58
chr10	61883059	61883274	HaCaT_C2_p63a_H129_ChIP_pooled_peak_673	238	.	12.4179	27.8646	23.8354	119
chr10	62247963	62248177	HaCaT_C2_p63a_H129_ChIP_pooled_peak_674	417	.	17.3473	46.1027	41.7568	89
chr10	62520503	62520797	HaCaT_C2_p63a_H129_ChIP_pooled_peak_675	1163	.	40.2029	121.738	116.32	157
chr10	62678693	62678869	HaCaT_C2_p63a_H129_ChIP_pooled_peak_676	126	.	8.56408	16.4258	12.656	87
chr10	62950369	62950542	HaCaT_C2_p63a_H129_ChIP_pooled_peak_677	152	.	9.27877	19.1194	15.2785	83
chr10	63514499	63514690	HaCaT_C2_p63a_H129_ChIP_pooled_peak_678	118	.	8.88198	15.5894	11.8403	69
chr10	63662713	63662855	HaCaT_C2_p63a_H129_ChIP_pooled_peak_679	75	.	6.4548	11.2051	7.59765	40
chr10	63779298	63779431	HaCaT_C2_p63a_H129_ChIP_pooled_peak_680	66	.	6.05137	10.1683	6.6024	82
chr10	63787922	63788135	HaCaT_C2_p63a_H129_ChIP_pooled_peak_681	358	.	13.6724	40.1423	35.8948	122
chr10	64096259	64096451	HaCaT_C2_p63a_H129_ChIP_pooled_peak_682	477	.	16.469	52.2384	47.7996	76
chr10	64141533	64141664	HaCaT_C2_p63a_H129_ChIP_pooled_peak_683	30	.	3.61938	6.40491	3.01008	81
chr10	64397497	64397638	HaCaT_C2_p63a_H129_ChIP_pooled_peak_684	100	.	6.26589	13.7091	10.0186	72
chr10	65190083	65190289	HaCaT_C2_p63a_H129_ChIP_pooled_peak_685	275	.	14.6993	31.7009	27.5978	113
chr10	67179112	67179302	HaCaT_C2_p63a_H129_ChIP_pooled_peak_686	239	.	13.5842	28.0032	23.9656	104
chr10	67382503	67382694	HaCaT_C2_p63a_H129_ChIP_pooled_peak_687	263	.	14.331	30.4589	26.3783	112
chr10	69240242	69240482	HaCaT_C2_p63a_H129_ChIP_pooled_peak_688	136	.	7.76841	17.4656	13.666	128
chr10	71097564	71097782	HaCaT_C2_p63a_H129_ChIP_pooled_peak_689	221	.	9.77038	26.1045	22.1094	109
chr10	71145281	71145427	HaCaT_C2_p63a_H129_ChIP_pooled_peak_690	66	.	5.05363	10.1865	6.61833	42
chr10	71906574	71906888	HaCaT_C2_p63a_H129_ChIP_pooled_peak_691	1163	.	35.9048	121.731	116.313	140
chr10	73006654	73006897	HaCaT_C2_p63a_H129_ChIP_pooled_peak_692	634	.	18.7398	68.1383	63.4665	92
chr10	73093037	73093228	HaCaT_C2_p63a_H129_ChIP_pooled_peak_693	297	.	10.3726	33.9361	29.7939	107
chr10	73272640	73272829	HaCaT_C2_p63a_H129_ChIP_pooled_peak_694	279	.	10.3648	32.0876	27.9774	98
chr10	73627962	73628184	HaCaT_C2_p63a_H129_ChIP_pooled_peak_695	670	.	22.4021	71.8042	67.0822	125
chr10	73922994	73923123	HaCaT_C2_p63a_H129_ChIP_pooled_peak_696	106	.	8.35951	14.3186	10.6073	81
chr10	73939849	73939988	HaCaT_C2_p63a_H129_ChIP_pooled_peak_697	107	.	8.21944	14.501	10.7809	82
chr10	74058029	74058237	HaCaT_C2_p63a_H129_ChIP_pooled_peak_698	414	.	15.8726	45.7445	41.4062	107
chr10	74074866	74075038	HaCaT_C2_p63a_H129_ChIP_pooled_peak_699	91	.	5.81167	12.8087	9.14885	68
chr10	74091725	74091961	HaCaT_C2_p63a_H129_ChIP_pooled_peak_700	676	.	16.6066	72.3471	67.6168	110
chr10	74427202	74427353	HaCaT_C2_p63a_H129_ChIP_pooled_peak_701	90	.	7.60307	12.691	9.03495	91
chr10	74649108	74649422	HaCaT_C2_p63a_H129_ChIP_pooled_peak_702	1145	.	34.3318	119.976	114.583	115
chr10	74740211	74740373	HaCaT_C2_p63a_H129_ChIP_pooled_peak_703	157	.	8.658	19.5984	15.7434	74
chr10	75647578	75647755	HaCaT_C2_p63a_H129_ChIP_pooled_peak_704	268	.	9.32231	30.8996	26.812	93
chr10	75648767	75648981	HaCaT_C2_p63a_H129_ChIP_pooled_peak_705	676	.	15.9808	72.3556	67.6251	98
chr10	75949952	75950081	HaCaT_C2_p63a_H129_ChIP_pooled_peak_706	84	.	6.72975	12.0547	8.41734	72
chr10	76901880	76902142	HaCaT_C2_p63a_H129_ChIP_pooled_peak_707	855	.	28.6432	90.4998	85.5237	110
chr10	77013201	77013353	HaCaT_C2_p63a_H129_ChIP_pooled_peak_708	154	.	9.089	19.316	15.4724	56
chr10	77189901	77190046	HaCaT_C2_p63a_H129_ChIP_pooled_peak_709	150	.	7.51017	18.9049	15.0695	62
chr10	78112253	78112411	HaCaT_C2_p63a_H129_ChIP_pooled_peak_710	28	.	4.03957	6.18576	2.82147	4
chr10	78343464	78343601	HaCaT_C2_p63a_H129_ChIP_pooled_peak_711	156	.	10.4494	19.545	15.6905	69
chr10	79482876	79483053	HaCaT_C2_p63a_H129_ChIP_pooled_peak_712	266	.	14.1519	30.782	26.6963	98
chr10	79658321	79658625	HaCaT_C2_p63a_H129_ChIP_pooled_peak_713	1436	.	26.4634	149.452	143.63	172
chr10	80679870	80680121	HaCaT_C2_p63a_H129_ChIP_pooled_peak_714	252	.	12.5062	29.2698	25.2103	123
chr10	80778464	80778625	HaCaT_C2_p63a_H129_ChIP_pooled_peak_715	172	.	8.39093	21.1798	17.288	87
chr10	81064463	81064673	HaCaT_C2_p63a_H129_ChIP_pooled_peak_716	203	.	6.96276	24.274	20.3139	113
chr10	85743444	85743711	HaCaT_C2_p63a_H129_ChIP_pooled_peak_717	1150	.	32.3288	120.49	115.089	140
chr10	87307964	87308172	HaCaT_C2_p63a_H129_ChIP_pooled_peak_718	318	.	14.5233	36.0786	31.8999	103
chr10	88718736	88718897	HaCaT_C2_p63a_H129_ChIP_pooled_peak_719	245	.	9.05257	28.5648	24.52	79
chr10	88728204	88728409	HaCaT_C2_p63a_H129_ChIP_pooled_peak_720	421	.	15.0723	46.4754	42.1255	107
chr10	89402845	89402982	HaCaT_C2_p63a_H129_ChIP_pooled_peak_721	103	.	8.18913	14.0385	10.3396	51
chr10	89602871	89603165	HaCaT_C2_p63a_H129_ChIP_pooled_peak_722	1382	.	46.8587	144.001	138.257	158
chr10	89802548	89802751	HaCaT_C2_p63a_H129_ChIP_pooled_peak_723	174	.	8.23144	21.3795	17.4847	100
chr10	89848302	89848447	HaCaT_C2_p63a_H129_ChIP_pooled_peak_724	142	.	9.25694	18.064	14.2504	80
chr10	89891461	89891713	HaCaT_C2_p63a_H129_ChIP_pooled_peak_725	603	.	19.2656	64.9941	60.3669	141
chr10	90020627	90020768	HaCaT_C2_p63a_H129_ChIP_pooled_peak_726	106	.	8.35951	14.3186	10.6073	60
chr10	90238228	90238430	HaCaT_C2_p63a_H129_ChIP_pooled_peak_727	298	.	15.6741	33.9794	29.8334	99
chr10	90611545	90611817	HaCaT_C2_p63a_H129_ChIP_pooled_peak_728	660	.	23.8021	70.7492	66.0401	116
chr10	90750969	90751179	HaCaT_C2_p63a_H129_ChIP_pooled_peak_729	341	.	14.2235	38.3505	34.1345	103
chr10	90877931	90878149	HaCaT_C2_p63a_H129_ChIP_pooled_peak_730	156	.	10.4494	19.545	15.6905	108
chr10	91001564	91001791	HaCaT_C2_p63a_H129_ChIP_pooled_peak_731	168	.	8.70061	20.7252	16.8444	121
chr10	91292378	91292572	HaCaT_C2_p63a_H129_ChIP_pooled_peak_732	174	.	10.9396	21.3655	17.4709	83
chr10	91404912	91405190	HaCaT_C2_p63a_H129_ChIP_pooled_peak_733	1139	.	30.1414	119.375	113.993	127
chr10	91767045	91767199	HaCaT_C2_p63a_H129_ChIP_pooled_peak_734	96	.	7.26165	13.3553	9.67465	90
chr10	91811352	91811589	HaCaT_C2_p63a_H129_ChIP_pooled_peak_735	320	.	12.7402	36.2785	32.0936	123
chr10	92180535	92180766	HaCaT_C2_p63a_H129_ChIP_pooled_peak_736	438	.	20.3763	48.2198	43.8395	110
chr10	92577055	92577219	HaCaT_C2_p63a_H129_ChIP_pooled_peak_737	62	.	6.28545	9.8511	6.29728	81
chr10	92594177	92594360	HaCaT_C2_p63a_H129_ChIP_pooled_peak_738	140	.	8.25417	17.855	14.0487	66
chr10	92672101	92672247	HaCaT_C2_p63a_H129_ChIP_pooled_peak_739	140	.	9.40957	17.8242	14.0183	67
chr10	93111104	93111253	HaCaT_C2_p63a_H129_ChIP_pooled_peak_740	118	.	8.0685	15.5987	11.8441	65
chr10	93412175	93412456	HaCaT_C2_p63a_H129_ChIP_pooled_peak_741	431	.	9.97816	47.4985	43.1326	153
chr10	93960430	93960676	HaCaT_C2_p63a_H129_ChIP_pooled_peak_742	429	.	17.1659	47.3205	42.9563	121
chr10	94089868	94090066	HaCaT_C2_p63a_H129_ChIP_pooled_peak_743	168	.	7.23876	20.7208	16.8427	126
chr10	94897992	94898180	HaCaT_C2_p63a_H129_ChIP_pooled_peak_744	575	.	21.3769	62.1005	57.5142	89
chr10	95225935	95226186	HaCaT_C2_p63a_H129_ChIP_pooled_peak_745	598	.	15.3291	64.4853	59.8633	108
chr10	97007638	97007886	HaCaT_C2_p63a_H129_ChIP_pooled_peak_746	637	.	17.6877	68.3791	63.7045	125
chr10	97124748	97124892	HaCaT_C2_p63a_H129_ChIP_pooled_peak_747	90	.	6.86636	12.6936	9.03702	76
chr10	97189447	97189652	HaCaT_C2_p63a_H129_ChIP_pooled_peak_748	166	.	7.83313	20.5586	16.6841	99
chr10	98040695	98040839	HaCaT_C2_p63a_H129_ChIP_pooled_peak_749	111	.	8.45334	14.8841	11.1547	72
chr10	98261984	98262133	HaCaT_C2_p63a_H129_ChIP_pooled_peak_750	65	.	4.6839	10.0883	6.52867	61
chr10	98265136	98265512	HaCaT_C2_p63a_H129_ChIP_pooled_peak_751	1699	.	45.5444	176.271	169.943	236
chr10	98421495	98421626	HaCaT_C2_p63a_H129_ChIP_pooled_peak_752	118	.	8.88198	15.5894	11.8403	29
chr10	98602943	98603117	HaCaT_C2_p63a_H129_ChIP_pooled_peak_753	179	.	9.91807	21.8253	17.9203	87
chr10	98616273	98616487	HaCaT_C2_p63a_H129_ChIP_pooled_peak_754	213	.	9.94356	25.2816	21.3009	104
chr10	98670934	98671083	HaCaT_C2_p63a_H129_ChIP_pooled_peak_755	60	.	5.28252	9.57584	6.02703	69
chr10	99172729	99172947	HaCaT_C2_p63a_H129_ChIP_pooled_peak_756	339	.	9.2297	38.1187	33.906	97
chr10	99226768	99226939	HaCaT_C2_p63a_H129_ChIP_pooled_peak_757	57	.	5.52108	9.29217	5.76668	53
chr10	99309832	99310041	HaCaT_C2_p63a_H129_ChIP_pooled_peak_758	350	.	12.5318	39.2505	35.016	96
chr10	99331576	99331734	HaCaT_C2_p63a_H129_ChIP_pooled_peak_759	124	.	6.45409	16.2222	12.4583	96
chr10	99411348	99411839	HaCaT_C2_p63a_H129_ChIP_pooled_peak_760	605	.	22.1686	65.2223	60.59	342
chr10	99449992	99450224	HaCaT_C2_p63a_H129_ChIP_pooled_peak_761	600	.	21.355	64.6375	60.0147	107
chr10	99461463	99461710	HaCaT_C2_p63a_H129_ChIP_pooled_peak_762	557	.	13.4282	60.3174	55.7576	139
chr10	100025225	100025378	HaCaT_C2_p63a_H129_ChIP_pooled_peak_763	118	.	7.2886	15.6358	11.881	89
chr10	100768948	100769093	HaCaT_C2_p63a_H129_ChIP_pooled_peak_764	126	.	7.45767	16.412	12.6427	103
chr10	101191827	101191976	HaCaT_C2_p63a_H129_ChIP_pooled_peak_765	107	.	7.66507	14.4659	10.7461	88
chr10	101381335	101381541	HaCaT_C2_p63a_H129_ChIP_pooled_peak_766	527	.	22.4479	57.2271	52.7145	104
chr10	101416466	101416684	HaCaT_C2_p63a_H129_ChIP_pooled_peak_767	247	.	10.8758	28.8402	24.7911	106
chr10	101803177	101803413	HaCaT_C2_p63a_H129_ChIP_pooled_peak_768	575	.	18.6442	62.1078	57.5191	117
chr10	101917049	101917178	HaCaT_C2_p63a_H129_ChIP_pooled_peak_769	66	.	6.05137	10.1683	6.6024	79
chr10	102416252	102416410	HaCaT_C2_p63a_H129_ChIP_pooled_peak_770	210	.	11.4678	25.0464	21.075	91
chr10	102645862	102646067	HaCaT_C2_p63a_H129_ChIP_pooled_peak_771	271	.	11.4972	31.2742	27.1758	113
chr10	103318062	103318264	HaCaT_C2_p63a_H129_ChIP_pooled_peak_772	231	.	10.6507	27.2002	23.1822	84
chr10	103650067	103650243	HaCaT_C2_p63a_H129_ChIP_pooled_peak_773	188	.	10.4891	22.806	18.8772	79
chr10	104402462	104402646	HaCaT_C2_p63a_H129_ChIP_pooled_peak_774	307	.	13.4767	34.9256	30.7682	85
chr10	104529666	104529843	HaCaT_C2_p63a_H129_ChIP_pooled_peak_775	85	.	6.83295	12.226	8.58669	80
chr10	104874714	104874980	HaCaT_C2_p63a_H129_ChIP_pooled_peak_776	1074	.	39.1852	112.716	107.43	139
chr10	105287695	105287863	HaCaT_C2_p63a_H129_ChIP_pooled_peak_777	90	.	6.86636	12.6936	9.03702	100
chr10	105435904	105436108	HaCaT_C2_p63a_H129_ChIP_pooled_peak_778	410	.	14.9153	45.4295	41.0938	91
chr10	105477455	105477588	HaCaT_C2_p63a_H129_ChIP_pooled_peak_779	71	.	3.8123	10.7182	7.12742	75
chr10	105517546	105517694	HaCaT_C2_p63a_H129_ChIP_pooled_peak_780	142	.	5.96818	18.0179	14.2055	55
chr10	105631972	105632263	HaCaT_C2_p63a_H129_ChIP_pooled_peak_781	362	.	10.3011	40.5101	36.2532	126
chr10	105660113	105660339	HaCaT_C2_p63a_H129_ChIP_pooled_peak_782	345	.	10.8581	38.8043	34.5784	121
chr10	105701673	105701915	HaCaT_C2_p63a_H129_ChIP_pooled_peak_783	646	.	26.6147	69.381	64.6897	120
chr10	105718830	105718970	HaCaT_C2_p63a_H129_ChIP_pooled_peak_784	121	.	8.82503	15.9295	12.1694	74
chr10	105842961	105843117	HaCaT_C2_p63a_H129_ChIP_pooled_peak_785	186	.	10.7051	22.608	18.6863	65
chr10	105845626	105845764	HaCaT_C2_p63a_H129_ChIP_pooled_peak_786	109	.	8.07025	14.6908	10.9658	89
chr10	106211526	106211731	HaCaT_C2_p63a_H129_ChIP_pooled_peak_787	263	.	14.331	30.4589	26.3783	97
chr10	106568983	106569330	HaCaT_C2_p63a_H129_ChIP_pooled_peak_788	949	.	31.2665	100.067	94.9544	206
chr10	106909314	106909462	HaCaT_C2_p63a_H129_ChIP_pooled_peak_789	118	.	8.88198	15.5894	11.8403	57
chr10	107003207	107003369	HaCaT_C2_p63a_H129_ChIP_pooled_peak_790	38	.	5.22469	7.30991	3.86428	85
chr10	111876018	111876189	HaCaT_C2_p63a_H129_ChIP_pooled_peak_791	96	.	7.26165	13.3553	9.67465	84
chr10	112158443	112158706	HaCaT_C2_p63a_H129_ChIP_pooled_peak_792	59	.	4.04811	9.49372	5.95831	28
chr10	112216238	112216396	HaCaT_C2_p63a_H129_ChIP_pooled_peak_793	155	.	7.06542	19.3787	15.5344	73
chr10	112368723	112368858	HaCaT_C2_p63a_H129_ChIP_pooled_peak_794	96	.	7.26165	13.3553	9.67465	49
chr10	112392614	112392817	HaCaT_C2_p63a_H129_ChIP_pooled_peak_795	296	.	10.8653	33.7853	29.6447	101
chr10	114484336	114484514	HaCaT_C2_p63a_H129_ChIP_pooled_peak_796	197	.	8.59117	23.7047	19.7565	107
chr10	114827418	114827575	HaCaT_C2_p63a_H129_ChIP_pooled_peak_797	181	.	10.7145	22.0674	18.1567	85
chr10	114859140	114859352	HaCaT_C2_p63a_H129_ChIP_pooled_peak_798	283	.	11.808	32.5087	28.3887	102
chr10	115100982	115101206	HaCaT_C2_p63a_H129_ChIP_pooled_peak_799	477	.	20.8867	52.1646	47.7283	102
chr10	115311878	115312029	HaCaT_C2_p63a_H129_ChIP_pooled_peak_800	118	.	8.0685	15.5987	11.8441	50
chr10	115784632	115784800	HaCaT_C2_p63a_H129_ChIP_pooled_peak_801	125	.	7.1841	16.3634	12.5975	85
chr10	115821033	115821247	HaCaT_C2_p63a_H129_ChIP_pooled_peak_802	284	.	14.4551	32.5784	28.4571	123
chr10	115828206	115828362	HaCaT_C2_p63a_H129_ChIP_pooled_peak_803	222	.	11.4802	26.2628	22.2659	83
chr10	116005173	116005456	HaCaT_C2_p63a_H129_ChIP_pooled_peak_804	1363	.	28.7535	142.057	136.342	159
chr10	116096729	116096861	HaCaT_C2_p63a_H129_ChIP_pooled_peak_805	80	.	5.10971	11.701	8.07978	72
chr10	117846808	117847009	HaCaT_C2_p63a_H129_ChIP_pooled_peak_806	217	.	11.5192	25.7281	21.739	114
chr10	118648174	118648336	HaCaT_C2_p63a_H129_ChIP_pooled_peak_807	70	.	6.52811	10.5822	7.00215	72
chr10	118976449	118976635	HaCaT_C2_p63a_H129_ChIP_pooled_peak_808	171	.	9.78584	21.0479	17.1577	90
chr10	119176317	119176446	HaCaT_C2_p63a_H129_ChIP_pooled_peak_809	39	.	4.93682	7.38487	3.93771	82
chr10	119813988	119814117	HaCaT_C2_p63a_H129_ChIP_pooled_peak_810	70	.	6.7921	10.6698	7.07957	91
chr10	120050130	120050316	HaCaT_C2_p63a_H129_ChIP_pooled_peak_811	176	.	10.0856	21.5599	17.6604	101
chr10	120631122	120631284	HaCaT_C2_p63a_H129_ChIP_pooled_peak_812	167	.	9.53661	20.6192	16.7439	80
chr10	121440085	121440494	HaCaT_C2_p63a_H129_ChIP_pooled_peak_813	428	.	13.6448	47.1934	42.8309	300
chr10	121442049	121442184	HaCaT_C2_p63a_H129_ChIP_pooled_peak_814	149	.	6.81295	18.8034	14.97	61
chr10	122263906	122264117	HaCaT_C2_p63a_H129_ChIP_pooled_peak_815	385	.	16.7854	42.8642	38.5709	116
chr10	122268562	122268718	HaCaT_C2_p63a_H129_ChIP_pooled_peak_816	133	.	8.39221	17.1053	13.3132	78
chr10	122919353	122919609	HaCaT_C2_p63a_H129_ChIP_pooled_peak_817	583	.	16.677	62.9192	58.3204	127
chr10	123072708	123072846	HaCaT_C2_p63a_H129_ChIP_pooled_peak_818	87	.	6.21472	12.3814	8.73213	34
chr10	123337191	123337356	HaCaT_C2_p63a_H129_ChIP_pooled_peak_819	163	.	8.71422	20.2237	16.3575	78
chr10	123356682	123356888	HaCaT_C2_p63a_H129_ChIP_pooled_peak_820	346	.	16.1405	38.8484	34.6193	85
chr10	123370600	123370754	HaCaT_C2_p63a_H129_ChIP_pooled_peak_821	129	.	8.74262	16.722	12.9453	54
chr10	123754565	123754764	HaCaT_C2_p63a_H129_ChIP_pooled_peak_822	176	.	9.7758	21.5786	17.679	93
chr10	123844876	123845108	HaCaT_C2_p63a_H129_ChIP_pooled_peak_823	556	.	16.1716	60.228	55.6697	104
chr10	123849265	123849435	HaCaT_C2_p63a_H129_ChIP_pooled_peak_824	96	.	6.52546	13.3599	9.67602	77
chr10	124053520	124053669	HaCaT_C2_p63a_H129_ChIP_pooled_peak_825	166	.	7.83459	20.5616	16.687	73
chr10	124717023	124717259	HaCaT_C2_p63a_H129_ChIP_pooled_peak_826	454	.	20.8988	49.8612	45.4558	125
chr10	125330924	125331082	HaCaT_C2_p63a_H129_ChIP_pooled_peak_827	242	.	11.9559	28.3171	24.2757	88
chr10	125781047	125781227	HaCaT_C2_p63a_H129_ChIP_pooled_peak_828	116	.	7.64896	15.3505	11.6134	90
chr10	126125053	126125224	HaCaT_C2_p63a_H129_ChIP_pooled_peak_829	179	.	9.01135	21.8428	17.9352	79
chr10	126213485	126213666	HaCaT_C2_p63a_H129_ChIP_pooled_peak_830	355	.	12.1287	39.7466	35.5055	98
chr10	126307830	126308029	HaCaT_C2_p63a_H129_ChIP_pooled_peak_831	598	.	21.7578	64.4942	59.8722	94
chr10	126776210	126776414	HaCaT_C2_p63a_H129_ChIP_pooled_peak_832	540	.	15.4307	58.5784	54.0446	106
chr10	126985266	126985454	HaCaT_C2_p63a_H129_ChIP_pooled_peak_833	214	.	10.323	25.4048	21.4204	81
chr10	127656235	127656399	HaCaT_C2_p63a_H129_ChIP_pooled_peak_834	143	.	9.92692	18.2039	14.3835	74
chr10	129536875	129537030	HaCaT_C2_p63a_H129_ChIP_pooled_peak_835	120	.	8.48232	15.8212	12.0633	56
chr10	129737994	129738380	HaCaT_C2_p63a_H129_ChIP_pooled_peak_836	729	.	19.6818	77.8014	72.9956	263
chr10	129862124	129862311	HaCaT_C2_p63a_H129_ChIP_pooled_peak_837	72	.	4.89681	10.8856	7.29067	103
chr10	130427637	130427842	HaCaT_C2_p63a_H129_ChIP_pooled_peak_838	289	.	12.8012	33.04	28.9128	98
chr10	132892950	132893268	HaCaT_C2_p63a_H129_ChIP_pooled_peak_839	229	.	9.34921	26.9636	22.9476	87
chr10	134261418	134261593	HaCaT_C2_p63a_H129_ChIP_pooled_peak_840	164	.	9.64652	20.2703	16.4035	91
chr10	135088426	135088572	HaCaT_C2_p63a_H129_ChIP_pooled_peak_841	152	.	7.83154	19.0592	15.2219	83
chr11	350826	350985	HaCaT_C2_p63a_H129_ChIP_pooled_peak_842	136	.	6.07027	17.4531	13.6562	57
chr11	393279	393464	HaCaT_C2_p63a_H129_ChIP_pooled_peak_843	346	.	13.0003	38.8309	34.6044	91
chr11	440020	440186	HaCaT_C2_p63a_H129_ChIP_pooled_peak_844	115	.	6.63825	15.2968	11.5605	59
chr11	447019	447196	HaCaT_C2_p63a_H129_ChIP_pooled_peak_845	247	.	8.27765	28.8445	24.7946	72
chr11	515248	515461	HaCaT_C2_p63a_H129_ChIP_pooled_peak_846	687	.	20.1155	73.5295	68.7857	107
chr11	534618	534902	HaCaT_C2_p63a_H129_ChIP_pooled_peak_847	1041	.	33.0808	109.379	104.137	128
chr11	804292	804588	HaCaT_C2_p63a_H129_ChIP_pooled_peak_848	1698	.	44.243	176.22	169.895	148
chr11	1051049	1051304	HaCaT_C2_p63a_H129_ChIP_pooled_peak_849	587	.	19.3055	63.3891	58.7837	120
chr11	1081951	1082100	HaCaT_C2_p63a_H129_ChIP_pooled_peak_850	158	.	10.2479	19.7049	15.8461	78
chr11	1108832	1109045	HaCaT_C2_p63a_H129_ChIP_pooled_peak_851	355	.	12.4799	39.8208	35.5786	114
chr11	1598169	1598349	HaCaT_C2_p63a_H129_ChIP_pooled_peak_852	259	.	11.1865	30.0513	25.9764	82
chr11	1851902	1852272	HaCaT_C2_p63a_H129_ChIP_pooled_peak_853	2083	.	40.4719	215.358	208.395	140
chr11	1894888	1895060	HaCaT_C2_p63a_H129_ChIP_pooled_peak_854	217	.	11.5192	25.7281	21.739	83
chr11	2277933	2278083	HaCaT_C2_p63a_H129_ChIP_pooled_peak_855	169	.	5.06449	20.8511	16.9686	65
chr11	2824759	2824980	HaCaT_C2_p63a_H129_ChIP_pooled_peak_856	217	.	9.29356	25.7158	21.7281	119
chr11	4066363	4066547	HaCaT_C2_p63a_H129_ChIP_pooled_peak_857	23	.	3.40647	5.73595	2.39191	4
chr11	4080723	4080907	HaCaT_C2_p63a_H129_ChIP_pooled_peak_858	136	.	7.76841	17.4656	13.666	69
chr11	4485551	4485798	HaCaT_C2_p63a_H129_ChIP_pooled_peak_859	519	.	17.4012	56.4223	51.9237	118
chr11	5307129	5307321	HaCaT_C2_p63a_H129_ChIP_pooled_peak_860	166	.	7.83313	20.5586	16.6841	92
chr11	5642566	5642698	HaCaT_C2_p63a_H129_ChIP_pooled_peak_861	66	.	5.88915	10.2645	6.69426	38
chr11	5711645	5711932	HaCaT_C2_p63a_H129_ChIP_pooled_peak_862	715	.	24.9397	76.3839	71.5977	152
chr11	7621608	7621790	HaCaT_C2_p63a_H129_ChIP_pooled_peak_863	208	.	8.34514	24.7657	20.8001	95
chr11	7879649	7879905	HaCaT_C2_p63a_H129_ChIP_pooled_peak_864	705	.	21.4408	75.3091	70.5382	129
chr11	8160109	8160377	HaCaT_C2_p63a_H129_ChIP_pooled_peak_865	318	.	14.5233	36.0786	31.8999	143
chr11	8854306	8854517	HaCaT_C2_p63a_H129_ChIP_pooled_peak_866	218	.	6.19499	25.8714	21.8792	98
chr11	9160536	9160698	HaCaT_C2_p63a_H129_ChIP_pooled_peak_867	100	.	6.50017	13.7362	10.043	92
chr11	9232420	9232706	HaCaT_C2_p63a_H129_ChIP_pooled_peak_868	737	.	27.2327	78.5375	73.7206	124
chr11	9631586	9631859	HaCaT_C2_p63a_H129_ChIP_pooled_peak_869	337	.	11.3129	37.9475	33.7367	108
chr11	9715427	9715646	HaCaT_C2_p63a_H129_ChIP_pooled_peak_870	305	.	14.1199	34.6917	30.5361	104
chr11	9780413	9780544	HaCaT_C2_p63a_H129_ChIP_pooled_peak_871	90	.	5.96247	12.7116	9.05494	77
chr11	9862928	9863162	HaCaT_C2_p63a_H129_ChIP_pooled_peak_872	360	.	15.7336	40.3093	36.0546	111
chr11	9927634	9927783	HaCaT_C2_p63a_H129_ChIP_pooled_peak_873	170	.	10.3563	20.9266	17.0381	90
chr11	9967739	9967985	HaCaT_C2_p63a_H129_ChIP_pooled_peak_874	75	.	6.4548	11.2051	7.59765	153
chr11	10004084	10004244	HaCaT_C2_p63a_H129_ChIP_pooled_peak_875	176	.	8.08732	21.5973	17.6956	84
chr11	10066246	10066378	HaCaT_C2_p63a_H129_ChIP_pooled_peak_876	109	.	6.31704	14.6496	10.9253	38
chr11	10921059	10921323	HaCaT_C2_p63a_H129_ChIP_pooled_peak_877	1279	.	20.9734	133.503	127.917	138
chr11	11472636	11472781	HaCaT_C2_p63a_H129_ChIP_pooled_peak_878	117	.	6.74069	15.5	11.7583	67
chr11	11605972	11606191	HaCaT_C2_p63a_H129_ChIP_pooled_peak_879	477	.	16.469	52.2384	47.7996	93
chr11	11626927	11627056	HaCaT_C2_p63a_H129_ChIP_pooled_peak_880	117	.	7.72952	15.4894	11.7479	46
chr11	12087515	12087901	HaCaT_C2_p63a_H129_ChIP_pooled_peak_881	907	.	15.9072	95.8302	90.7764	176
chr11	12211136	12211520	HaCaT_C2_p63a_H129_ChIP_pooled_peak_882	1190	.	22.2577	124.529	119.072	174
chr11	12792522	12792755	HaCaT_C2_p63a_H129_ChIP_pooled_peak_883	533	.	13.0603	57.8901	53.3679	122
chr11	12860496	12860649	HaCaT_C2_p63a_H129_ChIP_pooled_peak_884	137	.	8.67633	17.5894	13.7871	67
chr11	13148032	13148209	HaCaT_C2_p63a_H129_ChIP_pooled_peak_885	127	.	6.8224	16.558	12.7841	93
chr11	13162541	13162748	HaCaT_C2_p63a_H129_ChIP_pooled_peak_886	490	.	9.19715	53.5467	49.0914	115
chr11	13182330	13182551	HaCaT_C2_p63a_H129_ChIP_pooled_peak_887	156	.	7.58044	19.5367	15.6877	92
chr11	13189942	13190124	HaCaT_C2_p63a_H129_ChIP_pooled_peak_888	262	.	7.51977	30.2822	26.205	61
chr11	13282325	13282562	HaCaT_C2_p63a_H129_ChIP_pooled_peak_889	562	.	11.7135	60.7707	56.2026	113
chr11	13458378	13458592	HaCaT_C2_p63a_H129_ChIP_pooled_peak_890	100	.	6.06436	13.7204	10.0277	93
chr11	13483858	13484064	HaCaT_C2_p63a_H129_ChIP_pooled_peak_891	253	.	12.2069	29.3854	25.3243	102
chr11	13713828	13714018	HaCaT_C2_p63a_H129_ChIP_pooled_peak_892	118	.	8.88198	15.5894	11.8403	105
chr11	14358772	14359033	HaCaT_C2_p63a_H129_ChIP_pooled_peak_893	782	.	27.1525	83.0813	78.2014	128
chr11	15504317	15504496	HaCaT_C2_p63a_H129_ChIP_pooled_peak_894	213	.	9.94356	25.2816	21.3009	79
chr11	15515849	15516082	HaCaT_C2_p63a_H129_ChIP_pooled_peak_895	274	.	11.988	31.5558	27.4534	125
chr11	15991582	15991711	HaCaT_C2_p63a_H129_ChIP_pooled_peak_896	85	.	7.05291	12.185	8.54592	60
chr11	16119179	16119463	HaCaT_C2_p63a_H129_ChIP_pooled_peak_897	240	.	9.6019	28.0734	24.0334	100
chr11	16300006	16300139	HaCaT_C2_p63a_H129_ChIP_pooled_peak_898	82	.	7.31457	11.857	8.22452	51
chr11	16809755	16810011	HaCaT_C2_p63a_H129_ChIP_pooled_peak_899	456	.	14.2906	50.0463	45.64	113
chr11	16897646	16897899	HaCaT_C2_p63a_H129_ChIP_pooled_peak_900	405	.	13.542	44.8334	40.5078	110
chr11	16898022	16898218	HaCaT_C2_p63a_H129_ChIP_pooled_peak_901	176	.	8.08581	21.5941	17.6926	98
chr11	17820018	17820148	HaCaT_C2_p63a_H129_ChIP_pooled_peak_902	103	.	6.68867	14.0868	10.3865	77
chr11	18327474	18327648	HaCaT_C2_p63a_H129_ChIP_pooled_peak_903	72	.	4.89681	10.8856	7.29067	81
chr11	18552509	18552703	HaCaT_C2_p63a_H129_ChIP_pooled_peak_904	109	.	6.31704	14.6496	10.9253	86
chr11	19238333	19238622	HaCaT_C2_p63a_H129_ChIP_pooled_peak_905	397	.	14.6046	44.0938	39.7795	112
chr11	19653997	19654189	HaCaT_C2_p63a_H129_ChIP_pooled_peak_906	157	.	8.38988	19.6228	15.7651	93
chr11	19694442	19694580	HaCaT_C2_p63a_H129_ChIP_pooled_peak_907	114	.	6.6048	15.2301	11.4959	92
chr11	19745031	19745225	HaCaT_C2_p63a_H129_ChIP_pooled_peak_908	349	.	9.39162	39.1689	34.9352	102
chr11	20072107	20072385	HaCaT_C2_p63a_H129_ChIP_pooled_peak_909	1572	.	33.9252	163.349	157.27	142
chr11	20496494	20496740	HaCaT_C2_p63a_H129_ChIP_pooled_peak_910	514	.	19.7934	55.9536	51.4613	122
chr11	20505549	20505823	HaCaT_C2_p63a_H129_ChIP_pooled_peak_911	1344	.	46.4998	140.086	134.403	146
chr11	23258803	23258979	HaCaT_C2_p63a_H129_ChIP_pooled_peak_912	118	.	8.88198	15.5894	11.8403	77
chr11	23340220	23340494	HaCaT_C2_p63a_H129_ChIP_pooled_peak_913	136	.	7.76841	17.4656	13.666	137
chr11	24421838	24422100	HaCaT_C2_p63a_H129_ChIP_pooled_peak_914	386	.	17.7191	42.9742	38.6802	140
chr11	24953885	24954055	HaCaT_C2_p63a_H129_ChIP_pooled_peak_915	134	.	5.66736	17.206	13.4119	97
chr11	25992380	25992596	HaCaT_C2_p63a_H129_ChIP_pooled_peak_916	432	.	17.7507	47.5766	43.2074	120
chr11	26092411	26092588	HaCaT_C2_p63a_H129_ChIP_pooled_peak_917	66	.	5.05363	10.1865	6.61833	77
chr11	27231176	27231373	HaCaT_C2_p63a_H129_ChIP_pooled_peak_918	357	.	11.071	39.953	35.7084	89
chr11	27249857	27250088	HaCaT_C2_p63a_H129_ChIP_pooled_peak_919	296	.	12.1187	33.7544	29.616	107
chr11	27413169	27413302	HaCaT_C2_p63a_H129_ChIP_pooled_peak_920	73	.	6.045	10.9026	7.30694	65
chr11	27490761	27490906	HaCaT_C2_p63a_H129_ChIP_pooled_peak_921	106	.	6.8362	14.3584	10.6436	75
chr11	27545751	27546008	HaCaT_C2_p63a_H129_ChIP_pooled_peak_922	1174	.	38.3937	122.884	117.449	116
chr11	27695635	27695825	HaCaT_C2_p63a_H129_ChIP_pooled_peak_923	189	.	11.191	22.862	18.9326	81
chr11	28312628	28312807	HaCaT_C2_p63a_H129_ChIP_pooled_peak_924	96	.	7.26165	13.3553	9.67465	88
chr11	28542747	28542940	HaCaT_C2_p63a_H129_ChIP_pooled_peak_925	271	.	11.4972	31.2742	27.1758	103
chr11	28830403	28830629	HaCaT_C2_p63a_H129_ChIP_pooled_peak_926	156	.	7.58044	19.5367	15.6877	119
chr11	28836823	28836962	HaCaT_C2_p63a_H129_ChIP_pooled_peak_927	196	.	9.97379	23.6123	19.6724	62
chr11	28870744	28870883	HaCaT_C2_p63a_H129_ChIP_pooled_peak_928	107	.	6.88842	14.454	10.7377	64
chr11	28940885	28941052	HaCaT_C2_p63a_H129_ChIP_pooled_peak_929	80	.	6.9944	11.7019	8.07997	38
chr11	29830732	29830961	HaCaT_C2_p63a_H129_ChIP_pooled_peak_930	305	.	14.1199	34.6917	30.5361	110
chr11	30219503	30219720	HaCaT_C2_p63a_H129_ChIP_pooled_peak_931	156	.	7.58044	19.5367	15.6877	88
chr11	30344645	30344774	HaCaT_C2_p63a_H129_ChIP_pooled_peak_932	69	.	5.59325	10.4883	6.91033	44
chr11	32325305	32325434	HaCaT_C2_p63a_H129_ChIP_pooled_peak_933	66	.	5.05363	10.1865	6.61833	64
chr11	32605177	32605316	HaCaT_C2_p63a_H129_ChIP_pooled_peak_934	108	.	7.2224	14.6073	10.8863	51
chr11	33067474	33067731	HaCaT_C2_p63a_H129_ChIP_pooled_peak_935	871	.	24.8589	92.1265	87.1279	123
chr11	34197976	34198131	HaCaT_C2_p63a_H129_ChIP_pooled_peak_936	210	.	9.78573	24.9819	21.0113	68
chr11	34417779	34417970	HaCaT_C2_p63a_H129_ChIP_pooled_peak_937	267	.	11.619	30.8687	26.7819	82
chr11	34648807	34649049	HaCaT_C2_p63a_H129_ChIP_pooled_peak_938	560	.	14.6904	60.6342	56.0696	121
chr11	34706962	34707275	HaCaT_C2_p63a_H129_ChIP_pooled_peak_939	1117	.	31.641	117.109	111.758	181
chr11	34831271	34831471	HaCaT_C2_p63a_H129_ChIP_pooled_peak_940	245	.	11.7783	28.6311	24.5857	121
chr11	35061875	35062042	HaCaT_C2_p63a_H129_ChIP_pooled_peak_941	267	.	11.2491	30.798	26.712	54
chr11	35078068	35078438	HaCaT_C2_p63a_H129_ChIP_pooled_peak_942	795	.	23.3052	84.3956	79.5004	249
chr11	35137218	35137501	HaCaT_C2_p63a_H129_ChIP_pooled_peak_943	1047	.	22.355	110.001	104.751	143
chr11	35589366	35589601	HaCaT_C2_p63a_H129_ChIP_pooled_peak_944	323	.	10.4323	36.5321	32.3442	86
chr11	35643723	35644008	HaCaT_C2_p63a_H129_ChIP_pooled_peak_945	1287	.	38.7288	134.321	128.723	157
chr11	36302213	36302383	HaCaT_C2_p63a_H129_ChIP_pooled_peak_946	123	.	8.35924	16.0849	12.3222	59
chr11	36720976	36721112	HaCaT_C2_p63a_H129_ChIP_pooled_peak_947	87	.	6.21472	12.3814	8.73213	41
chr11	43839863	43839992	HaCaT_C2_p63a_H129_ChIP_pooled_peak_948	70	.	6.7921	10.6698	7.07957	81
chr11	44583167	44583357	HaCaT_C2_p63a_H129_ChIP_pooled_peak_949	264	.	9.68113	30.5742	26.4932	89
chr11	44586216	44586443	HaCaT_C2_p63a_H129_ChIP_pooled_peak_950	659	.	16.2484	70.6628	65.9566	102
chr11	45202084	45202213	HaCaT_C2_p63a_H129_ChIP_pooled_peak_951	102	.	6.36512	13.9018	10.2066	94
chr11	46087989	46088217	HaCaT_C2_p63a_H129_ChIP_pooled_peak_952	126	.	7.45767	16.412	12.6427	128
chr11	46548456	46548598	HaCaT_C2_p63a_H129_ChIP_pooled_peak_953	64	.	5.31832	9.99088	6.43354	97
chr11	46679397	46679569	HaCaT_C2_p63a_H129_ChIP_pooled_peak_954	267	.	11.2491	30.798	26.712	79
chr11	46709118	46709357	HaCaT_C2_p63a_H129_ChIP_pooled_peak_955	481	.	10.0595	52.6334	48.189	109
chr11	46938372	46938538	HaCaT_C2_p63a_H129_ChIP_pooled_peak_956	156	.	7.58044	19.5367	15.6877	93
chr11	56700384	56700655	HaCaT_C2_p63a_H129_ChIP_pooled_peak_957	840	.	32.2447	88.9988	84.0427	146
chr11	57060550	57060878	HaCaT_C2_p63a_H129_ChIP_pooled_peak_958	1130	.	18.742	118.381	113.012	166
chr11	57424773	57424933	HaCaT_C2_p63a_H129_ChIP_pooled_peak_959	173	.	7.89696	21.1961	17.3042	72
chr11	57436967	57437138	HaCaT_C2_p63a_H129_ChIP_pooled_peak_960	190	.	9.32209	22.975	19.0417	76
chr11	57494786	57494915	HaCaT_C2_p63a_H129_ChIP_pooled_peak_961	83	.	6.70444	12.0126	8.37617	73
chr11	57555923	57556232	HaCaT_C2_p63a_H129_ChIP_pooled_peak_962	1378	.	30.3218	143.587	137.848	150
chr11	58426081	58426280	HaCaT_C2_p63a_H129_ChIP_pooled_peak_963	296	.	12.1187	33.7544	29.616	106
chr11	59474381	59474623	HaCaT_C2_p63a_H129_ChIP_pooled_peak_964	236	.	10.565	27.6413	23.6161	117
chr11	59662203	59662363	HaCaT_C2_p63a_H129_ChIP_pooled_peak_965	110	.	8.41344	14.8186	11.0912	76
chr11	59852449	59852604	HaCaT_C2_p63a_H129_ChIP_pooled_peak_966	82	.	7.31457	11.857	8.22452	97
chr11	60331190	60331342	HaCaT_C2_p63a_H129_ChIP_pooled_peak_967	211	.	12.5393	25.1109	21.1344	86
chr11	60829162	60829311	HaCaT_C2_p63a_H129_ChIP_pooled_peak_968	113	.	5.96133	15.1312	11.3981	87
chr11	61065144	61065402	HaCaT_C2_p63a_H129_ChIP_pooled_peak_969	422	.	13.7255	46.6511	42.2968	143
chr11	61137208	61137515	HaCaT_C2_p63a_H129_ChIP_pooled_peak_970	962	.	21.0775	101.343	96.2144	133
chr11	61587688	61587916	HaCaT_C2_p63a_H129_ChIP_pooled_peak_971	796	.	26.919	84.564	79.6645	110
chr11	61748808	61749008	HaCaT_C2_p63a_H129_ChIP_pooled_peak_972	162	.	6.62212	20.1491	16.2837	91
chr11	61766559	61766771	HaCaT_C2_p63a_H129_ChIP_pooled_peak_973	464	.	16.1851	50.9118	46.492	95
chr11	61990451	61990610	HaCaT_C2_p63a_H129_ChIP_pooled_peak_974	183	.	11.4943	22.2894	18.3721	81
chr11	62315512	62315641	HaCaT_C2_p63a_H129_ChIP_pooled_peak_975	80	.	4.53389	11.656	8.03623	73
chr11	62328234	62328409	HaCaT_C2_p63a_H129_ChIP_pooled_peak_976	134	.	7.39044	17.2291	13.4346	86
chr11	62367387	62367687	HaCaT_C2_p63a_H129_ChIP_pooled_peak_977	1236	.	28.4869	129.208	123.686	160
chr11	62546590	62546734	HaCaT_C2_p63a_H129_ChIP_pooled_peak_978	65	.	4.41475	10.1067	6.54591	60
chr11	63186565	63186694	HaCaT_C2_p63a_H129_ChIP_pooled_peak_979	51	.	4.97178	8.68786	5.17946	57
chr11	63559064	63559193	HaCaT_C2_p63a_H129_ChIP_pooled_peak_980	102	.	7.64523	13.9911	10.2942	68
chr11	63729295	63729424	HaCaT_C2_p63a_H129_ChIP_pooled_peak_981	82	.	5.55899	11.9153	8.27979	67
chr11	63753659	63753896	HaCaT_C2_p63a_H129_ChIP_pooled_peak_982	690	.	21.1301	73.8161	69.0665	110
chr11	63888562	63888754	HaCaT_C2_p63a_H129_ChIP_pooled_peak_983	328	.	10.3837	37.0302	32.8378	87
chr11	64078723	64078886	HaCaT_C2_p63a_H129_ChIP_pooled_peak_984	144	.	7.43485	18.27	14.4478	64
chr11	64092242	64092483	HaCaT_C2_p63a_H129_ChIP_pooled_peak_985	218	.	9.94647	25.8674	21.8755	146
chr11	64204901	64205151	HaCaT_C2_p63a_H129_ChIP_pooled_peak_986	793	.	20.236	84.2481	79.3562	132
chr11	64310297	64310450	HaCaT_C2_p63a_H129_ChIP_pooled_peak_987	139	.	7.66043	17.7476	13.9429	63
chr11	64609686	64609830	HaCaT_C2_p63a_H129_ChIP_pooled_peak_988	149	.	6.42461	18.7667	14.9345	92
chr11	64610523	64610794	HaCaT_C2_p63a_H129_ChIP_pooled_peak_989	1131	.	23.5176	118.519	113.146	135
chr11	64649126	64649278	HaCaT_C2_p63a_H129_ChIP_pooled_peak_990	197	.	8.59117	23.7047	19.7565	50
chr11	64889628	64889855	HaCaT_C2_p63a_H129_ChIP_pooled_peak_991	684	.	19.5457	73.2104	68.4695	116
chr11	64950659	64950880	HaCaT_C2_p63a_H129_ChIP_pooled_peak_992	451	.	8.75919	49.5199	45.1216	113
chr11	65149652	65149908	HaCaT_C2_p63a_H129_ChIP_pooled_peak_993	1096	.	23.625	115.007	109.687	128
chr11	65153896	65154026	HaCaT_C2_p63a_H129_ChIP_pooled_peak_994	115	.	6.43142	15.3108	11.5745	82
chr11	65159188	65159341	HaCaT_C2_p63a_H129_ChIP_pooled_peak_995	176	.	8.08732	21.5973	17.6956	75
chr11	65188607	65188942	HaCaT_C2_p63a_H129_ChIP_pooled_peak_996	1932	.	34.5349	199.912	193.214	194
chr11	65253462	65253623	HaCaT_C2_p63a_H129_ChIP_pooled_peak_997	194	.	8.4302	23.3639	19.4261	65
chr11	65261411	65261573	HaCaT_C2_p63a_H129_ChIP_pooled_peak_998	133	.	7.13318	17.1904	13.3971	61
chr11	65360354	65360602	HaCaT_C2_p63a_H129_ChIP_pooled_peak_999	1274	.	30.733	133.004	127.423	123
chr11	65666608	65666809	HaCaT_C2_p63a_H129_ChIP_pooled_peak_1000	248	.	9.98895	28.8873	24.8357	106
chr11	65722364	65722493	HaCaT_C2_p63a_H129_ChIP_pooled_peak_1001	77	.	5.87887	11.3785	7.76836	63
chr11	65894446	65894693	HaCaT_C2_p63a_H129_ChIP_pooled_peak_1002	346	.	14.1009	38.8326	34.6059	142
chr11	65910316	65910553	HaCaT_C2_p63a_H129_ChIP_pooled_peak_1003	435	.	17.051	47.8874	43.5158	115
chr11	66104436	66104626	HaCaT_C2_p63a_H129_ChIP_pooled_peak_1004	291	.	9.57109	33.2386	29.1086	94
chr11	66386780	66387036	HaCaT_C2_p63a_H129_ChIP_pooled_peak_1005	538	.	18.4141	58.3695	53.8377	128
chr11	66477295	66477495	HaCaT_C2_p63a_H129_ChIP_pooled_peak_1006	471	.	16.1136	51.5436	47.1155	102
chr11	66535549	66535756	HaCaT_C2_p63a_H129_ChIP_pooled_peak_1007	472	.	18.3103	51.7078	47.2779	108
chr11	66845297	66845426	HaCaT_C2_p63a_H129_ChIP_pooled_peak_1008	137	.	6.12526	17.5912	13.7888	55
chr11	67032450	67032592	HaCaT_C2_p63a_H129_ChIP_pooled_peak_1009	158	.	7.02585	19.7556	15.8953	60
chr11	67078154	67078359	HaCaT_C2_p63a_H129_ChIP_pooled_peak_1010	65	.	5.01828	10.1165	6.55566	145
chr11	67080336	67080480	HaCaT_C2_p63a_H129_ChIP_pooled_peak_1011	118	.	4.64624	15.5465	11.8044	92
chr11	67423926	67424057	HaCaT_C2_p63a_H129_ChIP_pooled_peak_1012	123	.	7.82295	16.1216	12.3582	65
chr11	68585748	68585893	HaCaT_C2_p63a_H129_ChIP_pooled_peak_1013	125	.	7.1841	16.3634	12.5975	70
chr11	68917168	68917385	HaCaT_C2_p63a_H129_ChIP_pooled_peak_1014	339	.	8.67666	38.1271	33.9139	90
chr11	68941861	68942035	HaCaT_C2_p63a_H129_ChIP_pooled_peak_1015	158	.	7.90047	19.6941	15.8359	93
chr11	69192504	69192683	HaCaT_C2_p63a_H129_ChIP_pooled_peak_1016	288	.	8.42008	32.9834	28.8566	90
chr11	69325370	69325570	HaCaT_C2_p63a_H129_ChIP_pooled_peak_1017	317	.	9.48402	35.9341	31.7592	110
chr11	69909736	69910007	HaCaT_C2_p63a_H129_ChIP_pooled_peak_1018	990	.	26.0772	104.179	99.0117	148
chr11	70449831	70450075	HaCaT_C2_p63a_H129_ChIP_pooled_peak_1019	750	.	24.3452	79.9156	75.0789	118
chr11	71656232	71656402	HaCaT_C2_p63a_H129_ChIP_pooled_peak_1020	176	.	10.0856	21.5599	17.6604	92
chr11	71769887	71770038	HaCaT_C2_p63a_H129_ChIP_pooled_peak_1021	201	.	9.63282	24.1214	20.1638	68
chr11	71795234	71795480	HaCaT_C2_p63a_H129_ChIP_pooled_peak_1022	685	.	19.5971	73.3183	68.5761	119
chr11	71853250	71853412	HaCaT_C2_p63a_H129_ChIP_pooled_peak_1023	240	.	7.61045	28.0544	24.0162	104
chr11	71856131	71856361	HaCaT_C2_p63a_H129_ChIP_pooled_peak_1024	319	.	11.3707	36.1415	31.9608	113
chr11	71892053	71892221	HaCaT_C2_p63a_H129_ChIP_pooled_peak_1025	179	.	5.8789	21.8601	17.9523	94
chr11	72260596	72260827	HaCaT_C2_p63a_H129_ChIP_pooled_peak_1026	551	.	9.41996	59.7046	55.153	109
chr11	72491701	72491851	HaCaT_C2_p63a_H129_ChIP_pooled_peak_1027	110	.	4.52711	14.8218	11.0942	63
chr11	72542871	72543034	HaCaT_C2_p63a_H129_ChIP_pooled_peak_1028	234	.	6.94467	27.5007	23.4794	88
chr11	72897446	72897750	HaCaT_C2_p63a_H129_ChIP_pooled_peak_1029	1134	.	12.9851	118.795	113.421	128
chr11	72898996	72899143	HaCaT_C2_p63a_H129_ChIP_pooled_peak_1030	92	.	4.05112	12.8874	9.22501	70
chr11	72906403	72906553	HaCaT_C2_p63a_H129_ChIP_pooled_peak_1031	128	.	4.57762	16.6054	12.8295	47
chr11	73650236	73650381	HaCaT_C2_p63a_H129_ChIP_pooled_peak_1032	115	.	6.63825	15.2968	11.5605	78
chr11	73658150	73658325	HaCaT_C2_p63a_H129_ChIP_pooled_peak_1033	116	.	7.14693	15.376	11.6359	111
chr11	73846305	73846637	HaCaT_C2_p63a_H129_ChIP_pooled_peak_1034	1933	.	48.7156	200.106	193.4	161
chr11	73869525	73869799	HaCaT_C2_p63a_H129_ChIP_pooled_peak_1035	54	.	5.33383	8.97851	5.46412	212
chr11	74216058	74216277	HaCaT_C2_p63a_H129_ChIP_pooled_peak_1036	203	.	6.96276	24.274	20.3139	101
chr11	74654132	74654404	HaCaT_C2_p63a_H129_ChIP_pooled_peak_1037	1211	.	26.0468	126.627	121.138	129
chr11	76484985	76485146	HaCaT_C2_p63a_H129_ChIP_pooled_peak_1038	176	.	7.19137	21.5631	17.6635	84
chr11	76495642	76495890	HaCaT_C2_p63a_H129_ChIP_pooled_peak_1039	1008	.	21.1375	105.995	100.802	128
chr11	76536018	76536330	HaCaT_C2_p63a_H129_ChIP_pooled_peak_1040	249	.	7.77238	29.0227	24.9697	101
chr11	76731857	76732091	HaCaT_C2_p63a_H129_ChIP_pooled_peak_1041	162	.	6.62212	20.1491	16.2837	155
chr11	77062394	77062533	HaCaT_C2_p63a_H129_ChIP_pooled_peak_1042	95	.	7.66524	13.1824	9.5081	95
chr11	77221294	77221504	HaCaT_C2_p63a_H129_ChIP_pooled_peak_1043	178	.	10.8698	21.7806	17.8767	97
chr11	77271754	77272117	HaCaT_C2_p63a_H129_ChIP_pooled_peak_1044	1008	.	24.2574	106.058	100.862	198
chr11	77771129	77771258	HaCaT_C2_p63a_H129_ChIP_pooled_peak_1045	69	.	5.59325	10.4883	6.91033	76
chr11	78117776	78117974	HaCaT_C2_p63a_H129_ChIP_pooled_peak_1046	158	.	10.2479	19.7049	15.8461	99
chr11	78867139	78867276	HaCaT_C2_p63a_H129_ChIP_pooled_peak_1047	127	.	6.8224	16.558	12.7841	83
chr11	79047035	79047188	HaCaT_C2_p63a_H129_ChIP_pooled_peak_1048	125	.	7.9579	16.3566	12.5909	97
chr11	79405577	79405730	HaCaT_C2_p63a_H129_ChIP_pooled_peak_1049	129	.	8.47192	16.7525	12.9726	55
chr11	80306153	80306296	HaCaT_C2_p63a_H129_ChIP_pooled_peak_1050	156	.	10.4494	19.545	15.6905	62
chr11	81581970	81582148	HaCaT_C2_p63a_H129_ChIP_pooled_peak_1051	94	.	7.83704	13.0739	9.40238	111
chr11	82458456	82458742	HaCaT_C2_p63a_H129_ChIP_pooled_peak_1052	583	.	16.677	62.9192	58.3204	143
chr11	82482935	82483216	HaCaT_C2_p63a_H129_ChIP_pooled_peak_1053	922	.	30.2569	97.2856	92.2135	144
chr11	82691373	82691595	HaCaT_C2_p63a_H129_ChIP_pooled_peak_1054	168	.	10.5397	20.7019	16.8252	88
chr11	83437574	83437736	HaCaT_C2_p63a_H129_ChIP_pooled_peak_1055	127	.	8.31322	16.4848	12.7135	44
chr11	85518029	85518264	HaCaT_C2_p63a_H129_ChIP_pooled_peak_1056	561	.	18.3334	60.6754	56.1084	130
chr11	85780214	85780361	HaCaT_C2_p63a_H129_ChIP_pooled_peak_1057	154	.	9.05629	19.2596	15.4166	45
chr11	85861919	85862075	HaCaT_C2_p63a_H129_ChIP_pooled_peak_1058	130	.	6.75093	16.8581	13.0769	89
chr11	85863098	85863387	HaCaT_C2_p63a_H129_ChIP_pooled_peak_1059	808	.	14.7503	85.786	80.8736	147
chr11	86046519	86046817	HaCaT_C2_p63a_H129_ChIP_pooled_peak_1060	737	.	27.2327	78.5375	73.7206	131
chr11	86083749	86083942	HaCaT_C2_p63a_H129_ChIP_pooled_peak_1061	299	.	14.5466	34.0638	29.9163	87
chr11	86125212	86125352	HaCaT_C2_p63a_H129_ChIP_pooled_peak_1062	56	.	5.64795	9.15924	5.63608	53
chr11	86235247	86235447	HaCaT_C2_p63a_H129_ChIP_pooled_peak_1063	128	.	8.97938	16.6396	12.8634	100
chr11	86431137	86431438	HaCaT_C2_p63a_H129_ChIP_pooled_peak_1064	795	.	23.3052	84.3956	79.5004	141
chr11	87913204	87913469	HaCaT_C2_p63a_H129_ChIP_pooled_peak_1065	924	.	35.0054	97.57	92.4933	125
chr11	88442716	88442939	HaCaT_C2_p63a_H129_ChIP_pooled_peak_1066	374	.	16.9646	41.6936	37.4206	100
chr11	92206981	92207223	HaCaT_C2_p63a_H129_ChIP_pooled_peak_1067	406	.	19.3314	44.9703	40.6411	120
chr11	92440375	92440632	HaCaT_C2_p63a_H129_ChIP_pooled_peak_1068	619	.	23.4554	66.5997	61.9491	111
chr11	92576670	92576974	HaCaT_C2_p63a_H129_ChIP_pooled_peak_1069	1128	.	35.098	118.177	112.811	127
chr11	92586197	92586450	HaCaT_C2_p63a_H129_ChIP_pooled_peak_1070	621	.	23.5512	66.7657	62.1138	125
chr11	92753545	92753719	HaCaT_C2_p63a_H129_ChIP_pooled_peak_1071	138	.	9.32587	17.6861	13.8819	98
chr11	94439431	94439671	HaCaT_C2_p63a_H129_ChIP_pooled_peak_1072	1100	.	25.4183	115.393	110.068	124
chr11	94440114	94440406	HaCaT_C2_p63a_H129_ChIP_pooled_peak_1073	1504	.	29.5865	156.434	150.484	147
chr11	94509443	94509580	HaCaT_C2_p63a_H129_ChIP_pooled_peak_1074	98	.	4.64502	13.5782	9.88939	66
chr11	94585422	94585726	HaCaT_C2_p63a_H129_ChIP_pooled_peak_1075	876	.	16.6782	92.6824	87.6745	130
chr11	94618419	94618577	HaCaT_C2_p63a_H129_ChIP_pooled_peak_1076	36	.	3.0975	7.08917	3.66855	119
chr11	94798616	94798805	HaCaT_C2_p63a_H129_ChIP_pooled_peak_1077	135	.	8.84774	17.3826	13.5873	68
chr11	94867767	94867959	HaCaT_C2_p63a_H129_ChIP_pooled_peak_1078	214	.	10.0195	25.425	21.4403	116
chr11	95842826	95843001	HaCaT_C2_p63a_H129_ChIP_pooled_peak_1079	147	.	8.07914	18.536	14.7058	96
chr11	95855782	95856070	HaCaT_C2_p63a_H129_ChIP_pooled_peak_1080	1287	.	31.9099	134.389	128.786	170
chr11	95916317	95916474	HaCaT_C2_p63a_H129_ChIP_pooled_peak_1081	69	.	5.59325	10.4883	6.91033	106
chr11	95961722	95961912	HaCaT_C2_p63a_H129_ChIP_pooled_peak_1082	42	.	5.13845	7.70651	4.25228	118
chr11	95976519	95976759	HaCaT_C2_p63a_H129_ChIP_pooled_peak_1083	761	.	19.9618	81.0161	76.1667	114
chr11	97614263	97614475	HaCaT_C2_p63a_H129_ChIP_pooled_peak_1084	463	.	20.9846	50.7707	46.3543	122
chr11	97628102	97628285	HaCaT_C2_p63a_H129_ChIP_pooled_peak_1085	130	.	9.40445	16.885	13.0974	60
chr11	100199724	100199998	HaCaT_C2_p63a_H129_ChIP_pooled_peak_1086	623	.	17.435	67.0047	62.3477	149
chr11	100383402	100383531	HaCaT_C2_p63a_H129_ChIP_pooled_peak_1087	66	.	6.05137	10.1683	6.6024	60
chr11	101349342	101349472	HaCaT_C2_p63a_H129_ChIP_pooled_peak_1088	79	.	7.16549	11.6138	7.99614	54
chr11	101592168	101592299	HaCaT_C2_p63a_H129_ChIP_pooled_peak_1089	86	.	6.85822	12.2679	8.62379	76
chr11	102094619	102094770	HaCaT_C2_p63a_H129_ChIP_pooled_peak_1090	47	.	5.24452	8.17968	4.70075	73
chr11	102097607	102097833	HaCaT_C2_p63a_H129_ChIP_pooled_peak_1091	248	.	13.752	28.878	24.8264	98
chr11	102127015	102127347	HaCaT_C2_p63a_H129_ChIP_pooled_peak_1092	1387	.	34.8025	144.499	138.747	185
chr11	102140665	102140844	HaCaT_C2_p63a_H129_ChIP_pooled_peak_1093	100	.	6.06436	13.7204	10.0277	95
chr11	102386934	102387114	HaCaT_C2_p63a_H129_ChIP_pooled_peak_1094	47	.	5.24452	8.17968	4.70075	59
chr11	102654531	102654694	HaCaT_C2_p63a_H129_ChIP_pooled_peak_1095	118	.	8.88198	15.5894	11.8403	47
chr11	102724827	102725053	HaCaT_C2_p63a_H129_ChIP_pooled_peak_1096	359	.	17.764	40.1836	35.9328	115
chr11	103392446	103392613	HaCaT_C2_p63a_H129_ChIP_pooled_peak_1097	183	.	11.4943	22.2894	18.3721	101
chr11	104565450	104565581	HaCaT_C2_p63a_H129_ChIP_pooled_peak_1098	97	.	7.80796	13.415	9.7285	38
chr11	104905873	104906002	HaCaT_C2_p63a_H129_ChIP_pooled_peak_1099	118	.	8.88198	15.5894	11.8403	66
chr11	105806602	105806891	HaCaT_C2_p63a_H129_ChIP_pooled_peak_1100	676	.	26.8398	72.4041	67.6709	172
chr11	107416108	107416270	HaCaT_C2_p63a_H129_ChIP_pooled_peak_1101	143	.	9.92692	18.2039	14.3835	82
chr11	108519198	108519379	HaCaT_C2_p63a_H129_ChIP_pooled_peak_1102	179	.	9.01135	21.8428	17.9352	85
chr11	108569778	108569992	HaCaT_C2_p63a_H129_ChIP_pooled_peak_1103	334	.	15.4154	37.6133	33.4055	99
chr11	109213070	109213263	HaCaT_C2_p63a_H129_ChIP_pooled_peak_1104	211	.	12.5393	25.1109	21.1344	92
chr11	109567044	109567266	HaCaT_C2_p63a_H129_ChIP_pooled_peak_1105	319	.	11.3707	36.1415	31.9608	117
chr11	109893371	109893500	HaCaT_C2_p63a_H129_ChIP_pooled_peak_1106	71	.	6.42306	10.7749	7.18313	75
chr11	111180981	111181260	HaCaT_C2_p63a_H129_ChIP_pooled_peak_1107	1091	.	29.2092	114.466	109.156	127
chr11	111297366	111297616	HaCaT_C2_p63a_H129_ChIP_pooled_peak_1108	334	.	10.6452	37.6639	33.4549	155
chr11	111381180	111381404	HaCaT_C2_p63a_H129_ChIP_pooled_peak_1109	432	.	17.7507	47.5766	43.2074	94
chr11	111991045	111991326	HaCaT_C2_p63a_H129_ChIP_pooled_peak_1110	536	.	20.5747	58.1553	53.6275	156
chr11	112485393	112485657	HaCaT_C2_p63a_H129_ChIP_pooled_peak_1111	371	.	13.9831	41.45	37.1804	144
chr11	113255329	113255650	HaCaT_C2_p63a_H129_ChIP_pooled_peak_1112	1688	.	50.252	175.174	168.866	180
chr11	113317716	113317942	HaCaT_C2_p63a_H129_ChIP_pooled_peak_1113	413	.	15.8205	45.6484	41.3109	127
chr11	113649113	113649290	HaCaT_C2_p63a_H129_ChIP_pooled_peak_1114	43	.	4.66104	7.82576	4.36014	67
chr11	113730414	113730657	HaCaT_C2_p63a_H129_ChIP_pooled_peak_1115	415	.	13.3921	45.9315	41.5895	121
chr11	116960447	116960642	HaCaT_C2_p63a_H129_ChIP_pooled_peak_1116	213	.	9.94356	25.2816	21.3009	76
chr11	118494093	118494320	HaCaT_C2_p63a_H129_ChIP_pooled_peak_1117	1018	.	19.88	107.068	101.86	101
chr11	118562729	118562944	HaCaT_C2_p63a_H129_ChIP_pooled_peak_1118	353	.	13.3773	39.5705	35.3329	99
chr11	118716168	118716410	HaCaT_C2_p63a_H129_ChIP_pooled_peak_1119	736	.	26.6575	78.4709	73.6546	119
chr11	118858986	118859215	HaCaT_C2_p63a_H129_ChIP_pooled_peak_1120	585	.	15.1162	63.1955	58.5938	102
chr11	119100487	119100688	HaCaT_C2_p63a_H129_ChIP_pooled_peak_1121	154	.	9.96952	19.2442	15.4013	103
chr11	119225952	119226087	HaCaT_C2_p63a_H129_ChIP_pooled_peak_1122	109	.	7.54691	14.7172	10.9919	53
chr11	119562768	119563033	HaCaT_C2_p63a_H129_ChIP_pooled_peak_1123	606	.	18.1804	65.3138	60.6805	151
chr11	119567146	119567612	HaCaT_C2_p63a_H129_ChIP_pooled_peak_1124	1158	.	29.5462	121.255	115.845	130
chr11	119716533	119716736	HaCaT_C2_p63a_H129_ChIP_pooled_peak_1125	191	.	9.657	23.0377	19.1036	98
chr11	119731997	119732169	HaCaT_C2_p63a_H129_ChIP_pooled_peak_1126	119	.	8.1323	15.7057	11.9499	80
chr11	119926376	119926638	HaCaT_C2_p63a_H129_ChIP_pooled_peak_1127	496	.	17.884	54.1336	49.6675	127
chr11	119993026	119993156	HaCaT_C2_p63a_H129_ChIP_pooled_peak_1128	92	.	6.04055	12.8628	9.2008	52
chr11	120006617	120006881	HaCaT_C2_p63a_H129_ChIP_pooled_peak_1129	1127	.	29.491	118.079	112.716	127
chr11	120261055	120261249	HaCaT_C2_p63a_H129_ChIP_pooled_peak_1130	283	.	15.1516	32.4628	28.3451	80
chr11	121337476	121337638	HaCaT_C2_p63a_H129_ChIP_pooled_peak_1131	116	.	7.14693	15.376	11.6359	84
chr11	121411372	121411547	HaCaT_C2_p63a_H129_ChIP_pooled_peak_1132	197	.	12.0168	23.691	19.7446	73
chr11	121916119	121916334	HaCaT_C2_p63a_H129_ChIP_pooled_peak_1133	141	.	8.87535	17.9264	14.1145	111
chr11	122011315	122011458	HaCaT_C2_p63a_H129_ChIP_pooled_peak_1134	65	.	4.6839	10.0883	6.52867	70
chr11	122526259	122526452	HaCaT_C2_p63a_H129_ChIP_pooled_peak_1135	106	.	6.8362	14.3584	10.6436	99
chr11	122673982	122674152	HaCaT_C2_p63a_H129_ChIP_pooled_peak_1136	190	.	7.17396	22.9515	19.0207	64
chr11	124952966	124953205	HaCaT_C2_p63a_H129_ChIP_pooled_peak_1137	560	.	14.6904	60.6342	56.0696	100
chr11	125353450	125353685	HaCaT_C2_p63a_H129_ChIP_pooled_peak_1138	111	.	5.51843	14.8729	11.1437	123
chr11	125384135	125384612	HaCaT_C2_p63a_H129_ChIP_pooled_peak_1139	583	.	23.8449	62.942	58.3427	270
chr11	125846183	125846316	HaCaT_C2_p63a_H129_ChIP_pooled_peak_1140	94	.	7.83704	13.0739	9.40238	75
chr11	126188674	126188807	HaCaT_C2_p63a_H129_ChIP_pooled_peak_1141	65	.	4.6839	10.0883	6.52867	34
chr11	127925532	127925664	HaCaT_C2_p63a_H129_ChIP_pooled_peak_1142	94	.	7.83704	13.0739	9.40238	53
chr11	128679161	128679321	HaCaT_C2_p63a_H129_ChIP_pooled_peak_1143	113	.	5.96133	15.1312	11.3981	87
chr11	128810743	128810892	HaCaT_C2_p63a_H129_ChIP_pooled_peak_1144	151	.	8.62639	19.0243	15.1873	67
chr11	129495986	129496115	HaCaT_C2_p63a_H129_ChIP_pooled_peak_1145	106	.	6.8362	14.3584	10.6436	61
chr11	129511894	129512133	HaCaT_C2_p63a_H129_ChIP_pooled_peak_1146	392	.	16.7361	43.5253	39.2174	111
chr11	129574601	129574794	HaCaT_C2_p63a_H129_ChIP_pooled_peak_1147	127	.	6.8224	16.558	12.7841	84
chr11	129601478	129601674	HaCaT_C2_p63a_H129_ChIP_pooled_peak_1148	313	.	11.7145	35.5692	31.397	101
chr11	129657529	129657705	HaCaT_C2_p63a_H129_ChIP_pooled_peak_1149	138	.	9.32587	17.6861	13.8819	84
chr11	129693319	129693457	HaCaT_C2_p63a_H129_ChIP_pooled_peak_1150	106	.	8.35951	14.3186	10.6073	52
chr11	129906949	129907189	HaCaT_C2_p63a_H129_ChIP_pooled_peak_1151	544	.	20.5851	59.0105	54.471	123
chr11	129933605	129933775	HaCaT_C2_p63a_H129_ChIP_pooled_peak_1152	152	.	9.27877	19.1194	15.2785	91
chr11	130817437	130817621	HaCaT_C2_p63a_H129_ChIP_pooled_peak_1153	239	.	13.5842	28.0032	23.9656	97
chr11	131861634	131861803	HaCaT_C2_p63a_H129_ChIP_pooled_peak_1154	251	.	12.4601	29.1904	25.1358	84
chr11	131947449	131947589	HaCaT_C2_p63a_H129_ChIP_pooled_peak_1155	74	.	5.30631	11.041	7.44045	63
chr11	131958523	131958755	HaCaT_C2_p63a_H129_ChIP_pooled_peak_1156	533	.	17.712	57.8325	53.3111	113
chr11	133896360	133896520	HaCaT_C2_p63a_H129_ChIP_pooled_peak_1157	147	.	7.34684	18.5686	14.7381	110
chr12	957030	957204	HaCaT_C2_p63a_H129_ChIP_pooled_peak_1158	185	.	10.2926	22.4701	18.55	85
chr12	1123350	1123713	HaCaT_C2_p63a_H129_ChIP_pooled_peak_1159	1387	.	45.8717	144.527	138.773	138
chr12	1582799	1582995	HaCaT_C2_p63a_H129_ChIP_pooled_peak_1160	474	.	13.2001	51.871	47.4391	91
chr12	1725498	1725632	HaCaT_C2_p63a_H129_ChIP_pooled_peak_1161	97	.	6.57531	13.4507	9.76364	62
chr12	2113739	2113897	HaCaT_C2_p63a_H129_ChIP_pooled_peak_1162	143	.	9.92692	18.2039	14.3835	90
chr12	3326612	3326806	HaCaT_C2_p63a_H129_ChIP_pooled_peak_1163	325	.	11.6537	36.7464	32.5566	104
chr12	3409156	3409333	HaCaT_C2_p63a_H129_ChIP_pooled_peak_1164	110	.	5.18159	14.7472	11.0204	98
chr12	3567042	3567403	HaCaT_C2_p63a_H129_ChIP_pooled_peak_1165	223	.	10.1806	26.3151	22.3179	125
chr12	4222112	4222270	HaCaT_C2_p63a_H129_ChIP_pooled_peak_1166	127	.	7.53715	16.5586	12.7848	72
chr12	4225516	4225687	HaCaT_C2_p63a_H129_ChIP_pooled_peak_1167	147	.	7.32913	18.5319	14.7042	80
chr12	5457638	5457831	HaCaT_C2_p63a_H129_ChIP_pooled_peak_1168	211	.	12.5393	25.1109	21.1344	90
chr12	6396130	6396300	HaCaT_C2_p63a_H129_ChIP_pooled_peak_1169	126	.	7.45767	16.412	12.6427	90
chr12	6482005	6482158	HaCaT_C2_p63a_H129_ChIP_pooled_peak_1170	118	.	6.57095	15.5982	11.8441	53
chr12	6485654	6485803	HaCaT_C2_p63a_H129_ChIP_pooled_peak_1171	149	.	6.81295	18.8034	14.97	49
chr12	6597594	6597777	HaCaT_C2_p63a_H129_ChIP_pooled_peak_1172	96	.	6.52546	13.3599	9.67602	91
chr12	6616850	6617101	HaCaT_C2_p63a_H129_ChIP_pooled_peak_1173	676	.	21.3014	72.389	67.6562	128
chr12	6845028	6845258	HaCaT_C2_p63a_H129_ChIP_pooled_peak_1174	498	.	13.6259	54.3417	49.8728	106
chr12	7186672	7186820	HaCaT_C2_p63a_H129_ChIP_pooled_peak_1175	95	.	7.46234	13.2627	9.58694	87
chr12	8164138	8164338	HaCaT_C2_p63a_H129_ChIP_pooled_peak_1176	197	.	11.7119	23.7293	19.7798	95
chr12	8831260	8831462	HaCaT_C2_p63a_H129_ChIP_pooled_peak_1177	451	.	11.7727	49.5899	45.1906	92
chr12	9500008	9500215	HaCaT_C2_p63a_H129_ChIP_pooled_peak_1178	310	.	14.3991	35.1736	31.0096	103
chr12	9878182	9878343	HaCaT_C2_p63a_H129_ChIP_pooled_peak_1179	130	.	9.40445	16.885	13.0974	62
chr12	10025355	10025553	HaCaT_C2_p63a_H129_ChIP_pooled_peak_1180	296	.	12.1187	33.7544	29.616	95
chr12	10050256	10050432	HaCaT_C2_p63a_H129_ChIP_pooled_peak_1181	176	.	10.0856	21.5599	17.6604	98
chr12	10063792	10063943	HaCaT_C2_p63a_H129_ChIP_pooled_peak_1182	136	.	7.76841	17.4656	13.666	81
chr12	10328999	10329185	HaCaT_C2_p63a_H129_ChIP_pooled_peak_1183	235	.	13.3073	27.5382	23.5164	69
chr12	10545354	10545566	HaCaT_C2_p63a_H129_ChIP_pooled_peak_1184	470	.	21.4212	51.5132	47.0854	97
chr12	10869350	10869645	HaCaT_C2_p63a_H129_ChIP_pooled_peak_1185	708	.	25.0123	75.5959	70.8192	121
chr12	10870066	10870303	HaCaT_C2_p63a_H129_ChIP_pooled_peak_1186	458	.	20.6817	50.2565	45.8484	112
chr12	11788354	11788564	HaCaT_C2_p63a_H129_ChIP_pooled_peak_1187	490	.	18.4036	53.4771	49.022	121
chr12	11898987	11899253	HaCaT_C2_p63a_H129_ChIP_pooled_peak_1188	379	.	12.6341	42.195	37.9117	133
chr12	11954603	11954856	HaCaT_C2_p63a_H129_ChIP_pooled_peak_1189	609	.	17.1823	65.6365	60.9988	134
chr12	11960526	11960713	HaCaT_C2_p63a_H129_ChIP_pooled_peak_1190	237	.	13.4385	27.7584	23.7324	98
chr12	12622445	12622690	HaCaT_C2_p63a_H129_ChIP_pooled_peak_1191	458	.	19.3143	50.2782	45.8698	111
chr12	12869346	12869537	HaCaT_C2_p63a_H129_ChIP_pooled_peak_1192	69	.	6.26943	10.5247	6.94647	102
chr12	12972936	12973169	HaCaT_C2_p63a_H129_ChIP_pooled_peak_1193	86	.	6.85822	12.2679	8.62379	117
chr12	12998013	12998186	HaCaT_C2_p63a_H129_ChIP_pooled_peak_1194	186	.	10.3316	22.5369	18.6162	105
chr12	13252815	13253034	HaCaT_C2_p63a_H129_ChIP_pooled_peak_1195	210	.	10.7496	24.992	21.021	100
chr12	13964117	13964277	HaCaT_C2_p63a_H129_ChIP_pooled_peak_1196	103	.	8.18913	14.0385	10.3396	112
chr12	14426564	14426823	HaCaT_C2_p63a_H129_ChIP_pooled_peak_1197	734	.	26.5487	78.2819	73.469	126
chr12	14470157	14470575	HaCaT_C2_p63a_H129_ChIP_pooled_peak_1198	753	.	27.6791	80.2366	75.397	297
chr12	14547359	14547516	HaCaT_C2_p63a_H129_ChIP_pooled_peak_1199	143	.	9.92692	18.2039	14.3835	66
chr12	14918626	14918755	HaCaT_C2_p63a_H129_ChIP_pooled_peak_1200	76	.	6.7252	11.2655	7.65646	75
chr12	15114589	15114820	HaCaT_C2_p63a_H129_ChIP_pooled_peak_1201	798	.	27.5639	84.752	79.8488	108
chr12	15599872	15600035	HaCaT_C2_p63a_H129_ChIP_pooled_peak_1202	69	.	5.59325	10.4883	6.91033	64
chr12	15678463	15678603	HaCaT_C2_p63a_H129_ChIP_pooled_peak_1203	129	.	8.47192	16.7525	12.9726	54
chr12	15688332	15688524	HaCaT_C2_p63a_H129_ChIP_pooled_peak_1204	332	.	14.4956	37.4277	33.2259	81
chr12	15942914	15943071	HaCaT_C2_p63a_H129_ChIP_pooled_peak_1205	105	.	5.74842	14.2496	10.5456	58
chr12	15949917	15950114	HaCaT_C2_p63a_H129_ChIP_pooled_peak_1206	116	.	7.14693	15.376	11.6359	103
chr12	16089776	16089939	HaCaT_C2_p63a_H129_ChIP_pooled_peak_1207	118	.	8.0685	15.5987	11.8441	85
chr12	16684728	16684897	HaCaT_C2_p63a_H129_ChIP_pooled_peak_1208	302	.	14.7325	34.3787	30.2273	91
chr12	16736865	16737134	HaCaT_C2_p63a_H129_ChIP_pooled_peak_1209	706	.	27.045	75.4584	70.6841	126
chr12	18876828	18877055	HaCaT_C2_p63a_H129_ChIP_pooled_peak_1210	106	.	6.8362	14.3584	10.6436	107
chr12	19249904	19250112	HaCaT_C2_p63a_H129_ChIP_pooled_peak_1211	454	.	20.8988	49.8612	45.4558	99
chr12	19550564	19550828	HaCaT_C2_p63a_H129_ChIP_pooled_peak_1212	205	.	9.23003	24.4657	20.5037	83
chr12	19584778	19585094	HaCaT_C2_p63a_H129_ChIP_pooled_peak_1213	1662	.	45.3942	172.465	166.21	191
chr12	19699951	19700094	HaCaT_C2_p63a_H129_ChIP_pooled_peak_1214	156	.	10.4494	19.545	15.6905	80
chr12	19931987	19932150	HaCaT_C2_p63a_H129_ChIP_pooled_peak_1215	78	.	5.90399	11.4238	7.80946	55
chr12	22254730	22254943	HaCaT_C2_p63a_H129_ChIP_pooled_peak_1216	234	.	9.58194	27.4539	23.4331	106
chr12	22730707	22730844	HaCaT_C2_p63a_H129_ChIP_pooled_peak_1217	118	.	8.88198	15.5894	11.8403	56
chr12	24907886	24908077	HaCaT_C2_p63a_H129_ChIP_pooled_peak_1218	226	.	11.6993	26.6397	22.6304	96
chr12	25017360	25017526	HaCaT_C2_p63a_H129_ChIP_pooled_peak_1219	131	.	7.74598	16.9409	13.1514	83
chr12	25207113	25207313	HaCaT_C2_p63a_H129_ChIP_pooled_peak_1220	328	.	16.719	37.0548	32.8588	108
chr12	25288651	25288974	HaCaT_C2_p63a_H129_ChIP_pooled_peak_1221	702	.	17.0324	75.0126	70.246	161
chr12	25864323	25864463	HaCaT_C2_p63a_H129_ChIP_pooled_peak_1222	130	.	9.40445	16.885	13.0974	61
chr12	26527010	26527348	HaCaT_C2_p63a_H129_ChIP_pooled_peak_1223	536	.	20.5747	58.1553	53.6275	221
chr12	26649171	26649369	HaCaT_C2_p63a_H129_ChIP_pooled_peak_1224	604	.	25.601	65.0869	60.4569	101
chr12	26901728	26901999	HaCaT_C2_p63a_H129_ChIP_pooled_peak_1225	532	.	22.7658	57.7674	53.2488	100
chr12	26902800	26902983	HaCaT_C2_p63a_H129_ChIP_pooled_peak_1226	164	.	9.6822	20.3309	16.4607	101
chr12	27233203	27233358	HaCaT_C2_p63a_H129_ChIP_pooled_peak_1227	75	.	6.66817	11.173	7.57059	81
chr12	27379228	27379446	HaCaT_C2_p63a_H129_ChIP_pooled_peak_1228	343	.	17.2415	38.6128	34.3893	95
chr12	27702178	27702430	HaCaT_C2_p63a_H129_ChIP_pooled_peak_1229	384	.	14.2939	42.7672	38.4747	108
chr12	27703612	27703829	HaCaT_C2_p63a_H129_ChIP_pooled_peak_1230	140	.	8.80887	17.814	14.0083	112
chr12	27733907	27734065	HaCaT_C2_p63a_H129_ChIP_pooled_peak_1231	170	.	10.9718	20.9071	17.0189	73
chr12	27736421	27736584	HaCaT_C2_p63a_H129_ChIP_pooled_peak_1232	94	.	7.83704	13.0739	9.40238	92
chr12	27742449	27742635	HaCaT_C2_p63a_H129_ChIP_pooled_peak_1233	130	.	9.3497	16.7943	13.0137	98
chr12	27744676	27744910	HaCaT_C2_p63a_H129_ChIP_pooled_peak_1234	112	.	8.49363	14.9502	11.2203	145
chr12	27746342	27746556	HaCaT_C2_p63a_H129_ChIP_pooled_peak_1235	199	.	11.1333	23.8982	19.9473	120
chr12	27763411	27763548	HaCaT_C2_p63a_H129_ChIP_pooled_peak_1236	99	.	7.91853	13.5955	9.90596	51
chr12	28141692	28141840	HaCaT_C2_p63a_H129_ChIP_pooled_peak_1237	100	.	6.06436	13.7204	10.0277	68
chr12	28152560	28152800	HaCaT_C2_p63a_H129_ChIP_pooled_peak_1238	708	.	28.7358	75.6417	70.8632	124
chr12	28186102	28186330	HaCaT_C2_p63a_H129_ChIP_pooled_peak_1239	337	.	15.2219	37.988	33.7768	126
chr12	29396275	29396415	HaCaT_C2_p63a_H129_ChIP_pooled_peak_1240	94	.	7.83704	13.0739	9.40238	67
chr12	31106277	31106429	HaCaT_C2_p63a_H129_ChIP_pooled_peak_1241	118	.	8.0685	15.5987	11.8441	79
chr12	31399393	31399560	HaCaT_C2_p63a_H129_ChIP_pooled_peak_1242	126	.	7.45767	16.412	12.6427	62
chr12	31513668	31513827	HaCaT_C2_p63a_H129_ChIP_pooled_peak_1243	71	.	6.17078	10.7351	7.144	85
chr12	31589530	31589659	HaCaT_C2_p63a_H129_ChIP_pooled_peak_1244	93	.	7.83021	13.0627	9.3984	87
chr12	31885923	31886167	HaCaT_C2_p63a_H129_ChIP_pooled_peak_1245	305	.	14.1199	34.6917	30.5361	134
chr12	32197234	32197379	HaCaT_C2_p63a_H129_ChIP_pooled_peak_1246	60	.	5.28252	9.57584	6.02703	70
chr12	32401868	32401997	HaCaT_C2_p63a_H129_ChIP_pooled_peak_1247	70	.	6.55727	10.6292	7.04798	86
chr12	32593139	32593291	HaCaT_C2_p63a_H129_ChIP_pooled_peak_1248	113	.	8.28277	15.0396	11.3085	76
chr12	32871998	32872184	HaCaT_C2_p63a_H129_ChIP_pooled_peak_1249	239	.	12.1028	27.9476	23.9145	121
chr12	33013222	33013416	HaCaT_C2_p63a_H129_ChIP_pooled_peak_1250	226	.	11.6993	26.6397	22.6304	95
chr12	33054433	33054667	HaCaT_C2_p63a_H129_ChIP_pooled_peak_1251	592	.	24.3999	63.887	59.2745	107
chr12	33741069	33741242	HaCaT_C2_p63a_H129_ChIP_pooled_peak_1252	116	.	7.14693	15.376	11.6359	75
chr12	38543335	38543499	HaCaT_C2_p63a_H129_ChIP_pooled_peak_1253	50	.	4.25809	8.55161	5.05022	88
chr12	39298723	39298899	HaCaT_C2_p63a_H129_ChIP_pooled_peak_1254	209	.	7.54186	24.8748	20.9049	103
chr12	39820755	39820969	HaCaT_C2_p63a_H129_ChIP_pooled_peak_1255	422	.	19.8538	46.5894	42.2359	91
chr12	43316089	43316325	HaCaT_C2_p63a_H129_ChIP_pooled_peak_1256	391	.	12.8867	43.4321	39.1269	116
chr12	43980555	43980725	HaCaT_C2_p63a_H129_ChIP_pooled_peak_1257	143	.	9.92692	18.2039	14.3835	87
chr12	44983446	44983587	HaCaT_C2_p63a_H129_ChIP_pooled_peak_1258	87	.	6.21472	12.3814	8.73213	104
chr12	45993067	45993237	HaCaT_C2_p63a_H129_ChIP_pooled_peak_1259	174	.	10.2769	21.3347	17.4406	89
chr12	46038394	46038618	HaCaT_C2_p63a_H129_ChIP_pooled_peak_1260	305	.	14.1199	34.6917	30.5361	117
chr12	46501485	46501664	HaCaT_C2_p63a_H129_ChIP_pooled_peak_1261	243	.	13.4899	28.4385	24.395	90
chr12	46554100	46554229	HaCaT_C2_p63a_H129_ChIP_pooled_peak_1262	66	.	6.05137	10.1683	6.6024	79
chr12	46696844	46696980	HaCaT_C2_p63a_H129_ChIP_pooled_peak_1263	118	.	8.88198	15.5894	11.8403	39
chr12	46847289	46847458	HaCaT_C2_p63a_H129_ChIP_pooled_peak_1264	78	.	5.90399	11.4238	7.80946	111
chr12	46953319	46953448	HaCaT_C2_p63a_H129_ChIP_pooled_peak_1265	94	.	7.83704	13.0739	9.40238	69
chr12	47071071	47071257	HaCaT_C2_p63a_H129_ChIP_pooled_peak_1266	251	.	11.7344	29.1809	25.1264	83
chr12	47072233	47072536	HaCaT_C2_p63a_H129_ChIP_pooled_peak_1267	446	.	18.1541	49.0603	44.6696	176
chr12	47096703	47097145	HaCaT_C2_p63a_H129_ChIP_pooled_peak_1268	1058	.	33.4843	111.129	105.864	157
chr12	47377447	47377599	HaCaT_C2_p63a_H129_ChIP_pooled_peak_1269	99	.	5.49828	13.6798	9.98964	74
chr12	47482189	47482609	HaCaT_C2_p63a_H129_ChIP_pooled_peak_1270	1020	.	30.225	107.279	102.067	255
chr12	47642975	47643168	HaCaT_C2_p63a_H129_ChIP_pooled_peak_1271	313	.	15.3877	35.4857	31.3179	84
chr12	47661380	47661643	HaCaT_C2_p63a_H129_ChIP_pooled_peak_1272	319	.	11.3707	36.1415	31.9608	127
chr12	47950173	47950337	HaCaT_C2_p63a_H129_ChIP_pooled_peak_1273	230	.	11.9306	27.0357	23.019	74
chr12	48162311	48162475	HaCaT_C2_p63a_H129_ChIP_pooled_peak_1274	166	.	8.87821	20.524	16.6524	64
chr12	48175864	48176038	HaCaT_C2_p63a_H129_ChIP_pooled_peak_1275	266	.	8.57209	30.6938	26.6095	85
chr12	48257352	48257591	HaCaT_C2_p63a_H129_ChIP_pooled_peak_1276	635	.	10.73	68.2634	63.5912	116
chr12	48270413	48270621	HaCaT_C2_p63a_H129_ChIP_pooled_peak_1277	312	.	10.2194	35.409	31.2417	97
chr12	48995842	48996296	HaCaT_C2_p63a_H129_ChIP_pooled_peak_1278	521	.	22.1387	56.7017	52.1952	319
chr12	49797790	49797969	HaCaT_C2_p63a_H129_ChIP_pooled_peak_1279	106	.	6.8362	14.3584	10.6436	75
chr12	49941066	49941220	HaCaT_C2_p63a_H129_ChIP_pooled_peak_1280	119	.	5.70238	15.7195	11.9628	51
chr12	50432864	50432998	HaCaT_C2_p63a_H129_ChIP_pooled_peak_1281	125	.	7.659	16.306	12.5406	56
chr12	50564204	50564382	HaCaT_C2_p63a_H129_ChIP_pooled_peak_1282	153	.	6.43817	19.2382	15.3954	85
chr12	50614185	50614429	HaCaT_C2_p63a_H129_ChIP_pooled_peak_1283	428	.	18.4364	47.2139	42.8511	111
chr12	50659626	50659868	HaCaT_C2_p63a_H129_ChIP_pooled_peak_1284	644	.	23.3986	69.148	64.4607	97
chr12	50812277	50812459	HaCaT_C2_p63a_H129_ChIP_pooled_peak_1285	253	.	12.6051	29.4398	25.3784	83
chr12	51036619	51036876	HaCaT_C2_p63a_H129_ChIP_pooled_peak_1286	523	.	11.9824	56.9025	52.3935	135
chr12	51322238	51322424	HaCaT_C2_p63a_H129_ChIP_pooled_peak_1287	298	.	8.582	33.9946	29.8482	89
chr12	51521207	51521406	HaCaT_C2_p63a_H129_ChIP_pooled_peak_1288	215	.	12.4314	25.4933	21.5079	110
chr12	52546085	52546261	HaCaT_C2_p63a_H129_ChIP_pooled_peak_1289	288	.	9.95672	32.9798	28.8534	107
chr12	52549301	52549464	HaCaT_C2_p63a_H129_ChIP_pooled_peak_1290	176	.	6.65026	21.5718	17.6722	73
chr12	52569855	52570175	HaCaT_C2_p63a_H129_ChIP_pooled_peak_1291	1086	.	17.9318	114.002	108.699	123
chr12	52609483	52609666	HaCaT_C2_p63a_H129_ChIP_pooled_peak_1292	168	.	7.23876	20.7208	16.8427	97
chr12	52915077	52915211	HaCaT_C2_p63a_H129_ChIP_pooled_peak_1293	128	.	6.07678	16.6361	12.8599	63
chr12	52974011	52974208	HaCaT_C2_p63a_H129_ChIP_pooled_peak_1294	209	.	10.0361	24.8758	20.9059	89
chr12	52976729	52976892	HaCaT_C2_p63a_H129_ChIP_pooled_peak_1295	208	.	8.34514	24.7657	20.8001	78
chr12	53066184	53066444	HaCaT_C2_p63a_H129_ChIP_pooled_peak_1296	969	.	27.972	102.039	96.9009	134
chr12	54601297	54601501	HaCaT_C2_p63a_H129_ChIP_pooled_peak_1297	391	.	12.8867	43.4321	39.1269	110
chr12	54679843	54680038	HaCaT_C2_p63a_H129_ChIP_pooled_peak_1298	149	.	6.81295	18.8034	14.97	91
chr12	54784235	54784427	HaCaT_C2_p63a_H129_ChIP_pooled_peak_1299	367	.	10.9966	41.0484	36.7863	103
chr12	56002117	56002319	HaCaT_C2_p63a_H129_ChIP_pooled_peak_1300	308	.	12.4294	35.0111	30.8495	76
chr12	56327133	56327289	HaCaT_C2_p63a_H129_ChIP_pooled_peak_1301	116	.	7.14693	15.376	11.6359	76
chr12	56465453	56465634	HaCaT_C2_p63a_H129_ChIP_pooled_peak_1302	147	.	7.32776	18.529	14.7015	88
chr12	57291924	57292080	HaCaT_C2_p63a_H129_ChIP_pooled_peak_1303	102	.	7.38212	13.9912	10.2943	72
chr12	57425257	57425508	HaCaT_C2_p63a_H129_ChIP_pooled_peak_1304	530	.	15.6662	57.5637	53.0465	123
chr12	57489955	57490221	HaCaT_C2_p63a_H129_ChIP_pooled_peak_1305	867	.	13.7005	91.7284	86.7372	127
chr12	57521529	57521658	HaCaT_C2_p63a_H129_ChIP_pooled_peak_1306	60	.	5.50278	9.6099	6.06026	97
chr12	57709546	57709727	HaCaT_C2_p63a_H129_ChIP_pooled_peak_1307	201	.	10.8925	24.0683	20.1132	88
chr12	57776074	57776236	HaCaT_C2_p63a_H129_ChIP_pooled_peak_1308	188	.	10.4891	22.806	18.8772	93
chr12	57916004	57916217	HaCaT_C2_p63a_H129_ChIP_pooled_peak_1309	426	.	12.3485	47.0138	42.6538	110
chr12	58282417	58282561	HaCaT_C2_p63a_H129_ChIP_pooled_peak_1310	146	.	7.07054	18.456	14.631	62
chr12	58463085	58463214	HaCaT_C2_p63a_H129_ChIP_pooled_peak_1311	48	.	5.74716	8.39356	4.8989	60
chr12	58898686	58898822	HaCaT_C2_p63a_H129_ChIP_pooled_peak_1312	106	.	8.35951	14.3186	10.6073	61
chr12	59434982	59435196	HaCaT_C2_p63a_H129_ChIP_pooled_peak_1313	189	.	11.191	22.862	18.9326	106
chr12	59440968	59441132	HaCaT_C2_p63a_H129_ChIP_pooled_peak_1314	130	.	9.40445	16.885	13.0974	110
chr12	59460914	59461043	HaCaT_C2_p63a_H129_ChIP_pooled_peak_1315	74	.	6.83196	11.0728	7.47112	59
chr12	59471385	59471569	HaCaT_C2_p63a_H129_ChIP_pooled_peak_1316	238	.	13.1759	27.913	23.883	91
chr12	60108526	60108726	HaCaT_C2_p63a_H129_ChIP_pooled_peak_1317	268	.	14.6291	30.9609	26.869	106
chr12	61315033	61315182	HaCaT_C2_p63a_H129_ChIP_pooled_peak_1318	156	.	10.4494	19.545	15.6905	92
chr12	62861096	62861240	HaCaT_C2_p63a_H129_ChIP_pooled_peak_1319	118	.	8.0685	15.5987	11.8441	43
chr12	64294445	64294623	HaCaT_C2_p63a_H129_ChIP_pooled_peak_1320	144	.	9.37519	18.2602	14.4382	85
chr12	64309902	64310060	HaCaT_C2_p63a_H129_ChIP_pooled_peak_1321	125	.	9.07979	16.3486	12.583	56
chr12	64563857	64564090	HaCaT_C2_p63a_H129_ChIP_pooled_peak_1322	397	.	16.6264	44.0843	39.7722	124
chr12	65101245	65101374	HaCaT_C2_p63a_H129_ChIP_pooled_peak_1323	73	.	6.28641	10.9269	7.33044	81
chr12	65130630	65130828	HaCaT_C2_p63a_H129_ChIP_pooled_peak_1324	218	.	9.09653	25.8653	21.8734	113
chr12	65398146	65398314	HaCaT_C2_p63a_H129_ChIP_pooled_peak_1325	188	.	10.4891	22.806	18.8772	95
chr12	66025402	66025588	HaCaT_C2_p63a_H129_ChIP_pooled_peak_1326	113	.	7.46736	15.0357	11.3045	89
chr12	66064622	66064930	HaCaT_C2_p63a_H129_ChIP_pooled_peak_1327	1433	.	47.9211	149.168	143.349	172
chr12	66156374	66156586	HaCaT_C2_p63a_H129_ChIP_pooled_peak_1328	374	.	16.137	41.7418	37.4664	111
chr12	66349306	66349508	HaCaT_C2_p63a_H129_ChIP_pooled_peak_1329	141	.	8.87535	17.9264	14.1145	96
chr12	66408836	66408996	HaCaT_C2_p63a_H129_ChIP_pooled_peak_1330	130	.	9.3497	16.7943	13.0137	76
chr12	67927950	67928116	HaCaT_C2_p63a_H129_ChIP_pooled_peak_1331	75	.	6.4548	11.2051	7.59765	91
chr12	68120824	68121021	HaCaT_C2_p63a_H129_ChIP_pooled_peak_1332	262	.	10.1073	30.3264	26.247	94
chr12	68435947	68436302	HaCaT_C2_p63a_H129_ChIP_pooled_peak_1333	454	.	20.8988	49.8612	45.4558	89
chr12	68953135	68953297	HaCaT_C2_p63a_H129_ChIP_pooled_peak_1334	103	.	8.18913	14.0385	10.3396	51
chr12	69181210	69181612	HaCaT_C2_p63a_H129_ChIP_pooled_peak_1335	236	.	10.565	27.6413	23.6161	305
chr12	69193964	69194124	HaCaT_C2_p63a_H129_ChIP_pooled_peak_1336	82	.	6.85127	11.8558	8.22452	53
chr12	69202591	69202891	HaCaT_C2_p63a_H129_ChIP_pooled_peak_1337	1401	.	45.3695	145.902	140.133	125
chr12	70484869	70485123	HaCaT_C2_p63a_H129_ChIP_pooled_peak_1338	283	.	11.808	32.5087	28.3887	123
chr12	72113887	72114100	HaCaT_C2_p63a_H129_ChIP_pooled_peak_1339	343	.	17.2415	38.6128	34.3893	115
chr12	74110029	74110295	HaCaT_C2_p63a_H129_ChIP_pooled_peak_1340	644	.	23.3986	69.148	64.4607	99
chr12	75291303	75291512	HaCaT_C2_p63a_H129_ChIP_pooled_peak_1341	225	.	13.0617	26.5485	22.5429	117
chr12	75339540	75339671	HaCaT_C2_p63a_H129_ChIP_pooled_peak_1342	82	.	7.31457	11.857	8.22452	64
chr12	75524832	75524968	HaCaT_C2_p63a_H129_ChIP_pooled_peak_1343	118	.	8.88198	15.5894	11.8403	53
chr12	75571791	75572049	HaCaT_C2_p63a_H129_ChIP_pooled_peak_1344	587	.	25.0785	63.3575	58.7525	131
chr12	76051183	76051450	HaCaT_C2_p63a_H129_ChIP_pooled_peak_1345	669	.	24.8358	71.6569	66.9363	123
chr12	76053842	76053974	HaCaT_C2_p63a_H129_ChIP_pooled_peak_1346	78	.	6.87214	11.5037	7.8887	86
chr12	76054109	76054271	HaCaT_C2_p63a_H129_ChIP_pooled_peak_1347	90	.	7.36246	12.6893	9.03341	76
chr12	76078490	76078759	HaCaT_C2_p63a_H129_ChIP_pooled_peak_1348	82	.	7.31457	11.857	8.22452	171
chr12	76084414	76084543	HaCaT_C2_p63a_H129_ChIP_pooled_peak_1349	43	.	4.66104	7.82576	4.36014	68
chr12	76114666	76114807	HaCaT_C2_p63a_H129_ChIP_pooled_peak_1350	155	.	10.3373	19.3586	15.5145	48
chr12	77193275	77193438	HaCaT_C2_p63a_H129_ChIP_pooled_peak_1351	170	.	10.9718	20.9071	17.0189	82
chr12	77270563	77270771	HaCaT_C2_p63a_H129_ChIP_pooled_peak_1352	236	.	10.565	27.6413	23.6161	96
chr12	77459797	77459977	HaCaT_C2_p63a_H129_ChIP_pooled_peak_1353	213	.	11.2959	25.3464	21.3628	88
chr12	78551100	78551291	HaCaT_C2_p63a_H129_ChIP_pooled_peak_1354	96	.	7.26165	13.3553	9.67465	107
chr12	79139946	79140112	HaCaT_C2_p63a_H129_ChIP_pooled_peak_1355	211	.	12.5393	25.1109	21.1344	60
chr12	79760992	79761216	HaCaT_C2_p63a_H129_ChIP_pooled_peak_1356	374	.	16.9646	41.6936	37.4206	104
chr12	80012853	80013024	HaCaT_C2_p63a_H129_ChIP_pooled_peak_1357	170	.	10.9718	20.9071	17.0189	84
chr12	80068443	80068664	HaCaT_C2_p63a_H129_ChIP_pooled_peak_1358	179	.	11.26	21.8985	17.9898	127
chr12	80494951	80495175	HaCaT_C2_p63a_H129_ChIP_pooled_peak_1359	166	.	7.83313	20.5586	16.6841	112
chr12	80836632	80836833	HaCaT_C2_p63a_H129_ChIP_pooled_peak_1360	225	.	13.0617	26.5485	22.5429	92
chr12	81171868	81172152	HaCaT_C2_p63a_H129_ChIP_pooled_peak_1361	743	.	29.7807	79.2242	74.398	170
chr12	81535935	81536068	HaCaT_C2_p63a_H129_ChIP_pooled_peak_1362	94	.	7.83704	13.0739	9.40238	76
chr12	81697759	81697924	HaCaT_C2_p63a_H129_ChIP_pooled_peak_1363	127	.	9.21277	16.5679	12.7934	58
chr12	82855789	82856048	HaCaT_C2_p63a_H129_ChIP_pooled_peak_1364	283	.	15.1516	32.4628	28.3451	100
chr12	84902795	84903069	HaCaT_C2_p63a_H129_ChIP_pooled_peak_1365	566	.	21.3815	61.2563	56.6826	101
chr12	85132266	85132534	HaCaT_C2_p63a_H129_ChIP_pooled_peak_1366	424	.	15.2261	46.7741	42.4166	115
chr12	85963186	85963323	HaCaT_C2_p63a_H129_ChIP_pooled_peak_1367	106	.	8.35951	14.3186	10.6073	73
chr12	86075134	86075313	HaCaT_C2_p63a_H129_ChIP_pooled_peak_1368	107	.	7.66507	14.4659	10.7461	60
chr12	86541980	86542223	HaCaT_C2_p63a_H129_ChIP_pooled_peak_1369	673	.	27.6909	72.0906	67.3644	108
chr12	88699274	88699475	HaCaT_C2_p63a_H129_ChIP_pooled_peak_1370	156	.	10.4494	19.545	15.6905	101
chr12	88913933	88914147	HaCaT_C2_p63a_H129_ChIP_pooled_peak_1371	283	.	15.1516	32.4628	28.3451	99
chr12	89248101	89248316	HaCaT_C2_p63a_H129_ChIP_pooled_peak_1372	291	.	13.7165	33.317	29.1841	104
chr12	89259430	89259656	HaCaT_C2_p63a_H129_ChIP_pooled_peak_1373	438	.	20.3763	48.2198	43.8395	113
chr12	89621645	89621800	HaCaT_C2_p63a_H129_ChIP_pooled_peak_1374	126	.	7.45767	16.412	12.6427	57
chr12	89746300	89746454	HaCaT_C2_p63a_H129_ChIP_pooled_peak_1375	43	.	4.04519	7.81391	4.35233	80
chr12	89764555	89764809	HaCaT_C2_p63a_H129_ChIP_pooled_peak_1376	320	.	12.7402	36.2785	32.0936	109
chr12	90290089	90290218	HaCaT_C2_p63a_H129_ChIP_pooled_peak_1377	57	.	6.14184	9.30812	5.78149	80
chr12	90628339	90628540	HaCaT_C2_p63a_H129_ChIP_pooled_peak_1378	296	.	12.1187	33.7544	29.616	93
chr12	90773644	90773820	HaCaT_C2_p63a_H129_ChIP_pooled_peak_1379	171	.	10.7359	21.0274	17.1374	84
chr12	91299480	91299677	HaCaT_C2_p63a_H129_ChIP_pooled_peak_1380	268	.	14.6291	30.9609	26.869	116
chr12	91380999	91381128	HaCaT_C2_p63a_H129_ChIP_pooled_peak_1381	94	.	7.83704	13.0739	9.40238	87
chr12	91800637	91800778	HaCaT_C2_p63a_H129_ChIP_pooled_peak_1382	103	.	8.18913	14.0385	10.3396	39
chr12	92296759	92296965	HaCaT_C2_p63a_H129_ChIP_pooled_peak_1383	291	.	13.7165	33.317	29.1841	82
chr12	92428724	92428937	HaCaT_C2_p63a_H129_ChIP_pooled_peak_1384	236	.	10.565	27.6413	23.6161	112
chr12	92499016	92499211	HaCaT_C2_p63a_H129_ChIP_pooled_peak_1385	160	.	10.3931	19.9452	16.0832	94
chr12	92735166	92735364	HaCaT_C2_p63a_H129_ChIP_pooled_peak_1386	318	.	14.5233	36.0786	31.8999	97
chr12	92947203	92947399	HaCaT_C2_p63a_H129_ChIP_pooled_peak_1387	525	.	15.7973	57.0761	52.5654	90
chr12	93178322	93178509	HaCaT_C2_p63a_H129_ChIP_pooled_peak_1388	211	.	12.5393	25.1109	21.1344	97
chr12	93332544	93332683	HaCaT_C2_p63a_H129_ChIP_pooled_peak_1389	83	.	7.15348	11.9598	8.32377	67
chr12	93367466	93367752	HaCaT_C2_p63a_H129_ChIP_pooled_peak_1390	1039	.	31.2861	109.234	103.995	153
chr12	93409879	93410114	HaCaT_C2_p63a_H129_ChIP_pooled_peak_1391	404	.	16.1952	44.825	40.4997	125
chr12	93739995	93740142	HaCaT_C2_p63a_H129_ChIP_pooled_peak_1392	118	.	8.0685	15.5987	11.8441	48
chr12	94018578	94018707	HaCaT_C2_p63a_H129_ChIP_pooled_peak_1393	70	.	6.55727	10.6292	7.04798	52
chr12	94019011	94019204	HaCaT_C2_p63a_H129_ChIP_pooled_peak_1394	271	.	11.4972	31.2742	27.1758	105
chr12	94137881	94138040	HaCaT_C2_p63a_H129_ChIP_pooled_peak_1395	107	.	7.66507	14.4659	10.7461	102
chr12	94596299	94596508	HaCaT_C2_p63a_H129_ChIP_pooled_peak_1396	323	.	10.4323	36.5321	32.3442	118
chr12	94946893	94947072	HaCaT_C2_p63a_H129_ChIP_pooled_peak_1397	141	.	9.17975	17.9357	14.1238	96
chr12	95015547	95015758	HaCaT_C2_p63a_H129_ChIP_pooled_peak_1398	403	.	16.9439	44.6388	40.3164	98
chr12	95377655	95377835	HaCaT_C2_p63a_H129_ChIP_pooled_peak_1399	108	.	7.2224	14.6073	10.8863	109
chr12	95620998	95621138	HaCaT_C2_p63a_H129_ChIP_pooled_peak_1400	94	.	7.83704	13.0739	9.40238	85
chr12	96005298	96005460	HaCaT_C2_p63a_H129_ChIP_pooled_peak_1401	138	.	8.99229	17.6238	13.821	82
chr12	96115155	96115378	HaCaT_C2_p63a_H129_ChIP_pooled_peak_1402	197	.	7.87747	23.6898	19.7446	122
chr12	96184884	96185017	HaCaT_C2_p63a_H129_ChIP_pooled_peak_1403	126	.	8.85957	16.4424	12.6719	54
chr12	96587614	96587747	HaCaT_C2_p63a_H129_ChIP_pooled_peak_1404	128	.	5.88633	16.5797	12.8043	38
chr12	96756870	96757035	HaCaT_C2_p63a_H129_ChIP_pooled_peak_1405	118	.	8.0685	15.5987	11.8441	81
chr12	96808559	96808773	HaCaT_C2_p63a_H129_ChIP_pooled_peak_1406	247	.	10.8758	28.8402	24.7911	135
chr12	97146090	97146287	HaCaT_C2_p63a_H129_ChIP_pooled_peak_1407	197	.	12.0168	23.691	19.7446	94
chr12	98269065	98269198	HaCaT_C2_p63a_H129_ChIP_pooled_peak_1408	103	.	8.18913	14.0385	10.3396	48
chr12	99029850	99029999	HaCaT_C2_p63a_H129_ChIP_pooled_peak_1409	95	.	7.70043	13.2397	9.56411	62
chr12	99038263	99038454	HaCaT_C2_p63a_H129_ChIP_pooled_peak_1410	305	.	13.7327	34.6985	30.5424	83
chr12	100503359	100503491	HaCaT_C2_p63a_H129_ChIP_pooled_peak_1411	82	.	7.31457	11.857	8.22452	59
chr12	101261912	101262041	HaCaT_C2_p63a_H129_ChIP_pooled_peak_1412	76	.	6.69657	11.2191	7.611	71
chr12	102330176	102330305	HaCaT_C2_p63a_H129_ChIP_pooled_peak_1413	74	.	6.33388	11.0055	7.4075	61
chr12	103917652	103917815	HaCaT_C2_p63a_H129_ChIP_pooled_peak_1414	176	.	10.0856	21.5599	17.6604	96
chr12	103954504	103954736	HaCaT_C2_p63a_H129_ChIP_pooled_peak_1415	379	.	12.6341	42.195	37.9117	94
chr12	104657627	104657923	HaCaT_C2_p63a_H129_ChIP_pooled_peak_1416	929	.	32.9602	98.0043	92.923	134
chr12	104940565	104940709	HaCaT_C2_p63a_H129_ChIP_pooled_peak_1417	98	.	7.37628	13.5458	9.85752	85
chr12	104979568	104979719	HaCaT_C2_p63a_H129_ChIP_pooled_peak_1418	155	.	7.30623	19.438	15.5925	83
chr12	105984286	105984557	HaCaT_C2_p63a_H129_ChIP_pooled_peak_1419	511	.	20.5538	55.6335	51.1448	171
chr12	106506392	106506545	HaCaT_C2_p63a_H129_ChIP_pooled_peak_1420	190	.	9.32209	22.975	19.0417	77
chr12	106621486	106621644	HaCaT_C2_p63a_H129_ChIP_pooled_peak_1421	138	.	7.35561	17.6347	13.8317	104
chr12	106703474	106703658	HaCaT_C2_p63a_H129_ChIP_pooled_peak_1422	94	.	7.12562	13.1284	9.45537	69
chr12	107631074	107631313	HaCaT_C2_p63a_H129_ChIP_pooled_peak_1423	237	.	8.72909	27.8085	23.7811	141
chr12	107690559	107690868	HaCaT_C2_p63a_H129_ChIP_pooled_peak_1424	320	.	12.7402	36.2785	32.0936	197
chr12	107714915	107715086	HaCaT_C2_p63a_H129_ChIP_pooled_peak_1425	202	.	10.3121	24.2183	20.2591	77
chr12	107774082	107774322	HaCaT_C2_p63a_H129_ChIP_pooled_peak_1426	633	.	23.7851	68.0516	63.3802	116
chr12	107954687	107954922	HaCaT_C2_p63a_H129_ChIP_pooled_peak_1427	307	.	11.118	34.9586	30.7993	121
chr12	108877457	108877601	HaCaT_C2_p63a_H129_ChIP_pooled_peak_1428	88	.	4.48294	12.465	8.81332	53
chr12	109090328	109090689	HaCaT_C2_p63a_H129_ChIP_pooled_peak_1429	504	.	15.1609	54.9271	50.4498	195
chr12	109208714	109208959	HaCaT_C2_p63a_H129_ChIP_pooled_peak_1430	603	.	19.6877	64.9669	60.342	106
chr12	109232173	109232410	HaCaT_C2_p63a_H129_ChIP_pooled_peak_1431	307	.	11.118	34.9586	30.7993	114
chr12	109638021	109638240	HaCaT_C2_p63a_H129_ChIP_pooled_peak_1432	265	.	13.2743	30.5832	26.5017	113
chr12	109935575	109935796	HaCaT_C2_p63a_H129_ChIP_pooled_peak_1433	403	.	13.1394	44.6777	40.3538	106
chr12	110019832	110020045	HaCaT_C2_p63a_H129_ChIP_pooled_peak_1434	278	.	8.82949	31.9223	27.8174	100
chr12	110258740	110259078	HaCaT_C2_p63a_H129_ChIP_pooled_peak_1435	1061	.	22.5679	111.458	106.186	207
chr12	110302749	110302973	HaCaT_C2_p63a_H129_ChIP_pooled_peak_1436	685	.	23.1885	73.2428	68.5013	100
chr12	110685547	110685930	HaCaT_C2_p63a_H129_ChIP_pooled_peak_1437	460	.	14.5024	50.5036	46.0939	276
chr12	110741932	110742104	HaCaT_C2_p63a_H129_ChIP_pooled_peak_1438	86	.	6.85822	12.2679	8.62379	102
chr12	110778719	110778916	HaCaT_C2_p63a_H129_ChIP_pooled_peak_1439	197	.	9.68247	23.6481	19.7076	116
chr12	110983232	110983422	HaCaT_C2_p63a_H129_ChIP_pooled_peak_1440	168	.	8.70061	20.7252	16.8444	82
chr12	113374869	113375012	HaCaT_C2_p63a_H129_ChIP_pooled_peak_1441	66	.	5.05363	10.1865	6.61833	69
chr12	113423560	113423752	HaCaT_C2_p63a_H129_ChIP_pooled_peak_1442	300	.	13.8554	34.2328	30.0839	89
chr12	113554251	113554396	HaCaT_C2_p63a_H129_ChIP_pooled_peak_1443	137	.	7.07508	17.5359	13.7341	86
chr12	116955506	116955680	HaCaT_C2_p63a_H129_ChIP_pooled_peak_1444	152	.	9.28016	19.1218	15.2808	74
chr12	118294898	118295102	HaCaT_C2_p63a_H129_ChIP_pooled_peak_1445	157	.	9.53708	19.5557	15.701	117
chr12	118527261	118527433	HaCaT_C2_p63a_H129_ChIP_pooled_peak_1446	304	.	12.5872	34.644	30.4909	99
chr12	118675810	118676015	HaCaT_C2_p63a_H129_ChIP_pooled_peak_1447	252	.	12.5062	29.2698	25.2103	112
chr12	118981210	118981438	HaCaT_C2_p63a_H129_ChIP_pooled_peak_1448	157	.	8.38988	19.6228	15.7651	107
chr12	119807886	119808029	HaCaT_C2_p63a_H129_ChIP_pooled_peak_1449	74	.	6.83196	11.0728	7.47112	60
chr12	120105728	120105951	HaCaT_C2_p63a_H129_ChIP_pooled_peak_1450	353	.	17.4019	39.5707	35.3329	106
chr12	120424850	120425004	HaCaT_C2_p63a_H129_ChIP_pooled_peak_1451	127	.	9.16801	16.4941	12.7227	66
chr12	120480158	120480287	HaCaT_C2_p63a_H129_ChIP_pooled_peak_1452	109	.	6.31704	14.6496	10.9253	97
chr12	120675039	120675223	HaCaT_C2_p63a_H129_ChIP_pooled_peak_1453	149	.	7.23314	18.805	14.9715	89
chr12	120702403	120702654	HaCaT_C2_p63a_H129_ChIP_pooled_peak_1454	927	.	20.7591	97.8663	92.7877	127
chr12	120884082	120884218	HaCaT_C2_p63a_H129_ChIP_pooled_peak_1455	137	.	7.07508	17.5359	13.7341	78
chr12	120981706	120981840	HaCaT_C2_p63a_H129_ChIP_pooled_peak_1456	78	.	5.94909	11.5051	7.88983	52
chr12	121363761	121363969	HaCaT_C2_p63a_H129_ChIP_pooled_peak_1457	451	.	11.7727	49.5899	45.1906	113
chr12	121622268	121622482	HaCaT_C2_p63a_H129_ChIP_pooled_peak_1458	453	.	14.1502	49.741	45.339	98
chr12	122377203	122377349	HaCaT_C2_p63a_H129_ChIP_pooled_peak_1459	128	.	5.88633	16.5797	12.8043	61
chr12	122388010	122388160	HaCaT_C2_p63a_H129_ChIP_pooled_peak_1460	51	.	5.3405	8.65656	5.1524	70
chr12	122581356	122581554	HaCaT_C2_p63a_H129_ChIP_pooled_peak_1461	384	.	10.669	42.7366	38.4463	104
chr12	122723559	122723701	HaCaT_C2_p63a_H129_ChIP_pooled_peak_1462	106	.	6.8362	14.3584	10.6436	51
chr12	122886203	122886381	HaCaT_C2_p63a_H129_ChIP_pooled_peak_1463	261	.	11.272	30.2139	26.1375	78
chr12	122886977	122887141	HaCaT_C2_p63a_H129_ChIP_pooled_peak_1464	82	.	5.55899	11.9153	8.27979	55
chr12	123205711	123205920	HaCaT_C2_p63a_H129_ChIP_pooled_peak_1465	228	.	7.90975	26.8398	22.8264	96
chr12	123275468	123275666	HaCaT_C2_p63a_H129_ChIP_pooled_peak_1466	547	.	18.0227	59.2503	54.7054	100
chr12	123293343	123293546	HaCaT_C2_p63a_H129_ChIP_pooled_peak_1467	369	.	15.8347	41.2147	36.9491	89
chr12	123372898	123373052	HaCaT_C2_p63a_H129_ChIP_pooled_peak_1468	142	.	7.55184	18.0214	14.2086	69
chr12	123431233	123431633	HaCaT_C2_p63a_H129_ChIP_pooled_peak_1469	1320	.	26.9369	137.7	132.052	271
chr12	123453227	123453358	HaCaT_C2_p63a_H129_ChIP_pooled_peak_1470	106	.	6.8362	14.3584	10.6436	54
chr12	124003712	124003996	HaCaT_C2_p63a_H129_ChIP_pooled_peak_1471	1242	.	32.2503	129.797	124.265	170
chr12	124128435	124128597	HaCaT_C2_p63a_H129_ChIP_pooled_peak_1472	86	.	6.85822	12.2679	8.62379	63
chr12	124610123	124610276	HaCaT_C2_p63a_H129_ChIP_pooled_peak_1473	126	.	7.45767	16.412	12.6427	81
chr12	125412480	125412653	HaCaT_C2_p63a_H129_ChIP_pooled_peak_1474	140	.	6.60004	17.8644	14.0567	90
chr12	125423148	125423418	HaCaT_C2_p63a_H129_ChIP_pooled_peak_1475	1440	.	38.7208	149.841	144.01	125
chr12	127380816	127381038	HaCaT_C2_p63a_H129_ChIP_pooled_peak_1476	201	.	11.9341	24.0995	20.1442	107
chr12	127592323	127592536	HaCaT_C2_p63a_H129_ChIP_pooled_peak_1477	218	.	9.09653	25.8653	21.8734	94
chr12	127609945	127610095	HaCaT_C2_p63a_H129_ChIP_pooled_peak_1478	87	.	6.21472	12.3814	8.73213	59
chr12	130835925	130836063	HaCaT_C2_p63a_H129_ChIP_pooled_peak_1479	103	.	7.92699	14.0228	10.325	50
chr12	131150378	131150519	HaCaT_C2_p63a_H129_ChIP_pooled_peak_1480	168	.	9.60651	20.7397	16.8585	71
chr12	133101176	133101327	HaCaT_C2_p63a_H129_ChIP_pooled_peak_1481	226	.	11.6993	26.6397	22.6304	84
chr13	21591982	21592131	HaCaT_C2_p63a_H129_ChIP_pooled_peak_1482	74	.	6.33388	11.0055	7.4075	83
chr13	21807399	21807589	HaCaT_C2_p63a_H129_ChIP_pooled_peak_1483	151	.	9.79216	18.9508	15.1143	95
chr13	23973516	23973710	HaCaT_C2_p63a_H129_ChIP_pooled_peak_1484	305	.	14.1199	34.6917	30.5361	87
chr13	24634934	24635121	HaCaT_C2_p63a_H129_ChIP_pooled_peak_1485	45	.	5.35725	8.05478	4.58369	99
chr13	24801790	24801976	HaCaT_C2_p63a_H129_ChIP_pooled_peak_1486	201	.	10.8925	24.0683	20.1132	100
chr13	25425802	25426011	HaCaT_C2_p63a_H129_ChIP_pooled_peak_1487	226	.	11.6993	26.6397	22.6304	90
chr13	25891915	25892140	HaCaT_C2_p63a_H129_ChIP_pooled_peak_1488	438	.	18.1017	48.1876	43.8113	116
chr13	26307450	26307660	HaCaT_C2_p63a_H129_ChIP_pooled_peak_1489	487	.	21.9437	53.1758	48.7233	99
chr13	26475823	26476025	HaCaT_C2_p63a_H129_ChIP_pooled_peak_1490	221	.	12.1054	26.1205	22.1252	86
chr13	27190402	27190628	HaCaT_C2_p63a_H129_ChIP_pooled_peak_1491	239	.	12.1028	27.9476	23.9145	106
chr13	27488927	27489265	HaCaT_C2_p63a_H129_ChIP_pooled_peak_1492	1160	.	38.8233	121.491	116.077	178
chr13	27699471	27699626	HaCaT_C2_p63a_H129_ChIP_pooled_peak_1493	176	.	10.7248	21.5396	17.6435	76
chr13	27713769	27713953	HaCaT_C2_p63a_H129_ChIP_pooled_peak_1494	211	.	12.5393	25.1109	21.1344	99
chr13	28208362	28208672	HaCaT_C2_p63a_H129_ChIP_pooled_peak_1495	553	.	24.0336	59.9257	55.3699	146
chr13	30034111	30034397	HaCaT_C2_p63a_H129_ChIP_pooled_peak_1496	810	.	25.6024	85.9716	81.0543	132
chr13	30619137	30619298	HaCaT_C2_p63a_H129_ChIP_pooled_peak_1497	106	.	6.8362	14.3584	10.6436	82
chr13	31366905	31367098	HaCaT_C2_p63a_H129_ChIP_pooled_peak_1498	156	.	7.58044	19.5367	15.6877	80
chr13	31976360	31976565	HaCaT_C2_p63a_H129_ChIP_pooled_peak_1499	254	.	14.1067	29.4741	25.4084	101
chr13	32608050	32608296	HaCaT_C2_p63a_H129_ChIP_pooled_peak_1500	247	.	10.8758	28.8402	24.7911	158
chr13	32739944	32740116	HaCaT_C2_p63a_H129_ChIP_pooled_peak_1501	179	.	9.01135	21.8428	17.9352	125
chr13	33694363	33694493	HaCaT_C2_p63a_H129_ChIP_pooled_peak_1502	107	.	7.66507	14.4659	10.7461	62
chr13	33781816	33781993	HaCaT_C2_p63a_H129_ChIP_pooled_peak_1503	192	.	10.6964	23.159	19.2236	109
chr13	34208260	34208389	HaCaT_C2_p63a_H129_ChIP_pooled_peak_1504	82	.	6.85127	11.8558	8.22452	84
chr13	34515089	34515273	HaCaT_C2_p63a_H129_ChIP_pooled_peak_1505	141	.	8.87535	17.9264	14.1145	75
chr13	34995177	34995385	HaCaT_C2_p63a_H129_ChIP_pooled_peak_1506	316	.	15.1789	35.8172	31.6428	99
chr13	35923997	35924226	HaCaT_C2_p63a_H129_ChIP_pooled_peak_1507	691	.	28.2133	73.8622	69.11	120
chr13	36126356	36126525	HaCaT_C2_p63a_H129_ChIP_pooled_peak_1508	59	.	6.26963	9.5145	5.9695	74
chr13	36302102	36302308	HaCaT_C2_p63a_H129_ChIP_pooled_peak_1509	526	.	21.9158	57.143	52.6313	105
chr13	37560991	37561122	HaCaT_C2_p63a_H129_ChIP_pooled_peak_1510	65	.	6.25013	10.134	6.57241	47
chr13	38489245	38489376	HaCaT_C2_p63a_H129_ChIP_pooled_peak_1511	117	.	7.72952	15.4894	11.7479	58
chr13	38530721	38530942	HaCaT_C2_p63a_H129_ChIP_pooled_peak_1512	438	.	20.3763	48.2198	43.8395	114
chr13	38920952	38921169	HaCaT_C2_p63a_H129_ChIP_pooled_peak_1513	454	.	20.8988	49.8612	45.4558	100
chr13	40081222	40081533	HaCaT_C2_p63a_H129_ChIP_pooled_peak_1514	1703	.	55.9042	176.661	170.328	184
chr13	40086889	40087171	HaCaT_C2_p63a_H129_ChIP_pooled_peak_1515	587	.	25.0785	63.3575	58.7525	154
chr13	40907502	40907637	HaCaT_C2_p63a_H129_ChIP_pooled_peak_1516	118	.	8.0685	15.5987	11.8441	77
chr13	40959721	40959933	HaCaT_C2_p63a_H129_ChIP_pooled_peak_1517	207	.	10.9194	24.6989	20.7349	108
chr13	41163872	41164050	HaCaT_C2_p63a_H129_ChIP_pooled_peak_1518	62	.	6.22801	9.75883	6.20602	85
chr13	41234237	41234375	HaCaT_C2_p63a_H129_ChIP_pooled_peak_1519	106	.	8.35951	14.3186	10.6073	63
chr13	41568313	41568510	HaCaT_C2_p63a_H129_ChIP_pooled_peak_1520	158	.	10.2479	19.7049	15.8461	89
chr13	41711511	41711790	HaCaT_C2_p63a_H129_ChIP_pooled_peak_1521	1180	.	36.3082	123.516	118.071	135
chr13	41976790	41976950	HaCaT_C2_p63a_H129_ChIP_pooled_peak_1522	138	.	8.70909	17.645	13.8415	75
chr13	42377286	42377427	HaCaT_C2_p63a_H129_ChIP_pooled_peak_1523	106	.	6.8362	14.3584	10.6436	82
chr13	42600871	42601117	HaCaT_C2_p63a_H129_ChIP_pooled_peak_1524	346	.	14.1009	38.8326	34.6059	97
chr13	42621947	42622090	HaCaT_C2_p63a_H129_ChIP_pooled_peak_1525	116	.	7.14693	15.376	11.6359	71
chr13	42680191	42680403	HaCaT_C2_p63a_H129_ChIP_pooled_peak_1526	216	.	11.4742	25.6513	21.6639	95
chr13	42690457	42690657	HaCaT_C2_p63a_H129_ChIP_pooled_peak_1527	268	.	14.2181	30.893	26.8055	102
chr13	43270367	43270564	HaCaT_C2_p63a_H129_ChIP_pooled_peak_1528	168	.	8.70061	20.7252	16.8444	106
chr13	43577205	43577454	HaCaT_C2_p63a_H129_ChIP_pooled_peak_1529	283	.	11.808	32.5087	28.3887	121
chr13	44885309	44885527	HaCaT_C2_p63a_H129_ChIP_pooled_peak_1530	478	.	14.6555	52.3192	47.8782	129
chr13	45288172	45288409	HaCaT_C2_p63a_H129_ChIP_pooled_peak_1531	437	.	15.5368	48.1274	43.7518	110
chr13	45319414	45319569	HaCaT_C2_p63a_H129_ChIP_pooled_peak_1532	116	.	7.14693	15.376	11.6359	80
chr13	45419011	45419243	HaCaT_C2_p63a_H129_ChIP_pooled_peak_1533	437	.	15.5368	48.1274	43.7518	106
chr13	45710954	45711146	HaCaT_C2_p63a_H129_ChIP_pooled_peak_1534	142	.	9.86912	18.1079	14.294	101
chr13	45813612	45813823	HaCaT_C2_p63a_H129_ChIP_pooled_peak_1535	225	.	13.0617	26.5485	22.5429	121
chr13	45941587	45941824	HaCaT_C2_p63a_H129_ChIP_pooled_peak_1536	676	.	13.1596	72.4225	67.689	120
chr13	46056850	46057001	HaCaT_C2_p63a_H129_ChIP_pooled_peak_1537	141	.	8.87535	17.9264	14.1145	95
chr13	47128606	47128789	HaCaT_C2_p63a_H129_ChIP_pooled_peak_1538	187	.	7.66457	22.6882	18.7633	97
chr13	48640769	48640992	HaCaT_C2_p63a_H129_ChIP_pooled_peak_1539	878	.	28.8983	92.9026	87.8914	123
chr13	48646468	48646711	HaCaT_C2_p63a_H129_ChIP_pooled_peak_1540	310	.	15.6159	35.1945	31.0294	121
chr13	48730047	48730185	HaCaT_C2_p63a_H129_ChIP_pooled_peak_1541	75	.	6.4548	11.2051	7.59765	75
chr13	48730685	48730897	HaCaT_C2_p63a_H129_ChIP_pooled_peak_1542	214	.	12.07	25.4695	21.4843	123
chr13	49656865	49657093	HaCaT_C2_p63a_H129_ChIP_pooled_peak_1543	623	.	21.7163	67.0257	62.368	117
chr13	50134537	50134710	HaCaT_C2_p63a_H129_ChIP_pooled_peak_1544	213	.	11.2959	25.3464	21.3628	79
chr13	50161322	50161601	HaCaT_C2_p63a_H129_ChIP_pooled_peak_1545	414	.	18.0731	45.8262	41.4865	180
chr13	51103557	51103781	HaCaT_C2_p63a_H129_ChIP_pooled_peak_1546	284	.	10.6126	32.6221	28.4987	111
chr13	51305613	51305884	HaCaT_C2_p63a_H129_ChIP_pooled_peak_1547	779	.	30.8257	82.8368	77.9616	145
chr13	51330372	51330585	HaCaT_C2_p63a_H129_ChIP_pooled_peak_1548	290	.	9.79361	33.1899	29.0601	112
chr13	52150937	52151076	HaCaT_C2_p63a_H129_ChIP_pooled_peak_1549	130	.	9.40445	16.885	13.0974	70
chr13	52158973	52159137	HaCaT_C2_p63a_H129_ChIP_pooled_peak_1550	155	.	10.3886	19.4437	15.5981	91
chr13	52989191	52989390	HaCaT_C2_p63a_H129_ChIP_pooled_peak_1551	422	.	19.8538	46.5894	42.2359	114
chr13	53028681	53028863	HaCaT_C2_p63a_H129_ChIP_pooled_peak_1552	256	.	13.5225	29.7261	25.6578	94
chr13	53173393	53173558	HaCaT_C2_p63a_H129_ChIP_pooled_peak_1553	179	.	10.285	21.8986	17.9898	98
chr13	53500187	53500418	HaCaT_C2_p63a_H129_ChIP_pooled_peak_1554	437	.	15.5368	48.1274	43.7518	107
chr13	61519158	61519315	HaCaT_C2_p63a_H129_ChIP_pooled_peak_1555	94	.	7.83704	13.0739	9.40238	72
chr13	64170042	64170234	HaCaT_C2_p63a_H129_ChIP_pooled_peak_1556	360	.	15.7336	40.3093	36.0546	68
chr13	65246986	65247115	HaCaT_C2_p63a_H129_ChIP_pooled_peak_1557	43	.	4.66104	7.82576	4.36014	22
chr13	65263446	65263614	HaCaT_C2_p63a_H129_ChIP_pooled_peak_1558	197	.	12.0168	23.691	19.7446	73
chr13	66573700	66573893	HaCaT_C2_p63a_H129_ChIP_pooled_peak_1559	156	.	10.4494	19.545	15.6905	121
chr13	67501351	67501545	HaCaT_C2_p63a_H129_ChIP_pooled_peak_1560	152	.	9.27877	19.1194	15.2785	106
chr13	72671797	72671977	HaCaT_C2_p63a_H129_ChIP_pooled_peak_1561	239	.	12.1028	27.9476	23.9145	87
chr13	73836085	73836274	HaCaT_C2_p63a_H129_ChIP_pooled_peak_1562	191	.	10.2995	23.0477	19.1132	90
chr13	73861212	73861423	HaCaT_C2_p63a_H129_ChIP_pooled_peak_1563	327	.	14.6471	36.9912	32.7995	103
chr13	73973505	73973781	HaCaT_C2_p63a_H129_ChIP_pooled_peak_1564	320	.	12.7402	36.2785	32.0936	169
chr13	74002936	74003159	HaCaT_C2_p63a_H129_ChIP_pooled_peak_1565	328	.	16.719	37.0548	32.8588	97
chr13	74003893	74004118	HaCaT_C2_p63a_H129_ChIP_pooled_peak_1566	417	.	17.3473	46.1027	41.7568	123
chr13	74071669	74071827	HaCaT_C2_p63a_H129_ChIP_pooled_peak_1567	106	.	8.35951	14.3186	10.6073	82
chr13	74177900	74178051	HaCaT_C2_p63a_H129_ChIP_pooled_peak_1568	130	.	9.40445	16.885	13.0974	64
chr13	74251442	74251771	HaCaT_C2_p63a_H129_ChIP_pooled_peak_1569	1170	.	41.2561	122.49	117.06	196
chr13	76180943	76181090	HaCaT_C2_p63a_H129_ChIP_pooled_peak_1570	97	.	7.58944	13.4708	9.78309	80
chr13	76240884	76241159	HaCaT_C2_p63a_H129_ChIP_pooled_peak_1571	582	.	21.7849	62.819	58.2222	163
chr13	77096275	77096512	HaCaT_C2_p63a_H129_ChIP_pooled_peak_1572	183	.	11.4943	22.2894	18.3721	79
chr13	77464318	77464477	HaCaT_C2_p63a_H129_ChIP_pooled_peak_1573	79	.	6.19063	11.5403	7.92421	56
chr13	77899487	77899641	HaCaT_C2_p63a_H129_ChIP_pooled_peak_1574	138	.	8.99229	17.6238	13.821	91
chr13	78096786	78097004	HaCaT_C2_p63a_H129_ChIP_pooled_peak_1575	254	.	14.1067	29.4741	25.4084	106
chr13	80066018	80066212	HaCaT_C2_p63a_H129_ChIP_pooled_peak_1576	183	.	11.4943	22.2894	18.3721	93
chr13	80179081	80179336	HaCaT_C2_p63a_H129_ChIP_pooled_peak_1577	491	.	16.7797	53.6251	49.1639	139
chr13	80221770	80222113	HaCaT_C2_p63a_H129_ChIP_pooled_peak_1578	638	.	26.6459	68.5719	63.8918	183
chr13	84284338	84284557	HaCaT_C2_p63a_H129_ChIP_pooled_peak_1579	225	.	13.0617	26.5485	22.5429	117
chr13	84515917	84516101	HaCaT_C2_p63a_H129_ChIP_pooled_peak_1580	70	.	6.7921	10.6698	7.07957	80
chr13	85020032	85020225	HaCaT_C2_p63a_H129_ChIP_pooled_peak_1581	179	.	11.26	21.8985	17.9898	114
chr13	85682593	85682834	HaCaT_C2_p63a_H129_ChIP_pooled_peak_1582	906	.	20.2259	95.6576	90.6076	126
chr13	86083786	86084020	HaCaT_C2_p63a_H129_ChIP_pooled_peak_1583	613	.	22.5918	65.9681	61.3247	117
chr13	86157203	86157398	HaCaT_C2_p63a_H129_ChIP_pooled_peak_1584	152	.	9.27877	19.1194	15.2785	89
chr13	87983513	87983739	HaCaT_C2_p63a_H129_ChIP_pooled_peak_1585	168	.	8.70061	20.7252	16.8444	122
chr13	88007847	88007976	HaCaT_C2_p63a_H129_ChIP_pooled_peak_1586	76	.	6.69657	11.2191	7.611	78
chr13	88982930	88983059	HaCaT_C2_p63a_H129_ChIP_pooled_peak_1587	94	.	7.83704	13.0739	9.40238	94
chr13	89561519	89561648	HaCaT_C2_p63a_H129_ChIP_pooled_peak_1588	70	.	6.7921	10.6698	7.07957	85
chr13	89851332	89851497	HaCaT_C2_p63a_H129_ChIP_pooled_peak_1589	170	.	10.9718	20.9071	17.0189	91
chr13	92950936	92951148	HaCaT_C2_p63a_H129_ChIP_pooled_peak_1590	332	.	14.9267	37.4774	33.273	111
chr13	96400872	96401012	HaCaT_C2_p63a_H129_ChIP_pooled_peak_1591	143	.	9.92692	18.2039	14.3835	38
chr13	97658196	97658332	HaCaT_C2_p63a_H129_ChIP_pooled_peak_1592	50	.	4.54827	8.54124	5.0414	72
chr13	97925522	97925967	HaCaT_C2_p63a_H129_ChIP_pooled_peak_1593	922	.	30.2569	97.2856	92.2135	212
chr13	99235176	99235486	HaCaT_C2_p63a_H129_ChIP_pooled_peak_1594	279	.	7.02893	32.0327	27.9228	215
chr13	99671231	99671420	HaCaT_C2_p63a_H129_ChIP_pooled_peak_1595	151	.	9.79216	18.9508	15.1143	105
chr13	99702281	99702477	HaCaT_C2_p63a_H129_ChIP_pooled_peak_1596	148	.	9.621	18.6675	14.8361	74
chr13	99803246	99803482	HaCaT_C2_p63a_H129_ChIP_pooled_peak_1597	373	.	15.64	41.6052	37.3338	109
chr13	99881078	99881270	HaCaT_C2_p63a_H129_ChIP_pooled_peak_1598	132	.	8.63943	17.034	13.243	106
chr13	100133725	100133921	HaCaT_C2_p63a_H129_ChIP_pooled_peak_1599	207	.	11.6074	24.6952	20.7313	110
chr13	100752838	100753019	HaCaT_C2_p63a_H129_ChIP_pooled_peak_1600	237	.	8.72909	27.8085	23.7811	111
chr13	100911251	100911380	HaCaT_C2_p63a_H129_ChIP_pooled_peak_1601	82	.	7.31457	11.857	8.22452	68
chr13	101961634	101961804	HaCaT_C2_p63a_H129_ChIP_pooled_peak_1602	156	.	10.4494	19.545	15.6905	77
chr13	102769625	102769767	HaCaT_C2_p63a_H129_ChIP_pooled_peak_1603	171	.	10.7359	21.0274	17.1374	74
chr13	103239029	103239158	HaCaT_C2_p63a_H129_ChIP_pooled_peak_1604	88	.	5.32261	12.534	8.87969	86
chr13	103563802	103564131	HaCaT_C2_p63a_H129_ChIP_pooled_peak_1605	661	.	20.5086	70.849	66.1376	163
chr13	104200376	104200559	HaCaT_C2_p63a_H129_ChIP_pooled_peak_1606	188	.	10.4891	22.806	18.8772	79
chr13	104657028	104657210	HaCaT_C2_p63a_H129_ChIP_pooled_peak_1607	225	.	13.0617	26.5485	22.5429	93
chr13	106317675	106317842	HaCaT_C2_p63a_H129_ChIP_pooled_peak_1608	157	.	8.38988	19.6228	15.7651	68
chr13	106578026	106578210	HaCaT_C2_p63a_H129_ChIP_pooled_peak_1609	70	.	6.52811	10.5822	7.00215	99
chr13	106643870	106644135	HaCaT_C2_p63a_H129_ChIP_pooled_peak_1610	713	.	20.9778	76.1551	71.3723	139
chr13	107124620	107124788	HaCaT_C2_p63a_H129_ChIP_pooled_peak_1611	153	.	6.43817	19.2382	15.3954	90
chr13	107374073	107374205	HaCaT_C2_p63a_H129_ChIP_pooled_peak_1612	116	.	7.91735	15.3446	11.6076	40
chr13	107513356	107513631	HaCaT_C2_p63a_H129_ChIP_pooled_peak_1613	536	.	20.5747	58.1553	53.6275	150
chr13	107672960	107673102	HaCaT_C2_p63a_H129_ChIP_pooled_peak_1614	152	.	9.27877	19.1194	15.2785	81
chr13	107928648	107928836	HaCaT_C2_p63a_H129_ChIP_pooled_peak_1615	107	.	7.66507	14.4659	10.7461	98
chr13	109086387	109086586	HaCaT_C2_p63a_H129_ChIP_pooled_peak_1616	136	.	7.76841	17.4656	13.666	108
chr13	109406309	109406785	HaCaT_C2_p63a_H129_ChIP_pooled_peak_1617	1746	.	48.8144	180.987	174.602	271
chr13	109572091	109572300	HaCaT_C2_p63a_H129_ChIP_pooled_peak_1618	207	.	11.6074	24.6952	20.7313	107
chr13	109800660	109800794	HaCaT_C2_p63a_H129_ChIP_pooled_peak_1619	107	.	7.66507	14.4659	10.7461	77
chr13	109813308	109813446	HaCaT_C2_p63a_H129_ChIP_pooled_peak_1620	90	.	6.86636	12.6936	9.03702	85
chr13	109909444	109909700	HaCaT_C2_p63a_H129_ChIP_pooled_peak_1621	268	.	14.6291	30.9609	26.869	121
chr13	110088682	110088876	HaCaT_C2_p63a_H129_ChIP_pooled_peak_1622	188	.	10.4891	22.806	18.8772	78
chr13	110468937	110469071	HaCaT_C2_p63a_H129_ChIP_pooled_peak_1623	99	.	7.19546	13.6758	9.98568	58
chr13	110775297	110775534	HaCaT_C2_p63a_H129_ChIP_pooled_peak_1624	504	.	17.4285	54.876	50.4004	123
chr13	112592452	112592665	HaCaT_C2_p63a_H129_ChIP_pooled_peak_1625	553	.	21.5741	59.8968	55.3439	108
chr13	112601452	112601636	HaCaT_C2_p63a_H129_ChIP_pooled_peak_1626	227	.	11.4439	26.8072	22.7947	91
chr13	113959510	113959774	HaCaT_C2_p63a_H129_ChIP_pooled_peak_1627	838	.	28.2397	88.8183	83.8641	135
chr13	114540262	114540519	HaCaT_C2_p63a_H129_ChIP_pooled_peak_1628	1023	.	24.5101	107.574	102.357	141
chr14	21220172	21220396	HaCaT_C2_p63a_H129_ChIP_pooled_peak_1629	466	.	14.4028	51.0263	46.6047	125
chr14	21288615	21288761	HaCaT_C2_p63a_H129_ChIP_pooled_peak_1630	129	.	7.38656	16.7496	12.9725	63
chr14	21508288	21508510	HaCaT_C2_p63a_H129_ChIP_pooled_peak_1631	277	.	10.5397	31.8516	27.7476	109
chr14	21510218	21510489	HaCaT_C2_p63a_H129_ChIP_pooled_peak_1632	969	.	19.6518	102.061	96.9223	149
chr14	22283751	22283911	HaCaT_C2_p63a_H129_ChIP_pooled_peak_1633	129	.	8.47192	16.7525	12.9726	65
chr14	22290484	22290742	HaCaT_C2_p63a_H129_ChIP_pooled_peak_1634	201	.	9.63282	24.1214	20.1638	175
chr14	22627027	22627292	HaCaT_C2_p63a_H129_ChIP_pooled_peak_1635	640	.	13.6017	68.7674	64.0857	124
chr14	23005988	23006175	HaCaT_C2_p63a_H129_ChIP_pooled_peak_1636	414	.	12.1356	45.8177	41.4781	93
chr14	23308417	23308704	HaCaT_C2_p63a_H129_ChIP_pooled_peak_1637	879	.	13.8196	92.9242	87.9124	151
chr14	23448450	23448775	HaCaT_C2_p63a_H129_ChIP_pooled_peak_1638	983	.	23.555	103.538	98.3786	156
chr14	23768397	23768629	HaCaT_C2_p63a_H129_ChIP_pooled_peak_1639	589	.	18.9549	63.5474	58.9386	117
chr14	23836005	23836134	HaCaT_C2_p63a_H129_ChIP_pooled_peak_1640	119	.	5.70238	15.7195	11.9628	83
chr14	24101110	24101355	HaCaT_C2_p63a_H129_ChIP_pooled_peak_1641	772	.	20.4587	82.1085	77.2441	126
chr14	24578171	24578310	HaCaT_C2_p63a_H129_ChIP_pooled_peak_1642	106	.	6.8362	14.3584	10.6436	48
chr14	27471482	27471611	HaCaT_C2_p63a_H129_ChIP_pooled_peak_1643	70	.	6.7921	10.6698	7.07957	99
chr14	28812809	28812989	HaCaT_C2_p63a_H129_ChIP_pooled_peak_1644	96	.	6.52546	13.3599	9.67602	83
chr14	29645100	29645262	HaCaT_C2_p63a_H129_ChIP_pooled_peak_1645	66	.	6.05137	10.1683	6.6024	66
chr14	30765246	30765395	HaCaT_C2_p63a_H129_ChIP_pooled_peak_1646	168	.	10.8542	20.711	16.8341	86
chr14	31931683	31931907	HaCaT_C2_p63a_H129_ChIP_pooled_peak_1647	422	.	18.9896	46.6235	42.2699	116
chr14	32334782	32334950	HaCaT_C2_p63a_H129_ChIP_pooled_peak_1648	139	.	7.68202	17.7887	13.9835	105
chr14	32416401	32416561	HaCaT_C2_p63a_H129_ChIP_pooled_peak_1649	197	.	7.87747	23.6898	19.7446	89
chr14	32555318	32555490	HaCaT_C2_p63a_H129_ChIP_pooled_peak_1650	197	.	12.0168	23.691	19.7446	96
chr14	32604018	32604182	HaCaT_C2_p63a_H129_ChIP_pooled_peak_1651	35	.	4.35031	6.99112	3.57364	37
chr14	32814642	32814771	HaCaT_C2_p63a_H129_ChIP_pooled_peak_1652	99	.	7.72095	13.686	9.99578	50
chr14	32942703	32942984	HaCaT_C2_p63a_H129_ChIP_pooled_peak_1653	273	.	10.3599	31.469	27.3675	124
chr14	33586013	33586151	HaCaT_C2_p63a_H129_ChIP_pooled_peak_1654	130	.	9.40445	16.885	13.0974	48
chr14	34505036	34505168	HaCaT_C2_p63a_H129_ChIP_pooled_peak_1655	106	.	6.1695	14.3469	10.6352	55
chr14	34766957	34767351	HaCaT_C2_p63a_H129_ChIP_pooled_peak_1656	1287	.	32.938	134.338	128.736	189
chr14	34767469	34767691	HaCaT_C2_p63a_H129_ChIP_pooled_peak_1657	724	.	25.4158	77.2255	72.4266	101
chr14	35312481	35312785	HaCaT_C2_p63a_H129_ChIP_pooled_peak_1658	1486	.	43.1665	154.545	148.632	126
chr14	35683583	35683904	HaCaT_C2_p63a_H129_ChIP_pooled_peak_1659	384	.	10.669	42.7366	38.4463	169
chr14	36295990	36296173	HaCaT_C2_p63a_H129_ChIP_pooled_peak_1660	264	.	13.6252	30.5335	26.4526	100
chr14	36325323	36325459	HaCaT_C2_p63a_H129_ChIP_pooled_peak_1661	94	.	7.83704	13.0739	9.40238	78
chr14	37237141	37237380	HaCaT_C2_p63a_H129_ChIP_pooled_peak_1662	373	.	15.64	41.6052	37.3338	113
chr14	37290236	37290369	HaCaT_C2_p63a_H129_ChIP_pooled_peak_1663	70	.	6.52811	10.5822	7.00215	78
chr14	37414087	37414264	HaCaT_C2_p63a_H129_ChIP_pooled_peak_1664	122	.	8.01075	15.9713	12.2106	77
chr14	37917430	37917598	HaCaT_C2_p63a_H129_ChIP_pooled_peak_1665	70	.	6.7921	10.6698	7.07957	65
chr14	37950063	37950286	HaCaT_C2_p63a_H129_ChIP_pooled_peak_1666	151	.	10.1374	19.0268	15.1898	157
chr14	41607065	41607217	HaCaT_C2_p63a_H129_ChIP_pooled_peak_1667	184	.	11.2239	22.3691	18.4511	78
chr14	46020628	46020757	HaCaT_C2_p63a_H129_ChIP_pooled_peak_1668	106	.	8.35951	14.3186	10.6073	68
chr14	46254549	46254920	HaCaT_C2_p63a_H129_ChIP_pooled_peak_1669	1642	.	52.9603	170.421	164.216	158
chr14	48603676	48603899	HaCaT_C2_p63a_H129_ChIP_pooled_peak_1670	390	.	18.8089	43.3628	39.0598	114
chr14	50090695	50090876	HaCaT_C2_p63a_H129_ChIP_pooled_peak_1671	239	.	12.1028	27.9476	23.9145	82
chr14	50417584	50417846	HaCaT_C2_p63a_H129_ChIP_pooled_peak_1672	403	.	13.1394	44.6777	40.3538	107
chr14	50527851	50528101	HaCaT_C2_p63a_H129_ChIP_pooled_peak_1673	897	.	18.2385	94.7412	89.7057	122
chr14	50548799	50549012	HaCaT_C2_p63a_H129_ChIP_pooled_peak_1674	319	.	9.56528	36.1502	31.9686	106
chr14	50653840	50653969	HaCaT_C2_p63a_H129_ChIP_pooled_peak_1675	66	.	6.05137	10.1683	6.6024	107
chr14	51066973	51067303	HaCaT_C2_p63a_H129_ChIP_pooled_peak_1676	676	.	27.3711	72.4227	67.6891	139
chr14	51111973	51112195	HaCaT_C2_p63a_H129_ChIP_pooled_peak_1677	434	.	19.7033	47.8325	43.4611	97
chr14	51144132	51144353	HaCaT_C2_p63a_H129_ChIP_pooled_peak_1678	108	.	7.2224	14.6073	10.8863	122
chr14	51288378	51288634	HaCaT_C2_p63a_H129_ChIP_pooled_peak_1679	1272	.	26.9689	132.783	127.205	130
chr14	51363863	51364016	HaCaT_C2_p63a_H129_ChIP_pooled_peak_1680	105	.	7.52149	14.2255	10.5229	64
chr14	51590235	51590432	HaCaT_C2_p63a_H129_ChIP_pooled_peak_1681	207	.	8.09037	24.7029	20.7378	119
chr14	51824089	51824286	HaCaT_C2_p63a_H129_ChIP_pooled_peak_1682	397	.	14.6046	44.0938	39.7795	90
chr14	51834304	51834517	HaCaT_C2_p63a_H129_ChIP_pooled_peak_1683	225	.	10.986	26.6054	22.5992	102
chr14	51849248	51849588	HaCaT_C2_p63a_H129_ChIP_pooled_peak_1684	1620	.	40.0209	168.168	162.005	195
chr14	51862157	51862352	HaCaT_C2_p63a_H129_ChIP_pooled_peak_1685	403	.	11.9227	44.6292	40.309	108
chr14	51915591	51915760	HaCaT_C2_p63a_H129_ChIP_pooled_peak_1686	255	.	10.9451	29.5888	25.5224	98
chr14	51955415	51955841	HaCaT_C2_p63a_H129_ChIP_pooled_peak_1687	823	.	18.9485	87.2671	82.3332	292
chr14	52011729	52011941	HaCaT_C2_p63a_H129_ChIP_pooled_peak_1688	343	.	17.2415	38.6128	34.3893	87
chr14	52236094	52236264	HaCaT_C2_p63a_H129_ChIP_pooled_peak_1689	176	.	10.0856	21.5599	17.6604	56
chr14	52547138	52547381	HaCaT_C2_p63a_H129_ChIP_pooled_peak_1690	860	.	27.8469	91.0214	86.0388	122
chr14	53879626	53879789	HaCaT_C2_p63a_H129_ChIP_pooled_peak_1691	75	.	6.4548	11.2051	7.59765	75
chr14	54460694	54460932	HaCaT_C2_p63a_H129_ChIP_pooled_peak_1692	339	.	16.5919	38.2036	33.9897	110
chr14	54576513	54576760	HaCaT_C2_p63a_H129_ChIP_pooled_peak_1693	478	.	14.6555	52.3192	47.8782	118
chr14	54778924	54779179	HaCaT_C2_p63a_H129_ChIP_pooled_peak_1694	584	.	12.0027	63.0604	58.4603	143
chr14	55126079	55126211	HaCaT_C2_p63a_H129_ChIP_pooled_peak_1695	74	.	5.3073	11.0429	7.4423	50
chr14	55348078	55348208	HaCaT_C2_p63a_H129_ChIP_pooled_peak_1696	60	.	5.28252	9.57584	6.02703	58
chr14	55584802	55584950	HaCaT_C2_p63a_H129_ChIP_pooled_peak_1697	161	.	8.34348	20.0502	16.1868	77
chr14	55679559	55679691	HaCaT_C2_p63a_H129_ChIP_pooled_peak_1698	70	.	6.52811	10.5822	7.00215	49
chr14	55896848	55897086	HaCaT_C2_p63a_H129_ChIP_pooled_peak_1699	395	.	14.8465	43.8254	39.5161	149
chr14	56024012	56024247	HaCaT_C2_p63a_H129_ChIP_pooled_peak_1700	410	.	14.9153	45.4295	41.0938	107
chr14	56188092	56188250	HaCaT_C2_p63a_H129_ChIP_pooled_peak_1701	144	.	9.37519	18.2602	14.4382	69
chr14	57133061	57133329	HaCaT_C2_p63a_H129_ChIP_pooled_peak_1702	323	.	10.4323	36.5321	32.3442	149
chr14	57743150	57743279	HaCaT_C2_p63a_H129_ChIP_pooled_peak_1703	94	.	7.83704	13.0739	9.40238	35
chr14	59821419	59821589	HaCaT_C2_p63a_H129_ChIP_pooled_peak_1704	108	.	7.4398	14.5344	10.8141	51
chr14	61211389	61211525	HaCaT_C2_p63a_H129_ChIP_pooled_peak_1705	62	.	5.04507	9.82691	6.27344	67
chr14	61227803	61228000	HaCaT_C2_p63a_H129_ChIP_pooled_peak_1706	164	.	9.6822	20.3309	16.4607	100
chr14	61644790	61645020	HaCaT_C2_p63a_H129_ChIP_pooled_peak_1707	198	.	9.19565	23.8414	19.8912	104
chr14	61808102	61808258	HaCaT_C2_p63a_H129_ChIP_pooled_peak_1708	74	.	5.30631	11.041	7.44045	77
chr14	61813011	61813209	HaCaT_C2_p63a_H129_ChIP_pooled_peak_1709	271	.	11.4972	31.2742	27.1758	101
chr14	61969867	61970036	HaCaT_C2_p63a_H129_ChIP_pooled_peak_1710	134	.	8.45373	17.2105	13.4163	58
chr14	61990574	61990740	HaCaT_C2_p63a_H129_ChIP_pooled_peak_1711	155	.	8.25671	19.3732	15.529	75
chr14	61991104	61991311	HaCaT_C2_p63a_H129_ChIP_pooled_peak_1712	211	.	9.56164	25.1208	21.1442	96
chr14	62142881	62143038	HaCaT_C2_p63a_H129_ChIP_pooled_peak_1713	184	.	11.2239	22.3691	18.4511	71
chr14	62431761	62432052	HaCaT_C2_p63a_H129_ChIP_pooled_peak_1714	702	.	26.2281	74.9683	70.2032	151
chr14	63158933	63159225	HaCaT_C2_p63a_H129_ChIP_pooled_peak_1715	900	.	34.1132	95.0703	90.0334	125
chr14	63959271	63959454	HaCaT_C2_p63a_H129_ChIP_pooled_peak_1716	87	.	6.96649	12.4471	8.796	99
chr14	64144623	64144812	HaCaT_C2_p63a_H129_ChIP_pooled_peak_1717	312	.	12.987	35.3916	31.2254	81
chr14	64153784	64153977	HaCaT_C2_p63a_H129_ChIP_pooled_peak_1718	107	.	7.66507	14.4659	10.7461	103
chr14	64240298	64240558	HaCaT_C2_p63a_H129_ChIP_pooled_peak_1719	724	.	25.4158	77.2255	72.4266	113
chr14	64320731	64320916	HaCaT_C2_p63a_H129_ChIP_pooled_peak_1720	231	.	10.337	27.2061	23.1878	107
chr14	64527280	64527506	HaCaT_C2_p63a_H129_ChIP_pooled_peak_1721	389	.	9.39971	43.267	38.9681	104
chr14	64584681	64584816	HaCaT_C2_p63a_H129_ChIP_pooled_peak_1722	84	.	6.72975	12.0547	8.41734	53
chr14	64584923	64585066	HaCaT_C2_p63a_H129_ChIP_pooled_peak_1723	85	.	6.80686	12.1827	8.54368	87
chr14	65147049	65147304	HaCaT_C2_p63a_H129_ChIP_pooled_peak_1724	677	.	17.0012	72.5044	67.7697	102
chr14	65189709	65189912	HaCaT_C2_p63a_H129_ChIP_pooled_peak_1725	187	.	6.00954	22.7012	18.7762	105
chr14	65278862	65279038	HaCaT_C2_p63a_H129_ChIP_pooled_peak_1726	113	.	7.2341	15.0798	11.3484	110
chr14	65409514	65409692	HaCaT_C2_p63a_H129_ChIP_pooled_peak_1727	164	.	7.28622	20.351	16.4807	85
chr14	65472275	65472482	HaCaT_C2_p63a_H129_ChIP_pooled_peak_1728	491	.	16.7797	53.6251	49.1639	97
chr14	65514411	65514645	HaCaT_C2_p63a_H129_ChIP_pooled_peak_1729	964	.	32.1496	101.615	96.481	123
chr14	65646460	65646703	HaCaT_C2_p63a_H129_ChIP_pooled_peak_1730	326	.	14.186	36.8794	32.6886	128
chr14	65929332	65929591	HaCaT_C2_p63a_H129_ChIP_pooled_peak_1731	454	.	20.8988	49.8612	45.4558	159
chr14	66845901	66846099	HaCaT_C2_p63a_H129_ChIP_pooled_peak_1732	99	.	7.40523	13.5939	9.90451	95
chr14	66970282	66970529	HaCaT_C2_p63a_H129_ChIP_pooled_peak_1733	455	.	18.2099	49.9442	45.5383	118
chr14	67399351	67399689	HaCaT_C2_p63a_H129_ChIP_pooled_peak_1734	1995	.	45.6782	206.333	199.51	166
chr14	67810619	67810772	HaCaT_C2_p63a_H129_ChIP_pooled_peak_1735	96	.	6.52546	13.3599	9.67602	60
chr14	67885708	67885890	HaCaT_C2_p63a_H129_ChIP_pooled_peak_1736	159	.	6.15313	19.7738	15.913	90
chr14	68130449	68130668	HaCaT_C2_p63a_H129_ChIP_pooled_peak_1737	226	.	11.6993	26.6397	22.6304	106
chr14	68571466	68571660	HaCaT_C2_p63a_H129_ChIP_pooled_peak_1738	268	.	14.6291	30.9609	26.869	93
chr14	68607101	68607399	HaCaT_C2_p63a_H129_ChIP_pooled_peak_1739	1221	.	31.6951	127.645	122.144	144
chr14	68885131	68885338	HaCaT_C2_p63a_H129_ChIP_pooled_peak_1740	190	.	9.32209	22.975	19.0417	111
chr14	69143233	69143606	HaCaT_C2_p63a_H129_ChIP_pooled_peak_1741	522	.	8.76363	56.7891	52.2819	141
chr14	69144271	69144479	HaCaT_C2_p63a_H129_ChIP_pooled_peak_1742	300	.	9.95792	34.1785	30.03	84
chr14	69408733	69408931	HaCaT_C2_p63a_H129_ChIP_pooled_peak_1743	435	.	13.3484	47.9621	43.5896	102
chr14	69455057	69455213	HaCaT_C2_p63a_H129_ChIP_pooled_peak_1744	94	.	4.85774	13.1735	9.49971	63
chr14	70079641	70079774	HaCaT_C2_p63a_H129_ChIP_pooled_peak_1745	61	.	5.55747	9.7033	6.15181	68
chr14	70152119	70152297	HaCaT_C2_p63a_H129_ChIP_pooled_peak_1746	308	.	11.1201	34.963	30.8037	92
chr14	70179857	70180227	HaCaT_C2_p63a_H129_ChIP_pooled_peak_1747	2311	.	44.4719	238.689	231.186	167
chr14	70182960	70183153	HaCaT_C2_p63a_H129_ChIP_pooled_peak_1748	106	.	5.99308	14.3866	10.6712	101
chr14	70466125	70466359	HaCaT_C2_p63a_H129_ChIP_pooled_peak_1749	357	.	13.6142	40.03	35.7852	107
chr14	70477907	70478088	HaCaT_C2_p63a_H129_ChIP_pooled_peak_1750	159	.	8.50477	19.8367	15.9755	90
chr14	71133031	71133184	HaCaT_C2_p63a_H129_ChIP_pooled_peak_1751	145	.	6.25422	18.3394	14.5163	52
chr14	71222455	71222708	HaCaT_C2_p63a_H129_ChIP_pooled_peak_1752	708	.	21.6046	75.6301	70.8533	127
chr14	71355634	71355795	HaCaT_C2_p63a_H129_ChIP_pooled_peak_1753	168	.	8.70061	20.7252	16.8444	84
chr14	71375962	71376121	HaCaT_C2_p63a_H129_ChIP_pooled_peak_1754	135	.	9.12299	17.3512	13.5559	93
chr14	71543252	71543533	HaCaT_C2_p63a_H129_ChIP_pooled_peak_1755	575	.	18.6442	62.1078	57.5191	128
chr14	71838795	71839030	HaCaT_C2_p63a_H129_ChIP_pooled_peak_1756	708	.	28.7358	75.6417	70.8632	110
chr14	71839253	71839532	HaCaT_C2_p63a_H129_ChIP_pooled_peak_1757	924	.	35.0054	97.57	92.4933	132
chr14	72142775	72142987	HaCaT_C2_p63a_H129_ChIP_pooled_peak_1758	446	.	18.1541	49.0603	44.6696	116
chr14	72168837	72169094	HaCaT_C2_p63a_H129_ChIP_pooled_peak_1759	318	.	14.5233	36.0786	31.8999	107
chr14	72240789	72240962	HaCaT_C2_p63a_H129_ChIP_pooled_peak_1760	185	.	9.35972	22.4918	18.5714	69
chr14	73944503	73944731	HaCaT_C2_p63a_H129_ChIP_pooled_peak_1761	331	.	11.6234	37.3339	33.1334	117
chr14	74043214	74043411	HaCaT_C2_p63a_H129_ChIP_pooled_peak_1762	87	.	6.21472	12.3814	8.73213	89
chr14	74273279	74273488	HaCaT_C2_p63a_H129_ChIP_pooled_peak_1763	351	.	10.1171	39.4083	35.1717	104
chr14	74728080	74728262	HaCaT_C2_p63a_H129_ChIP_pooled_peak_1764	248	.	8.94199	28.8649	24.8137	106
chr14	74742384	74742568	HaCaT_C2_p63a_H129_ChIP_pooled_peak_1765	307	.	8.89289	34.8835	30.7263	81
chr14	74953687	74953925	HaCaT_C2_p63a_H129_ChIP_pooled_peak_1766	283	.	11.808	32.5087	28.3887	98
chr14	75036978	75037234	HaCaT_C2_p63a_H129_ChIP_pooled_peak_1767	489	.	11.4966	53.4532	48.9987	123
chr14	75103199	75103344	HaCaT_C2_p63a_H129_ChIP_pooled_peak_1768	94	.	4.85774	13.1735	9.49971	72
chr14	75293448	75293589	HaCaT_C2_p63a_H129_ChIP_pooled_peak_1769	118	.	8.0685	15.5987	11.8441	64
chr14	75469211	75469425	HaCaT_C2_p63a_H129_ChIP_pooled_peak_1770	424	.	15.2261	46.7741	42.4166	111
chr14	77017110	77017366	HaCaT_C2_p63a_H129_ChIP_pooled_peak_1771	742	.	17.6711	79.0512	74.2275	116
chr14	77499481	77499923	HaCaT_C2_p63a_H129_ChIP_pooled_peak_1772	719	.	21.2777	76.7576	71.9662	323
chr14	77780553	77780756	HaCaT_C2_p63a_H129_ChIP_pooled_peak_1773	88	.	6.2622	12.4674	8.81551	154
chr14	78601774	78602071	HaCaT_C2_p63a_H129_ChIP_pooled_peak_1774	1038	.	24.7628	109.094	103.856	138
chr14	78669297	78669454	HaCaT_C2_p63a_H129_ChIP_pooled_peak_1775	104	.	6.993	14.2017	10.4998	98
chr14	81088260	81088397	HaCaT_C2_p63a_H129_ChIP_pooled_peak_1776	118	.	8.88198	15.5894	11.8403	59
chr14	81796093	81796369	HaCaT_C2_p63a_H129_ChIP_pooled_peak_1777	1221	.	31.6951	127.645	122.144	119
chr14	81797149	81797328	HaCaT_C2_p63a_H129_ChIP_pooled_peak_1778	111	.	5.51843	14.8729	11.1437	89
chr14	81860069	81860317	HaCaT_C2_p63a_H129_ChIP_pooled_peak_1779	230	.	7.44853	27.0952	23.0778	110
chr14	81898605	81898740	HaCaT_C2_p63a_H129_ChIP_pooled_peak_1780	105	.	5.74842	14.2496	10.5456	68
chr14	83122239	83122409	HaCaT_C2_p63a_H129_ChIP_pooled_peak_1781	126	.	7.45767	16.412	12.6427	68
chr14	83157772	83157941	HaCaT_C2_p63a_H129_ChIP_pooled_peak_1782	136	.	7.76841	17.4656	13.666	109
chr14	83346403	83346694	HaCaT_C2_p63a_H129_ChIP_pooled_peak_1783	226	.	11.6993	26.6397	22.6304	89
chr14	83606137	83606360	HaCaT_C2_p63a_H129_ChIP_pooled_peak_1784	58	.	4.80095	9.35293	5.82153	99
chr14	83650947	83651175	HaCaT_C2_p63a_H129_ChIP_pooled_peak_1785	422	.	19.8538	46.5894	42.2359	120
chr14	84332115	84332373	HaCaT_C2_p63a_H129_ChIP_pooled_peak_1786	644	.	23.3986	69.148	64.4607	124
chr14	85150295	85150448	HaCaT_C2_p63a_H129_ChIP_pooled_peak_1787	138	.	8.99229	17.6238	13.821	86
chr14	85881850	85882061	HaCaT_C2_p63a_H129_ChIP_pooled_peak_1788	201	.	10.8925	24.0683	20.1132	97
chr14	85906420	85906670	HaCaT_C2_p63a_H129_ChIP_pooled_peak_1789	226	.	11.6993	26.6397	22.6304	123
chr14	85935287	85935460	HaCaT_C2_p63a_H129_ChIP_pooled_peak_1790	142	.	8.06873	18.0184	14.2058	57
chr14	85998652	85998786	HaCaT_C2_p63a_H129_ChIP_pooled_peak_1791	72	.	4.59869	10.8611	7.26796	29
chr14	87486549	87486684	HaCaT_C2_p63a_H129_ChIP_pooled_peak_1792	130	.	9.40445	16.885	13.0974	73
chr14	87730812	87731035	HaCaT_C2_p63a_H129_ChIP_pooled_peak_1793	281	.	14.6399	32.2387	28.1258	106
chr14	87900594	87900723	HaCaT_C2_p63a_H129_ChIP_pooled_peak_1794	20	.	3.72883	5.41174	2.08966	78
chr14	87989028	87989233	HaCaT_C2_p63a_H129_ChIP_pooled_peak_1795	118	.	8.88198	15.5894	11.8403	116
chr14	89083142	89083336	HaCaT_C2_p63a_H129_ChIP_pooled_peak_1796	183	.	11.4943	22.2894	18.3721	74
chr14	89806607	89806752	HaCaT_C2_p63a_H129_ChIP_pooled_peak_1797	62	.	6.22801	9.75883	6.20602	41
chr14	89875443	89875636	HaCaT_C2_p63a_H129_ChIP_pooled_peak_1798	362	.	15.0382	40.5332	36.2759	101
chr14	89895228	89895476	HaCaT_C2_p63a_H129_ChIP_pooled_peak_1799	934	.	22.9983	98.556	93.466	124
chr14	90925028	90925231	HaCaT_C2_p63a_H129_ChIP_pooled_peak_1800	187	.	9.75791	22.6591	18.7353	84
chr14	91337386	91337642	HaCaT_C2_p63a_H129_ChIP_pooled_peak_1801	621	.	26.1235	66.8251	62.1707	128
chr14	91488961	91489155	HaCaT_C2_p63a_H129_ChIP_pooled_peak_1802	248	.	8.94199	28.8649	24.8137	97
chr14	91975824	91975966	HaCaT_C2_p63a_H129_ChIP_pooled_peak_1803	86	.	6.85822	12.2679	8.62379	36
chr14	92569818	92570065	HaCaT_C2_p63a_H129_ChIP_pooled_peak_1804	452	.	17.6085	49.6647	45.2649	115
chr14	93064996	93065125	HaCaT_C2_p63a_H129_ChIP_pooled_peak_1805	87	.	6.24356	12.4337	8.78271	61
chr14	93999848	94000135	HaCaT_C2_p63a_H129_ChIP_pooled_peak_1806	157	.	8.38988	19.6228	15.7651	178
chr14	94403928	94404142	HaCaT_C2_p63a_H129_ChIP_pooled_peak_1807	391	.	7.44437	43.4282	39.1244	101
chr14	94426330	94426514	HaCaT_C2_p63a_H129_ChIP_pooled_peak_1808	139	.	5.87267	17.7629	13.958	75
chr14	94432052	94432222	HaCaT_C2_p63a_H129_ChIP_pooled_peak_1809	171	.	8.08805	21.0864	17.1953	82
chr14	94612354	94612526	HaCaT_C2_p63a_H129_ChIP_pooled_peak_1810	190	.	9.95648	23.0132	19.0794	70
chr14	94801306	94801524	HaCaT_C2_p63a_H129_ChIP_pooled_peak_1811	252	.	12.5062	29.2698	25.2103	110
chr14	94893440	94893642	HaCaT_C2_p63a_H129_ChIP_pooled_peak_1812	215	.	11.7535	25.5287	21.5431	84
chr14	95731985	95732173	HaCaT_C2_p63a_H129_ChIP_pooled_peak_1813	150	.	5.99121	18.9063	15.0704	76
chr14	96544796	96544945	HaCaT_C2_p63a_H129_ChIP_pooled_peak_1814	91	.	5.81167	12.8087	9.14885	61
chr14	96682387	96682516	HaCaT_C2_p63a_H129_ChIP_pooled_peak_1815	93	.	6.32957	13.0004	9.33668	59
chr14	96733853	96734058	HaCaT_C2_p63a_H129_ChIP_pooled_peak_1816	290	.	9.79361	33.1899	29.0601	77
chr14	96735427	96735605	HaCaT_C2_p63a_H129_ChIP_pooled_peak_1817	205	.	7.79065	24.4979	20.5358	84
chr14	97287896	97288110	HaCaT_C2_p63a_H129_ChIP_pooled_peak_1818	225	.	13.0617	26.5485	22.5429	123
chr14	99369822	99369963	HaCaT_C2_p63a_H129_ChIP_pooled_peak_1819	109	.	6.79563	14.7226	10.9965	48
chr14	99950527	99950769	HaCaT_C2_p63a_H129_ChIP_pooled_peak_1820	277	.	14.7707	31.821	27.7172	127
chr14	100079353	100079550	HaCaT_C2_p63a_H129_ChIP_pooled_peak_1821	248	.	8.94199	28.8649	24.8137	92
chr14	100573719	100573866	HaCaT_C2_p63a_H129_ChIP_pooled_peak_1822	40	.	2.92121	7.46934	4.01968	101
chr14	101159683	101159947	HaCaT_C2_p63a_H129_ChIP_pooled_peak_1823	522	.	10.0073	56.7067	52.2	130
chr14	102657147	102657301	HaCaT_C2_p63a_H129_ChIP_pooled_peak_1824	187	.	7.66457	22.6882	18.7633	76
chr14	102729476	102729688	HaCaT_C2_p63a_H129_ChIP_pooled_peak_1825	355	.	12.1287	39.7466	35.5055	100
chr14	103453626	103453914	HaCaT_C2_p63a_H129_ChIP_pooled_peak_1826	1038	.	20.5966	109.045	103.809	145
chr14	103653697	103653840	HaCaT_C2_p63a_H129_ChIP_pooled_peak_1827	63	.	5.48673	9.9369	6.38174	69
chr14	103710439	103710686	HaCaT_C2_p63a_H129_ChIP_pooled_peak_1828	240	.	9.60369	28.0772	24.0372	158
chr14	103979409	103979546	HaCaT_C2_p63a_H129_ChIP_pooled_peak_1829	59	.	4.04811	9.49372	5.95831	67
chr14	104334929	104335115	HaCaT_C2_p63a_H129_ChIP_pooled_peak_1830	583	.	12.8443	62.923	58.3242	98
chr14	105435087	105435267	HaCaT_C2_p63a_H129_ChIP_pooled_peak_1831	134	.	5.66736	17.206	13.4119	74
chr14	105563907	105564112	HaCaT_C2_p63a_H129_ChIP_pooled_peak_1832	290	.	7.9536	33.1663	29.038	109
chr15	23051214	23051394	HaCaT_C2_p63a_H129_ChIP_pooled_peak_1833	147	.	8.07914	18.536	14.7058	81
chr15	29387054	29387209	HaCaT_C2_p63a_H129_ChIP_pooled_peak_1834	78	.	5.90399	11.4238	7.80946	77
chr15	29983343	29983499	HaCaT_C2_p63a_H129_ChIP_pooled_peak_1835	88	.	6.2622	12.4674	8.81551	74
chr15	30049216	30049442	HaCaT_C2_p63a_H129_ChIP_pooled_peak_1836	129	.	8.47192	16.7525	12.9726	111
chr15	31254228	31254478	HaCaT_C2_p63a_H129_ChIP_pooled_peak_1837	356	.	16.7866	39.9428	35.6994	105
chr15	31442979	31443161	HaCaT_C2_p63a_H129_ChIP_pooled_peak_1838	109	.	8.03588	14.6343	10.9121	78
chr15	31758020	31758169	HaCaT_C2_p63a_H129_ChIP_pooled_peak_1839	109	.	6.53832	14.6648	10.9402	54
chr15	32951795	32952026	HaCaT_C2_p63a_H129_ChIP_pooled_peak_1840	432	.	17.7507	47.5766	43.2074	122
chr15	33389023	33389177	HaCaT_C2_p63a_H129_ChIP_pooled_peak_1841	92	.	6.75618	12.925	9.26209	87
chr15	33424888	33425134	HaCaT_C2_p63a_H129_ChIP_pooled_peak_1842	675	.	20.8193	72.3293	67.6	125
chr15	33437828	33438065	HaCaT_C2_p63a_H129_ChIP_pooled_peak_1843	597	.	22.1884	64.3897	59.7689	122
chr15	34593384	34593523	HaCaT_C2_p63a_H129_ChIP_pooled_peak_1844	66	.	6.05137	10.1683	6.6024	70
chr15	34974991	34975190	HaCaT_C2_p63a_H129_ChIP_pooled_peak_1845	106	.	6.8362	14.3584	10.6436	100
chr15	35024718	35024915	HaCaT_C2_p63a_H129_ChIP_pooled_peak_1846	147	.	8.07914	18.536	14.7058	107
chr15	35548793	35548999	HaCaT_C2_p63a_H129_ChIP_pooled_peak_1847	213	.	11.2959	25.3464	21.3628	95
chr15	35611654	35611877	HaCaT_C2_p63a_H129_ChIP_pooled_peak_1848	141	.	8.87535	17.9264	14.1145	98
chr15	35771543	35771770	HaCaT_C2_p63a_H129_ChIP_pooled_peak_1849	197	.	12.0168	23.691	19.7446	114
chr15	36006028	36006173	HaCaT_C2_p63a_H129_ChIP_pooled_peak_1850	86	.	6.6253	12.2858	8.64104	69
chr15	36685162	36685394	HaCaT_C2_p63a_H129_ChIP_pooled_peak_1851	463	.	20.9846	50.7707	46.3543	116
chr15	36761179	36761412	HaCaT_C2_p63a_H129_ChIP_pooled_peak_1852	545	.	23.5437	59.0906	54.5505	120
chr15	36904801	36904951	HaCaT_C2_p63a_H129_ChIP_pooled_peak_1853	121	.	8.22803	15.8659	12.1068	48
chr15	36946196	36946325	HaCaT_C2_p63a_H129_ChIP_pooled_peak_1854	82	.	7.31457	11.857	8.22452	36
chr15	39007009	39007138	HaCaT_C2_p63a_H129_ChIP_pooled_peak_1855	56	.	5.64795	9.15924	5.63608	66
chr15	39469818	39470110	HaCaT_C2_p63a_H129_ChIP_pooled_peak_1856	355	.	12.1287	39.7466	35.5055	158
chr15	39703683	39703890	HaCaT_C2_p63a_H129_ChIP_pooled_peak_1857	291	.	13.7165	33.317	29.1841	110
chr15	40013429	40013559	HaCaT_C2_p63a_H129_ChIP_pooled_peak_1858	82	.	7.31457	11.857	8.22452	83
chr15	40535505	40535639	HaCaT_C2_p63a_H129_ChIP_pooled_peak_1859	133	.	7.33081	17.1135	13.3214	73
chr15	40550301	40550456	HaCaT_C2_p63a_H129_ChIP_pooled_peak_1860	145	.	6.64557	18.4153	14.5908	69
chr15	40620398	40620570	HaCaT_C2_p63a_H129_ChIP_pooled_peak_1861	102	.	7.38212	13.9912	10.2943	93
chr15	40652329	40652476	HaCaT_C2_p63a_H129_ChIP_pooled_peak_1862	123	.	7.82295	16.1216	12.3582	65
chr15	41329510	41329678	HaCaT_C2_p63a_H129_ChIP_pooled_peak_1863	90	.	7.39492	12.7422	9.08525	60
chr15	41499947	41500229	HaCaT_C2_p63a_H129_ChIP_pooled_peak_1864	417	.	14.8975	46.1339	41.7869	137
chr15	42048001	42048173	HaCaT_C2_p63a_H129_ChIP_pooled_peak_1865	94	.	7.83704	13.0739	9.40238	99
chr15	42096630	42096881	HaCaT_C2_p63a_H129_ChIP_pooled_peak_1866	450	.	12.7743	49.4281	45.0334	117
chr15	42125145	42125355	HaCaT_C2_p63a_H129_ChIP_pooled_peak_1867	568	.	18.2949	61.4221	56.8476	82
chr15	42303503	42303642	HaCaT_C2_p63a_H129_ChIP_pooled_peak_1868	80	.	5.10971	11.701	8.07978	83
chr15	42327626	42327824	HaCaT_C2_p63a_H129_ChIP_pooled_peak_1869	256	.	12.3871	29.7002	25.6324	110
chr15	42963698	42963936	HaCaT_C2_p63a_H129_ChIP_pooled_peak_1870	206	.	11.9225	24.6443	20.6813	116
chr15	43124808	43125118	HaCaT_C2_p63a_H129_ChIP_pooled_peak_1871	656	.	27.1684	70.3271	65.6237	186
chr15	43393271	43393406	HaCaT_C2_p63a_H129_ChIP_pooled_peak_1872	152	.	9.27877	19.1194	15.2785	47
chr15	43511568	43511740	HaCaT_C2_p63a_H129_ChIP_pooled_peak_1873	127	.	8.63461	16.5429	12.771	68
chr15	44367855	44368103	HaCaT_C2_p63a_H129_ChIP_pooled_peak_1874	1207	.	42.8425	126.272	120.788	124
chr15	44394252	44394453	HaCaT_C2_p63a_H129_ChIP_pooled_peak_1875	274	.	13.8396	31.5408	27.4387	102
chr15	45104225	45104418	HaCaT_C2_p63a_H129_ChIP_pooled_peak_1876	383	.	16.2306	42.6443	38.3558	83
chr15	45174777	45174964	HaCaT_C2_p63a_H129_ChIP_pooled_peak_1877	323	.	13.9867	36.5247	32.3379	98
chr15	45375568	45375717	HaCaT_C2_p63a_H129_ChIP_pooled_peak_1878	86	.	6.85822	12.2679	8.62379	79
chr15	45455020	45455235	HaCaT_C2_p63a_H129_ChIP_pooled_peak_1879	417	.	11.2208	46.1315	41.7847	104
chr15	49052116	49052279	HaCaT_C2_p63a_H129_ChIP_pooled_peak_1880	141	.	8.87535	17.9264	14.1145	86
chr15	50502112	50502284	HaCaT_C2_p63a_H129_ChIP_pooled_peak_1881	145	.	8.53412	18.35	14.5264	61
chr15	50979271	50979400	HaCaT_C2_p63a_H129_ChIP_pooled_peak_1882	51	.	4.04685	8.65085	5.14748	77
chr15	51090147	51090409	HaCaT_C2_p63a_H129_ChIP_pooled_peak_1883	469	.	19.5082	51.4046	46.9801	139
chr15	51317066	51317257	HaCaT_C2_p63a_H129_ChIP_pooled_peak_1884	86	.	6.85822	12.2679	8.62379	91
chr15	51372607	51372736	HaCaT_C2_p63a_H129_ChIP_pooled_peak_1885	55	.	5.80369	9.07851	5.56107	63
chr15	51891956	51892096	HaCaT_C2_p63a_H129_ChIP_pooled_peak_1886	143	.	9.92692	18.2039	14.3835	76
chr15	52069144	52069365	HaCaT_C2_p63a_H129_ChIP_pooled_peak_1887	306	.	15.7894	34.8229	30.6659	110
chr15	52156749	52156979	HaCaT_C2_p63a_H129_ChIP_pooled_peak_1888	749	.	22.373	79.8254	74.9895	113
chr15	52369231	52369410	HaCaT_C2_p63a_H129_ChIP_pooled_peak_1889	80	.	4.78264	11.6323	8.01391	87
chr15	52385983	52386237	HaCaT_C2_p63a_H129_ChIP_pooled_peak_1890	221	.	7.28661	26.1452	22.1495	127
chr15	52388052	52388253	HaCaT_C2_p63a_H129_ChIP_pooled_peak_1891	69	.	6.26943	10.5247	6.94647	73
chr15	52627085	52627344	HaCaT_C2_p63a_H129_ChIP_pooled_peak_1892	298	.	9.19739	34.0191	29.8721	127
chr15	52850338	52850667	HaCaT_C2_p63a_H129_ChIP_pooled_peak_1893	871	.	29.0466	92.1874	87.1863	179
chr15	54202464	54202599	HaCaT_C2_p63a_H129_ChIP_pooled_peak_1894	65	.	6.25013	10.134	6.57241	90
chr15	55522948	55523155	HaCaT_C2_p63a_H129_ChIP_pooled_peak_1895	298	.	15.6741	33.9794	29.8334	97
chr15	56189930	56190079	HaCaT_C2_p63a_H129_ChIP_pooled_peak_1896	60	.	5.28252	9.57584	6.02703	69
chr15	56291975	56292153	HaCaT_C2_p63a_H129_ChIP_pooled_peak_1897	190	.	9.32209	22.975	19.0417	87
chr15	56293778	56293941	HaCaT_C2_p63a_H129_ChIP_pooled_peak_1898	156	.	10.4494	19.545	15.6905	87
chr15	56334381	56334512	HaCaT_C2_p63a_H129_ChIP_pooled_peak_1899	70	.	6.52811	10.5822	7.00215	82
chr15	56532726	56532864	HaCaT_C2_p63a_H129_ChIP_pooled_peak_1900	82	.	7.31457	11.857	8.22452	54
chr15	56536788	56536938	HaCaT_C2_p63a_H129_ChIP_pooled_peak_1901	227	.	9.78942	26.7216	22.7112	57
chr15	56661564	56661797	HaCaT_C2_p63a_H129_ChIP_pooled_peak_1902	491	.	19.3644	53.5675	49.1101	126
chr15	57199076	57199231	HaCaT_C2_p63a_H129_ChIP_pooled_peak_1903	96	.	6.52546	13.3599	9.67602	85
chr15	57359755	57359905	HaCaT_C2_p63a_H129_ChIP_pooled_peak_1904	156	.	10.4494	19.545	15.6905	57
chr15	57773599	57773784	HaCaT_C2_p63a_H129_ChIP_pooled_peak_1905	158	.	9.94872	19.7216	15.8626	109
chr15	58526718	58526983	HaCaT_C2_p63a_H129_ChIP_pooled_peak_1906	1287	.	38.7288	134.321	128.723	153
chr15	58734555	58734723	HaCaT_C2_p63a_H129_ChIP_pooled_peak_1907	152	.	8.39147	19.1129	15.2749	82
chr15	59086115	59086318	HaCaT_C2_p63a_H129_ChIP_pooled_peak_1908	126	.	7.45767	16.412	12.6427	61
chr15	59104890	59105030	HaCaT_C2_p63a_H129_ChIP_pooled_peak_1909	45	.	5.35725	8.05478	4.58369	51
chr15	59271632	59271831	HaCaT_C2_p63a_H129_ChIP_pooled_peak_1910	360	.	15.7336	40.3093	36.0546	104
chr15	59457974	59458280	HaCaT_C2_p63a_H129_ChIP_pooled_peak_1911	1987	.	48.3612	205.518	198.71	145
chr15	59631659	59631821	HaCaT_C2_p63a_H129_ChIP_pooled_peak_1912	116	.	7.14693	15.376	11.6359	97
chr15	59748464	59748664	HaCaT_C2_p63a_H129_ChIP_pooled_peak_1913	187	.	8.33849	22.643	18.7193	95
chr15	59846277	59846494	HaCaT_C2_p63a_H129_ChIP_pooled_peak_1914	569	.	16.4243	61.5703	56.9931	102
chr15	60589441	60589590	HaCaT_C2_p63a_H129_ChIP_pooled_peak_1915	148	.	9.94511	18.7085	14.8767	91
chr15	60609208	60609446	HaCaT_C2_p63a_H129_ChIP_pooled_peak_1916	560	.	18.7194	60.5975	56.0341	114
chr15	60685264	60685507	HaCaT_C2_p63a_H129_ChIP_pooled_peak_1917	314	.	13.5124	35.6727	31.4994	102
chr15	60701448	60701706	HaCaT_C2_p63a_H129_ChIP_pooled_peak_1918	328	.	16.719	37.0548	32.8588	153
chr15	60815358	60815609	HaCaT_C2_p63a_H129_ChIP_pooled_peak_1919	241	.	12.6242	28.2137	24.1727	142
chr15	62041414	62041610	HaCaT_C2_p63a_H129_ChIP_pooled_peak_1920	252	.	13.6639	29.3399	25.2794	106
chr15	62502112	62502298	HaCaT_C2_p63a_H129_ChIP_pooled_peak_1921	156	.	8.88971	19.491	15.6447	82
chr15	62896106	62896263	HaCaT_C2_p63a_H129_ChIP_pooled_peak_1922	101	.	7.78843	13.7963	10.1021	95
chr15	63330312	63330527	HaCaT_C2_p63a_H129_ChIP_pooled_peak_1923	169	.	10.6369	20.8631	16.9805	118
chr15	63449306	63449628	HaCaT_C2_p63a_H129_ChIP_pooled_peak_1924	989	.	31.8706	104.163	98.997	128
chr15	64095679	64095863	HaCaT_C2_p63a_H129_ChIP_pooled_peak_1925	183	.	11.4943	22.2894	18.3721	76
chr15	64479757	64479911	HaCaT_C2_p63a_H129_ChIP_pooled_peak_1926	166	.	10.7482	20.5347	16.6624	85
chr15	64671458	64671617	HaCaT_C2_p63a_H129_ChIP_pooled_peak_1927	78	.	5.90399	11.4238	7.80946	66
chr15	64704505	64704716	HaCaT_C2_p63a_H129_ChIP_pooled_peak_1928	328	.	16.719	37.0548	32.8588	121
chr15	64806640	64806780	HaCaT_C2_p63a_H129_ChIP_pooled_peak_1929	121	.	8.22803	15.8659	12.1068	53
chr15	65471035	65471164	HaCaT_C2_p63a_H129_ChIP_pooled_peak_1930	43	.	4.66104	7.82576	4.36014	93
chr15	65538798	65538967	HaCaT_C2_p63a_H129_ChIP_pooled_peak_1931	201	.	10.8925	24.0683	20.1132	96
chr15	66025144	66025323	HaCaT_C2_p63a_H129_ChIP_pooled_peak_1932	130	.	9.40445	16.885	13.0974	106
chr15	66088943	66089227	HaCaT_C2_p63a_H129_ChIP_pooled_peak_1933	643	.	24.3777	69.0772	64.3921	133
chr15	67439411	67439638	HaCaT_C2_p63a_H129_ChIP_pooled_peak_1934	391	.	12.8867	43.4321	39.1269	116
chr15	68564327	68564527	HaCaT_C2_p63a_H129_ChIP_pooled_peak_1935	229	.	9.34921	26.9636	22.9476	85
chr15	68580933	68581102	HaCaT_C2_p63a_H129_ChIP_pooled_peak_1936	143	.	9.92692	18.2039	14.3835	71
chr15	68933417	68933592	HaCaT_C2_p63a_H129_ChIP_pooled_peak_1937	255	.	9.27337	29.6414	25.5741	88
chr15	69284254	69284396	HaCaT_C2_p63a_H129_ChIP_pooled_peak_1938	101	.	7.82261	13.8522	10.1572	87
chr15	69941452	69941638	HaCaT_C2_p63a_H129_ChIP_pooled_peak_1939	168	.	7.23876	20.7208	16.8427	84
chr15	69977988	69978179	HaCaT_C2_p63a_H129_ChIP_pooled_peak_1940	140	.	6.60004	17.8644	14.0567	82
chr15	70488981	70489116	HaCaT_C2_p63a_H129_ChIP_pooled_peak_1941	88	.	5.32261	12.534	8.87969	81
chr15	71335756	71335964	HaCaT_C2_p63a_H129_ChIP_pooled_peak_1942	143	.	9.92692	18.2039	14.3835	127
chr15	71389193	71389347	HaCaT_C2_p63a_H129_ChIP_pooled_peak_1943	59	.	6.06181	9.49218	5.95719	75
chr15	71395413	71395665	HaCaT_C2_p63a_H129_ChIP_pooled_peak_1944	473	.	19.7533	51.8252	47.3948	136
chr15	71647645	71647973	HaCaT_C2_p63a_H129_ChIP_pooled_peak_1945	535	.	14.2646	58.0978	53.5725	152
chr15	71656450	71656756	HaCaT_C2_p63a_H129_ChIP_pooled_peak_1946	789	.	27.0295	83.8112	78.9229	157
chr15	71737297	71737517	HaCaT_C2_p63a_H129_ChIP_pooled_peak_1947	343	.	11.876	38.5357	34.3167	99
chr15	71740088	71740332	HaCaT_C2_p63a_H129_ChIP_pooled_peak_1948	597	.	22.1884	64.3897	59.7689	126
chr15	71763882	71764011	HaCaT_C2_p63a_H129_ChIP_pooled_peak_1949	88	.	5.32261	12.534	8.87969	87
chr15	72334508	72334637	HaCaT_C2_p63a_H129_ChIP_pooled_peak_1950	94	.	7.83704	13.0739	9.40238	60
chr15	72514831	72515225	HaCaT_C2_p63a_H129_ChIP_pooled_peak_1951	171	.	6.80607	21.0718	17.1807	95
chr15	72740183	72740329	HaCaT_C2_p63a_H129_ChIP_pooled_peak_1952	58	.	4.80095	9.35293	5.82153	70
chr15	74070207	74070351	HaCaT_C2_p63a_H129_ChIP_pooled_peak_1953	118	.	8.03877	15.5488	11.8067	55
chr15	74228577	74228754	HaCaT_C2_p63a_H129_ChIP_pooled_peak_1954	160	.	8.27295	19.9153	16.0535	86
chr15	74280460	74280608	HaCaT_C2_p63a_H129_ChIP_pooled_peak_1955	109	.	6.31704	14.6496	10.9253	76
chr15	74689816	74689961	HaCaT_C2_p63a_H129_ChIP_pooled_peak_1956	204	.	8.1694	24.3656	20.4045	101
chr15	74828170	74828352	HaCaT_C2_p63a_H129_ChIP_pooled_peak_1957	280	.	11.9417	32.1157	28.0042	70
chr15	75092171	75092364	HaCaT_C2_p63a_H129_ChIP_pooled_peak_1958	268	.	8.09623	30.986	26.8937	91
chr15	75328692	75328822	HaCaT_C2_p63a_H129_ChIP_pooled_peak_1959	129	.	7.38656	16.7496	12.9725	69
chr15	75735698	75735881	HaCaT_C2_p63a_H129_ChIP_pooled_peak_1960	274	.	11.988	31.5558	27.4534	84
chr15	75959140	75959286	HaCaT_C2_p63a_H129_ChIP_pooled_peak_1961	50	.	3.52734	8.58643	5.08465	49
chr15	76430885	76431052	HaCaT_C2_p63a_H129_ChIP_pooled_peak_1962	122	.	6.99244	15.9933	12.2324	55
chr15	76443249	76443441	HaCaT_C2_p63a_H129_ChIP_pooled_peak_1963	149	.	6.81295	18.8034	14.97	88
chr15	76555275	76555445	HaCaT_C2_p63a_H129_ChIP_pooled_peak_1964	113	.	8.31928	15.0996	11.3678	71
chr15	78980421	78980663	HaCaT_C2_p63a_H129_ChIP_pooled_peak_1965	590	.	21.2846	63.6499	59.0401	127
chr15	79280888	79281116	HaCaT_C2_p63a_H129_ChIP_pooled_peak_1966	476	.	14.2252	52.105	47.6689	113
chr15	79327722	79327891	HaCaT_C2_p63a_H129_ChIP_pooled_peak_1967	208	.	8.84385	24.7789	20.8113	96
chr15	80295610	80295786	HaCaT_C2_p63a_H129_ChIP_pooled_peak_1968	95	.	5.15054	13.2225	9.54709	62
chr15	80435028	80435219	HaCaT_C2_p63a_H129_ChIP_pooled_peak_1969	141	.	8.87535	17.9264	14.1145	75
chr15	80460836	80461009	HaCaT_C2_p63a_H129_ChIP_pooled_peak_1970	130	.	8.53891	16.8652	13.084	89
chr15	80495167	80495302	HaCaT_C2_p63a_H129_ChIP_pooled_peak_1971	100	.	6.26589	13.7091	10.0186	57
chr15	80504457	80504589	HaCaT_C2_p63a_H129_ChIP_pooled_peak_1972	144	.	9.37519	18.2602	14.4382	47
chr15	80777824	80778031	HaCaT_C2_p63a_H129_ChIP_pooled_peak_1973	346	.	13.3617	38.8443	34.6153	103
chr15	80872606	80872901	HaCaT_C2_p63a_H129_ChIP_pooled_peak_1974	209	.	7.54186	24.8748	20.9049	176
chr15	80878571	80878745	HaCaT_C2_p63a_H129_ChIP_pooled_peak_1975	217	.	8.30328	25.7273	21.7384	88
chr15	80901174	80901328	HaCaT_C2_p63a_H129_ChIP_pooled_peak_1976	191	.	9.657	23.0377	19.1036	73
chr15	80955101	80955314	HaCaT_C2_p63a_H129_ChIP_pooled_peak_1977	220	.	10.328	26.0027	22.0098	104
chr15	81248338	81248467	HaCaT_C2_p63a_H129_ChIP_pooled_peak_1978	115	.	7.326	15.2443	11.5097	95
chr15	81331372	81331601	HaCaT_C2_p63a_H129_ChIP_pooled_peak_1979	155	.	9.46223	19.4295	15.5846	105
chr15	83410898	83411291	HaCaT_C2_p63a_H129_ChIP_pooled_peak_1980	732	.	25.9183	78.1089	73.2996	102
chr15	83460947	83461086	HaCaT_C2_p63a_H129_ChIP_pooled_peak_1981	78	.	5.90399	11.4238	7.80946	53
chr15	83473445	83473634	HaCaT_C2_p63a_H129_ChIP_pooled_peak_1982	152	.	9.27877	19.1194	15.2785	76
chr15	83501642	83501814	HaCaT_C2_p63a_H129_ChIP_pooled_peak_1983	129	.	8.47192	16.7525	12.9726	89
chr15	83957342	83957556	HaCaT_C2_p63a_H129_ChIP_pooled_peak_1984	464	.	17.4238	50.9026	46.4829	119
chr15	84047669	84047874	HaCaT_C2_p63a_H129_ChIP_pooled_peak_1985	249	.	7.77238	29.0227	24.9697	87
chr15	85265929	85266095	HaCaT_C2_p63a_H129_ChIP_pooled_peak_1986	213	.	9.94356	25.2816	21.3009	65
chr15	85567935	85568120	HaCaT_C2_p63a_H129_ChIP_pooled_peak_1987	103	.	7.70767	14.0941	10.3934	72
chr15	85901406	85901535	HaCaT_C2_p63a_H129_ChIP_pooled_peak_1988	55	.	5.60565	9.09034	5.5727	69
chr15	86020423	86020587	HaCaT_C2_p63a_H129_ChIP_pooled_peak_1989	197	.	12.0168	23.691	19.7446	71
chr15	89164412	89164667	HaCaT_C2_p63a_H129_ChIP_pooled_peak_1990	894	.	29.7984	94.496	89.4626	139
chr15	89610586	89610786	HaCaT_C2_p63a_H129_ChIP_pooled_peak_1991	477	.	16.469	52.2384	47.7996	78
chr15	89664831	89664998	HaCaT_C2_p63a_H129_ChIP_pooled_peak_1992	126	.	8.56408	16.4258	12.656	85
chr15	89922762	89923000	HaCaT_C2_p63a_H129_ChIP_pooled_peak_1993	488	.	19.2193	53.3134	48.8602	102
chr15	89939249	89939456	HaCaT_C2_p63a_H129_ChIP_pooled_peak_1994	167	.	6.31506	20.6526	16.7763	112
chr15	90734321	90734526	HaCaT_C2_p63a_H129_ChIP_pooled_peak_1995	268	.	8.09623	30.986	26.8937	110
chr15	90755808	90755956	HaCaT_C2_p63a_H129_ChIP_pooled_peak_1996	88	.	4.48294	12.465	8.81332	58
chr15	90877651	90877828	HaCaT_C2_p63a_H129_ChIP_pooled_peak_1997	195	.	10.5294	23.4452	19.5066	82
chr15	90956095	90956298	HaCaT_C2_p63a_H129_ChIP_pooled_peak_1998	107	.	7.66507	14.4659	10.7461	92
[truncated: 3,888 more rows]
