# Supplementary material for: p73 regulates epidermal wound healing and induced keratinocyte programming
Source: PLoS One. 2019 Jun 19;14(6):e0218458. doi: 10.1371/journal.pone.0218458 (PMC6583996; doi:10.1371/journal.pone.0218458)
Supplement: S8 Table — (XLSX) [file pone.0218458.s014.xlsx]

## Sheet: Table S8
S8 Table. HCC1806 p63α (H-129) ChIP-seq genomic binding sites, related to Figs 4 and S6
Chrom	Start	End	Name	Score	Strand	Fold Change	pValue	qValue	Peak
chr1	818418	818580	HCC1806_p63_ChIP_pooled_peak_1	53	.	5.78623	8.52985	5.34472	16
chr1	915588	915699	HCC1806_p63_ChIP_pooled_peak_2	57	.	6.22992	8.9011	5.70388	53
chr1	931256	931454	HCC1806_p63_ChIP_pooled_peak_3	1051	.	40.2052	109.506	105.108	91
chr1	942387	942474	HCC1806_p63_ChIP_pooled_peak_4	47	.	5.71537	7.94532	4.78367	51
chr1	961245	961383	HCC1806_p63_ChIP_pooled_peak_5	137	.	10.0449	17.1955	13.7707	73
chr1	1098559	1098685	HCC1806_p63_ChIP_pooled_peak_6	182	.	12.186	21.7875	18.2798	62
chr1	1153301	1153573	HCC1806_p63_ChIP_pooled_peak_7	1218	.	39.804	126.397	121.864	124
chr1	1186318	1186543	HCC1806_p63_ChIP_pooled_peak_8	1668	.	62.7019	171.767	166.841	116
chr1	1356770	1357068	HCC1806_p63_ChIP_pooled_peak_9	2028	.	67.2001	208.144	202.848	97
chr1	1370839	1370967	HCC1806_p63_ChIP_pooled_peak_10	136	.	10.1896	17.0726	13.6526	69
chr1	1400329	1400486	HCC1806_p63_ChIP_pooled_peak_11	359	.	19.6515	39.7278	35.9704	62
chr1	1562687	1562838	HCC1806_p63_ChIP_pooled_peak_12	373	.	20.2905	41.1455	37.3748	71
chr1	1565514	1565611	HCC1806_p63_ChIP_pooled_peak_13	68	.	6.61284	10.1125	6.87394	41
chr1	1767048	1767149	HCC1806_p63_ChIP_pooled_peak_14	70	.	6.90583	10.3343	7.08385	76
chr1	1806035	1806185	HCC1806_p63_ChIP_pooled_peak_15	295	.	16.9896	33.1913	29.5134	70
chr1	1838657	1838805	HCC1806_p63_ChIP_pooled_peak_16	194	.	12.4529	22.9865	19.4572	72
chr1	1839029	1839191	HCC1806_p63_ChIP_pooled_peak_17	367	.	19.6331	40.4671	36.7004	84
chr1	1874679	1874841	HCC1806_p63_ChIP_pooled_peak_18	368	.	17.9962	40.5778	36.8096	76
chr1	1889650	1889803	HCC1806_p63_ChIP_pooled_peak_19	140	.	10.3846	17.4966	14.0678	66
chr1	2139384	2139505	HCC1806_p63_ChIP_pooled_peak_20	219	.	13.7806	25.4832	21.9144	59
chr1	2141568	2141700	HCC1806_p63_ChIP_pooled_peak_21	211	.	13.1839	24.722	21.1634	69
chr1	2267649	2267764	HCC1806_p63_ChIP_pooled_peak_22	113	.	9.07465	14.7093	11.3414	51
chr1	2360007	2360193	HCC1806_p63_ChIP_pooled_peak_23	840	.	36.2417	88.3019	84.0828	94
chr1	2362738	2362948	HCC1806_p63_ChIP_pooled_peak_24	505	.	24.9197	54.43	50.518	125
chr1	2513341	2513444	HCC1806_p63_ChIP_pooled_peak_25	120	.	9.42642	15.4232	12.04	66
chr1	2772211	2772318	HCC1806_p63_ChIP_pooled_peak_26	86	.	7.7135	11.9575	8.65505	57
chr1	3382061	3382162	HCC1806_p63_ChIP_pooled_peak_27	43	.	5.39945	7.51141	4.36939	71
chr1	3408433	3408542	HCC1806_p63_ChIP_pooled_peak_28	89	.	7.36197	12.2983	8.99069	35
chr1	3448189	3448346	HCC1806_p63_ChIP_pooled_peak_29	177	.	11.4872	21.2952	17.7944	86
chr1	3459433	3459567	HCC1806_p63_ChIP_pooled_peak_30	237	.	14.6945	27.3841	23.7838	72
chr1	3470112	3470311	HCC1806_p63_ChIP_pooled_peak_31	371	.	16.9281	40.9027	37.1331	118
chr1	3597609	3597911	HCC1806_p63_ChIP_pooled_peak_32	1944	.	70.4082	199.643	194.439	194
chr1	3601984	3602151	HCC1806_p63_ChIP_pooled_peak_33	410	.	21.36	44.8161	41.0031	77
chr1	3606850	3607286	HCC1806_p63_ChIP_pooled_peak_34	1651	.	62.2992	170.042	165.13	310
chr1	3615394	3615492	HCC1806_p63_ChIP_pooled_peak_35	115	.	9.08163	14.8885	11.5193	52
chr1	3615600	3615982	HCC1806_p63_ChIP_pooled_peak_36	1169	.	43.6513	121.484	116.988	123
chr1	3619260	3619388	HCC1806_p63_ChIP_pooled_peak_37	108	.	8.80102	14.1645	10.8142	74
chr1	3624094	3624304	HCC1806_p63_ChIP_pooled_peak_38	63	.	6.5628	9.57646	6.35644	58
chr1	3628346	3628463	HCC1806_p63_ChIP_pooled_peak_39	91	.	8.00615	12.449	9.13972	65
chr1	3633507	3634183	HCC1806_p63_ChIP_pooled_peak_40	2491	.	87.7797	255.026	249.118	161
chr1	3639933	3640020	HCC1806_p63_ChIP_pooled_peak_41	44	.	5.5377	7.59265	4.44307	40
chr1	3646595	3646696	HCC1806_p63_ChIP_pooled_peak_42	83	.	7.56221	11.6034	8.32591	19
chr1	3773962	3774170	HCC1806_p63_ChIP_pooled_peak_43	690	.	29.2923	73.1434	69.0538	82
chr1	4705177	4705343	HCC1806_p63_ChIP_pooled_peak_44	410	.	21.7186	44.8512	41.0377	82
chr1	4763012	4763211	HCC1806_p63_ChIP_pooled_peak_45	719	.	31.3901	76.088	71.974	110
chr1	4897936	4898172	HCC1806_p63_ChIP_pooled_peak_46	1671	.	60.2691	172.048	167.117	117
chr1	5562461	5562589	HCC1806_p63_ChIP_pooled_peak_47	150	.	10.7989	18.4536	15.0068	66
chr1	5712380	5712530	HCC1806_p63_ChIP_pooled_peak_48	436	.	22.8205	47.514	43.6725	77
chr1	6134420	6134507	HCC1806_p63_ChIP_pooled_peak_49	80	.	7.44603	11.3421	8.06945	36
chr1	6318766	6318936	HCC1806_p63_ChIP_pooled_peak_50	421	.	21.9449	46.0063	42.1824	84
chr1	6355004	6355186	HCC1806_p63_ChIP_pooled_peak_51	75	.	6.88091	10.8146	7.54974	110
chr1	6361625	6361820	HCC1806_p63_ChIP_pooled_peak_52	1015	.	37.5804	105.929	101.558	109
chr1	6385636	6385784	HCC1806_p63_ChIP_pooled_peak_53	162	.	11.3989	19.7514	16.283	39
chr1	6410527	6410771	HCC1806_p63_ChIP_pooled_peak_54	1305	.	49.5964	135.143	130.539	125
chr1	6427752	6427937	HCC1806_p63_ChIP_pooled_peak_55	497	.	22.2306	53.6651	49.7593	92
chr1	6474670	6474856	HCC1806_p63_ChIP_pooled_peak_56	634	.	25.5215	67.5173	63.4806	94
chr1	6548847	6548935	HCC1806_p63_ChIP_pooled_peak_57	102	.	8.38062	13.642	10.2973	34
chr1	6549194	6549388	HCC1806_p63_ChIP_pooled_peak_58	1221	.	47.0765	126.661	122.127	97
chr1	6662092	6662231	HCC1806_p63_ChIP_pooled_peak_59	200	.	12.9421	23.5421	20.0067	74
chr1	6669581	6669737	HCC1806_p63_ChIP_pooled_peak_60	246	.	13.7618	28.3023	24.69	79
chr1	6710435	6710526	HCC1806_p63_ChIP_pooled_peak_61	57	.	6.22992	8.9011	5.70388	33
chr1	6978750	6978915	HCC1806_p63_ChIP_pooled_peak_62	393	.	20.7664	43.1702	39.3736	78
chr1	7063857	7064020	HCC1806_p63_ChIP_pooled_peak_63	357	.	19.382	39.5262	35.7698	78
chr1	7394873	7395093	HCC1806_p63_ChIP_pooled_peak_64	1372	.	49.3949	141.895	137.233	109
chr1	7616095	7616274	HCC1806_p63_ChIP_pooled_peak_65	514	.	24.4843	55.4156	51.4913	81
chr1	7630434	7630572	HCC1806_p63_ChIP_pooled_peak_66	136	.	10.1896	17.0726	13.6526	75
chr1	7632765	7632916	HCC1806_p63_ChIP_pooled_peak_67	124	.	9.6336	15.8712	12.4778	75
chr1	7998220	7998354	HCC1806_p63_ChIP_pooled_peak_68	183	.	12.3384	21.8923	18.3812	59
chr1	8014221	8014308	HCC1806_p63_ChIP_pooled_peak_69	57	.	6.22647	8.97341	5.76835	41
chr1	8064850	8065085	HCC1806_p63_ChIP_pooled_peak_70	934	.	38.2889	97.7958	93.4949	112
chr1	8066442	8066639	HCC1806_p63_ChIP_pooled_peak_71	575	.	27.0487	61.5318	57.5508	76
chr1	8080667	8080845	HCC1806_p63_ChIP_pooled_peak_72	498	.	24.8446	53.7854	49.879	85
chr1	8194159	8194299	HCC1806_p63_ChIP_pooled_peak_73	137	.	10.0449	17.1955	13.7707	69
chr1	8283703	8283865	HCC1806_p63_ChIP_pooled_peak_74	141	.	10.3832	17.5772	14.1441	53
chr1	8412079	8412213	HCC1806_p63_ChIP_pooled_peak_75	427	.	20.6769	46.5687	42.7351	66
chr1	8427648	8427738	HCC1806_p63_ChIP_pooled_peak_76	57	.	6.22992	8.9011	5.70388	20
chr1	8600423	8600583	HCC1806_p63_ChIP_pooled_peak_77	391	.	20.0897	42.9354	39.1428	83
chr1	8730683	8730873	HCC1806_p63_ChIP_pooled_peak_78	567	.	23.5583	60.7678	56.7927	103
chr1	8786454	8786569	HCC1806_p63_ChIP_pooled_peak_79	136	.	9.76411	17.0671	13.6476	60
chr1	8971647	8971857	HCC1806_p63_ChIP_pooled_peak_80	897	.	37.6239	94.0502	89.7788	116
chr1	9015467	9015555	HCC1806_p63_ChIP_pooled_peak_81	71	.	7.01497	10.4383	7.18108	27
chr1	9062025	9062121	HCC1806_p63_ChIP_pooled_peak_82	116	.	9.22761	15.0675	11.6959	52
chr1	9135334	9135453	HCC1806_p63_ChIP_pooled_peak_83	188	.	12.4598	22.325	18.8074	64
chr1	9242043	9242498	HCC1806_p63_ChIP_pooled_peak_84	1937	.	67.8027	198.899	193.705	168
chr1	9400401	9400517	HCC1806_p63_ChIP_pooled_peak_85	159	.	11.224	19.4317	15.9655	62
chr1	9430181	9430357	HCC1806_p63_ChIP_pooled_peak_86	280	.	16.248	31.7049	28.0482	73
chr1	9580108	9580199	HCC1806_p63_ChIP_pooled_peak_87	102	.	8.57306	13.6192	10.2745	66
chr1	9591260	9591359	HCC1806_p63_ChIP_pooled_peak_88	96	.	8.26838	13.0073	9.68711	38
chr1	9653952	9654174	HCC1806_p63_ChIP_pooled_peak_89	1524	.	57.7183	157.238	152.444	85
chr1	9704955	9705066	HCC1806_p63_ChIP_pooled_peak_90	130	.	9.86936	16.4046	13.0009	36
chr1	9733960	9734092	HCC1806_p63_ChIP_pooled_peak_91	137	.	10.043	17.1922	13.7704	57
chr1	9835889	9836039	HCC1806_p63_ChIP_pooled_peak_92	334	.	18.7229	37.1961	33.4695	71
chr1	9894684	9894771	HCC1806_p63_ChIP_pooled_peak_93	38	.	5.16923	7.01968	3.89617	65
chr1	9896693	9896822	HCC1806_p63_ChIP_pooled_peak_94	156	.	10.9362	19.1324	15.6701	66
chr1	9937006	9937153	HCC1806_p63_ChIP_pooled_peak_95	405	.	21.1347	44.3687	40.5623	73
chr1	9951244	9951432	HCC1806_p63_ChIP_pooled_peak_96	1358	.	53.3004	140.456	135.806	89
chr1	9958006	9958143	HCC1806_p63_ChIP_pooled_peak_97	232	.	14.4347	26.8239	23.2357	67
chr1	10103732	10103819	HCC1806_p63_ChIP_pooled_peak_98	81	.	7.48918	11.4381	8.16382	53
chr1	10123990	10124230	HCC1806_p63_ChIP_pooled_peak_99	1759	.	62.7803	180.93	175.915	110
chr1	10143262	10143497	HCC1806_p63_ChIP_pooled_peak_100	2171	.	77.8634	222.593	217.126	109
chr1	10516843	10516980	HCC1806_p63_ChIP_pooled_peak_101	246	.	15.0656	28.2167	24.6059	61
chr1	10556086	10556337	HCC1806_p63_ChIP_pooled_peak_102	956	.	36.9423	99.9536	95.6343	127
chr1	10679443	10679597	HCC1806_p63_ChIP_pooled_peak_103	326	.	18.3682	36.4022	32.6838	71
chr1	10695401	10695563	HCC1806_p63_ChIP_pooled_peak_104	205	.	13.0832	24.1408	20.593	76
chr1	10696160	10696335	HCC1806_p63_ChIP_pooled_peak_105	386	.	20.1093	42.3994	38.6135	81
chr1	10731325	10731433	HCC1806_p63_ChIP_pooled_peak_106	99	.	8.41797	13.3036	9.97248	40
chr1	10781679	10781852	HCC1806_p63_ChIP_pooled_peak_107	214	.	13.54	25.0112	21.4507	89
chr1	10878758	10878912	HCC1806_p63_ChIP_pooled_peak_108	279	.	16.4762	31.6316	27.9755	79
chr1	10950946	10951033	HCC1806_p63_ChIP_pooled_peak_109	95	.	8.09441	12.8657	9.55113	30
chr1	10959910	10960086	HCC1806_p63_ChIP_pooled_peak_110	313	.	16.6564	35.0316	31.3295	80
chr1	10967384	10967515	HCC1806_p63_ChIP_pooled_peak_111	172	.	11.7676	20.7172	17.2241	49
chr1	10980436	10980589	HCC1806_p63_ChIP_pooled_peak_112	266	.	15.7082	30.2713	26.6333	84
chr1	11086184	11086434	HCC1806_p63_ChIP_pooled_peak_113	2716	.	95.346	278.051	271.679	121
chr1	11109457	11109554	HCC1806_p63_ChIP_pooled_peak_114	60	.	6.30171	9.26496	6.05199	35
chr1	11376913	11377100	HCC1806_p63_ChIP_pooled_peak_115	1047	.	42.9532	109.141	104.747	96
chr1	11586238	11586337	HCC1806_p63_ChIP_pooled_peak_116	71	.	6.94215	10.4282	7.17147	38
chr1	11619383	11619634	HCC1806_p63_ChIP_pooled_peak_117	981	.	41.8217	102.46	98.1193	118
chr1	11628904	11629028	HCC1806_p63_ChIP_pooled_peak_118	114	.	9.11911	14.812	11.4434	58
chr1	11824073	11824162	HCC1806_p63_ChIP_pooled_peak_119	77	.	7.27832	10.9791	7.7116	32
chr1	12039909	12040026	HCC1806_p63_ChIP_pooled_peak_120	97	.	8.04103	13.0623	9.73978	71
chr1	12041360	12041459	HCC1806_p63_ChIP_pooled_peak_121	75	.	7.21064	10.837	7.57161	52
chr1	12041804	12042029	HCC1806_p63_ChIP_pooled_peak_122	540	.	26.4336	58.0423	54.0954	103
chr1	12267253	12267421	HCC1806_p63_ChIP_pooled_peak_123	333	.	18.6689	37.0731	33.3475	86
chr1	12292427	12292614	HCC1806_p63_ChIP_pooled_peak_124	551	.	25.7399	59.0848	55.1255	100
chr1	12497109	12497313	HCC1806_p63_ChIP_pooled_peak_125	543	.	26.3041	58.2822	54.3321	89
chr1	12655898	12656089	HCC1806_p63_ChIP_pooled_peak_126	126	.	9.67223	16.0113	12.6158	45
chr1	12678333	12678655	HCC1806_p63_ChIP_pooled_peak_127	2469	.	78.6872	252.849	246.973	160
chr1	13910561	13910756	HCC1806_p63_ChIP_pooled_peak_128	531	.	23.2892	57.0444	53.1065	72
chr1	13913900	13914012	HCC1806_p63_ChIP_pooled_peak_129	138	.	10.2862	17.2807	13.8541	55
chr1	14010829	14010995	HCC1806_p63_ChIP_pooled_peak_130	166	.	11.5689	20.1551	16.6764	79
chr1	14127790	14128065	HCC1806_p63_ChIP_pooled_peak_131	1671	.	60.2691	172.048	167.117	141
chr1	14464781	14464868	HCC1806_p63_ChIP_pooled_peak_132	75	.	6.88091	10.8146	7.54974	62
chr1	14517119	14517265	HCC1806_p63_ChIP_pooled_peak_133	322	.	17.9975	35.9432	32.2319	70
chr1	15059651	15059881	HCC1806_p63_ChIP_pooled_peak_134	2046	.	74.0668	209.943	204.63	120
chr1	15238122	15238291	HCC1806_p63_ChIP_pooled_peak_135	448	.	22.843	48.7417	44.8847	86
chr1	15240263	15240438	HCC1806_p63_ChIP_pooled_peak_136	582	.	28.3115	62.25	58.261	96
chr1	15373103	15373229	HCC1806_p63_ChIP_pooled_peak_137	218	.	12.7032	25.3862	21.821	61
chr1	15499521	15499703	HCC1806_p63_ChIP_pooled_peak_138	377	.	19.617	41.4868	37.7095	103
chr1	15668640	15668728	HCC1806_p63_ChIP_pooled_peak_139	101	.	8.31643	13.5314	10.1875	39
chr1	15679006	15679148	HCC1806_p63_ChIP_pooled_peak_140	149	.	10.0567	18.4198	14.9786	70
chr1	15681726	15681859	HCC1806_p63_ChIP_pooled_peak_141	83	.	7.53224	11.6397	8.36091	78
chr1	15683778	15683930	HCC1806_p63_ChIP_pooled_peak_142	426	.	21.3453	46.44	42.6081	76
chr1	15691228	15691385	HCC1806_p63_ChIP_pooled_peak_143	393	.	20.7664	43.1702	39.3736	85
chr1	15727215	15727450	HCC1806_p63_ChIP_pooled_peak_144	1147	.	46.4415	119.257	114.78	124
chr1	15889377	15889464	HCC1806_p63_ChIP_pooled_peak_145	35	.	4.8143	6.60016	3.50797	8
chr1	15936871	15936991	HCC1806_p63_ChIP_pooled_peak_146	166	.	11.5689	20.1551	16.6764	52
chr1	16001051	16001152	HCC1806_p63_ChIP_pooled_peak_147	65	.	6.67579	9.81967	6.59374	63
chr1	16007519	16007673	HCC1806_p63_ChIP_pooled_peak_148	150	.	10.3385	18.4535	15.0068	83
chr1	16008033	16008238	HCC1806_p63_ChIP_pooled_peak_149	1051	.	43.8898	109.51	105.112	86
chr1	16008353	16008515	HCC1806_p63_ChIP_pooled_peak_150	648	.	30.1644	68.9181	64.8689	75
chr1	16091899	16092065	HCC1806_p63_ChIP_pooled_peak_151	531	.	26.2019	57.1075	53.169	85
chr1	16092427	16092564	HCC1806_p63_ChIP_pooled_peak_152	194	.	12.6423	22.9645	19.4353	76
chr1	16115152	16115241	HCC1806_p63_ChIP_pooled_peak_153	58	.	6.27803	9.0638	5.85408	58
chr1	16125630	16125864	HCC1806_p63_ChIP_pooled_peak_154	1133	.	47.1118	117.772	113.307	113
chr1	16147041	16147175	HCC1806_p63_ChIP_pooled_peak_155	123	.	9.41705	15.7634	12.3721	67
chr1	16157342	16157628	HCC1806_p63_ChIP_pooled_peak_156	737	.	28.4663	77.8868	73.7573	185
chr1	16159838	16160043	HCC1806_p63_ChIP_pooled_peak_157	821	.	35.9951	86.3995	82.195	113
chr1	16243101	16243188	HCC1806_p63_ChIP_pooled_peak_158	86	.	7.71262	11.9554	8.65505	56
chr1	16279296	16279413	HCC1806_p63_ChIP_pooled_peak_159	116	.	9.22798	15.0099	11.6387	65
chr1	16450213	16450527	HCC1806_p63_ChIP_pooled_peak_160	97	.	8.30656	13.0822	9.75513	25
chr1	16479003	16479111	HCC1806_p63_ChIP_pooled_peak_161	99	.	8.41797	13.3036	9.97248	67
chr1	16482509	16482679	HCC1806_p63_ChIP_pooled_peak_162	496	.	23.8565	53.5973	49.693	85
chr1	16500173	16500404	HCC1806_p63_ChIP_pooled_peak_163	257	.	15.4329	29.3912	25.7649	124
chr1	16511173	16511425	HCC1806_p63_ChIP_pooled_peak_164	1855	.	62.6052	190.664	185.555	127
chr1	16514824	16515040	HCC1806_p63_ChIP_pooled_peak_165	1351	.	48.8205	139.83	135.186	104
chr1	16561876	16562024	HCC1806_p63_ChIP_pooled_peak_166	289	.	16.9173	32.6647	28.9948	81
chr1	16627059	16627259	HCC1806_p63_ChIP_pooled_peak_167	468	.	23.9715	50.7041	46.8278	98
chr1	16693633	16693720	HCC1806_p63_ChIP_pooled_peak_168	49	.	5.74359	8.15291	4.98561	22
chr1	16723165	16723385	HCC1806_p63_ChIP_pooled_peak_169	764	.	31.5898	80.5775	76.4216	112
chr1	16819342	16819510	HCC1806_p63_ChIP_pooled_peak_170	188	.	12.3991	22.3758	18.8545	82
chr1	16886245	16886500	HCC1806_p63_ChIP_pooled_peak_171	2028	.	56.5571	208.106	202.812	126
chr1	16940101	16940250	HCC1806_p63_ChIP_pooled_peak_172	165	.	8.88348	20.0047	16.5304	67
chr1	16947537	16947708	HCC1806_p63_ChIP_pooled_peak_173	502	.	18.3548	54.1944	50.2859	75
chr1	16950553	16950736	HCC1806_p63_ChIP_pooled_peak_174	159	.	9.12425	19.3768	15.911	68
chr1	17004039	17004126	HCC1806_p63_ChIP_pooled_peak_175	46	.	5.65023	7.8343	4.67592	56
chr1	17054474	17054569	HCC1806_p63_ChIP_pooled_peak_176	88	.	7.6637	12.1182	8.81319	28
chr1	17252127	17252503	HCC1806_p63_ChIP_pooled_peak_177	2385	.	73.0435	244.256	238.504	131
chr1	17256087	17256201	HCC1806_p63_ChIP_pooled_peak_178	109	.	8.85513	14.2687	10.9176	56
chr1	17275074	17275229	HCC1806_p63_ChIP_pooled_peak_179	216	.	12.2699	25.2239	21.6609	83
chr1	17435371	17435461	HCC1806_p63_ChIP_pooled_peak_180	57	.	6.1708	8.94441	5.73991	51
chr1	17494349	17494451	HCC1806_p63_ChIP_pooled_peak_181	70	.	6.90583	10.3343	7.08385	67
chr1	17542000	17542226	HCC1806_p63_ChIP_pooled_peak_182	1863	.	64.9575	191.467	186.351	109
chr1	17571814	17572032	HCC1806_p63_ChIP_pooled_peak_183	1207	.	49.9106	125.323	120.797	113
chr1	17575309	17575468	HCC1806_p63_ChIP_pooled_peak_184	163	.	10.3068	19.8023	16.3318	77
chr1	17585402	17585489	HCC1806_p63_ChIP_pooled_peak_185	71	.	6.94215	10.4282	7.17147	67
chr1	17613927	17614074	HCC1806_p63_ChIP_pooled_peak_186	295	.	16.5884	33.2424	29.5641	71
chr1	17616378	17616529	HCC1806_p63_ChIP_pooled_peak_187	298	.	17.1461	33.5168	29.8353	78
chr1	17691893	17692008	HCC1806_p63_ChIP_pooled_peak_188	83	.	7.53364	11.6422	8.36091	60
chr1	17729771	17729881	HCC1806_p63_ChIP_pooled_peak_189	100	.	8.36299	13.3472	10.0148	45
chr1	17766470	17766597	HCC1806_p63_ChIP_pooled_peak_190	163	.	10.9128	19.8632	16.3904	70
chr1	17767809	17767967	HCC1806_p63_ChIP_pooled_peak_191	431	.	20.1134	47.0312	43.192	75
chr1	17768529	17768632	HCC1806_p63_ChIP_pooled_peak_192	127	.	9.6496	16.1839	12.7823	42
chr1	17770031	17770276	HCC1806_p63_ChIP_pooled_peak_193	1435	.	55.0337	148.291	143.576	102
chr1	17786973	17787166	HCC1806_p63_ChIP_pooled_peak_194	312	.	15.0981	34.9969	31.2964	119
chr1	17818692	17818834	HCC1806_p63_ChIP_pooled_peak_195	110	.	8.78924	14.3591	11.0036	76
chr1	17908642	17908787	HCC1806_p63_ChIP_pooled_peak_196	234	.	13.984	27.065	23.4742	73
chr1	18284466	18284616	HCC1806_p63_ChIP_pooled_peak_197	495	.	22.9744	53.4312	49.5294	80
chr1	18509614	18509756	HCC1806_p63_ChIP_pooled_peak_198	450	.	23.3703	48.9579	45.0994	70
chr1	18519610	18519733	HCC1806_p63_ChIP_pooled_peak_199	188	.	12.3991	22.3758	18.8545	48
chr1	18807511	18807729	HCC1806_p63_ChIP_pooled_peak_200	616	.	29.4926	65.6205	61.6032	91
chr1	18911439	18911627	HCC1806_p63_ChIP_pooled_peak_201	368	.	17.9962	40.5778	36.8096	83
chr1	18995364	18995532	HCC1806_p63_ChIP_pooled_peak_202	249	.	15.0252	28.5759	24.9615	72
chr1	19005315	19005419	HCC1806_p63_ChIP_pooled_peak_203	60	.	6.30811	9.28113	6.06808	64
chr1	19249493	19249694	HCC1806_p63_ChIP_pooled_peak_204	415	.	21.8349	45.3966	41.5769	79
chr1	19324844	19325053	HCC1806_p63_ChIP_pooled_peak_205	784	.	35.5424	82.6574	78.484	91
chr1	19336476	19336610	HCC1806_p63_ChIP_pooled_peak_206	166	.	11.3005	20.137	16.6589	76
chr1	19360491	19360615	HCC1806_p63_ChIP_pooled_peak_207	152	.	10.6727	18.6539	15.2018	73
chr1	19399927	19400062	HCC1806_p63_ChIP_pooled_peak_208	274	.	15.6951	31.1144	27.4623	73
chr1	19687723	19687993	HCC1806_p63_ChIP_pooled_peak_209	2044	.	76.3783	209.77	204.46	166
chr1	19751231	19751329	HCC1806_p63_ChIP_pooled_peak_210	83	.	7.61434	11.6498	8.36357	49
chr1	19820523	19820652	HCC1806_p63_ChIP_pooled_peak_211	236	.	14.6556	27.2409	23.6448	69
chr1	20066133	20066369	HCC1806_p63_ChIP_pooled_peak_212	253	.	15.2287	28.9792	25.3582	132
chr1	20085620	20085720	HCC1806_p63_ChIP_pooled_peak_213	115	.	9.16401	14.9169	11.547	51
chr1	20204395	20204555	HCC1806_p63_ChIP_pooled_peak_214	141	.	10.3832	17.5772	14.1441	54
chr1	20252184	20252301	HCC1806_p63_ChIP_pooled_peak_215	137	.	10.0449	17.1955	13.7707	43
chr1	20301461	20301667	HCC1806_p63_ChIP_pooled_peak_216	297	.	16.0821	33.4387	29.7579	128
chr1	20460184	20460314	HCC1806_p63_ChIP_pooled_peak_217	150	.	10.7989	18.4536	15.0068	77
chr1	20473698	20473852	HCC1806_p63_ChIP_pooled_peak_218	292	.	16.9907	32.9761	29.2996	71
chr1	20538096	20538270	HCC1806_p63_ChIP_pooled_peak_219	700	.	30.7624	74.1619	70.0628	82
chr1	20683236	20683323	HCC1806_p63_ChIP_pooled_peak_220	53	.	5.99134	8.53164	5.34568	62
chr1	20688854	20689041	HCC1806_p63_ChIP_pooled_peak_221	415	.	19.5841	45.4002	41.5795	81
chr1	20770818	20770927	HCC1806_p63_ChIP_pooled_peak_222	124	.	9.64281	15.8915	12.4975	41
chr1	20959748	20959858	HCC1806_p63_ChIP_pooled_peak_223	109	.	8.90106	14.3185	10.9664	51
chr1	21062208	21062438	HCC1806_p63_ChIP_pooled_peak_224	1186	.	46.7055	123.196	118.687	100
chr1	21384723	21384881	HCC1806_p63_ChIP_pooled_peak_225	405	.	21.4917	44.3281	40.5217	73
chr1	21516018	21516105	HCC1806_p63_ChIP_pooled_peak_226	66	.	6.53399	9.88436	6.65772	15
chr1	21723114	21723265	HCC1806_p63_ChIP_pooled_peak_227	136	.	9.76411	17.0671	13.6476	70
chr1	21728368	21728518	HCC1806_p63_ChIP_pooled_peak_228	204	.	13.152	23.9563	20.4099	64
chr1	21766409	21766582	HCC1806_p63_ChIP_pooled_peak_229	290	.	16.8987	32.7387	29.0683	63
chr1	21861232	21861328	HCC1806_p63_ChIP_pooled_peak_230	122	.	9.47803	15.6331	12.2478	42
chr1	21941376	21941465	HCC1806_p63_ChIP_pooled_peak_231	35	.	5.02242	6.65002	3.55072	35
chr1	21974127	21974214	HCC1806_p63_ChIP_pooled_peak_232	57	.	6.25688	8.95379	5.74898	53
chr1	22056983	22057136	HCC1806_p63_ChIP_pooled_peak_233	133	.	10.0275	16.7788	13.3675	64
chr1	22107731	22107870	HCC1806_p63_ChIP_pooled_peak_234	236	.	14.6556	27.2409	23.6448	71
chr1	22110105	22110195	HCC1806_p63_ChIP_pooled_peak_235	83	.	7.53364	11.6422	8.36091	46
chr1	22114641	22114767	HCC1806_p63_ChIP_pooled_peak_236	253	.	15.2287	28.9792	25.3582	46
chr1	22114900	22115008	HCC1806_p63_ChIP_pooled_peak_237	97	.	8.30656	13.0822	9.75513	38
chr1	22197869	22197963	HCC1806_p63_ChIP_pooled_peak_238	86	.	7.7135	11.9575	8.65505	30
chr1	22282450	22282599	HCC1806_p63_ChIP_pooled_peak_239	258	.	15.0673	29.489	25.8588	56
chr1	22283516	22283681	HCC1806_p63_ChIP_pooled_peak_240	546	.	26.1746	58.5995	54.6481	84
chr1	22301307	22301537	HCC1806_p63_ChIP_pooled_peak_241	918	.	40.5036	96.1081	91.8195	82
chr1	22326248	22326399	HCC1806_p63_ChIP_pooled_peak_242	264	.	15.7055	30.0586	26.422	83
chr1	22369752	22369953	HCC1806_p63_ChIP_pooled_peak_243	823	.	37.0248	86.5679	82.362	79
chr1	22373322	22373474	HCC1806_p63_ChIP_pooled_peak_244	124	.	9.53977	15.8464	12.453	72
chr1	22396759	22396907	HCC1806_p63_ChIP_pooled_peak_245	233	.	14.5097	26.891	23.3013	68
chr1	22463989	22464241	HCC1806_p63_ChIP_pooled_peak_246	1347	.	50.852	139.409	134.769	99
chr1	22468743	22468947	HCC1806_p63_ChIP_pooled_peak_247	771	.	35.268	81.358	77.1992	117
chr1	22498786	22498986	HCC1806_p63_ChIP_pooled_peak_248	305	.	17.468	34.2012	30.5103	115
chr1	22580441	22580562	HCC1806_p63_ChIP_pooled_peak_249	166	.	11.5702	20.1583	16.6767	45
chr1	22707348	22707446	HCC1806_p63_ChIP_pooled_peak_250	74	.	7.07505	10.7538	7.49122	28
chr1	23144061	23144219	HCC1806_p63_ChIP_pooled_peak_251	630	.	29.9567	67.0384	63.005	75
chr1	23156798	23156959	HCC1806_p63_ChIP_pooled_peak_252	506	.	25.2138	54.564	50.6499	85
chr1	23157072	23157164	HCC1806_p63_ChIP_pooled_peak_253	62	.	6.50773	9.4607	6.24209	49
chr1	23158637	23158803	HCC1806_p63_ChIP_pooled_peak_254	657	.	29.5921	69.7579	65.7007	81
chr1	23440982	23441118	HCC1806_p63_ChIP_pooled_peak_255	97	.	8.04103	13.0623	9.73978	54
chr1	23449387	23449591	HCC1806_p63_ChIP_pooled_peak_256	716	.	32.6528	75.7868	71.6754	110
chr1	23453417	23453557	HCC1806_p63_ChIP_pooled_peak_257	35	.	5.02242	6.65002	3.55072	100
chr1	23491844	23491973	HCC1806_p63_ChIP_pooled_peak_258	265	.	15.8046	30.1613	26.5246	54
chr1	23493957	23494294	HCC1806_p63_ChIP_pooled_peak_259	1952	.	71.2979	200.442	195.232	142
chr1	23512521	23512623	HCC1806_p63_ChIP_pooled_peak_260	70	.	6.90583	10.3343	7.08385	63
chr1	23591589	23591719	HCC1806_p63_ChIP_pooled_peak_261	196	.	12.9061	23.1583	19.6279	71
chr1	23703949	23704183	HCC1806_p63_ChIP_pooled_peak_262	1631	.	58.6803	168.073	163.18	108
chr1	23729560	23729664	HCC1806_p63_ChIP_pooled_peak_263	70	.	6.90583	10.3343	7.08385	47
chr1	23915489	23915730	HCC1806_p63_ChIP_pooled_peak_264	1064	.	42.0027	110.827	106.418	143
chr1	23919191	23919380	HCC1806_p63_ChIP_pooled_peak_265	820	.	33.3128	86.2357	82.0339	88
chr1	23919482	23919641	HCC1806_p63_ChIP_pooled_peak_266	283	.	15.933	32.054	28.3911	78
chr1	23988449	23988658	HCC1806_p63_ChIP_pooled_peak_267	895	.	37.0404	93.7912	89.5229	115
chr1	24118399	24118551	HCC1806_p63_ChIP_pooled_peak_268	443	.	21.9731	48.2113	44.3642	73
chr1	24160672	24160903	HCC1806_p63_ChIP_pooled_peak_269	1372	.	55.5372	141.936	137.273	117
chr1	24164610	24164724	HCC1806_p63_ChIP_pooled_peak_270	75	.	7.19575	10.8561	7.59042	58
chr1	24192035	24192298	HCC1806_p63_ChIP_pooled_peak_271	2710	.	86.7993	277.365	271.026	122
chr1	24312714	24312856	HCC1806_p63_ChIP_pooled_peak_272	218	.	13.8843	25.4337	21.8653	64
chr1	24354747	24354845	HCC1806_p63_ChIP_pooled_peak_273	88	.	7.79009	12.1433	8.83754	65
chr1	24522441	24522670	HCC1806_p63_ChIP_pooled_peak_274	570	.	27.408	61.0636	57.0853	113
chr1	24611710	24611987	HCC1806_p63_ChIP_pooled_peak_275	715	.	31.9385	75.6371	71.526	155
chr1	24643587	24643815	HCC1806_p63_ChIP_pooled_peak_276	633	.	26.4651	67.4096	63.374	107
chr1	24646091	24646301	HCC1806_p63_ChIP_pooled_peak_277	1046	.	43.9849	109.031	104.639	125
chr1	24706145	24706313	HCC1806_p63_ChIP_pooled_peak_278	220	.	13.9598	25.6402	22.0674	71
chr1	24706400	24706577	HCC1806_p63_ChIP_pooled_peak_279	662	.	29.5067	70.3361	66.2719	92
chr1	24745477	24745775	HCC1806_p63_ChIP_pooled_peak_280	1068	.	44.706	111.236	106.826	120
chr1	24918064	24918187	HCC1806_p63_ChIP_pooled_peak_281	87	.	7.41021	12.0136	8.70926	62
chr1	25049350	25049472	HCC1806_p63_ChIP_pooled_peak_282	136	.	9.76411	17.0671	13.6476	62
chr1	25298844	25299065	HCC1806_p63_ChIP_pooled_peak_283	979	.	42.4194	102.263	97.9242	124
chr1	25368986	25369107	HCC1806_p63_ChIP_pooled_peak_284	111	.	8.99877	14.5493	11.184	63
chr1	25379890	25380042	HCC1806_p63_ChIP_pooled_peak_285	172	.	11.7676	20.7172	17.2241	68
chr1	25418914	25419062	HCC1806_p63_ChIP_pooled_peak_286	381	.	20.6483	41.9603	38.1791	68
chr1	25466618	25466826	HCC1806_p63_ChIP_pooled_peak_287	1159	.	45.2018	120.389	115.902	97
chr1	25521079	25521258	HCC1806_p63_ChIP_pooled_peak_288	652	.	29.3486	69.3041	65.2499	86
chr1	25615332	25615474	HCC1806_p63_ChIP_pooled_peak_289	117	.	9.2562	15.136	11.7599	62
chr1	25803076	25803251	HCC1806_p63_ChIP_pooled_peak_290	353	.	19.4789	39.1131	35.3636	88
chr1	25894842	25895055	HCC1806_p63_ChIP_pooled_peak_291	477	.	20.1307	51.6729	47.791	117
chr1	26050951	26051048	HCC1806_p63_ChIP_pooled_peak_292	43	.	5.39945	7.51141	4.36939	41
chr1	26075132	26075257	HCC1806_p63_ChIP_pooled_peak_293	117	.	9.2562	15.136	11.7599	77
chr1	26198041	26198217	HCC1806_p63_ChIP_pooled_peak_294	584	.	27.5169	62.4342	58.4441	86
chr1	26416737	26416877	HCC1806_p63_ChIP_pooled_peak_295	143	.	10.431	17.8048	14.3698	62
chr1	26604940	26605041	HCC1806_p63_ChIP_pooled_peak_296	73	.	7.079	10.5668	7.30629	53
chr1	26625316	26625536	HCC1806_p63_ChIP_pooled_peak_297	850	.	38.1462	89.3244	85.095	113
chr1	26654585	26654733	HCC1806_p63_ChIP_pooled_peak_298	297	.	17.1517	33.4312	29.752	65
chr1	26678595	26678738	HCC1806_p63_ChIP_pooled_peak_299	111	.	8.46882	14.4989	11.1386	69
chr1	26728489	26728683	HCC1806_p63_ChIP_pooled_peak_300	720	.	32.534	76.1452	72.0284	102
chr1	26947375	26947515	HCC1806_p63_ChIP_pooled_peak_301	137	.	10.0449	17.1955	13.7707	83
chr1	26960401	26960518	HCC1806_p63_ChIP_pooled_peak_302	236	.	14.6556	27.2409	23.6448	63
chr1	27019080	27019190	HCC1806_p63_ChIP_pooled_peak_303	124	.	9.56149	15.7944	12.4015	72
chr1	27171489	27171643	HCC1806_p63_ChIP_pooled_peak_304	256	.	15.4369	29.2783	25.6528	84
chr1	27181552	27181691	HCC1806_p63_ChIP_pooled_peak_305	300	.	17.2574	33.7511	30.068	69
chr1	27185577	27185734	HCC1806_p63_ChIP_pooled_peak_306	42	.	5.29301	7.41923	4.28566	16
chr1	27188618	27188791	HCC1806_p63_ChIP_pooled_peak_307	323	.	17.5752	36.0841	32.3695	86
chr1	27191424	27191675	HCC1806_p63_ChIP_pooled_peak_308	1128	.	47.1818	117.341	112.881	138
chr1	27191763	27191964	HCC1806_p63_ChIP_pooled_peak_309	316	.	15.7055	35.3453	31.6407	94
chr1	27479763	27480000	HCC1806_p63_ChIP_pooled_peak_310	1086	.	45.5531	113.083	108.656	117
chr1	27573942	27574191	HCC1806_p63_ChIP_pooled_peak_311	825	.	30.9203	86.7335	82.5253	114
chr1	27669453	27669707	HCC1806_p63_ChIP_pooled_peak_312	1738	.	63.8769	178.871	173.876	108
chr1	27739746	27739847	HCC1806_p63_ChIP_pooled_peak_313	72	.	6.89231	10.5385	7.27842	54
chr1	27803833	27804003	HCC1806_p63_ChIP_pooled_peak_314	258	.	15.0673	29.489	25.8588	85
chr1	27808883	27809037	HCC1806_p63_ChIP_pooled_peak_315	117	.	9.09265	15.1455	11.7645	43
chr1	27831701	27831897	HCC1806_p63_ChIP_pooled_peak_316	562	.	26.9963	60.2254	56.257	85
chr1	27848974	27849172	HCC1806_p63_ChIP_pooled_peak_317	411	.	21.4586	45.0137	41.1956	86
chr1	27852645	27852780	HCC1806_p63_ChIP_pooled_peak_318	290	.	16.3229	32.7568	29.0841	61
chr1	27869502	27869645	HCC1806_p63_ChIP_pooled_peak_319	393	.	20.7664	43.1702	39.3736	63
chr1	27951854	27952068	HCC1806_p63_ChIP_pooled_peak_320	195	.	12.8558	23.0413	19.5115	136
chr1	28022355	28022547	HCC1806_p63_ChIP_pooled_peak_321	374	.	19.4619	41.203	37.4296	116
chr1	28045933	28046021	HCC1806_p63_ChIP_pooled_peak_322	47	.	5.56486	7.92018	4.75914	55
chr1	28195029	28195183	HCC1806_p63_ChIP_pooled_peak_323	24	.	4.39462	5.51612	2.49447	79
chr1	28246109	28246251	HCC1806_p63_ChIP_pooled_peak_324	339	.	18.6898	37.7269	33.9936	66
chr1	28497915	28498002	HCC1806_p63_ChIP_pooled_peak_325	46	.	5.39878	7.83689	4.67764	42
chr1	28523496	28523626	HCC1806_p63_ChIP_pooled_peak_326	136	.	9.76411	17.0671	13.6476	51
chr1	28568449	28568640	HCC1806_p63_ChIP_pooled_peak_327	725	.	33.6653	76.7169	72.5964	106
chr1	28586771	28586882	HCC1806_p63_ChIP_pooled_peak_328	172	.	11.7676	20.7172	17.2241	51
chr1	28678878	28679090	HCC1806_p63_ChIP_pooled_peak_329	996	.	37.0511	104.026	99.6726	111
chr1	28699905	28700001	HCC1806_p63_ChIP_pooled_peak_330	119	.	9.34811	15.36	11.9771	42
chr1	28700118	28700223	HCC1806_p63_ChIP_pooled_peak_331	46	.	5.5084	7.77674	4.62334	59
chr1	28744026	28744137	HCC1806_p63_ChIP_pooled_peak_332	58	.	6.27803	9.0638	5.85408	71
chr1	28776638	28776794	HCC1806_p63_ChIP_pooled_peak_333	57	.	6.22992	8.9011	5.70388	80
chr1	28901272	28901374	HCC1806_p63_ChIP_pooled_peak_334	83	.	7.61434	11.6498	8.36357	40
chr1	28908260	28908415	HCC1806_p63_ChIP_pooled_peak_335	243	.	14.9351	27.919	24.3132	77
chr1	29211521	29211682	HCC1806_p63_ChIP_pooled_peak_336	407	.	21.4326	44.5385	40.7291	91
chr1	29421018	29421139	HCC1806_p63_ChIP_pooled_peak_337	115	.	9.16401	14.9169	11.547	56
chr1	29448989	29449076	HCC1806_p63_ChIP_pooled_peak_338	34	.	4.80932	6.58703	3.49497	59
chr1	29517857	29518050	HCC1806_p63_ChIP_pooled_peak_339	645	.	30.2847	68.6355	64.5872	112
chr1	29565832	29566066	HCC1806_p63_ChIP_pooled_peak_340	1182	.	47.7627	122.711	118.205	90
chr1	29833401	29833516	HCC1806_p63_ChIP_pooled_peak_341	108	.	8.74479	14.1779	10.8272	41
chr1	30047852	30047980	HCC1806_p63_ChIP_pooled_peak_342	274	.	15.6951	31.1144	27.4623	48
chr1	30049429	30049616	HCC1806_p63_ChIP_pooled_peak_343	1017	.	43.658	106.084	101.713	95
chr1	30056737	30056919	HCC1806_p63_ChIP_pooled_peak_344	832	.	36.1971	87.4931	83.2802	86
chr1	30060026	30060113	HCC1806_p63_ChIP_pooled_peak_345	83	.	7.53364	11.6422	8.36091	43
chr1	30182694	30182977	HCC1806_p63_ChIP_pooled_peak_346	1582	.	60.2225	163.138	158.29	148
chr1	30203854	30203958	HCC1806_p63_ChIP_pooled_peak_347	133	.	10.0275	16.7788	13.3675	42
chr1	30272036	30272194	HCC1806_p63_ChIP_pooled_peak_348	272	.	16.1984	30.9209	27.2717	74
chr1	30348374	30348571	HCC1806_p63_ChIP_pooled_peak_349	546	.	26.9973	58.6222	54.669	84
chr1	30804260	30804401	HCC1806_p63_ChIP_pooled_peak_350	188	.	12.3991	22.3758	18.8545	68
chr1	30893619	30893722	HCC1806_p63_ChIP_pooled_peak_351	145	.	10.5871	17.9541	14.5175	63
chr1	31122709	31122878	HCC1806_p63_ChIP_pooled_peak_352	362	.	19.6419	40.0527	36.2918	82
chr1	31216534	31216776	HCC1806_p63_ChIP_pooled_peak_353	443	.	21.9731	48.2113	44.3642	151
chr1	31221030	31221225	HCC1806_p63_ChIP_pooled_peak_354	1343	.	52.5882	139.024	134.39	95
chr1	31411111	31411198	HCC1806_p63_ChIP_pooled_peak_355	71	.	6.94215	10.4282	7.17147	35
chr1	31520569	31520748	HCC1806_p63_ChIP_pooled_peak_356	415	.	21.9304	45.3397	41.5204	86
chr1	31643716	31643869	HCC1806_p63_ChIP_pooled_peak_357	206	.	12.6359	24.2215	20.6714	71
chr1	31750750	31750866	HCC1806_p63_ChIP_pooled_peak_358	53	.	5.78623	8.52985	5.34472	62
chr1	31869796	31870129	HCC1806_p63_ChIP_pooled_peak_359	782	.	32.1641	82.4559	78.2839	192
chr1	31889404	31889499	HCC1806_p63_ChIP_pooled_peak_360	175	.	11.7749	21.0062	17.5112	49
chr1	31939697	31939852	HCC1806_p63_ChIP_pooled_peak_361	110	.	8.61539	14.3699	11.0123	72
chr1	31983713	31983865	HCC1806_p63_ChIP_pooled_peak_362	350	.	19.3973	38.7948	35.0482	68
chr1	32028798	32028897	HCC1806_p63_ChIP_pooled_peak_363	97	.	8.04103	13.0623	9.73978	43
chr1	32038368	32038559	HCC1806_p63_ChIP_pooled_peak_364	636	.	27.5693	67.6559	63.6175	99
chr1	32040659	32040851	HCC1806_p63_ChIP_pooled_peak_365	1209	.	44.8	125.523	120.994	102
chr1	32135603	32135750	HCC1806_p63_ChIP_pooled_peak_366	110	.	8.61539	14.3699	11.0123	81
chr1	32219267	32219433	HCC1806_p63_ChIP_pooled_peak_367	270	.	15.9209	30.6932	27.0483	81
chr1	32363144	32363348	HCC1806_p63_ChIP_pooled_peak_368	700	.	30.7624	74.1619	70.0628	90
chr1	32532268	32532441	HCC1806_p63_ChIP_pooled_peak_369	357	.	19.382	39.5262	35.7698	121
chr1	32645644	32645826	HCC1806_p63_ChIP_pooled_peak_370	534	.	26.4677	57.3581	53.4146	103
chr1	32698672	32698804	HCC1806_p63_ChIP_pooled_peak_371	150	.	10.7989	18.4536	15.0068	68
chr1	32715748	32715835	HCC1806_p63_ChIP_pooled_peak_372	57	.	6.22992	8.9011	5.70388	31
chr1	32959869	32960098	HCC1806_p63_ChIP_pooled_peak_373	877	.	35.0359	91.9607	87.7078	134
chr1	33190202	33190327	HCC1806_p63_ChIP_pooled_peak_374	97	.	8.04103	13.0623	9.73978	49
chr1	33225853	33226023	HCC1806_p63_ChIP_pooled_peak_375	291	.	15.3497	32.7975	29.1217	83
chr1	33282400	33282503	HCC1806_p63_ChIP_pooled_peak_376	111	.	8.85931	14.4846	11.1256	44
chr1	33282889	33282996	HCC1806_p63_ChIP_pooled_peak_377	35	.	5.00095	6.64151	3.54753	54
chr1	33325121	33325234	HCC1806_p63_ChIP_pooled_peak_378	172	.	11.7676	20.7172	17.2241	61
chr1	33359733	33359823	HCC1806_p63_ChIP_pooled_peak_379	90	.	7.88514	12.3808	9.07228	29
chr1	33399779	33399877	HCC1806_p63_ChIP_pooled_peak_380	70	.	6.92213	10.2549	7.00981	67
chr1	33429388	33429667	HCC1806_p63_ChIP_pooled_peak_381	1076	.	42.6906	112.088	107.666	112
chr1	33454902	33455104	HCC1806_p63_ChIP_pooled_peak_382	478	.	22.4	51.6988	47.8151	84
chr1	33458436	33458594	HCC1806_p63_ChIP_pooled_peak_383	181	.	11.9283	21.6435	18.137	71
chr1	33470283	33470486	HCC1806_p63_ChIP_pooled_peak_384	556	.	27.3038	59.5933	55.6301	101
chr1	33565721	33565869	HCC1806_p63_ChIP_pooled_peak_385	339	.	18.6898	37.7269	33.9936	81
chr1	33686774	33686999	HCC1806_p63_ChIP_pooled_peak_386	963	.	40.6529	100.721	96.3959	99
chr1	33723733	33723906	HCC1806_p63_ChIP_pooled_peak_387	305	.	17.5644	34.257	30.5657	89
chr1	33829773	33829955	HCC1806_p63_ChIP_pooled_peak_388	415	.	21.9304	45.3397	41.5204	86
chr1	33905631	33905739	HCC1806_p63_ChIP_pooled_peak_389	83	.	7.53364	11.6422	8.36091	73
chr1	33936274	33936404	HCC1806_p63_ChIP_pooled_peak_390	133	.	9.98077	16.799	13.3875	76
chr1	35220864	35221257	HCC1806_p63_ChIP_pooled_peak_391	887	.	38.5788	93.0382	88.7771	258
chr1	35237897	35238007	HCC1806_p63_ChIP_pooled_peak_392	201	.	13.1114	23.6463	20.1096	46
chr1	35551207	35551376	HCC1806_p63_ChIP_pooled_peak_393	651	.	30.5689	69.2484	65.1946	85
chr1	35934001	35934113	HCC1806_p63_ChIP_pooled_peak_394	57	.	6.1708	8.94441	5.73991	13
chr1	36301067	36301248	HCC1806_p63_ChIP_pooled_peak_395	643	.	28.8789	68.4369	64.3894	94
chr1	36600593	36600744	HCC1806_p63_ChIP_pooled_peak_396	251	.	14.359	28.7535	25.1367	73
chr1	36616092	36616247	HCC1806_p63_ChIP_pooled_peak_397	364	.	18.582	40.2491	36.4853	77
chr1	36627854	36627941	HCC1806_p63_ChIP_pooled_peak_398	45	.	5.61198	7.73801	4.5857	36
chr1	37051506	37051708	HCC1806_p63_ChIP_pooled_peak_399	110	.	8.61539	14.3699	11.0123	109
chr1	37916165	37916317	HCC1806_p63_ChIP_pooled_peak_400	225	.	14.1788	26.1672	22.5868	74
chr1	37920700	37920868	HCC1806_p63_ChIP_pooled_peak_401	136	.	9.52742	17.0891	13.6679	78
chr1	37950552	37950707	HCC1806_p63_ChIP_pooled_peak_402	323	.	17.5785	36.0901	32.3734	74
chr1	38029152	38029309	HCC1806_p63_ChIP_pooled_peak_403	369	.	20.122	40.6777	36.9091	76
chr1	38273316	38273406	HCC1806_p63_ChIP_pooled_peak_404	111	.	8.99877	14.5493	11.184	41
chr1	38412685	38412853	HCC1806_p63_ChIP_pooled_peak_405	766	.	35.1202	80.7852	76.6288	89
chr1	38490989	38491096	HCC1806_p63_ChIP_pooled_peak_406	185	.	12.4019	22.0377	18.5255	46
chr1	38492832	38493076	HCC1806_p63_ChIP_pooled_peak_407	1616	.	60.0349	166.518	161.641	125
chr1	38583088	38583215	HCC1806_p63_ChIP_pooled_peak_408	110	.	8.81709	14.3688	11.0123	43
chr1	38583351	38583593	HCC1806_p63_ChIP_pooled_peak_409	1729	.	67.47	177.936	172.949	157
chr1	39117463	39117626	HCC1806_p63_ChIP_pooled_peak_410	117	.	9.2562	15.136	11.7599	103
chr1	39302941	39303055	HCC1806_p63_ChIP_pooled_peak_411	67	.	6.56858	9.98318	6.75436	50
chr1	39493561	39493685	HCC1806_p63_ChIP_pooled_peak_412	183	.	12.3416	21.891	18.38	60
chr1	39578953	39579100	HCC1806_p63_ChIP_pooled_peak_413	343	.	19.0991	38.0774	34.3398	72
chr1	39649468	39649721	HCC1806_p63_ChIP_pooled_peak_414	374	.	19.4619	41.203	37.4296	84
chr1	39681016	39681244	HCC1806_p63_ChIP_pooled_peak_415	150	.	10.7989	18.4536	15.0068	130
chr1	39933855	39933944	HCC1806_p63_ChIP_pooled_peak_416	57	.	6.1708	8.94441	5.73991	72
chr1	40057865	40058094	HCC1806_p63_ChIP_pooled_peak_417	378	.	20.4618	41.6348	37.8552	70
chr1	40067685	40067850	HCC1806_p63_ChIP_pooled_peak_418	496	.	23.8565	53.5973	49.693	81
chr1	40316391	40316534	HCC1806_p63_ChIP_pooled_peak_419	126	.	9.69098	16.0483	12.6487	69
chr1	40360889	40360985	HCC1806_p63_ChIP_pooled_peak_420	71	.	6.94136	10.4263	7.17147	41
chr1	40435666	40435803	HCC1806_p63_ChIP_pooled_peak_421	152	.	10.6727	18.6539	15.2018	69
chr1	40436109	40436334	HCC1806_p63_ChIP_pooled_peak_422	1110	.	40.2269	115.529	111.082	121
chr1	40442625	40442819	HCC1806_p63_ChIP_pooled_peak_423	1116	.	46.8857	116.118	111.667	87
chr1	40525628	40525889	HCC1806_p63_ChIP_pooled_peak_424	329	.	17.2308	36.6392	32.9158	171
chr1	40780981	40781153	HCC1806_p63_ChIP_pooled_peak_425	420	.	21.6641	45.9055	42.0823	100
chr1	41168551	41168716	HCC1806_p63_ChIP_pooled_peak_426	640	.	29.7652	68.1054	64.0625	94
chr1	41177203	41177379	HCC1806_p63_ChIP_pooled_peak_427	568	.	27.71	60.8414	56.8659	90
chr1	41193693	41193791	HCC1806_p63_ChIP_pooled_peak_428	97	.	8.30656	13.0822	9.75513	28
chr1	41352371	41352610	HCC1806_p63_ChIP_pooled_peak_429	1242	.	37.4677	128.807	124.255	117
chr1	41355637	41355753	HCC1806_p63_ChIP_pooled_peak_430	95	.	8.2143	12.902	9.58723	49
chr1	41365249	41365377	HCC1806_p63_ChIP_pooled_peak_431	84	.	7.46667	11.7844	8.4883	52
chr1	41437446	41437573	HCC1806_p63_ChIP_pooled_peak_432	201	.	13.1129	23.65	20.1106	77
chr1	41472702	41472825	HCC1806_p63_ChIP_pooled_peak_433	152	.	10.6727	18.6539	15.2018	69
chr1	41511536	41511709	HCC1806_p63_ChIP_pooled_peak_434	211	.	13.1839	24.722	21.1634	61
chr1	41789013	41789159	HCC1806_p63_ChIP_pooled_peak_435	417	.	21.4766	45.5403	41.7187	75
chr1	41824212	41824452	HCC1806_p63_ChIP_pooled_peak_436	354	.	18.9706	39.1958	35.4461	154
chr1	41878439	41878632	HCC1806_p63_ChIP_pooled_peak_437	455	.	23.1494	49.3636	45.5029	85
chr1	41948046	41948133	HCC1806_p63_ChIP_pooled_peak_438	70	.	6.92213	10.2549	7.00981	64
chr1	42065963	42066119	HCC1806_p63_ChIP_pooled_peak_439	101	.	8.48485	13.5279	10.1841	67
chr1	42145456	42145561	HCC1806_p63_ChIP_pooled_peak_440	110	.	8.78924	14.3591	11.0036	51
chr1	42269109	42269219	HCC1806_p63_ChIP_pooled_peak_441	166	.	11.3005	20.137	16.6589	52
chr1	42315220	42315363	HCC1806_p63_ChIP_pooled_peak_442	163	.	10.9128	19.8632	16.3904	75
chr1	42316988	42317082	HCC1806_p63_ChIP_pooled_peak_443	99	.	8.40034	13.3274	9.99545	32
chr1	42317196	42317301	HCC1806_p63_ChIP_pooled_peak_444	93	.	8.082	12.6115	9.30028	49
chr1	42356763	42356907	HCC1806_p63_ChIP_pooled_peak_445	176	.	11.1153	21.1468	17.6487	85
chr1	42608767	42608854	HCC1806_p63_ChIP_pooled_peak_446	70	.	6.90583	10.3343	7.08385	37
chr1	42639716	42639877	HCC1806_p63_ChIP_pooled_peak_447	330	.	18.5439	36.7917	33.0674	82
chr1	42657905	42658034	HCC1806_p63_ChIP_pooled_peak_448	147	.	10.5843	18.2273	14.7884	79
chr1	42998908	42999030	HCC1806_p63_ChIP_pooled_peak_449	323	.	18.1853	36.0596	32.3451	65
chr1	43123580	43123745	HCC1806_p63_ChIP_pooled_peak_450	413	.	21.2923	45.1848	41.3663	86
chr1	43158576	43158665	HCC1806_p63_ChIP_pooled_peak_451	36	.	4.87994	6.77763	3.67533	38
chr1	43187721	43187877	HCC1806_p63_ChIP_pooled_peak_452	236	.	14.5365	27.2844	23.6851	81
chr1	43209050	43209250	HCC1806_p63_ChIP_pooled_peak_453	977	.	36.5218	102.13	97.7924	94
chr1	43402965	43403208	HCC1806_p63_ChIP_pooled_peak_454	1015	.	40.8072	105.928	101.558	118
chr1	43406717	43407032	HCC1806_p63_ChIP_pooled_peak_455	2685	.	89.4196	274.823	268.533	150
chr1	43408987	43409110	HCC1806_p63_ChIP_pooled_peak_456	233	.	14.1527	26.9157	23.3253	58
chr1	43473219	43473364	HCC1806_p63_ChIP_pooled_peak_457	81	.	7.50367	11.4707	8.1958	79
chr1	43487765	43487898	HCC1806_p63_ChIP_pooled_peak_458	186	.	12.2228	22.18	18.6671	70
chr1	43514472	43514611	HCC1806_p63_ChIP_pooled_peak_459	168	.	11.6453	20.3085	16.8255	77
chr1	43618574	43618809	HCC1806_p63_ChIP_pooled_peak_460	2059	.	73.1923	211.255	205.927	116
chr1	43664710	43664874	HCC1806_p63_ChIP_pooled_peak_461	242	.	14.4395	27.8813	24.2758	99
chr1	44016019	44016188	HCC1806_p63_ChIP_pooled_peak_462	533	.	25.1121	57.2448	53.302	82
chr1	44047949	44048230	HCC1806_p63_ChIP_pooled_peak_463	1892	.	66.5471	194.382	189.236	110
chr1	44132522	44132726	HCC1806_p63_ChIP_pooled_peak_464	1514	.	58.1459	156.278	151.495	90
chr1	44177750	44177915	HCC1806_p63_ChIP_pooled_peak_465	329	.	17.2308	36.6392	32.9158	82
chr1	44232473	44232634	HCC1806_p63_ChIP_pooled_peak_466	469	.	22.6738	50.7835	46.9063	77
chr1	44233048	44233232	HCC1806_p63_ChIP_pooled_peak_467	444	.	21.2513	48.2672	44.4184	105
chr1	44327050	44327197	HCC1806_p63_ChIP_pooled_peak_468	108	.	8.80102	14.1645	10.8142	70
chr1	44327515	44327621	HCC1806_p63_ChIP_pooled_peak_469	117	.	9.27894	15.1146	11.7428	38
chr1	44351047	44351220	HCC1806_p63_ChIP_pooled_peak_470	176	.	11.1153	21.1468	17.6487	65
chr1	44403314	44403401	HCC1806_p63_ChIP_pooled_peak_471	46	.	5.65023	7.8343	4.67592	38
chr1	44459771	44459933	HCC1806_p63_ChIP_pooled_peak_472	238	.	14.7419	27.4518	23.8512	78
chr1	44498136	44498254	HCC1806_p63_ChIP_pooled_peak_473	172	.	11.7676	20.7172	17.2241	52
chr1	45020459	45020624	HCC1806_p63_ChIP_pooled_peak_474	434	.	22.7512	47.337	43.4964	83
chr1	45265565	45265684	HCC1806_p63_ChIP_pooled_peak_475	109	.	8.90106	14.3185	10.9664	53
chr1	45847125	45847265	HCC1806_p63_ChIP_pooled_peak_476	524	.	25.6119	56.3503	52.4194	72
chr1	45859049	45859174	HCC1806_p63_ChIP_pooled_peak_477	84	.	7.43944	11.746	8.45301	46
chr1	45925369	45925456	HCC1806_p63_ChIP_pooled_peak_478	61	.	6.35984	9.41342	6.19569	63
chr1	46023219	46023476	HCC1806_p63_ChIP_pooled_peak_479	1347	.	50.852	139.409	134.769	142
chr1	46079043	46079181	HCC1806_p63_ChIP_pooled_peak_480	400	.	21.3827	43.8765	40.0739	63
chr1	46417816	46417990	HCC1806_p63_ChIP_pooled_peak_481	606	.	27.6233	64.6665	60.6547	86
chr1	46423206	46423304	HCC1806_p63_ChIP_pooled_peak_482	84	.	7.43944	11.746	8.45301	33
chr1	46440763	46440891	HCC1806_p63_ChIP_pooled_peak_483	204	.	13.152	23.9563	20.4099	76
chr1	46543502	46543706	HCC1806_p63_ChIP_pooled_peak_484	568	.	27.8815	60.8744	56.899	83
chr1	46648927	46649188	HCC1806_p63_ChIP_pooled_peak_485	1066	.	41.6258	111.074	106.665	151
chr1	46656305	46656463	HCC1806_p63_ChIP_pooled_peak_486	403	.	21.237	44.1303	40.3261	78
chr1	46684217	46684496	HCC1806_p63_ChIP_pooled_peak_487	2296	.	82.1165	235.303	229.672	116
chr1	46822949	46823054	HCC1806_p63_ChIP_pooled_peak_488	133	.	10.0275	16.7788	13.3675	43
chr1	46989654	46989823	HCC1806_p63_ChIP_pooled_peak_489	904	.	38.7639	94.753	90.4759	83
chr1	47105329	47105466	HCC1806_p63_ChIP_pooled_peak_490	106	.	8.65605	13.95	10.6022	65
chr1	47223467	47223581	HCC1806_p63_ChIP_pooled_peak_491	123	.	9.41705	15.7634	12.3721	75
chr1	47254316	47254476	HCC1806_p63_ChIP_pooled_peak_492	262	.	15.7383	29.8455	26.2123	81
chr1	47791340	47791490	HCC1806_p63_ChIP_pooled_peak_493	220	.	13.8443	25.6097	22.0373	73
chr1	48035500	48035661	HCC1806_p63_ChIP_pooled_peak_494	415	.	21.8349	45.3966	41.5769	82
chr1	48262438	48262573	HCC1806_p63_ChIP_pooled_peak_495	152	.	10.6727	18.6539	15.2018	70
chr1	48456959	48457108	HCC1806_p63_ChIP_pooled_peak_496	183	.	12.3416	21.891	18.38	62
chr1	49748576	49748688	HCC1806_p63_ChIP_pooled_peak_497	84	.	7.43944	11.746	8.45301	49
chr1	51069267	51069528	HCC1806_p63_ChIP_pooled_peak_498	1847	.	65.2915	189.881	184.78	138
chr1	51076369	51076539	HCC1806_p63_ChIP_pooled_peak_499	366	.	20.0551	40.4597	36.6932	97
chr1	51171466	51171698	HCC1806_p63_ChIP_pooled_peak_500	946	.	40.1484	98.9764	94.6644	148
chr1	51196472	51196594	HCC1806_p63_ChIP_pooled_peak_501	207	.	13.2257	24.2585	20.705	48
chr1	51780722	51780860	HCC1806_p63_ChIP_pooled_peak_502	126	.	9.73593	16.0994	12.6991	61
chr1	52058423	52058668	HCC1806_p63_ChIP_pooled_peak_503	1149	.	43.0769	119.473	114.994	120
chr1	52102789	52103034	HCC1806_p63_ChIP_pooled_peak_504	2139	.	73.453	219.419	213.993	111
chr1	52158070	52158191	HCC1806_p63_ChIP_pooled_peak_505	115	.	9.16401	14.9169	11.547	57
chr1	52159385	52159538	HCC1806_p63_ChIP_pooled_peak_506	268	.	15.998	30.5254	26.8849	96
chr1	52294803	52294921	HCC1806_p63_ChIP_pooled_peak_507	251	.	15.2611	28.7921	25.1749	82
chr1	52414140	52414302	HCC1806_p63_ChIP_pooled_peak_508	279	.	16.4762	31.6316	27.9755	78
chr1	52675251	52675393	HCC1806_p63_ChIP_pooled_peak_509	175	.	11.9827	21.0515	17.5554	71
chr1	52789539	52789650	HCC1806_p63_ChIP_pooled_peak_510	86	.	7.7135	11.9575	8.65505	62
chr1	52834705	52834884	HCC1806_p63_ChIP_pooled_peak_511	505	.	24.9197	54.43	50.518	67
chr1	53387665	53387789	HCC1806_p63_ChIP_pooled_peak_512	178	.	12.0995	21.3187	17.8173	52
chr1	53415359	53415508	HCC1806_p63_ChIP_pooled_peak_513	264	.	15.7001	30.0425	26.4082	74
chr1	53517422	53517542	HCC1806_p63_ChIP_pooled_peak_514	61	.	6.31795	9.327	6.1104	62
chr1	53574453	53574594	HCC1806_p63_ChIP_pooled_peak_515	345	.	17.8051	38.2611	34.5192	68
chr1	53664184	53664306	HCC1806_p63_ChIP_pooled_peak_516	83	.	7.53364	11.6422	8.36091	66
chr1	53779434	53779521	HCC1806_p63_ChIP_pooled_peak_517	46	.	5.5084	7.77674	4.62334	57
chr1	53948585	53948738	HCC1806_p63_ChIP_pooled_peak_518	349	.	19.2856	38.6651	34.919	78
chr1	54124821	54124983	HCC1806_p63_ChIP_pooled_peak_519	395	.	21.1742	43.3855	39.5862	71
chr1	54355524	54355639	HCC1806_p63_ChIP_pooled_peak_520	149	.	10.0567	18.4198	14.9786	43
chr1	54373039	54373184	HCC1806_p63_ChIP_pooled_peak_521	270	.	16.0643	30.7042	27.0587	63
chr1	54469037	54469191	HCC1806_p63_ChIP_pooled_peak_522	242	.	14.4395	27.8813	24.2758	73
chr1	54547422	54547537	HCC1806_p63_ChIP_pooled_peak_523	53	.	5.82231	8.51469	5.33843	53
chr1	54633545	54633742	HCC1806_p63_ChIP_pooled_peak_524	1560	.	59.5303	160.846	156.019	97
chr1	54738050	54738145	HCC1806_p63_ChIP_pooled_peak_525	103	.	8.5691	13.7328	10.3874	43
chr1	54789113	54789299	HCC1806_p63_ChIP_pooled_peak_526	308	.	17.6334	34.5616	30.866	107
chr1	54951129	54951288	HCC1806_p63_ChIP_pooled_peak_527	97	.	8.30656	13.0822	9.75513	76
chr1	54994433	54994600	HCC1806_p63_ChIP_pooled_peak_528	266	.	14.9333	30.2991	26.6592	86
chr1	55008163	55008380	HCC1806_p63_ChIP_pooled_peak_529	1051	.	40.2052	109.506	105.108	102
chr1	55081401	55081579	HCC1806_p63_ChIP_pooled_peak_530	307	.	16.9507	34.4155	30.7205	108
chr1	55247321	55247429	HCC1806_p63_ChIP_pooled_peak_531	65	.	6.48617	9.7508	6.52644	62
chr1	55402594	55402768	HCC1806_p63_ChIP_pooled_peak_532	357	.	19.382	39.5262	35.7698	68
chr1	55525847	55525989	HCC1806_p63_ChIP_pooled_peak_533	201	.	13.1129	23.65	20.1106	79
chr1	55701492	55701656	HCC1806_p63_ChIP_pooled_peak_534	220	.	13.8443	25.6097	22.0373	76
chr1	55751517	55751705	HCC1806_p63_ChIP_pooled_peak_535	672	.	31.6254	71.3014	67.2288	84
chr1	55786648	55786843	HCC1806_p63_ChIP_pooled_peak_536	1088	.	46.4081	113.277	108.85	84
chr1	56104911	56105066	HCC1806_p63_ChIP_pooled_peak_537	58	.	6.27803	9.0638	5.85408	68
chr1	56106485	56106572	HCC1806_p63_ChIP_pooled_peak_538	57	.	6.1708	8.94441	5.73991	52
chr1	56972733	56972888	HCC1806_p63_ChIP_pooled_peak_539	32	.	4.76371	6.36453	3.27718	54
chr1	56999414	56999625	HCC1806_p63_ChIP_pooled_peak_540	775	.	30.6995	81.7064	77.5445	91
chr1	57284783	57284915	HCC1806_p63_ChIP_pooled_peak_541	57	.	6.22992	8.9011	5.70388	61
chr1	59038413	59038652	HCC1806_p63_ChIP_pooled_peak_542	1899	.	69.5922	195.066	189.912	120
chr1	59058290	59058463	HCC1806_p63_ChIP_pooled_peak_543	647	.	29.7881	68.7683	64.7195	80
chr1	59204631	59204787	HCC1806_p63_ChIP_pooled_peak_544	227	.	13.8117	26.292	22.7079	80
chr1	59228628	59228810	HCC1806_p63_ChIP_pooled_peak_545	764	.	31.5898	80.5775	76.4216	101
chr1	59245482	59245585	HCC1806_p63_ChIP_pooled_peak_546	111	.	8.99877	14.5493	11.184	34
chr1	59274971	59275197	HCC1806_p63_ChIP_pooled_peak_547	588	.	26.9955	62.7959	58.802	120
chr1	59314444	59314572	HCC1806_p63_ChIP_pooled_peak_548	164	.	10.0654	19.9152	16.4412	56
chr1	59441668	59441836	HCC1806_p63_ChIP_pooled_peak_549	290	.	16.3229	32.7568	29.0841	82
chr1	59481556	59481784	HCC1806_p63_ChIP_pooled_peak_550	1209	.	44.8	125.523	120.994	112
chr1	59588843	59588997	HCC1806_p63_ChIP_pooled_peak_551	321	.	16.4083	35.8687	32.1602	74
chr1	59795179	59795317	HCC1806_p63_ChIP_pooled_peak_552	150	.	10.3385	18.4535	15.0068	52
chr1	59841116	59841301	HCC1806_p63_ChIP_pooled_peak_553	72	.	6.89231	10.5385	7.27842	57
chr1	59910824	59910913	HCC1806_p63_ChIP_pooled_peak_554	68	.	6.80598	10.1104	6.87394	45
chr1	60062351	60062539	HCC1806_p63_ChIP_pooled_peak_555	70	.	6.90583	10.3343	7.08385	125
chr1	60062759	60062909	HCC1806_p63_ChIP_pooled_peak_556	372	.	20.2208	40.992	37.2217	65
chr1	60139361	60139521	HCC1806_p63_ChIP_pooled_peak_557	263	.	15.571	30.0029	26.3689	89
chr1	60139621	60139812	HCC1806_p63_ChIP_pooled_peak_558	564	.	25.2718	60.4654	56.4937	94
chr1	60195954	60196201	HCC1806_p63_ChIP_pooled_peak_559	467	.	23.5352	50.6254	46.7509	105
chr1	60230766	60230979	HCC1806_p63_ChIP_pooled_peak_560	1250	.	45.9487	129.584	125.023	110
chr1	60380651	60380762	HCC1806_p63_ChIP_pooled_peak_561	50	.	5.68134	8.23072	5.06126	46
chr1	60825993	60826080	HCC1806_p63_ChIP_pooled_peak_562	68	.	6.61284	10.1125	6.87394	52
chr1	61301452	61301632	HCC1806_p63_ChIP_pooled_peak_563	425	.	22.3692	46.3853	42.5576	110
chr1	61470467	61470611	HCC1806_p63_ChIP_pooled_peak_564	172	.	11.7676	20.7172	17.2241	78
chr1	61607294	61607494	HCC1806_p63_ChIP_pooled_peak_565	740	.	33.2262	78.1786	74.0433	97
chr1	61787834	61787958	HCC1806_p63_ChIP_pooled_peak_566	152	.	10.9061	18.7157	15.2587	76
chr1	61804245	61804471	HCC1806_p63_ChIP_pooled_peak_567	1462	.	57.8569	150.945	146.207	101
chr1	61841026	61841194	HCC1806_p63_ChIP_pooled_peak_568	182	.	12.2581	21.7216	18.2146	73
chr1	61984745	61984960	HCC1806_p63_ChIP_pooled_peak_569	411	.	21.4586	45.0137	41.1956	83
chr1	62051548	62051705	HCC1806_p63_ChIP_pooled_peak_570	443	.	21.9731	48.2113	44.3642	72
chr1	62071666	62071858	HCC1806_p63_ChIP_pooled_peak_571	410	.	20.1026	44.882	41.067	78
chr1	62072363	62072495	HCC1806_p63_ChIP_pooled_peak_572	38	.	5.14309	6.93632	3.82862	57
chr1	62084521	62084674	HCC1806_p63_ChIP_pooled_peak_573	221	.	14.0222	25.7721	22.1967	75
chr1	62220225	62220380	HCC1806_p63_ChIP_pooled_peak_574	333	.	18.6962	37.043	33.3174	70
chr1	62432603	62432719	HCC1806_p63_ChIP_pooled_peak_575	57	.	5.88958	8.90317	5.70515	75
chr1	62557942	62558109	HCC1806_p63_ChIP_pooled_peak_576	218	.	13.7975	25.4297	21.8638	82
chr1	62698789	62698939	HCC1806_p63_ChIP_pooled_peak_577	397	.	21.2571	43.5795	39.7792	74
chr1	62742542	62742676	HCC1806_p63_ChIP_pooled_peak_578	218	.	13.8843	25.4337	21.8653	77
chr1	62790831	62790970	HCC1806_p63_ChIP_pooled_peak_579	328	.	18.5103	36.5851	32.8652	69
chr1	62802860	62802948	HCC1806_p63_ChIP_pooled_peak_580	73	.	7.079	10.5668	7.30629	45
chr1	62824692	62824969	HCC1806_p63_ChIP_pooled_peak_581	110	.	8.78924	14.3591	11.0036	208
chr1	63153169	63153256	HCC1806_p63_ChIP_pooled_peak_582	65	.	6.50658	9.80738	6.58214	22
chr1	63182099	63182261	HCC1806_p63_ChIP_pooled_peak_583	309	.	17.739	34.6768	30.9797	75
chr1	63244012	63244172	HCC1806_p63_ChIP_pooled_peak_584	133	.	10.0275	16.7788	13.3675	81
chr1	63466346	63466498	HCC1806_p63_ChIP_pooled_peak_585	449	.	23.2932	48.7637	44.9064	76
chr1	63783132	63783321	HCC1806_p63_ChIP_pooled_peak_586	366	.	20.0551	40.4597	36.6932	95
chr1	64043698	64043840	HCC1806_p63_ChIP_pooled_peak_587	134	.	9.91926	16.9035	13.487	79
chr1	64325700	64325837	HCC1806_p63_ChIP_pooled_peak_588	180	.	12.2187	21.5971	18.0934	72
chr1	64379930	64380021	HCC1806_p63_ChIP_pooled_peak_589	57	.	6.1708	8.94441	5.73991	59
chr1	64728925	64729214	HCC1806_p63_ChIP_pooled_peak_590	2085	.	76.4328	213.948	208.588	164
chr1	64809350	64809539	HCC1806_p63_ChIP_pooled_peak_591	1287	.	50.139	133.349	128.76	104
chr1	64992123	64992248	HCC1806_p63_ChIP_pooled_peak_592	233	.	14.3422	26.8998	23.3098	50
chr1	65035190	65035359	HCC1806_p63_ChIP_pooled_peak_593	166	.	11.5702	20.1583	16.6767	86
chr1	65038282	65038435	HCC1806_p63_ChIP_pooled_peak_594	366	.	20.0551	40.4597	36.6932	74
chr1	65271929	65272016	HCC1806_p63_ChIP_pooled_peak_595	84	.	7.43944	11.746	8.45301	57
chr1	65307457	65307590	HCC1806_p63_ChIP_pooled_peak_596	94	.	8.04881	12.8097	9.49579	55
chr1	65461101	65461253	HCC1806_p63_ChIP_pooled_peak_597	291	.	16.9697	32.7916	29.1168	85
chr1	65607235	65607322	HCC1806_p63_ChIP_pooled_peak_598	43	.	5.39945	7.51141	4.36939	15
chr1	65643285	65643474	HCC1806_p63_ChIP_pooled_peak_599	1046	.	43.9849	109.031	104.639	94
chr1	65650501	65650646	HCC1806_p63_ChIP_pooled_peak_600	196	.	12.5561	23.1722	19.6391	70
chr1	66946909	66947142	HCC1806_p63_ChIP_pooled_peak_601	126	.	9.69098	16.0483	12.6487	165
chr1	67005189	67005442	HCC1806_p63_ChIP_pooled_peak_602	1752	.	66.3379	180.208	175.2	99
chr1	67022137	67022258	HCC1806_p63_ChIP_pooled_peak_603	117	.	9.2562	15.136	11.7599	66
chr1	67041520	67041621	HCC1806_p63_ChIP_pooled_peak_604	97	.	8.04103	13.0623	9.73978	52
chr1	67157439	67157567	HCC1806_p63_ChIP_pooled_peak_605	101	.	8.48485	13.5279	10.1841	65
chr1	67194956	67195161	HCC1806_p63_ChIP_pooled_peak_606	569	.	26.3677	60.9353	56.9576	111
chr1	67400164	67400357	HCC1806_p63_ChIP_pooled_peak_607	880	.	38.947	92.3008	88.0457	78
chr1	67518798	67519020	HCC1806_p63_ChIP_pooled_peak_608	1052	.	43.6094	109.663	105.263	82
chr1	67591905	67591992	HCC1806_p63_ChIP_pooled_peak_609	83	.	7.56221	11.6034	8.32591	60
chr1	67814082	67814266	HCC1806_p63_ChIP_pooled_peak_610	760	.	33.9184	80.2208	76.068	78
chr1	67832739	67832906	HCC1806_p63_ChIP_pooled_peak_611	152	.	10.6727	18.6539	15.2018	84
chr1	68041616	68041812	HCC1806_p63_ChIP_pooled_peak_612	1369	.	54.5874	141.594	136.936	104
chr1	68100894	68101006	HCC1806_p63_ChIP_pooled_peak_613	86	.	7.70496	11.937	8.63958	42
chr1	68152321	68152599	HCC1806_p63_ChIP_pooled_peak_614	2620	.	90.6799	268.23	262.084	148
chr1	68297866	68297977	HCC1806_p63_ChIP_pooled_peak_615	96	.	8.16144	12.9847	9.66537	53
chr1	68302459	68302765	HCC1806_p63_ChIP_pooled_peak_616	232	.	13.2325	26.8358	23.2466	221
chr1	68312403	68312499	HCC1806_p63_ChIP_pooled_peak_617	141	.	10.3347	17.5495	14.1202	49
chr1	68360757	68360892	HCC1806_p63_ChIP_pooled_peak_618	166	.	11.5702	20.1583	16.6767	82
chr1	68361131	68361240	HCC1806_p63_ChIP_pooled_peak_619	70	.	6.90583	10.3343	7.08385	65
chr1	68686790	68686925	HCC1806_p63_ChIP_pooled_peak_620	321	.	18.1019	35.8115	32.1041	73
chr1	69521043	69521192	HCC1806_p63_ChIP_pooled_peak_621	303	.	17.3587	34.0388	30.3513	79
chr1	70353825	70353996	HCC1806_p63_ChIP_pooled_peak_622	291	.	16.9697	32.7916	29.1168	75
chr1	70793551	70793686	HCC1806_p63_ChIP_pooled_peak_623	204	.	13.152	23.9563	20.4099	74
chr1	70797847	70798034	HCC1806_p63_ChIP_pooled_peak_624	244	.	14.8789	28.1013	24.4907	72
chr1	70971296	70971421	HCC1806_p63_ChIP_pooled_peak_625	233	.	14.4579	26.9022	23.3119	45
chr1	72466559	72466773	HCC1806_p63_ChIP_pooled_peak_626	848	.	38.0238	89.0297	84.8025	118
chr1	72528381	72528490	HCC1806_p63_ChIP_pooled_peak_627	170	.	11.5725	20.521	17.0329	49
chr1	72989919	72990008	HCC1806_p63_ChIP_pooled_peak_628	53	.	5.78623	8.52985	5.34472	18
chr1	73357753	73357937	HCC1806_p63_ChIP_pooled_peak_629	833	.	37.0877	87.5427	83.3297	86
chr1	73364851	73364975	HCC1806_p63_ChIP_pooled_peak_630	170	.	11.5725	20.521	17.0329	56
chr1	73472668	73472755	HCC1806_p63_ChIP_pooled_peak_631	53	.	5.78623	8.52985	5.34472	48
chr1	73499409	73499558	HCC1806_p63_ChIP_pooled_peak_632	303	.	17.3587	34.0388	30.3513	79
chr1	74030126	74030254	HCC1806_p63_ChIP_pooled_peak_633	247	.	15.1046	28.3741	24.7608	58
chr1	74139787	74139944	HCC1806_p63_ChIP_pooled_peak_634	620	.	29.7578	66.0765	62.0532	80
chr1	74325019	74325213	HCC1806_p63_ChIP_pooled_peak_635	485	.	24.6832	52.4436	48.5524	114
chr1	74372856	74373009	HCC1806_p63_ChIP_pooled_peak_636	170	.	11.5725	20.521	17.0329	81
chr1	74625851	74625988	HCC1806_p63_ChIP_pooled_peak_637	323	.	17.5785	36.0901	32.3734	60
chr1	75158053	75158156	HCC1806_p63_ChIP_pooled_peak_638	53	.	5.78623	8.52985	5.34472	33
chr1	75549997	75550084	HCC1806_p63_ChIP_pooled_peak_639	71	.	6.94215	10.4282	7.17147	45
chr1	75557862	75558094	HCC1806_p63_ChIP_pooled_peak_640	1042	.	36.8098	108.64	104.249	99
chr1	75578060	75578201	HCC1806_p63_ChIP_pooled_peak_641	188	.	12.3991	22.3758	18.8545	70
chr1	75837637	75837871	HCC1806_p63_ChIP_pooled_peak_642	867	.	38.5675	91.0133	86.7687	106
chr1	75841867	75842047	HCC1806_p63_ChIP_pooled_peak_643	134	.	9.91926	16.9035	13.487	128
chr1	77988378	77988465	HCC1806_p63_ChIP_pooled_peak_644	50	.	5.6754	8.21437	5.04558	74
chr1	78291158	78291262	HCC1806_p63_ChIP_pooled_peak_645	70	.	6.92213	10.2549	7.00981	28
chr1	78506264	78506374	HCC1806_p63_ChIP_pooled_peak_646	150	.	10.7989	18.4536	15.0068	57
chr1	78537493	78537632	HCC1806_p63_ChIP_pooled_peak_647	84	.	7.46667	11.7844	8.4883	69
chr1	78578966	78579101	HCC1806_p63_ChIP_pooled_peak_648	322	.	17.9975	35.9432	32.2319	78
chr1	78579936	78580095	HCC1806_p63_ChIP_pooled_peak_649	163	.	10.9128	19.8632	16.3904	76
chr1	79053034	79053148	HCC1806_p63_ChIP_pooled_peak_650	70	.	6.92213	10.2549	7.00981	64
chr1	79338642	79338795	HCC1806_p63_ChIP_pooled_peak_651	141	.	10.3832	17.5772	14.1441	67
chr1	79554771	79554945	HCC1806_p63_ChIP_pooled_peak_652	100	.	8.26605	13.4251	10.0871	63
chr1	79571340	79571518	HCC1806_p63_ChIP_pooled_peak_653	801	.	35.3029	84.3315	80.1463	88
chr1	79974722	79974832	HCC1806_p63_ChIP_pooled_peak_654	57	.	6.22992	8.9011	5.70388	71
chr1	80210543	80210690	HCC1806_p63_ChIP_pooled_peak_655	270	.	15.9209	30.6932	27.0483	73
chr1	80521978	80522134	HCC1806_p63_ChIP_pooled_peak_656	360	.	19.7057	39.7645	36.0069	79
chr1	80683297	80683441	HCC1806_p63_ChIP_pooled_peak_657	193	.	12.7197	22.843	19.3144	78
chr1	80883377	80883556	HCC1806_p63_ChIP_pooled_peak_658	732	.	33.8908	77.422	73.2962	86
chr1	81312765	81312885	HCC1806_p63_ChIP_pooled_peak_659	86	.	7.7135	11.9575	8.65505	60
chr1	81652081	81652246	HCC1806_p63_ChIP_pooled_peak_660	447	.	23.1449	48.5634	44.7098	85
chr1	81975434	81975555	HCC1806_p63_ChIP_pooled_peak_661	225	.	14.0523	26.1675	22.5868	58
chr1	82180431	82180604	HCC1806_p63_ChIP_pooled_peak_662	445	.	23.1405	48.3907	44.5398	86
chr1	82340276	82340405	HCC1806_p63_ChIP_pooled_peak_663	254	.	15.427	29.0703	25.4465	72
chr1	82415293	82415405	HCC1806_p63_ChIP_pooled_peak_664	152	.	10.7459	18.6962	15.2395	42
chr1	82465107	82465233	HCC1806_p63_ChIP_pooled_peak_665	188	.	12.3991	22.3758	18.8545	40
chr1	82691942	82692088	HCC1806_p63_ChIP_pooled_peak_666	426	.	22.3183	46.4378	42.6081	80
chr1	82837894	82837986	HCC1806_p63_ChIP_pooled_peak_667	70	.	6.90583	10.3343	7.08385	40
chr1	83477108	83477282	HCC1806_p63_ChIP_pooled_peak_668	629	.	30.0792	67.0218	62.99	84
chr1	83552791	83552916	HCC1806_p63_ChIP_pooled_peak_669	81	.	7.33529	11.4451	8.17072	104
chr1	83640425	83640512	HCC1806_p63_ChIP_pooled_peak_670	68	.	6.61284	10.1125	6.87394	47
chr1	84477785	84478021	HCC1806_p63_ChIP_pooled_peak_671	1825	.	70.611	187.609	182.534	118
chr1	84712993	84713091	HCC1806_p63_ChIP_pooled_peak_672	83	.	7.61434	11.6498	8.36357	55
chr1	84856072	84856159	HCC1806_p63_ChIP_pooled_peak_673	57	.	6.1701	8.94273	5.73991	33
chr1	85051589	85051727	HCC1806_p63_ChIP_pooled_peak_674	163	.	10.586	19.7728	16.3031	77
chr1	85193447	85193593	HCC1806_p63_ChIP_pooled_peak_675	141	.	10.3832	17.5772	14.1441	81
chr1	85215992	85216243	HCC1806_p63_ChIP_pooled_peak_676	1159	.	45.2018	120.389	115.902	145
chr1	85254820	85254989	HCC1806_p63_ChIP_pooled_peak_677	391	.	20.0897	42.9354	39.1428	72
chr1	85308468	85308685	HCC1806_p63_ChIP_pooled_peak_678	603	.	28.9284	64.3279	60.3198	133
chr1	85363392	85363586	HCC1806_p63_ChIP_pooled_peak_679	1011	.	39.0564	105.561	101.196	96
chr1	85413875	85413977	HCC1806_p63_ChIP_pooled_peak_680	104	.	8.60367	13.8185	10.4717	28
chr1	85528318	85528478	HCC1806_p63_ChIP_pooled_peak_681	266	.	15.8996	30.264	26.6263	76
chr1	85547170	85547273	HCC1806_p63_ChIP_pooled_peak_682	100	.	8.26605	13.4251	10.0871	43
chr1	85667722	85667891	HCC1806_p63_ChIP_pooled_peak_683	83	.	7.61434	11.6498	8.36357	86
chr1	85690783	85690973	HCC1806_p63_ChIP_pooled_peak_684	251	.	14.359	28.7535	25.1367	76
chr1	85697678	85697791	HCC1806_p63_ChIP_pooled_peak_685	78	.	7.20654	11.0932	7.82498	37
chr1	85742530	85742667	HCC1806_p63_ChIP_pooled_peak_686	204	.	12.1739	23.9544	20.4099	67
chr1	85755280	85755470	HCC1806_p63_ChIP_pooled_peak_687	221	.	13.2103	25.714	22.1393	107
chr1	85787037	85787237	HCC1806_p63_ChIP_pooled_peak_688	272	.	16.1984	30.9209	27.2717	108
chr1	85804929	85805083	HCC1806_p63_ChIP_pooled_peak_689	309	.	17.7411	34.6817	30.983	75
chr1	86021967	86022228	HCC1806_p63_ChIP_pooled_peak_690	2391	.	80.3588	244.904	239.145	128
chr1	86037802	86037919	HCC1806_p63_ChIP_pooled_peak_691	57	.	6.22992	8.9011	5.70388	31
chr1	86570904	86571024	HCC1806_p63_ChIP_pooled_peak_692	113	.	8.92782	14.671	11.3045	57
chr1	86889674	86889849	HCC1806_p63_ChIP_pooled_peak_693	220	.	13.8443	25.6097	22.0373	60
chr1	86979868	86979993	HCC1806_p63_ChIP_pooled_peak_694	52	.	5.7597	8.45226	5.27799	74
chr1	87012444	87012625	HCC1806_p63_ChIP_pooled_peak_695	352	.	19.4752	38.9883	35.2408	99
chr1	87102643	87102813	HCC1806_p63_ChIP_pooled_peak_696	172	.	11.7676	20.7172	17.2241	86
chr1	87640547	87640675	HCC1806_p63_ChIP_pooled_peak_697	124	.	9.53977	15.8464	12.453	58
chr1	87753119	87753250	HCC1806_p63_ChIP_pooled_peak_698	156	.	11.0754	19.1341	15.6701	54
chr1	87915416	87915566	HCC1806_p63_ChIP_pooled_peak_699	396	.	21.2467	43.4694	39.6699	81
chr1	87916680	87916772	HCC1806_p63_ChIP_pooled_peak_700	70	.	6.90583	10.3343	7.08385	25
chr1	88300825	88300912	HCC1806_p63_ChIP_pooled_peak_701	70	.	6.90583	10.3343	7.08385	32
chr1	88354254	88354359	HCC1806_p63_ChIP_pooled_peak_702	100	.	8.26605	13.4251	10.0871	47
chr1	88455253	88455348	HCC1806_p63_ChIP_pooled_peak_703	70	.	6.92213	10.2549	7.00981	58
chr1	88501397	88501580	HCC1806_p63_ChIP_pooled_peak_704	589	.	28.4589	62.8959	58.9	96
chr1	88526850	88527013	HCC1806_p63_ChIP_pooled_peak_705	363	.	19.8385	40.1584	36.3948	81
chr1	89010815	89010972	HCC1806_p63_ChIP_pooled_peak_706	117	.	9.09265	15.1455	11.7645	85
chr1	89113092	89113269	HCC1806_p63_ChIP_pooled_peak_707	546	.	27.0293	58.59	54.6388	79
chr1	89267640	89267842	HCC1806_p63_ChIP_pooled_peak_708	725	.	33.6284	76.6422	72.5219	85
chr1	89458783	89458906	HCC1806_p63_ChIP_pooled_peak_709	27	.	4.41718	5.81939	2.7685	79
chr1	89772024	89772114	HCC1806_p63_ChIP_pooled_peak_710	70	.	6.92213	10.2549	7.00981	65
chr1	89931026	89931157	HCC1806_p63_ChIP_pooled_peak_711	72	.	6.89231	10.5385	7.27842	47
chr1	90013442	90013567	HCC1806_p63_ChIP_pooled_peak_712	141	.	10.3832	17.5772	14.1441	53
chr1	90081944	90082073	HCC1806_p63_ChIP_pooled_peak_713	217	.	13.8288	25.356	21.7918	75
chr1	90233305	90233413	HCC1806_p63_ChIP_pooled_peak_714	185	.	12.4143	22.0681	18.5559	46
chr1	90355814	90355901	HCC1806_p63_ChIP_pooled_peak_715	83	.	7.61434	11.6498	8.36357	46
chr1	90528445	90528532	HCC1806_p63_ChIP_pooled_peak_716	38	.	4.95963	7.00483	3.8844	57
chr1	90627882	90628079	HCC1806_p63_ChIP_pooled_peak_717	201	.	13.1129	23.65	20.1106	102
chr1	91045828	91046031	HCC1806_p63_ChIP_pooled_peak_718	807	.	36.5691	84.924	80.7323	93
chr1	91287077	91287246	HCC1806_p63_ChIP_pooled_peak_719	339	.	18.6898	37.7269	33.9936	77
chr1	91521555	91521673	HCC1806_p63_ChIP_pooled_peak_720	111	.	8.99877	14.5493	11.184	72
chr1	91665392	91665519	HCC1806_p63_ChIP_pooled_peak_721	61	.	6.31795	9.327	6.1104	86
chr1	91995551	91995738	HCC1806_p63_ChIP_pooled_peak_723	1064	.	44.8184	110.848	106.439	98
chr1	92073354	92073542	HCC1806_p63_ChIP_pooled_peak_724	155	.	11.0523	18.9685	15.5099	85
chr1	92211583	92211799	HCC1806_p63_ChIP_pooled_peak_725	873	.	38.9142	91.6278	87.3805	101
chr1	92263433	92263584	HCC1806_p63_ChIP_pooled_peak_726	208	.	13.4184	24.4121	20.8576	67
chr1	92283624	92283711	HCC1806_p63_ChIP_pooled_peak_727	32	.	4.84549	6.33479	3.2503	29
chr1	92329974	92330097	HCC1806_p63_ChIP_pooled_peak_728	68	.	6.82964	10.0756	6.84506	50
chr1	92338249	92338436	HCC1806_p63_ChIP_pooled_peak_729	352	.	17.4669	38.9951	35.2467	78
chr1	92549405	92549591	HCC1806_p63_ChIP_pooled_peak_730	940	.	41.3062	98.3961	94.0902	81
chr1	92907320	92907407	HCC1806_p63_ChIP_pooled_peak_731	32	.	4.76371	6.36453	3.27718	18
chr1	93119591	93119724	HCC1806_p63_ChIP_pooled_peak_732	161	.	11.3264	19.6402	16.1724	66
chr1	93250703	93250790	HCC1806_p63_ChIP_pooled_peak_733	78	.	7.22893	11.153	7.8826	25
chr1	93310209	93310297	HCC1806_p63_ChIP_pooled_peak_734	65	.	6.50658	9.80738	6.58214	77
chr1	93313890	93314084	HCC1806_p63_ChIP_pooled_peak_735	967	.	40.8406	101.099	96.77	112
chr1	93374876	93375068	HCC1806_p63_ChIP_pooled_peak_736	700	.	31.8418	74.1211	70.024	96
chr1	93427490	93427577	HCC1806_p63_ChIP_pooled_peak_737	40	.	5.24242	7.15186	4.02528	57
chr1	93687587	93687787	HCC1806_p63_ChIP_pooled_peak_738	543	.	26.3041	58.2822	54.3321	80
chr1	93688985	93689082	HCC1806_p63_ChIP_pooled_peak_739	100	.	8.26605	13.4251	10.0871	31
chr1	93788030	93788133	HCC1806_p63_ChIP_pooled_peak_740	68	.	6.80598	10.1104	6.87394	26
chr1	93791187	93791292	HCC1806_p63_ChIP_pooled_peak_741	60	.	6.30171	9.26496	6.05199	28
chr1	94058646	94058854	HCC1806_p63_ChIP_pooled_peak_742	1514	.	58.1459	156.278	151.495	123
chr1	94063461	94063634	HCC1806_p63_ChIP_pooled_peak_743	1514	.	58.1459	156.278	151.495	86
chr1	94080634	94080770	HCC1806_p63_ChIP_pooled_peak_744	66	.	6.71143	9.85093	6.62459	16
chr1	94095088	94095175	HCC1806_p63_ChIP_pooled_peak_745	47	.	5.71537	7.94532	4.78367	51
chr1	94240926	94241013	HCC1806_p63_ChIP_pooled_peak_746	37	.	4.90798	6.80782	3.70401	48
chr1	94426487	94426688	HCC1806_p63_ChIP_pooled_peak_747	1463	.	58.4415	151.094	146.355	92
chr1	94547538	94547697	HCC1806_p63_ChIP_pooled_peak_748	779	.	35.4781	82.1483	77.9814	83
chr1	94566785	94566874	HCC1806_p63_ChIP_pooled_peak_749	71	.	7.01497	10.4383	7.18108	46
chr1	94569327	94569485	HCC1806_p63_ChIP_pooled_peak_750	617	.	29.3891	65.7619	61.7431	76
chr1	95015359	95015591	HCC1806_p63_ChIP_pooled_peak_751	1444	.	45.2942	149.156	144.434	119
chr1	95065157	95065309	HCC1806_p63_ChIP_pooled_peak_752	163	.	11.4307	19.8556	16.3845	74
chr1	95302572	95302732	HCC1806_p63_ChIP_pooled_peak_753	227	.	13.8117	26.292	22.7079	74
chr1	95341331	95341511	HCC1806_p63_ChIP_pooled_peak_754	528	.	26.2121	56.7674	52.8324	76
chr1	95473337	95473538	HCC1806_p63_ChIP_pooled_peak_755	551	.	25.7399	59.0848	55.1255	78
chr1	95633148	95633295	HCC1806_p63_ChIP_pooled_peak_756	465	.	23.9119	50.4102	46.5384	66
chr1	95720707	95720801	HCC1806_p63_ChIP_pooled_peak_757	68	.	6.61284	10.1125	6.87394	36
chr1	96049996	96050135	HCC1806_p63_ChIP_pooled_peak_758	591	.	28.7071	63.1768	59.1793	67
chr1	96110756	96110871	HCC1806_p63_ChIP_pooled_peak_759	83	.	7.38184	11.5776	8.30122	53
chr1	96188977	96189189	HCC1806_p63_ChIP_pooled_peak_760	598	.	28.9312	63.8419	59.8407	108
chr1	96250746	96250835	HCC1806_p63_ChIP_pooled_peak_761	84	.	7.43944	11.746	8.45301	42
chr1	96757104	96757264	HCC1806_p63_ChIP_pooled_peak_762	363	.	19.8385	40.1584	36.3948	75
chr1	96853515	96853688	HCC1806_p63_ChIP_pooled_peak_763	363	.	19.8317	40.138	36.3764	86
chr1	96925558	96925657	HCC1806_p63_ChIP_pooled_peak_764	97	.	8.30656	13.0822	9.75513	42
chr1	97009739	97009883	HCC1806_p63_ChIP_pooled_peak_765	170	.	11.5725	20.521	17.0329	70
chr1	97527268	97527409	HCC1806_p63_ChIP_pooled_peak_766	134	.	9.91926	16.9035	13.487	72
chr1	97547792	97547916	HCC1806_p63_ChIP_pooled_peak_767	133	.	10.0275	16.7788	13.3675	58
chr1	97651997	97652084	HCC1806_p63_ChIP_pooled_peak_768	37	.	4.92123	6.89363	3.78705	30
chr1	97678374	97678495	HCC1806_p63_ChIP_pooled_peak_769	57	.	6.22992	8.9011	5.70388	56
chr1	97954193	97954335	HCC1806_p63_ChIP_pooled_peak_770	166	.	11.5702	20.1583	16.6767	70
chr1	98065397	98065546	HCC1806_p63_ChIP_pooled_peak_771	601	.	28.3807	64.1445	60.1375	79
chr1	98195881	98195968	HCC1806_p63_ChIP_pooled_peak_772	53	.	5.78623	8.52985	5.34472	13
chr1	98677144	98677266	HCC1806_p63_ChIP_pooled_peak_773	204	.	12.1739	23.9544	20.4099	43
chr1	98791800	98791925	HCC1806_p63_ChIP_pooled_peak_774	168	.	11.6267	20.2957	16.8132	62
chr1	98817202	98817444	HCC1806_p63_ChIP_pooled_peak_775	1485	.	58.5986	153.301	148.542	116
chr1	98930667	98930757	HCC1806_p63_ChIP_pooled_peak_776	53	.	5.82231	8.51469	5.33843	17
chr1	98981996	98982130	HCC1806_p63_ChIP_pooled_peak_777	334	.	18.7229	37.1961	33.4695	74
chr1	99054605	99054728	HCC1806_p63_ChIP_pooled_peak_778	57	.	6.1708	8.94441	5.73991	50
chr1	99143019	99143240	HCC1806_p63_ChIP_pooled_peak_779	954	.	41.7671	99.7746	95.4579	100
chr1	99205415	99205645	HCC1806_p63_ChIP_pooled_peak_780	1582	.	60.2225	163.138	158.29	117
chr1	99457435	99457567	HCC1806_p63_ChIP_pooled_peak_781	137	.	10.0449	17.1955	13.7707	62
chr1	99587736	99587886	HCC1806_p63_ChIP_pooled_peak_782	648	.	30.8416	68.9209	64.8715	72
chr1	99871011	99871132	HCC1806_p63_ChIP_pooled_peak_783	100	.	8.26605	13.4251	10.0871	66
chr1	100039368	100039455	HCC1806_p63_ChIP_pooled_peak_784	68	.	6.61284	10.1125	6.87394	52
chr1	100045995	100046278	HCC1806_p63_ChIP_pooled_peak_785	2545	.	91.5027	260.537	254.537	142
chr1	100087270	100087561	HCC1806_p63_ChIP_pooled_peak_786	1358	.	53.3004	140.456	135.806	149
chr1	100125451	100125578	HCC1806_p63_ChIP_pooled_peak_787	70	.	6.90583	10.3343	7.08385	61
chr1	100229620	100229811	HCC1806_p63_ChIP_pooled_peak_788	725	.	33.6653	76.7169	72.5964	86
chr1	100280010	100280255	HCC1806_p63_ChIP_pooled_peak_789	1268	.	42.6994	131.378	126.805	98
chr1	100302100	100302240	HCC1806_p63_ChIP_pooled_peak_790	101	.	8.48388	13.5256	10.1841	79
chr1	100311747	100311834	HCC1806_p63_ChIP_pooled_peak_791	71	.	6.94215	10.4282	7.17147	53
chr1	100508272	100508382	HCC1806_p63_ChIP_pooled_peak_792	97	.	8.30656	13.0822	9.75513	48
chr1	100895972	100896156	HCC1806_p63_ChIP_pooled_peak_793	384	.	20.6651	42.2347	38.4496	90
chr1	101301516	101301661	HCC1806_p63_ChIP_pooled_peak_794	400	.	21.3827	43.8765	40.0739	76
chr1	101655781	101655912	HCC1806_p63_ChIP_pooled_peak_795	117	.	9.2562	15.136	11.7599	62
chr1	101659564	101659662	HCC1806_p63_ChIP_pooled_peak_796	92	.	7.94981	12.5471	9.23683	47
chr1	101775259	101775382	HCC1806_p63_ChIP_pooled_peak_797	137	.	10.0449	17.1955	13.7707	68
chr1	103324476	103324611	HCC1806_p63_ChIP_pooled_peak_798	136	.	9.76411	17.0671	13.6476	72
chr1	103352303	103352476	HCC1806_p63_ChIP_pooled_peak_799	84	.	7.46667	11.7844	8.4883	90
chr1	103406963	103407169	HCC1806_p63_ChIP_pooled_peak_800	560	.	27.542	59.9866	56.0215	95
chr1	103489773	103489864	HCC1806_p63_ChIP_pooled_peak_801	53	.	5.78623	8.52985	5.34472	25
chr1	103766081	103766175	HCC1806_p63_ChIP_pooled_peak_802	68	.	6.61284	10.1125	6.87394	75
chr1	105206983	105207164	HCC1806_p63_ChIP_pooled_peak_803	225	.	14.0523	26.1675	22.5868	85
chr1	105472033	105472190	HCC1806_p63_ChIP_pooled_peak_804	117	.	9.09265	15.1455	11.7645	74
chr1	107031915	107032002	HCC1806_p63_ChIP_pooled_peak_805	44	.	5.5377	7.59265	4.44307	16
chr1	107045509	107045646	HCC1806_p63_ChIP_pooled_peak_806	84	.	7.43944	11.746	8.45301	70
chr1	107158165	107158353	HCC1806_p63_ChIP_pooled_peak_807	755	.	34.7174	79.7236	75.5786	96
chr1	107292638	107292798	HCC1806_p63_ChIP_pooled_peak_808	134	.	9.91926	16.9035	13.487	52
chr1	107541155	107541367	HCC1806_p63_ChIP_pooled_peak_809	1231	.	50.9033	127.702	123.156	114
chr1	107818937	107819024	HCC1806_p63_ChIP_pooled_peak_810	25	.	4.13302	5.54621	2.50241	55
chr1	108090489	108090662	HCC1806_p63_ChIP_pooled_peak_811	260	.	15.5839	29.6992	26.0681	92
chr1	108099803	108099950	HCC1806_p63_ChIP_pooled_peak_812	339	.	18.8647	37.664	33.9335	77
chr1	108115646	108115805	HCC1806_p63_ChIP_pooled_peak_813	204	.	13.152	23.9563	20.4099	84
chr1	108220397	108220606	HCC1806_p63_ChIP_pooled_peak_814	562	.	26.9963	60.2254	56.257	97
chr1	108234308	108234467	HCC1806_p63_ChIP_pooled_peak_815	172	.	11.7676	20.7172	17.2241	75
chr1	108332975	108333066	HCC1806_p63_ChIP_pooled_peak_816	57	.	6.22992	8.9011	5.70388	15
chr1	108588757	108588905	HCC1806_p63_ChIP_pooled_peak_817	204	.	13.152	23.9563	20.4099	72
chr1	109112839	109112970	HCC1806_p63_ChIP_pooled_peak_818	166	.	11.5702	20.1583	16.6767	57
chr1	109251708	109251852	HCC1806_p63_ChIP_pooled_peak_819	111	.	8.99877	14.5493	11.184	65
chr1	109388592	109388835	HCC1806_p63_ChIP_pooled_peak_820	1010	.	42.225	105.367	101.004	107
chr1	109571062	109571297	HCC1806_p63_ChIP_pooled_peak_821	687	.	32.2376	72.8506	68.7635	150
chr1	109589418	109589558	HCC1806_p63_ChIP_pooled_peak_822	219	.	13.7806	25.4832	21.9144	64
chr1	109593046	109593201	HCC1806_p63_ChIP_pooled_peak_823	236	.	14.5365	27.2844	23.6851	73
chr1	109638903	109639085	HCC1806_p63_ChIP_pooled_peak_824	215	.	13.746	25.1025	21.5409	104
chr1	109740679	109740929	HCC1806_p63_ChIP_pooled_peak_825	1311	.	47.6718	135.716	131.106	116
chr1	109752804	109753012	HCC1806_p63_ChIP_pooled_peak_826	1027	.	42.72	107.113	102.736	104
chr1	109783364	109783597	HCC1806_p63_ChIP_pooled_peak_827	956	.	40.2949	100.004	95.6844	99
chr1	109805911	109806089	HCC1806_p63_ChIP_pooled_peak_828	402	.	20.987	44.0788	40.275	91
chr1	109839564	109839698	HCC1806_p63_ChIP_pooled_peak_829	111	.	8.99877	14.5493	11.184	56
chr1	110325498	110325659	HCC1806_p63_ChIP_pooled_peak_830	618	.	26.9949	65.8444	61.8233	76
chr1	110435700	110435934	HCC1806_p63_ChIP_pooled_peak_831	784	.	34.7604	82.5754	78.4025	125
chr1	110454123	110454300	HCC1806_p63_ChIP_pooled_peak_832	386	.	20.7691	42.4605	38.6719	91
chr1	110802520	110802741	HCC1806_p63_ChIP_pooled_peak_833	1720	.	64.3758	176.989	172.011	107
chr1	111018775	111018868	HCC1806_p63_ChIP_pooled_peak_834	84	.	7.64729	11.7147	8.42788	33
chr1	111019805	111019980	HCC1806_p63_ChIP_pooled_peak_835	745	.	31.0154	78.7069	74.568	86
chr1	111757178	111757383	HCC1806_p63_ChIP_pooled_peak_836	1012	.	43.6245	105.614	101.249	92
chr1	111907472	111907657	HCC1806_p63_ChIP_pooled_peak_837	778	.	35.544	82.0354	77.8691	100
chr1	111989766	111989868	HCC1806_p63_ChIP_pooled_peak_838	86	.	7.7135	11.9575	8.65505	57
chr1	112135653	112135974	HCC1806_p63_ChIP_pooled_peak_839	140	.	10.3846	17.4966	14.0678	240
chr1	112247502	112247637	HCC1806_p63_ChIP_pooled_peak_840	270	.	15.9209	30.6932	27.0483	81
chr1	112250713	112250804	HCC1806_p63_ChIP_pooled_peak_841	86	.	7.7135	11.9575	8.65505	48
chr1	112603809	112603952	HCC1806_p63_ChIP_pooled_peak_842	242	.	14.4395	27.8813	24.2758	75
chr1	112702910	112703050	HCC1806_p63_ChIP_pooled_peak_843	264	.	15.7055	30.0586	26.422	62
chr1	112784489	112784640	HCC1806_p63_ChIP_pooled_peak_844	303	.	17.3587	34.0388	30.3513	67
chr1	112862347	112862527	HCC1806_p63_ChIP_pooled_peak_845	1325	.	53.9945	137.171	132.551	86
chr1	112875500	112875703	HCC1806_p63_ChIP_pooled_peak_846	97	.	8.30656	13.0822	9.75513	46
chr1	112901431	112901601	HCC1806_p63_ChIP_pooled_peak_847	274	.	15.6951	31.1144	27.4623	79
chr1	113059984	113060096	HCC1806_p63_ChIP_pooled_peak_848	227	.	13.8117	26.292	22.7079	45
chr1	113180151	113180331	HCC1806_p63_ChIP_pooled_peak_849	190	.	11.6446	22.541	19.0164	69
chr1	113188968	113189097	HCC1806_p63_ChIP_pooled_peak_850	111	.	8.99877	14.5493	11.184	76
chr1	113230053	113230313	HCC1806_p63_ChIP_pooled_peak_851	2402	.	76.9642	246.058	240.284	135
chr1	113305740	113306012	HCC1806_p63_ChIP_pooled_peak_852	1693	.	60.8969	174.262	169.311	151
chr1	113351861	113351988	HCC1806_p63_ChIP_pooled_peak_853	171	.	11.7135	20.61	17.1208	57
chr1	113417147	113417374	HCC1806_p63_ChIP_pooled_peak_854	1031	.	42.9172	107.511	103.131	124
chr1	113424876	113425001	HCC1806_p63_ChIP_pooled_peak_855	132	.	10.0019	16.6775	13.2711	52
chr1	113520816	113520939	HCC1806_p63_ChIP_pooled_peak_856	152	.	10.7459	18.6962	15.2395	50
chr1	113533069	113533219	HCC1806_p63_ChIP_pooled_peak_857	87	.	7.41021	12.0136	8.70926	59
chr1	113790575	113790719	HCC1806_p63_ChIP_pooled_peak_858	247	.	15.1046	28.3741	24.7608	74
chr1	113869726	113869901	HCC1806_p63_ChIP_pooled_peak_859	272	.	16.1984	30.9209	27.2717	73
chr1	114879070	114879299	HCC1806_p63_ChIP_pooled_peak_860	357	.	19.382	39.5262	35.7698	76
chr1	115153323	115153500	HCC1806_p63_ChIP_pooled_peak_861	796	.	35.6638	83.8757	79.6954	87
chr1	115161287	115161501	HCC1806_p63_ChIP_pooled_peak_862	533	.	25.1121	57.2448	53.302	81
chr1	115245492	115245579	HCC1806_p63_ChIP_pooled_peak_863	84	.	7.43944	11.746	8.45301	25
chr1	115345814	115345981	HCC1806_p63_ChIP_pooled_peak_864	465	.	23.9119	50.4102	46.5384	81
chr1	115594632	115594769	HCC1806_p63_ChIP_pooled_peak_865	156	.	11.1263	19.1316	15.6701	55
chr1	115700847	115701073	HCC1806_p63_ChIP_pooled_peak_866	855	.	35.7848	89.8026	85.5694	104
chr1	115767390	115767560	HCC1806_p63_ChIP_pooled_peak_867	816	.	34.5292	85.8443	81.6458	77
chr1	115771645	115771793	HCC1806_p63_ChIP_pooled_peak_868	375	.	20.0742	41.3409	37.5649	82
chr1	115843193	115843456	HCC1806_p63_ChIP_pooled_peak_869	1378	.	53.4831	142.546	137.882	149
chr1	115873455	115873624	HCC1806_p63_ChIP_pooled_peak_870	57	.	6.22992	8.9011	5.70388	105
chr1	115882610	115882697	HCC1806_p63_ChIP_pooled_peak_871	70	.	6.90583	10.3343	7.08385	30
chr1	115943190	115943294	HCC1806_p63_ChIP_pooled_peak_872	53	.	5.99134	8.53164	5.34568	62
chr1	116066885	116067048	HCC1806_p63_ChIP_pooled_peak_873	113	.	8.34357	14.7042	11.3369	104
chr1	116088492	116088603	HCC1806_p63_ChIP_pooled_peak_874	126	.	9.69098	16.0483	12.6487	55
chr1	116149039	116149159	HCC1806_p63_ChIP_pooled_peak_875	156	.	11.0754	19.1341	15.6701	54
chr1	116197994	116198176	HCC1806_p63_ChIP_pooled_peak_876	719	.	31.3901	76.088	71.974	83
chr1	116297321	116297419	HCC1806_p63_ChIP_pooled_peak_877	46	.	5.51399	7.79076	4.63726	63
chr1	116314465	116314716	HCC1806_p63_ChIP_pooled_peak_878	1248	.	42.2086	129.455	124.895	117
chr1	116334550	116334790	HCC1806_p63_ChIP_pooled_peak_879	551	.	25.7399	59.0848	55.1255	134
chr1	116381965	116382128	HCC1806_p63_ChIP_pooled_peak_880	461	.	22.6009	49.9948	46.128	76
chr1	116420159	116420441	HCC1806_p63_ChIP_pooled_peak_881	1558	.	54.5641	160.696	155.873	123
chr1	116576011	116576233	HCC1806_p63_ChIP_pooled_peak_882	935	.	38.296	97.8089	93.506	111
chr1	116674559	116674797	HCC1806_p63_ChIP_pooled_peak_883	658	.	30.8585	69.883	65.8247	116
chr1	116811157	116811290	HCC1806_p63_ChIP_pooled_peak_884	189	.	12.6098	22.4837	18.9609	80
chr1	116833048	116833227	HCC1806_p63_ChIP_pooled_peak_885	361	.	18.3795	39.8967	36.1367	106
chr1	116883210	116883397	HCC1806_p63_ChIP_pooled_peak_886	526	.	25.089	56.5331	52.6013	109
chr1	116952448	116952535	HCC1806_p63_ChIP_pooled_peak_887	78	.	7.21399	11.113	7.84468	32
chr1	117096481	117096640	HCC1806_p63_ChIP_pooled_peak_888	461	.	21.8257	49.9774	46.1126	72
chr1	117099393	117099520	HCC1806_p63_ChIP_pooled_peak_889	204	.	13.152	23.9563	20.4099	68
chr1	117223522	117223695	HCC1806_p63_ChIP_pooled_peak_890	666	.	31.4766	70.7212	66.6541	86
chr1	117236554	117236743	HCC1806_p63_ChIP_pooled_peak_891	897	.	37.6239	94.0502	89.7788	89
chr1	117263099	117263276	HCC1806_p63_ChIP_pooled_peak_892	336	.	16.9376	37.4252	33.6969	78
chr1	117342143	117342245	HCC1806_p63_ChIP_pooled_peak_893	100	.	8.24565	13.3648	10.0324	56
chr1	117421789	117422187	HCC1806_p63_ChIP_pooled_peak_894	2137	.	77.1647	219.203	213.78	147
chr1	117429189	117429393	HCC1806_p63_ChIP_pooled_peak_895	775	.	30.6995	81.7064	77.5445	78
chr1	117753606	117753728	HCC1806_p63_ChIP_pooled_peak_896	58	.	6.27803	9.0638	5.85408	42
chr1	117900833	117900990	HCC1806_p63_ChIP_pooled_peak_897	236	.	14.5365	27.2844	23.6851	56
chr1	118364519	118364606	HCC1806_p63_ChIP_pooled_peak_898	46	.	5.65023	7.8343	4.67592	70
chr1	118752334	118752597	HCC1806_p63_ChIP_pooled_peak_899	1235	.	50.0095	128.126	123.577	105
chr1	119028540	119028682	HCC1806_p63_ChIP_pooled_peak_900	347	.	19.2838	38.5164	34.7714	74
chr1	119755985	119756072	HCC1806_p63_ChIP_pooled_peak_901	43	.	5.39945	7.51141	4.36939	28
chr1	119797039	119797192	HCC1806_p63_ChIP_pooled_peak_902	270	.	15.9209	30.6932	27.0483	75
chr1	119899482	119899581	HCC1806_p63_ChIP_pooled_peak_903	75	.	7.08223	10.7718	7.50868	39
chr1	119901385	119901629	HCC1806_p63_ChIP_pooled_peak_904	2060	.	76.4007	211.343	206.014	114
chr1	120010028	120010115	HCC1806_p63_ChIP_pooled_peak_905	83	.	7.61434	11.6498	8.36357	32
chr1	120147794	120148031	HCC1806_p63_ChIP_pooled_peak_906	1382	.	56.225	142.942	138.273	125
chr1	120194453	120194612	HCC1806_p63_ChIP_pooled_peak_907	286	.	16.7461	32.3113	28.6465	75
chr1	120216837	120217086	HCC1806_p63_ChIP_pooled_peak_908	386	.	17.3856	42.4089	38.6226	127
chr1	120226639	120226728	HCC1806_p63_ChIP_pooled_peak_909	70	.	6.873	10.265	7.01907	36
chr1	120460055	120460183	HCC1806_p63_ChIP_pooled_peak_910	156	.	11.073	19.1372	15.6733	65
chr1	120516788	120516882	HCC1806_p63_ChIP_pooled_peak_911	57	.	6.22992	8.9011	5.70388	22
chr1	120596768	120596891	HCC1806_p63_ChIP_pooled_peak_912	152	.	10.7459	18.6962	15.2395	50
chr1	121285842	121286083	HCC1806_p63_ChIP_pooled_peak_913	343	.	19.0119	38.0998	34.3602	143
chr1	121315767	121315878	HCC1806_p63_ChIP_pooled_peak_914	170	.	11.5725	20.521	17.0329	50
chr1	144010705	144010974	HCC1806_p63_ChIP_pooled_peak_917	2311	.	65.0237	236.822	231.171	144
chr1	144986902	144987004	HCC1806_p63_ChIP_pooled_peak_918	136	.	9.76411	17.0671	13.6476	55
chr1	145224508	145224704	HCC1806_p63_ChIP_pooled_peak_919	755	.	34.7174	79.7236	75.5786	91
chr1	145449736	145449904	HCC1806_p63_ChIP_pooled_peak_920	739	.	29.6409	78.085	73.9521	84
chr1	145575847	145575970	HCC1806_p63_ChIP_pooled_peak_921	121	.	9.41431	15.5249	12.1408	58
chr1	145749959	145750048	HCC1806_p63_ChIP_pooled_peak_922	84	.	7.43944	11.746	8.45301	42
chr1	146638980	146639131	HCC1806_p63_ChIP_pooled_peak_923	201	.	13.101	23.6496	20.1106	67
chr1	146642222	146642368	HCC1806_p63_ChIP_pooled_peak_924	188	.	12.4598	22.325	18.8074	83
chr1	146799006	146799178	HCC1806_p63_ChIP_pooled_peak_925	183	.	12.3416	21.891	18.38	68
chr1	146895267	146895475	HCC1806_p63_ChIP_pooled_peak_926	225	.	14.0523	26.1675	22.5868	124
chr1	147750236	147750397	HCC1806_p63_ChIP_pooled_peak_927	183	.	12.3416	21.891	18.38	76
chr1	148878203	148878290	HCC1806_p63_ChIP_pooled_peak_928	61	.	6.31795	9.327	6.1104	53
chr1	149058270	149058384	HCC1806_p63_ChIP_pooled_peak_929	207	.	13.2257	24.2585	20.705	48
chr1	149819167	149819295	HCC1806_p63_ChIP_pooled_peak_930	196	.	12.8514	23.1941	19.6605	67
chr1	149869476	149869613	HCC1806_p63_ChIP_pooled_peak_931	142	.	10.3773	17.6615	14.2277	63
chr1	149967980	149968216	HCC1806_p63_ChIP_pooled_peak_932	912	.	40.1102	95.4931	91.2116	94
chr1	149993954	149994076	HCC1806_p63_ChIP_pooled_peak_933	156	.	11.1263	19.1316	15.6701	57
chr1	149994166	149994268	HCC1806_p63_ChIP_pooled_peak_934	115	.	9.16401	14.9169	11.547	55
chr1	150156267	150156411	HCC1806_p63_ChIP_pooled_peak_935	570	.	27.9389	61.0277	57.0494	69
chr1	150450337	150450487	HCC1806_p63_ChIP_pooled_peak_936	251	.	14.359	28.7535	25.1367	66
chr1	150488348	150488485	HCC1806_p63_ChIP_pooled_peak_937	211	.	13.1839	24.722	21.1634	66
chr1	150514714	150514804	HCC1806_p63_ChIP_pooled_peak_938	86	.	7.7135	11.9575	8.65505	22
chr1	150551197	150551285	HCC1806_p63_ChIP_pooled_peak_939	71	.	7.01497	10.4383	7.18108	23
chr1	150596768	150597035	HCC1806_p63_ChIP_pooled_peak_940	1651	.	62.2992	170.042	165.13	159
chr1	150633767	150633943	HCC1806_p63_ChIP_pooled_peak_941	328	.	18.5124	36.5902	32.8686	64
chr1	150722523	150722676	HCC1806_p63_ChIP_pooled_peak_942	405	.	21.5978	44.3947	40.586	74
chr1	150851764	150851905	HCC1806_p63_ChIP_pooled_peak_943	224	.	14.1358	26.0574	22.4803	70
chr1	151031203	151031442	HCC1806_p63_ChIP_pooled_peak_944	1448	.	54.2312	149.615	144.888	125
chr1	151167800	151167950	HCC1806_p63_ChIP_pooled_peak_945	159	.	11.2338	19.3722	15.9064	65
chr1	151174200	151174287	HCC1806_p63_ChIP_pooled_peak_946	83	.	7.61434	11.6498	8.36357	15
chr1	151686416	151686593	HCC1806_p63_ChIP_pooled_peak_947	526	.	26.2259	56.55	52.6163	81
chr1	151789570	151789719	HCC1806_p63_ChIP_pooled_peak_948	445	.	23.1405	48.3907	44.5398	79
chr1	151830690	151830787	HCC1806_p63_ChIP_pooled_peak_949	83	.	7.53364	11.6422	8.36091	55
chr1	151859615	151859916	HCC1806_p63_ChIP_pooled_peak_950	224	.	14.0176	26.0641	22.487	200
chr1	151973874	151974025	HCC1806_p63_ChIP_pooled_peak_951	274	.	15.6951	31.1144	27.4623	80
chr1	151996672	151996905	HCC1806_p63_ChIP_pooled_peak_952	1117	.	45.6861	116.157	111.704	128
chr1	152007630	152007819	HCC1806_p63_ChIP_pooled_peak_953	410	.	20.1026	44.882	41.067	89
chr1	152023987	152024074	HCC1806_p63_ChIP_pooled_peak_954	69	.	6.89032	10.1929	6.95336	27
chr1	152140324	152140544	HCC1806_p63_ChIP_pooled_peak_955	1467	.	58.6159	151.52	146.778	120
chr1	152155607	152155820	HCC1806_p63_ChIP_pooled_peak_956	1031	.	39.6308	107.53	103.148	95
chr1	152163854	152164042	HCC1806_p63_ChIP_pooled_peak_957	988	.	41.5328	103.229	98.884	88
chr1	152450213	152450307	HCC1806_p63_ChIP_pooled_peak_958	96	.	8.09925	12.9475	9.63253	43
chr1	152460453	152460600	HCC1806_p63_ChIP_pooled_peak_959	272	.	16.1984	30.9209	27.2717	81
chr1	152475410	152475535	HCC1806_p63_ChIP_pooled_peak_960	242	.	14.4395	27.8813	24.2758	81
chr1	152690821	152690992	HCC1806_p63_ChIP_pooled_peak_961	366	.	20.0551	40.4597	36.6932	94
chr1	152729471	152729594	HCC1806_p63_ChIP_pooled_peak_962	86	.	7.7135	11.9575	8.65505	70
chr1	152732360	152732551	HCC1806_p63_ChIP_pooled_peak_963	781	.	34.6106	82.2718	78.1015	81
chr1	152758554	152758767	HCC1806_p63_ChIP_pooled_peak_964	1185	.	49.3664	123.027	118.52	100
chr1	152853001	152853104	HCC1806_p63_ChIP_pooled_peak_965	123	.	9.49112	15.7203	12.3323	56
chr1	152859663	152859775	HCC1806_p63_ChIP_pooled_peak_966	111	.	8.99877	14.5493	11.184	57
chr1	152877929	152878032	HCC1806_p63_ChIP_pooled_peak_967	111	.	8.99877	14.5493	11.184	25
chr1	152913961	152914075	HCC1806_p63_ChIP_pooled_peak_968	111	.	8.99877	14.5493	11.184	41
chr1	152926317	152926556	HCC1806_p63_ChIP_pooled_peak_969	904	.	38.7639	94.753	90.4759	124
chr1	152945021	152945240	HCC1806_p63_ChIP_pooled_peak_970	1208	.	50.1378	125.368	120.842	124
chr1	153005585	153005734	HCC1806_p63_ChIP_pooled_peak_971	188	.	12.4598	22.325	18.8074	65
chr1	153147234	153147367	HCC1806_p63_ChIP_pooled_peak_972	253	.	15.2287	28.9792	25.3582	80
chr1	153265974	153266068	HCC1806_p63_ChIP_pooled_peak_973	61	.	6.31795	9.327	6.1104	52
chr1	153402418	153402556	HCC1806_p63_ChIP_pooled_peak_974	183	.	12.3416	21.891	18.38	77
chr1	153465938	153466100	HCC1806_p63_ChIP_pooled_peak_975	198	.	12.9823	23.3374	19.8031	77
chr1	153498670	153498966	HCC1806_p63_ChIP_pooled_peak_976	1833	.	68.5845	188.398	183.313	124
chr1	153538020	153538168	HCC1806_p63_ChIP_pooled_peak_977	221	.	13.2103	25.714	22.1393	69
chr1	153540028	153540286	HCC1806_p63_ChIP_pooled_peak_978	935	.	38.296	97.8089	93.506	109
chr1	153584707	153584794	HCC1806_p63_ChIP_pooled_peak_979	58	.	6.31919	9.07681	5.86674	33
chr1	153747356	153747496	HCC1806_p63_ChIP_pooled_peak_980	253	.	15.2287	28.9792	25.3582	65
chr1	153874305	153874457	HCC1806_p63_ChIP_pooled_peak_981	489	.	24.7981	52.8596	48.9621	79
chr1	154169443	154169703	HCC1806_p63_ChIP_pooled_peak_982	1697	.	63.6836	174.669	169.713	136
chr1	154293336	154293606	HCC1806_p63_ChIP_pooled_peak_983	988	.	41.5328	103.229	98.884	154
chr1	154348311	154348399	HCC1806_p63_ChIP_pooled_peak_984	57	.	6.1708	8.94441	5.73991	48
chr1	154363694	154364075	HCC1806_p63_ChIP_pooled_peak_985	883	.	38.0717	92.6527	88.3945	287
chr1	154390818	154391143	HCC1806_p63_ChIP_pooled_peak_986	1062	.	43.7097	110.632	106.224	121
chr1	154395053	154395177	HCC1806_p63_ChIP_pooled_peak_987	257	.	15.4329	29.3912	25.7649	54
chr1	154399838	154399961	HCC1806_p63_ChIP_pooled_peak_988	163	.	10.586	19.7728	16.3031	68
chr1	154405724	154405845	HCC1806_p63_ChIP_pooled_peak_989	65	.	6.67579	9.81967	6.59374	67
chr1	154446101	154446212	HCC1806_p63_ChIP_pooled_peak_990	150	.	10.7989	18.4536	15.0068	68
chr1	154530793	154530886	HCC1806_p63_ChIP_pooled_peak_991	101	.	8.45027	13.4453	10.1072	42
chr1	154595062	154595188	HCC1806_p63_ChIP_pooled_peak_992	70	.	6.90583	10.3343	7.08385	69
chr1	154786019	154786262	HCC1806_p63_ChIP_pooled_peak_993	1185	.	49.3664	123.027	118.52	124
chr1	154841618	154841765	HCC1806_p63_ChIP_pooled_peak_994	75	.	7.08942	10.79	7.52653	69
chr1	154880738	154880851	HCC1806_p63_ChIP_pooled_peak_995	64	.	6.45245	9.65861	6.43579	43
chr1	154909665	154909809	HCC1806_p63_ChIP_pooled_peak_996	37	.	5.12367	6.89514	3.78853	69
chr1	154910085	154910255	HCC1806_p63_ChIP_pooled_peak_997	801	.	35.3029	84.3315	80.1463	85
chr1	154943865	154943997	HCC1806_p63_ChIP_pooled_peak_998	223	.	13.5891	25.8914	22.3155	64
chr1	154945238	154945362	HCC1806_p63_ChIP_pooled_peak_999	73	.	7.10495	10.6194	7.35816	50
chr1	155097978	155098117	HCC1806_p63_ChIP_pooled_peak_1000	265	.	15.8806	30.1666	26.5295	74
chr1	155100657	155100802	HCC1806_p63_ChIP_pooled_peak_1001	227	.	13.8117	26.292	22.7079	81
chr1	155214566	155214653	HCC1806_p63_ChIP_pooled_peak_1002	57	.	6.22647	8.97341	5.76835	44
chr1	155516359	155516531	HCC1806_p63_ChIP_pooled_peak_1003	207	.	13.2257	24.2585	20.705	57
chr1	155653872	155653973	HCC1806_p63_ChIP_pooled_peak_1004	96	.	8.16144	12.9847	9.66537	47
chr1	155674347	155674434	HCC1806_p63_ChIP_pooled_peak_1005	53	.	5.78623	8.52985	5.34472	48
chr1	155966720	155966811	HCC1806_p63_ChIP_pooled_peak_1006	67	.	6.56163	9.96318	6.73447	49
chr1	156093617	156093808	HCC1806_p63_ChIP_pooled_peak_1007	361	.	18.3795	39.8967	36.1367	84
chr1	156123285	156123380	HCC1806_p63_ChIP_pooled_peak_1008	89	.	7.36197	12.2983	8.99069	61
chr1	156426437	156426549	HCC1806_p63_ChIP_pooled_peak_1010	121	.	8.05756	15.5803	12.196	58
chr1	156572378	156572600	HCC1806_p63_ChIP_pooled_peak_1011	496	.	23.8565	53.5973	49.693	140
chr1	156701009	156701101	HCC1806_p63_ChIP_pooled_peak_1012	68	.	6.81263	10.1256	6.88702	48
chr1	156832837	156832925	HCC1806_p63_ChIP_pooled_peak_1013	89	.	7.82942	12.2406	8.93437	22
chr1	156866613	156866726	HCC1806_p63_ChIP_pooled_peak_1014	111	.	8.95741	14.4679	11.109	63
chr1	157989466	157989555	HCC1806_p63_ChIP_pooled_peak_1015	110	.	8.61539	14.3699	11.0123	30
chr1	158116574	158116761	HCC1806_p63_ChIP_pooled_peak_1016	496	.	23.8565	53.5973	49.693	69
chr1	158979605	158979863	HCC1806_p63_ChIP_pooled_peak_1017	1326	.	50.2242	137.273	132.65	126
chr1	159025221	159025352	HCC1806_p63_ChIP_pooled_peak_1018	150	.	10.7989	18.4536	15.0068	72
chr1	159061121	159061227	HCC1806_p63_ChIP_pooled_peak_1019	114	.	9.11946	14.7897	11.4212	46
chr1	159573975	159574065	HCC1806_p63_ChIP_pooled_peak_1020	68	.	6.61284	10.1125	6.87394	57
chr1	159880209	159880406	HCC1806_p63_ChIP_pooled_peak_1021	461	.	21.8257	49.9774	46.1126	83
chr1	159895646	159895826	HCC1806_p63_ChIP_pooled_peak_1022	287	.	16.6131	32.4258	28.7568	79
chr1	159903256	159903408	HCC1806_p63_ChIP_pooled_peak_1023	184	.	12.3525	21.9173	18.4062	66
chr1	159973912	159974086	HCC1806_p63_ChIP_pooled_peak_1024	307	.	16.9507	34.4155	30.7205	83
chr1	160031348	160031517	HCC1806_p63_ChIP_pooled_peak_1025	810	.	36.6134	85.2502	81.0571	83
chr1	160086858	160086945	HCC1806_p63_ChIP_pooled_peak_1026	58	.	6.27803	9.0638	5.85408	20
chr1	160384690	160384826	HCC1806_p63_ChIP_pooled_peak_1027	183	.	12.3402	21.8876	18.379	72
chr1	160508883	160509067	HCC1806_p63_ChIP_pooled_peak_1028	393	.	20.7664	43.1702	39.3736	100
chr1	160698017	160698130	HCC1806_p63_ChIP_pooled_peak_1029	58	.	6.27803	9.0638	5.85408	60
chr1	160737615	160737769	HCC1806_p63_ChIP_pooled_peak_1030	394	.	19.5282	43.2075	39.4092	78
chr1	160989223	160989310	HCC1806_p63_ChIP_pooled_peak_1031	62	.	6.36637	9.43034	6.21208	29
chr1	160989920	160990044	HCC1806_p63_ChIP_pooled_peak_1032	270	.	15.9209	30.6932	27.0483	42
chr1	160992426	160992570	HCC1806_p63_ChIP_pooled_peak_1033	253	.	15.2287	28.9792	25.3582	77
chr1	161044503	161044792	HCC1806_p63_ChIP_pooled_peak_1034	1070	.	40.7795	111.487	107.073	126
chr1	161044950	161045045	HCC1806_p63_ChIP_pooled_peak_1035	72	.	6.89231	10.5385	7.27842	56
chr1	161059368	161059457	HCC1806_p63_ChIP_pooled_peak_1036	69	.	6.89032	10.1929	6.95336	31
chr1	161214835	161214922	HCC1806_p63_ChIP_pooled_peak_1037	86	.	7.7135	11.9575	8.65505	62
chr1	161401935	161402053	HCC1806_p63_ChIP_pooled_peak_1038	76	.	7.15483	10.9575	7.69083	62
chr1	161450690	161450854	HCC1806_p63_ChIP_pooled_peak_1039	547	.	24.6974	58.6917	54.737	79
chr1	161661863	161661957	HCC1806_p63_ChIP_pooled_peak_1040	115	.	9.02225	14.9389	11.5686	39
chr1	162319668	162319842	HCC1806_p63_ChIP_pooled_peak_1041	269	.	15.8477	30.5473	26.9062	72
chr1	162514899	162514987	HCC1806_p63_ChIP_pooled_peak_1042	71	.	6.94136	10.4263	7.17147	49
chr1	162515231	162515412	HCC1806_p63_ChIP_pooled_peak_1043	976	.	42.5606	102.012	97.6762	92
chr1	162666253	162666403	HCC1806_p63_ChIP_pooled_peak_1044	308	.	17.6334	34.5616	30.866	75
chr1	162883219	162883459	HCC1806_p63_ChIP_pooled_peak_1045	2011	.	74.9172	206.405	201.13	125
chr1	163252299	163252453	HCC1806_p63_ChIP_pooled_peak_1046	303	.	17.3587	34.0388	30.3513	73
chr1	164592257	164592415	HCC1806_p63_ChIP_pooled_peak_1047	300	.	17.3473	33.7358	30.0527	78
chr1	164611710	164611826	HCC1806_p63_ChIP_pooled_peak_1048	46	.	5.52522	7.81902	4.66537	44
chr1	164629478	164629633	HCC1806_p63_ChIP_pooled_peak_1049	166	.	11.3005	20.137	16.6589	78
chr1	164665660	164665819	HCC1806_p63_ChIP_pooled_peak_1050	287	.	16.6131	32.4258	28.7568	83
chr1	164670555	164670658	HCC1806_p63_ChIP_pooled_peak_1051	97	.	8.30656	13.0822	9.75513	33
chr1	164680873	164681058	HCC1806_p63_ChIP_pooled_peak_1052	1335	.	53.3588	138.208	133.579	92
chr1	164688957	164689160	HCC1806_p63_ChIP_pooled_peak_1053	133	.	10.0275	16.7788	13.3675	76
chr1	164742147	164742265	HCC1806_p63_ChIP_pooled_peak_1054	101	.	7.85277	13.4881	10.1487	49
chr1	164757043	164757298	HCC1806_p63_ChIP_pooled_peak_1055	375	.	20.0742	41.3409	37.5649	185
chr1	165061896	165062033	HCC1806_p63_ChIP_pooled_peak_1056	441	.	22.9657	48.032	44.1879	69
chr1	165185019	165185133	HCC1806_p63_ChIP_pooled_peak_1057	134	.	9.91926	16.9035	13.487	78
chr1	165870352	165870540	HCC1806_p63_ChIP_pooled_peak_1058	301	.	17.3931	33.8546	30.1706	105
chr1	165873036	165873253	HCC1806_p63_ChIP_pooled_peak_1059	828	.	35.6251	87.1099	82.8996	111
chr1	166572649	166572875	HCC1806_p63_ChIP_pooled_peak_1060	236	.	13.7846	27.2249	23.6314	103
chr1	166758620	166758798	HCC1806_p63_ChIP_pooled_peak_1061	218	.	13.8843	25.4337	21.8653	102
chr1	167542373	167542540	HCC1806_p63_ChIP_pooled_peak_1062	339	.	18.6898	37.7269	33.9936	83
chr1	167632266	167632642	HCC1806_p63_ChIP_pooled_peak_1063	1179	.	45.8296	122.479	117.977	122
chr1	167640989	167641192	HCC1806_p63_ChIP_pooled_peak_1064	546	.	26.9973	58.6222	54.669	108
chr1	167667691	167667809	HCC1806_p63_ChIP_pooled_peak_1065	64	.	6.43905	9.62245	6.40152	69
chr1	167686727	167686857	HCC1806_p63_ChIP_pooled_peak_1066	172	.	11.7676	20.7172	17.2241	63
chr1	167710549	167710696	HCC1806_p63_ChIP_pooled_peak_1067	200	.	12.9859	23.5646	20.0287	68
chr1	167769111	167769268	HCC1806_p63_ChIP_pooled_peak_1068	172	.	11.7676	20.7172	17.2241	57
chr1	167880607	167880694	HCC1806_p63_ChIP_pooled_peak_1069	53	.	5.78623	8.52985	5.34472	29
chr1	167912892	167912988	HCC1806_p63_ChIP_pooled_peak_1070	84	.	7.43944	11.746	8.45301	55
chr1	168082302	168082452	HCC1806_p63_ChIP_pooled_peak_1071	373	.	20.2905	41.1455	37.3748	75
chr1	168257559	168257683	HCC1806_p63_ChIP_pooled_peak_1072	254	.	15.427	29.0703	25.4465	66
chr1	168445916	168446157	HCC1806_p63_ChIP_pooled_peak_1073	546	.	26.9973	58.6222	54.669	85
chr1	168811649	168811736	HCC1806_p63_ChIP_pooled_peak_1074	68	.	6.61284	10.1125	6.87394	27
chr1	168961032	168961288	HCC1806_p63_ChIP_pooled_peak_1075	1269	.	50.5316	131.536	126.961	135
chr1	169085201	169085362	HCC1806_p63_ChIP_pooled_peak_1076	443	.	21.9731	48.2113	44.3642	79
chr1	169535271	169535440	HCC1806_p63_ChIP_pooled_peak_1077	322	.	17.9975	35.9432	32.2319	71
chr1	169553805	169553982	HCC1806_p63_ChIP_pooled_peak_1078	532	.	26.4514	57.2128	53.2724	97
chr1	169654962	169655133	HCC1806_p63_ChIP_pooled_peak_1079	220	.	13.8443	25.6097	22.0373	68
chr1	170552473	170552600	HCC1806_p63_ChIP_pooled_peak_1080	161	.	11.245	19.5914	16.1244	56
chr1	170594664	170594770	HCC1806_p63_ChIP_pooled_peak_1081	152	.	10.7459	18.6962	15.2395	49
chr1	171393713	171393873	HCC1806_p63_ChIP_pooled_peak_1082	86	.	7.7135	11.9575	8.65505	59
chr1	171457784	171457904	HCC1806_p63_ChIP_pooled_peak_1083	113	.	9.07465	14.7093	11.3414	52
chr1	171519289	171519473	HCC1806_p63_ChIP_pooled_peak_1084	384	.	20.6651	42.2347	38.4496	98
chr1	171779000	171779168	HCC1806_p63_ChIP_pooled_peak_1085	274	.	15.6951	31.1144	27.4623	84
chr1	171853808	171853948	HCC1806_p63_ChIP_pooled_peak_1086	270	.	15.9209	30.6932	27.0483	59
chr1	171868125	171868328	HCC1806_p63_ChIP_pooled_peak_1087	672	.	28.718	71.3056	67.2315	99
chr1	171871766	171871957	HCC1806_p63_ChIP_pooled_peak_1088	598	.	28.9312	63.8419	59.8407	112
chr1	172107906	172108084	HCC1806_p63_ChIP_pooled_peak_1089	875	.	36.4126	91.7932	87.5426	86
chr1	172392625	172392764	HCC1806_p63_ChIP_pooled_peak_1090	366	.	20.0528	40.4541	36.6892	58
chr1	172429482	172429582	HCC1806_p63_ChIP_pooled_peak_1091	97	.	8.30656	13.0822	9.75513	36
chr1	172445415	172445671	HCC1806_p63_ChIP_pooled_peak_1092	1606	.	59.5285	165.548	160.675	139
chr1	172569172	172569303	HCC1806_p63_ChIP_pooled_peak_1093	379	.	20.5051	41.7607	37.9806	70
chr1	172657953	172658079	HCC1806_p63_ChIP_pooled_peak_1094	99	.	8.20204	13.2377	9.90834	52
chr1	172688301	172688493	HCC1806_p63_ChIP_pooled_peak_1095	685	.	30.7455	72.6474	68.5641	108
chr1	172807019	172807168	HCC1806_p63_ChIP_pooled_peak_1096	123	.	9.41705	15.7634	12.3721	68
chr1	172887148	172887273	HCC1806_p63_ChIP_pooled_peak_1097	172	.	11.7676	20.7172	17.2241	63
chr1	172897772	172897909	HCC1806_p63_ChIP_pooled_peak_1098	190	.	12.429	22.5624	19.0376	65
chr1	172909687	172909827	HCC1806_p63_ChIP_pooled_peak_1099	136	.	10.1271	17.0218	13.6044	69
chr1	172921046	172921199	HCC1806_p63_ChIP_pooled_peak_1100	270	.	15.9209	30.6932	27.0483	80
chr1	172940517	172940631	HCC1806_p63_ChIP_pooled_peak_1101	68	.	6.80598	10.1104	6.87394	61
chr1	173022048	173022196	HCC1806_p63_ChIP_pooled_peak_1102	155	.	11.0245	19.0333	15.5739	66
chr1	173092378	173092513	HCC1806_p63_ChIP_pooled_peak_1103	410	.	20.1026	44.882	41.067	56
chr1	173159864	173160026	HCC1806_p63_ChIP_pooled_peak_1104	323	.	17.8126	36.0163	32.3046	77
chr1	173325798	173325926	HCC1806_p63_ChIP_pooled_peak_1105	253	.	15.2287	28.9792	25.3582	65
chr1	173388484	173388612	HCC1806_p63_ChIP_pooled_peak_1106	229	.	14.2884	26.516	22.9305	61
chr1	173571028	173571123	HCC1806_p63_ChIP_pooled_peak_1107	115	.	8.2353	14.9618	11.5908	54
chr1	173630538	173630689	HCC1806_p63_ChIP_pooled_peak_1108	166	.	11.5702	20.1583	16.6767	75
chr1	173728338	173728480	HCC1806_p63_ChIP_pooled_peak_1109	107	.	8.81673	14.1341	10.7842	78
chr1	173830164	173830271	HCC1806_p63_ChIP_pooled_peak_1110	109	.	8.88406	14.2811	10.9299	47
chr1	173915810	173915920	HCC1806_p63_ChIP_pooled_peak_1111	126	.	9.69098	16.0483	12.6487	55
chr1	174208001	174208126	HCC1806_p63_ChIP_pooled_peak_1112	84	.	7.43944	11.746	8.45301	70
chr1	174208207	174208296	HCC1806_p63_ChIP_pooled_peak_1113	68	.	6.61284	10.1125	6.87394	44
chr1	174788134	174788394	HCC1806_p63_ChIP_pooled_peak_1114	1402	.	54.6848	144.949	140.264	155
chr1	174817925	174818017	HCC1806_p63_ChIP_pooled_peak_1115	84	.	7.43944	11.746	8.45301	35
chr1	174933788	174933940	HCC1806_p63_ChIP_pooled_peak_1116	52	.	5.93404	8.40548	5.23185	66
chr1	175147309	175147467	HCC1806_p63_ChIP_pooled_peak_1117	272	.	14.2331	30.9182	27.2709	73
chr1	175165092	175165179	HCC1806_p63_ChIP_pooled_peak_1118	64	.	6.35161	9.64745	6.42472	21
chr1	175190022	175190233	HCC1806_p63_ChIP_pooled_peak_1119	588	.	26.9955	62.7959	58.802	97
chr1	175191438	175191640	HCC1806_p63_ChIP_pooled_peak_1120	1051	.	40.2052	109.506	105.108	102
chr1	175217329	175217416	HCC1806_p63_ChIP_pooled_peak_1121	67	.	6.74678	9.97672	6.74796	49
chr1	175783042	175783222	HCC1806_p63_ChIP_pooled_peak_1122	150	.	10.6626	18.4515	15.0068	65
chr1	177375575	177375710	HCC1806_p63_ChIP_pooled_peak_1123	291	.	16.9697	32.7916	29.1168	70
chr1	177861079	177861166	HCC1806_p63_ChIP_pooled_peak_1124	51	.	5.87782	8.28408	5.11297	38
chr1	177876322	177876457	HCC1806_p63_ChIP_pooled_peak_1125	168	.	11.6453	20.3085	16.8255	56
chr1	177878703	177878809	HCC1806_p63_ChIP_pooled_peak_1126	84	.	7.63667	11.7756	8.48167	53
chr1	177884026	177884174	HCC1806_p63_ChIP_pooled_peak_1127	251	.	14.359	28.7535	25.1367	83
chr1	177915129	177915321	HCC1806_p63_ChIP_pooled_peak_1128	721	.	26.9935	76.2835	72.1653	86
chr1	177945441	177945589	HCC1806_p63_ChIP_pooled_peak_1129	547	.	23.8185	58.7487	54.7929	64
chr1	177954011	177954139	HCC1806_p63_ChIP_pooled_peak_1130	46	.	5.65023	7.8343	4.67592	82
chr1	177967965	177968112	HCC1806_p63_ChIP_pooled_peak_1131	145	.	10.5974	17.9779	14.5412	69
chr1	178092604	178092768	HCC1806_p63_ChIP_pooled_peak_1132	322	.	18.1617	35.953	32.2417	70
chr1	178247323	178247523	HCC1806_p63_ChIP_pooled_peak_1133	636	.	27.5693	67.6559	63.6175	115
chr1	178366927	178367022	HCC1806_p63_ChIP_pooled_peak_1134	123	.	9.41705	15.7634	12.3721	19
chr1	178498918	178499084	HCC1806_p63_ChIP_pooled_peak_1135	437	.	21.6191	47.5678	43.726	100
chr1	178499212	178499299	HCC1806_p63_ChIP_pooled_peak_1136	41	.	5.03268	7.25754	4.1293	59
chr1	178531645	178531883	HCC1806_p63_ChIP_pooled_peak_1137	2004	.	69.6861	205.704	200.436	111
chr1	178911290	178911377	HCC1806_p63_ChIP_pooled_peak_1138	66	.	6.70143	9.87601	6.64941	31
chr1	179008252	179008438	HCC1806_p63_ChIP_pooled_peak_1139	623	.	28.5423	66.3736	62.3469	93
chr1	180084339	180084444	HCC1806_p63_ChIP_pooled_peak_1140	72	.	6.89231	10.5385	7.27842	37
chr1	180179216	180179401	HCC1806_p63_ChIP_pooled_peak_1141	1266	.	51.4309	131.203	126.631	101
chr1	180226286	180226388	HCC1806_p63_ChIP_pooled_peak_1142	88	.	7.88771	12.2006	8.89471	40
chr1	180485335	180485531	HCC1806_p63_ChIP_pooled_peak_1143	374	.	19.7917	41.2663	37.4927	83
chr1	180491204	180491426	HCC1806_p63_ChIP_pooled_peak_1144	1413	.	53.3944	146.092	141.395	113
chr1	180491501	180491703	HCC1806_p63_ChIP_pooled_peak_1145	374	.	19.7917	41.2663	37.4927	85
chr1	180554698	180554919	HCC1806_p63_ChIP_pooled_peak_1146	762	.	32.906	80.4456	76.2917	122
chr1	180697966	180698081	HCC1806_p63_ChIP_pooled_peak_1147	183	.	12.3402	21.8876	18.379	52
chr1	180991152	180991325	HCC1806_p63_ChIP_pooled_peak_1148	176	.	11.1153	21.1468	17.6487	101
chr1	181002316	181002558	HCC1806_p63_ChIP_pooled_peak_1149	1700	.	56.9783	175.043	170.085	117
chr1	181013836	181014031	HCC1806_p63_ChIP_pooled_peak_1150	801	.	32.7385	84.342	80.1553	98
chr1	181068788	181069033	HCC1806_p63_ChIP_pooled_peak_1151	1285	.	44.9906	133.163	128.575	115
chr1	181104116	181104432	HCC1806_p63_ChIP_pooled_peak_1152	2766	.	85.7573	283.194	276.696	170
chr1	181128613	181128874	HCC1806_p63_ChIP_pooled_peak_1153	1352	.	47.6645	139.935	135.29	150
chr1	181313430	181313533	HCC1806_p63_ChIP_pooled_peak_1154	101	.	8.48485	13.5279	10.1841	48
chr1	181456205	181456302	HCC1806_p63_ChIP_pooled_peak_1155	90	.	7.86116	12.3202	9.01253	42
chr1	181491057	181491223	HCC1806_p63_ChIP_pooled_peak_1156	291	.	16.9697	32.7916	29.1168	79
chr1	181737383	181737619	HCC1806_p63_ChIP_pooled_peak_1157	1588	.	62.4794	163.665	158.811	98
chr1	181877448	181877548	HCC1806_p63_ChIP_pooled_peak_1158	78	.	7.22893	11.153	7.8826	52
chr1	182057297	182057440	HCC1806_p63_ChIP_pooled_peak_1159	89	.	7.36197	12.2983	8.99069	74
chr1	182070523	182070793	HCC1806_p63_ChIP_pooled_peak_1160	806	.	33.5225	84.8589	80.6678	114
chr1	182115563	182115697	HCC1806_p63_ChIP_pooled_peak_1161	184	.	12.261	21.9331	18.422	78
chr1	182144597	182144716	HCC1806_p63_ChIP_pooled_peak_1162	95	.	8.19557	12.8657	9.55113	37
chr1	182167502	182167590	HCC1806_p63_ChIP_pooled_peak_1163	70	.	6.92213	10.2549	7.00981	60
chr1	182573851	182573974	HCC1806_p63_ChIP_pooled_peak_1164	297	.	16.925	33.4246	29.7454	59
chr1	182601571	182601658	HCC1806_p63_ChIP_pooled_peak_1165	101	.	8.48485	13.5279	10.1841	42
chr1	182612938	182613159	HCC1806_p63_ChIP_pooled_peak_1166	1054	.	43.3281	109.876	105.475	111
chr1	182730621	182730772	HCC1806_p63_ChIP_pooled_peak_1167	375	.	20.0742	41.3409	37.5649	83
chr1	182771382	182771471	HCC1806_p63_ChIP_pooled_peak_1168	100	.	8.40862	13.3468	10.0147	21
chr1	182838545	182838714	HCC1806_p63_ChIP_pooled_peak_1169	166	.	11.537	20.0782	16.6032	110
chr1	182931874	182932009	HCC1806_p63_ChIP_pooled_peak_1170	217	.	13.5094	25.3167	21.7531	65
chr1	182962995	182963214	HCC1806_p63_ChIP_pooled_peak_1171	399	.	19.0548	43.7807	39.9789	93
chr1	182972482	182972606	HCC1806_p63_ChIP_pooled_peak_1172	84	.	7.46667	11.7844	8.4883	62
chr1	182996999	182997172	HCC1806_p63_ChIP_pooled_peak_1173	176	.	11.1153	21.1468	17.6487	89
chr1	183134185	183134411	HCC1806_p63_ChIP_pooled_peak_1174	547	.	25.5285	58.6986	54.7438	105
chr1	183167642	183167842	HCC1806_p63_ChIP_pooled_peak_1175	820	.	33.3128	86.2357	82.0339	96
chr1	183182138	183182294	HCC1806_p63_ChIP_pooled_peak_1176	276	.	14.8204	31.2837	27.6294	85
chr1	183203862	183204076	HCC1806_p63_ChIP_pooled_peak_1177	921	.	34.9339	96.4796	92.1892	84
chr1	183237177	183237397	HCC1806_p63_ChIP_pooled_peak_1178	340	.	18.4723	37.7512	34.0179	126
chr1	183252513	183252740	HCC1806_p63_ChIP_pooled_peak_1179	1265	.	46.8054	131.097	126.527	107
chr1	183261414	183261542	HCC1806_p63_ChIP_pooled_peak_1180	196	.	12.5561	23.1722	19.6391	45
chr1	183283476	183283576	HCC1806_p63_ChIP_pooled_peak_1181	82	.	7.56591	11.5551	8.27936	37
chr1	183433104	183433246	HCC1806_p63_ChIP_pooled_peak_1182	287	.	16.7401	32.3935	28.7272	69
chr1	183486559	183486727	HCC1806_p63_ChIP_pooled_peak_1183	425	.	22.3666	46.3791	42.5529	86
chr1	183627515	183627701	HCC1806_p63_ChIP_pooled_peak_1184	386	.	20.8265	42.4193	38.6311	119
chr1	183923743	183923900	HCC1806_p63_ChIP_pooled_peak_1185	242	.	14.9211	27.8997	24.2942	71
chr1	184356850	184356964	HCC1806_p63_ChIP_pooled_peak_1186	137	.	10.0449	17.1955	13.7707	56
chr1	184393396	184393601	HCC1806_p63_ChIP_pooled_peak_1187	751	.	33.4652	79.3128	75.1713	99
chr1	184514790	184514949	HCC1806_p63_ChIP_pooled_peak_1188	411	.	21.4586	45.0137	41.1956	82
chr1	184581413	184581556	HCC1806_p63_ChIP_pooled_peak_1189	425	.	22.3692	46.3853	42.5576	63
chr1	184861988	184862132	HCC1806_p63_ChIP_pooled_peak_1190	141	.	10.3832	17.5772	14.1441	73
chr1	184922663	184922906	HCC1806_p63_ChIP_pooled_peak_1191	453	.	22.8189	49.2103	45.3512	94
chr1	184923615	184923722	HCC1806_p63_ChIP_pooled_peak_1192	152	.	10.6727	18.6539	15.2018	46
chr1	185065732	185065912	HCC1806_p63_ChIP_pooled_peak_1193	505	.	25.4655	54.4318	50.5199	84
chr1	185381949	185382134	HCC1806_p63_ChIP_pooled_peak_1194	825	.	34.1211	86.7884	82.5796	111
chr1	185534598	185534759	HCC1806_p63_ChIP_pooled_peak_1195	171	.	11.7135	20.61	17.1208	83
chr1	185606307	185606425	HCC1806_p63_ChIP_pooled_peak_1196	123	.	9.41705	15.7634	12.3721	51
chr1	185930888	185931058	HCC1806_p63_ChIP_pooled_peak_1197	495	.	22.9744	53.4312	49.5294	88
chr1	186144853	186145003	HCC1806_p63_ChIP_pooled_peak_1198	303	.	17.2258	34.0171	30.332	70
chr1	186147823	186148001	HCC1806_p63_ChIP_pooled_peak_1199	163	.	10.9128	19.8632	16.3904	63
chr1	186209674	186209868	HCC1806_p63_ChIP_pooled_peak_1200	935	.	38.296	97.8089	93.506	81
chr1	186236934	186237021	HCC1806_p63_ChIP_pooled_peak_1201	81	.	7.48918	11.4381	8.16382	65
chr1	186468494	186468621	HCC1806_p63_ChIP_pooled_peak_1202	75	.	7.20395	10.823	7.55815	61
chr1	186470072	186470206	HCC1806_p63_ChIP_pooled_peak_1203	286	.	16.5368	32.2734	28.6088	60
chr1	186528710	186528910	HCC1806_p63_ChIP_pooled_peak_1204	651	.	26.9944	69.1683	65.1156	105
chr1	186593703	186593825	HCC1806_p63_ChIP_pooled_peak_1205	142	.	10.4848	17.7209	14.2863	52
chr1	186606834	186606957	HCC1806_p63_ChIP_pooled_peak_1206	445	.	23.1405	48.3907	44.5398	65
chr1	186627676	186627903	HCC1806_p63_ChIP_pooled_peak_1207	935	.	38.296	97.8089	93.506	117
chr1	186628231	186628360	HCC1806_p63_ChIP_pooled_peak_1208	277	.	16.1074	31.4323	27.7771	68
chr1	186704689	186704813	HCC1806_p63_ChIP_pooled_peak_1209	196	.	12.8596	23.1389	19.6085	48
chr1	186708807	186708958	HCC1806_p63_ChIP_pooled_peak_1210	96	.	8.16144	12.9847	9.66537	71
chr1	186745310	186745526	HCC1806_p63_ChIP_pooled_peak_1211	740	.	33.2262	78.1786	74.0433	97
chr1	186828229	186828357	HCC1806_p63_ChIP_pooled_peak_1212	237	.	14.6945	27.3841	23.7838	57
chr1	186873615	186873710	HCC1806_p63_ChIP_pooled_peak_1213	99	.	8.35918	13.2315	9.90265	55
chr1	186897043	186897302	HCC1806_p63_ChIP_pooled_peak_1214	2723	.	88.2441	278.73	272.344	119
chr1	186976177	186976264	HCC1806_p63_ChIP_pooled_peak_1215	62	.	6.48958	9.42293	6.20469	48
chr1	187232000	187232135	HCC1806_p63_ChIP_pooled_peak_1216	357	.	19.382	39.5262	35.7698	57
chr1	187377419	187377586	HCC1806_p63_ChIP_pooled_peak_1217	564	.	25.2718	60.4654	56.4937	84
chr1	187599898	187600015	HCC1806_p63_ChIP_pooled_peak_1218	319	.	18.0266	35.6639	31.9575	60
chr1	187607989	187608118	HCC1806_p63_ChIP_pooled_peak_1219	297	.	17.2251	33.4682	29.787	76
chr1	187956508	187956647	HCC1806_p63_ChIP_pooled_peak_1220	283	.	16.5845	32.0603	28.397	64
chr1	188086672	188086858	HCC1806_p63_ChIP_pooled_peak_1221	783	.	35.2669	82.4843	78.3119	107
chr1	188091923	188092060	HCC1806_p63_ChIP_pooled_peak_1222	204	.	13.152	23.9563	20.4099	70
chr1	188319309	188319566	HCC1806_p63_ChIP_pooled_peak_1223	2768	.	98.7328	283.308	276.801	131
chr1	188331937	188332145	HCC1806_p63_ChIP_pooled_peak_1224	1149	.	43.0769	119.473	114.994	95
chr1	188493029	188493182	HCC1806_p63_ChIP_pooled_peak_1225	156	.	11.1263	19.1316	15.6701	71
chr1	188726849	188727064	HCC1806_p63_ChIP_pooled_peak_1226	188	.	12.3991	22.3758	18.8545	70
chr1	189592603	189592752	HCC1806_p63_ChIP_pooled_peak_1227	152	.	10.9175	18.6765	15.2238	58
chr1	189755236	189755374	HCC1806_p63_ChIP_pooled_peak_1228	459	.	23.6737	49.836	45.9731	76
chr1	189906985	189907127	HCC1806_p63_ChIP_pooled_peak_1229	139	.	10.2611	17.3589	13.9317	75
chr1	189952378	189952519	HCC1806_p63_ChIP_pooled_peak_1230	180	.	12.1827	21.5124	18.0096	77
chr1	190060991	190061172	HCC1806_p63_ChIP_pooled_peak_1231	306	.	15.879	34.326	30.6335	78
chr1	190161588	190161706	HCC1806_p63_ChIP_pooled_peak_1232	109	.	8.80799	14.3445	10.9923	69
chr1	190355427	190355536	HCC1806_p63_ChIP_pooled_peak_1233	101	.	8.48485	13.5279	10.1841	33
chr1	190638952	190639065	HCC1806_p63_ChIP_pooled_peak_1234	89	.	7.93171	12.2921	8.98524	50
chr1	190833338	190833711	HCC1806_p63_ChIP_pooled_peak_1235	240	.	14.8351	27.6946	24.0925	68
chr1	190841656	190841765	HCC1806_p63_ChIP_pooled_peak_1236	147	.	10.6913	18.1971	14.7584	70
chr1	190985392	190985490	HCC1806_p63_ChIP_pooled_peak_1237	86	.	7.71262	11.9554	8.65505	50
chr1	191003324	191003498	HCC1806_p63_ChIP_pooled_peak_1238	909	.	40.1326	95.242	90.9629	87
chr1	191209106	191209225	HCC1806_p63_ChIP_pooled_peak_1239	47	.	5.54214	7.86193	4.70206	55
chr1	191491891	191492004	HCC1806_p63_ChIP_pooled_peak_1240	126	.	9.69098	16.0483	12.6487	55
chr1	191577477	191577663	HCC1806_p63_ChIP_pooled_peak_1241	995	.	40.1794	103.888	99.5356	88
chr1	191753020	191753126	HCC1806_p63_ChIP_pooled_peak_1242	97	.	8.30656	13.0822	9.75513	60
chr1	191870863	191871071	HCC1806_p63_ChIP_pooled_peak_1243	1507	.	58.5826	155.503	150.725	97
chr1	191937099	191937298	HCC1806_p63_ChIP_pooled_peak_1244	788	.	35.8344	83.0309	78.8565	103
chr1	192033142	192033229	HCC1806_p63_ChIP_pooled_peak_1245	43	.	5.39945	7.51141	4.36939	26
chr1	192677326	192677536	HCC1806_p63_ChIP_pooled_peak_1246	340	.	18.2063	37.7798	34.0443	127
chr1	192746246	192746400	HCC1806_p63_ChIP_pooled_peak_1247	183	.	12.3416	21.891	18.38	72
chr1	192803411	192803582	HCC1806_p63_ChIP_pooled_peak_1248	273	.	16.1947	31.0017	27.3519	85
chr1	192831343	192831430	HCC1806_p63_ChIP_pooled_peak_1249	60	.	6.4298	9.29978	6.08618	27
chr1	192862094	192862253	HCC1806_p63_ChIP_pooled_peak_1250	188	.	12.4598	22.325	18.8074	83
chr1	192870734	192870923	HCC1806_p63_ChIP_pooled_peak_1251	662	.	29.5067	70.3361	66.2719	102
chr1	192888132	192888221	HCC1806_p63_ChIP_pooled_peak_1252	83	.	7.61434	11.6498	8.36357	65
chr1	193155036	193155164	HCC1806_p63_ChIP_pooled_peak_1253	90	.	7.86914	12.3403	9.03189	66
chr1	193406980	193407138	HCC1806_p63_ChIP_pooled_peak_1254	220	.	13.8443	25.6097	22.0373	77
chr1	193456085	193456231	HCC1806_p63_ChIP_pooled_peak_1255	220	.	13.8443	25.6097	22.0373	76
chr1	193735636	193735766	HCC1806_p63_ChIP_pooled_peak_1256	291	.	15.3497	32.7975	29.1217	62
chr1	194338307	194338467	HCC1806_p63_ChIP_pooled_peak_1257	261	.	14.2911	29.7851	26.1525	84
chr1	194598252	194598399	HCC1806_p63_ChIP_pooled_peak_1258	349	.	19.2856	38.6651	34.919	83
chr1	194700294	194700386	HCC1806_p63_ChIP_pooled_peak_1259	115	.	9.16401	14.9169	11.547	55
chr1	194852391	194852582	HCC1806_p63_ChIP_pooled_peak_1260	895	.	37.0404	93.7912	89.5229	97
chr1	194996061	194996208	HCC1806_p63_ChIP_pooled_peak_1261	203	.	11.7791	23.8412	20.3001	68
chr1	195431861	195432014	HCC1806_p63_ChIP_pooled_peak_1262	283	.	16.5321	32.0381	28.3753	81
chr1	195927361	195927615	HCC1806_p63_ChIP_pooled_peak_1263	1115	.	47.0524	116.045	111.595	115
chr1	195970503	195970641	HCC1806_p63_ChIP_pooled_peak_1264	258	.	15.0673	29.489	25.8588	71
chr1	196133024	196133163	HCC1806_p63_ChIP_pooled_peak_1265	106	.	8.73398	13.9564	10.6082	47
chr1	196150349	196150610	HCC1806_p63_ChIP_pooled_peak_1266	1733	.	62.5254	178.34	173.351	154
chr1	196755569	196755765	HCC1806_p63_ChIP_pooled_peak_1267	1280	.	52.9027	132.602	128.019	80
chr1	197745098	197745191	HCC1806_p63_ChIP_pooled_peak_1268	84	.	7.46667	11.7844	8.4883	51
chr1	197945514	197945698	HCC1806_p63_ChIP_pooled_peak_1269	811	.	31.7581	85.3576	81.1628	90
chr1	198138989	198139147	HCC1806_p63_ChIP_pooled_peak_1270	163	.	10.9128	19.8632	16.3904	95
chr1	198202409	198202619	HCC1806_p63_ChIP_pooled_peak_1271	697	.	31.6955	73.8264	69.7327	115
chr1	198273711	198273856	HCC1806_p63_ChIP_pooled_peak_1272	405	.	21.5978	44.3947	40.586	66
chr1	198392881	198393063	HCC1806_p63_ChIP_pooled_peak_1273	529	.	24.1231	56.9279	52.991	87
chr1	198806503	198806664	HCC1806_p63_ChIP_pooled_peak_1274	496	.	23.8565	53.5973	49.693	81
chr1	198965695	198965782	HCC1806_p63_ChIP_pooled_peak_1275	81	.	7.32759	11.4234	8.14991	60
chr1	198969478	198969565	HCC1806_p63_ChIP_pooled_peak_1276	53	.	5.78623	8.52985	5.34472	60
chr1	199110567	199110696	HCC1806_p63_ChIP_pooled_peak_1277	321	.	16.4083	35.8687	32.1602	64
chr1	199217105	199217204	HCC1806_p63_ChIP_pooled_peak_1278	58	.	6.27803	9.0638	5.85408	39
chr1	199241898	199242029	HCC1806_p63_ChIP_pooled_peak_1279	79	.	7.36821	11.1717	7.90128	86
chr1	199878358	199878533	HCC1806_p63_ChIP_pooled_peak_1280	820	.	33.3128	86.2357	82.0339	91
chr1	199918174	199918423	HCC1806_p63_ChIP_pooled_peak_1281	1853	.	59.811	190.49	185.384	118
chr1	200064304	200064479	HCC1806_p63_ChIP_pooled_peak_1282	615	.	29.4639	65.5534	61.5365	89
chr1	200123474	200123561	HCC1806_p63_ChIP_pooled_peak_1283	91	.	8.00615	12.449	9.13972	38
chr1	200180220	200180347	HCC1806_p63_ChIP_pooled_peak_1284	117	.	9.24595	15.1114	11.7397	44
chr1	200196164	200196325	HCC1806_p63_ChIP_pooled_peak_1285	551	.	25.7399	59.0848	55.1255	99
chr1	200289128	200289282	HCC1806_p63_ChIP_pooled_peak_1286	326	.	18.3682	36.4022	32.6838	76
chr1	200346220	200346333	HCC1806_p63_ChIP_pooled_peak_1287	100	.	8.36299	13.3472	10.0148	59
chr1	200350501	200350675	HCC1806_p63_ChIP_pooled_peak_1288	842	.	36.6873	88.4759	84.2535	94
chr1	200453684	200453802	HCC1806_p63_ChIP_pooled_peak_1289	58	.	6.27803	9.0638	5.85408	53
chr1	200628531	200628737	HCC1806_p63_ChIP_pooled_peak_1290	1174	.	48.1323	121.98	117.482	97
chr1	200638862	200639110	HCC1806_p63_ChIP_pooled_peak_1291	1803	.	64.0359	185.397	180.34	130
chr1	200643691	200643849	HCC1806_p63_ChIP_pooled_peak_1292	383	.	18.5255	42.1732	38.3899	76
chr1	200653139	200653308	HCC1806_p63_ChIP_pooled_peak_1293	811	.	34.2456	85.3243	81.1306	84
chr1	200811918	200812092	HCC1806_p63_ChIP_pooled_peak_1294	187	.	12.5018	22.285	18.771	54
chr1	200863925	200864066	HCC1806_p63_ChIP_pooled_peak_1295	248	.	14.1982	28.4766	24.863	73
chr1	200871069	200871179	HCC1806_p63_ChIP_pooled_peak_1296	102	.	8.50407	13.6057	10.2615	65
chr1	200882262	200882402	HCC1806_p63_ChIP_pooled_peak_1297	150	.	10.7989	18.4536	15.0068	69
chr1	201229017	201229234	HCC1806_p63_ChIP_pooled_peak_1298	192	.	12.5348	22.7609	19.233	127
chr1	201248067	201248205	HCC1806_p63_ChIP_pooled_peak_1299	116	.	9.15051	15.0155	11.6442	68
chr1	201253240	201253383	HCC1806_p63_ChIP_pooled_peak_1300	203	.	11.7791	23.8412	20.3001	81
chr1	201257947	201258036	HCC1806_p63_ChIP_pooled_peak_1301	99	.	8.30101	13.2349	9.90607	41
chr1	201265165	201265329	HCC1806_p63_ChIP_pooled_peak_1302	270	.	13.7255	30.7023	27.0571	96
chr1	201280869	201281068	HCC1806_p63_ChIP_pooled_peak_1303	632	.	29.0279	67.295	63.2607	105
chr1	201366271	201366462	HCC1806_p63_ChIP_pooled_peak_1304	1135	.	39.2638	118.021	113.554	106
chr1	201404951	201405074	HCC1806_p63_ChIP_pooled_peak_1305	234	.	13.984	27.065	23.4742	61
chr1	201438161	201438399	HCC1806_p63_ChIP_pooled_peak_1306	1600	.	55.7129	164.925	160.063	138
chr1	201445153	201445419	HCC1806_p63_ChIP_pooled_peak_1307	133	.	9.58461	16.7625	13.3553	64
chr1	201445805	201445955	HCC1806_p63_ChIP_pooled_peak_1308	341	.	17.6058	37.9159	34.1796	64
chr1	201518740	201518860	HCC1806_p63_ChIP_pooled_peak_1309	150	.	10.816	18.4609	15.0138	57
chr1	201619623	201619815	HCC1806_p63_ChIP_pooled_peak_1310	427	.	20.6769	46.5687	42.7351	111
chr1	201743979	201744066	HCC1806_p63_ChIP_pooled_peak_1311	39	.	5.19228	7.042	3.91725	29
chr1	201956199	201956332	HCC1806_p63_ChIP_pooled_peak_1312	172	.	11.7676	20.7172	17.2241	71
chr1	201986725	201986872	HCC1806_p63_ChIP_pooled_peak_1313	321	.	16.4083	35.8687	32.1602	85
chr1	201988135	201988286	HCC1806_p63_ChIP_pooled_peak_1314	246	.	13.7618	28.3023	24.69	76
chr1	202025757	202026041	HCC1806_p63_ChIP_pooled_peak_1315	1913	.	56.2746	196.496	191.33	124
chr1	202083298	202083414	HCC1806_p63_ChIP_pooled_peak_1316	133	.	9.98077	16.799	13.3875	61
chr1	202191538	202191809	HCC1806_p63_ChIP_pooled_peak_1317	1444	.	49.225	149.185	144.461	120
chr1	202198518	202198650	HCC1806_p63_ChIP_pooled_peak_1318	349	.	18.3842	38.671	34.9248	69
chr1	202206322	202206584	HCC1806_p63_ChIP_pooled_peak_1319	2464	.	84.8679	252.317	246.449	125
chr1	202512836	202513021	HCC1806_p63_ChIP_pooled_peak_1320	860	.	38.4682	90.2479	86.0115	105
chr1	202547244	202547450	HCC1806_p63_ChIP_pooled_peak_1321	361	.	19.3459	39.9105	36.1506	121
chr1	202560145	202560366	HCC1806_p63_ChIP_pooled_peak_1322	789	.	29.9387	83.1735	78.9978	84
chr1	202563024	202563316	HCC1806_p63_ChIP_pooled_peak_1323	1580	.	43.3402	162.907	158.063	146
chr1	202805709	202805906	HCC1806_p63_ChIP_pooled_peak_1324	772	.	31.5728	81.4226	77.2625	80
chr1	202813483	202813686	HCC1806_p63_ChIP_pooled_peak_1325	876	.	31.1111	91.8713	87.6203	108
chr1	202861758	202861918	HCC1806_p63_ChIP_pooled_peak_1326	468	.	23.2885	50.675	46.8003	78
chr1	202945031	202945122	HCC1806_p63_ChIP_pooled_peak_1327	61	.	6.35333	9.39659	6.17947	34
chr1	202971733	202971854	HCC1806_p63_ChIP_pooled_peak_1328	156	.	11.0754	19.1341	15.6701	66
chr1	203063290	203063428	HCC1806_p63_ChIP_pooled_peak_1329	128	.	9.82129	16.2936	12.8916	78
chr1	203220733	203220831	HCC1806_p63_ChIP_pooled_peak_1330	57	.	6.22992	8.9011	5.70388	46
chr1	203272683	203272868	HCC1806_p63_ChIP_pooled_peak_1331	1290	.	47.0975	133.666	129.074	98
chr1	203275705	203275920	HCC1806_p63_ChIP_pooled_peak_1332	1200	.	39.3464	124.531	120.014	113
chr1	203365599	203365687	HCC1806_p63_ChIP_pooled_peak_1333	83	.	7.61434	11.6498	8.36357	36
chr1	203594803	203595013	HCC1806_p63_ChIP_pooled_peak_1334	950	.	34.3559	99.4035	95.0892	99
chr1	203619620	203619896	HCC1806_p63_ChIP_pooled_peak_1335	545	.	26.6546	58.5108	54.5602	128
chr1	203675648	203675828	HCC1806_p63_ChIP_pooled_peak_1336	427	.	20.6769	46.5687	42.7351	106
chr1	203676058	203676196	HCC1806_p63_ChIP_pooled_peak_1337	257	.	14.7379	29.4112	25.7849	62
chr1	203720312	203720563	HCC1806_p63_ChIP_pooled_peak_1338	3082	.	99.1929	316.398	308.25	117
chr1	203725529	203725681	HCC1806_p63_ChIP_pooled_peak_1339	101	.	8.31643	13.5314	10.1875	87
chr1	203728835	203728971	HCC1806_p63_ChIP_pooled_peak_1340	131	.	9.95605	16.5828	13.1774	67
chr1	204011735	204011827	HCC1806_p63_ChIP_pooled_peak_1341	111	.	8.85931	14.4846	11.1256	34
chr1	204019830	204019934	HCC1806_p63_ChIP_pooled_peak_1342	70	.	6.92213	10.2549	7.00981	35
chr1	204047586	204047805	HCC1806_p63_ChIP_pooled_peak_1343	1311	.	42.0915	135.798	131.187	101
chr1	204058430	204058552	HCC1806_p63_ChIP_pooled_peak_1344	110	.	8.61539	14.3699	11.0123	51
chr1	204123747	204123902	HCC1806_p63_ChIP_pooled_peak_1345	181	.	11.9283	21.6435	18.137	69
chr1	204209538	204209682	HCC1806_p63_ChIP_pooled_peak_1346	196	.	12.5561	23.1722	19.6391	80
chr1	204270507	204270739	HCC1806_p63_ChIP_pooled_peak_1347	533	.	25.1121	57.2448	53.302	71
chr1	204336142	204336230	HCC1806_p63_ChIP_pooled_peak_1348	93	.	7.32027	12.6206	9.309	51
chr1	204412503	204412692	HCC1806_p63_ChIP_pooled_peak_1349	371	.	19.3021	40.9122	37.1426	110
chr1	204463680	204463928	HCC1806_p63_ChIP_pooled_peak_1350	155	.	11.0245	19.0333	15.5739	68
chr1	204478610	204478785	HCC1806_p63_ChIP_pooled_peak_1351	467	.	23.5352	50.6254	46.7509	96
chr1	204494079	204494295	HCC1806_p63_ChIP_pooled_peak_1352	374	.	19.4619	41.203	37.4296	119
chr1	204885029	204885255	HCC1806_p63_ChIP_pooled_peak_1353	1053	.	38.639	109.751	105.35	110
chr1	204909852	204909949	HCC1806_p63_ChIP_pooled_peak_1354	83	.	7.61434	11.6498	8.36357	44
chr1	204983328	204983468	HCC1806_p63_ChIP_pooled_peak_1355	164	.	11.455	19.8831	16.4098	72
chr1	205159078	205159167	HCC1806_p63_ChIP_pooled_peak_1356	57	.	6.22992	8.9011	5.70388	31
chr1	205228094	205228286	HCC1806_p63_ChIP_pooled_peak_1357	518	.	24.3201	55.8096	51.8832	114
chr1	205245664	205245799	HCC1806_p63_ChIP_pooled_peak_1358	251	.	14.359	28.7535	25.1367	68
chr1	205253821	205253985	HCC1806_p63_ChIP_pooled_peak_1359	434	.	20.71	47.3289	43.4884	78
chr1	205265278	205265413	HCC1806_p63_ChIP_pooled_peak_1360	106	.	8.72486	14.0191	10.6704	56
chr1	205287394	205287560	HCC1806_p63_ChIP_pooled_peak_1361	110	.	8.78924	14.3591	11.0036	84
chr1	205561155	205561487	HCC1806_p63_ChIP_pooled_peak_1362	2212	.	68.8091	226.819	221.293	189
chr1	205580379	205580490	HCC1806_p63_ChIP_pooled_peak_1363	78	.	7.34727	11.1265	7.85754	26
chr1	205604978	205605151	HCC1806_p63_ChIP_pooled_peak_1364	581	.	24.8772	62.1859	58.1983	86
chr1	205718991	205719165	HCC1806_p63_ChIP_pooled_peak_1365	489	.	24.3979	52.8663	48.9688	99
chr1	205908983	205909079	HCC1806_p63_ChIP_pooled_peak_1366	93	.	8.082	12.6115	9.30028	42
chr1	206264953	206265056	HCC1806_p63_ChIP_pooled_peak_1367	99	.	7.93952	13.2424	9.91173	67
chr1	206298320	206298431	HCC1806_p63_ChIP_pooled_peak_1368	117	.	9.25514	15.1335	11.7599	49
chr1	206656033	206656250	HCC1806_p63_ChIP_pooled_peak_1369	1605	.	58.3857	165.434	160.565	106
chr1	206683789	206683964	HCC1806_p63_ChIP_pooled_peak_1370	686	.	28.0529	72.7108	68.6255	89
chr1	206687338	206687490	HCC1806_p63_ChIP_pooled_peak_1371	843	.	31.4111	88.5238	84.3006	75
chr1	206698247	206698481	HCC1806_p63_ChIP_pooled_peak_1372	113	.	8.34357	14.7042	11.3369	135
chr1	206763480	206763631	HCC1806_p63_ChIP_pooled_peak_1373	211	.	13.1839	24.722	21.1634	70
chr1	206807176	206807287	HCC1806_p63_ChIP_pooled_peak_1374	127	.	8.69282	16.168	12.7666	70
chr1	206881725	206881879	HCC1806_p63_ChIP_pooled_peak_1375	173	.	11.808	20.7975	17.3036	85
chr1	206883489	206883602	HCC1806_p63_ChIP_pooled_peak_1376	130	.	9.81239	16.4837	13.0793	50
chr1	206952431	206952556	HCC1806_p63_ChIP_pooled_peak_1377	165	.	11.5231	20.0449	16.5704	64
chr1	206999932	207000221	HCC1806_p63_ChIP_pooled_peak_1378	1825	.	64.6517	187.615	182.539	171
chr1	207047242	207047419	HCC1806_p63_ChIP_pooled_peak_1379	588	.	26.9955	62.7959	58.802	86
chr1	207059115	207059238	HCC1806_p63_ChIP_pooled_peak_1380	87	.	7.41021	12.0136	8.70926	61
chr1	207068810	207068899	HCC1806_p63_ChIP_pooled_peak_1381	59	.	6.24722	9.2094	5.9974	70
chr1	207113301	207113469	HCC1806_p63_ChIP_pooled_peak_1382	543	.	26.3041	58.2822	54.3321	99
chr1	207135143	207135323	HCC1806_p63_ChIP_pooled_peak_1383	1375	.	53.7445	142.198	137.535	85
chr1	207176264	207176404	HCC1806_p63_ChIP_pooled_peak_1384	89	.	7.36197	12.2983	8.99069	38
chr1	207203367	207203545	HCC1806_p63_ChIP_pooled_peak_1385	261	.	14.2911	29.7851	26.1525	98
chr1	207205086	207205255	HCC1806_p63_ChIP_pooled_peak_1386	329	.	17.8791	36.641	32.9175	86
chr1	207414058	207414353	HCC1806_p63_ChIP_pooled_peak_1387	2515	.	76.2194	257.466	251.51	150
chr1	207880705	207880979	HCC1806_p63_ChIP_pooled_peak_1388	1914	.	67.1749	196.638	191.468	144
chr1	207904122	207904351	HCC1806_p63_ChIP_pooled_peak_1389	92	.	7.94981	12.5471	9.23683	73
chr1	207936509	207936619	HCC1806_p63_ChIP_pooled_peak_1390	131	.	9.92767	16.5409	13.1355	69
chr1	207981778	207981942	HCC1806_p63_ChIP_pooled_peak_1391	164	.	10.0654	19.9152	16.4412	67
chr1	207997241	207997418	HCC1806_p63_ChIP_pooled_peak_1392	42	.	5.29301	7.41923	4.28566	28
chr1	208005410	208005532	HCC1806_p63_ChIP_pooled_peak_1393	230	.	12.7607	26.6235	23.0364	63
chr1	208021764	208021874	HCC1806_p63_ChIP_pooled_peak_1394	110	.	8.61539	14.3699	11.0123	49
chr1	208381200	208381365	HCC1806_p63_ChIP_pooled_peak_1395	261	.	14.2911	29.7851	26.1525	82
chr1	208381519	208381781	HCC1806_p63_ChIP_pooled_peak_1396	353	.	18.275	39.081	35.3321	110
chr1	208382865	208382968	HCC1806_p63_ChIP_pooled_peak_1397	109	.	8.87072	14.2989	10.9477	52
chr1	208387166	208387338	HCC1806_p63_ChIP_pooled_peak_1398	681	.	30.1346	72.2445	68.1626	85
chr1	208392749	208392926	HCC1806_p63_ChIP_pooled_peak_1399	443	.	21.969	48.2038	44.3587	79
chr1	208412216	208412403	HCC1806_p63_ChIP_pooled_peak_1400	1116	.	45.2801	116.143	111.692	101
chr1	209402883	209403150	HCC1806_p63_ChIP_pooled_peak_1401	1296	.	38.6763	134.228	129.631	132
chr1	209403690	209403889	HCC1806_p63_ChIP_pooled_peak_1402	192	.	12.0616	22.7483	19.221	85
chr1	209538169	209538407	HCC1806_p63_ChIP_pooled_peak_1403	1739	.	54.4786	178.918	173.922	104
chr1	209544058	209544281	HCC1806_p63_ChIP_pooled_peak_1404	671	.	25.6209	71.2148	67.1444	106
chr1	209557305	209557520	HCC1806_p63_ChIP_pooled_peak_1405	1169	.	44.2136	121.483	116.988	93
chr1	209558555	209558758	HCC1806_p63_ChIP_pooled_peak_1406	316	.	17.1586	35.3321	31.628	129
chr1	209584937	209585305	HCC1806_p63_ChIP_pooled_peak_1407	2091	.	70.0956	214.472	209.107	239
chr1	209589395	209589767	HCC1806_p63_ChIP_pooled_peak_1408	1647	.	54.518	169.627	164.721	146
chr1	209591276	209591410	HCC1806_p63_ChIP_pooled_peak_1409	96	.	8.13359	12.9352	9.62023	65
chr1	209604393	209604630	HCC1806_p63_ChIP_pooled_peak_1410	478	.	22.4	51.6988	47.8151	143
chr1	209741191	209741374	HCC1806_p63_ChIP_pooled_peak_1411	236	.	13.7846	27.2249	23.6314	96
chr1	209825627	209825764	HCC1806_p63_ChIP_pooled_peak_1412	136	.	9.52742	17.0891	13.6679	69
chr1	209826406	209826544	HCC1806_p63_ChIP_pooled_peak_1413	345	.	17.8051	38.2611	34.5192	75
chr1	209831437	209831633	HCC1806_p63_ChIP_pooled_peak_1414	434	.	21.4482	47.2598	43.4199	113
chr1	209896779	209896866	HCC1806_p63_ChIP_pooled_peak_1415	65	.	6.64402	9.75047	6.52614	22
chr1	209989317	209989692	HCC1806_p63_ChIP_pooled_peak_1416	2701	.	83.4	276.455	270.125	173
chr1	209989830	209990083	HCC1806_p63_ChIP_pooled_peak_1417	1528	.	54.6508	157.597	152.8	153
chr1	210152084	210152349	HCC1806_p63_ChIP_pooled_peak_1418	290	.	16.3229	32.7568	29.0841	66
chr1	210405436	210405523	HCC1806_p63_ChIP_pooled_peak_1419	67	.	6.73376	9.94766	6.72068	60
chr1	210431020	210431312	HCC1806_p63_ChIP_pooled_peak_1420	420	.	20.2968	45.9092	42.0859	83
chr1	210494929	210495203	HCC1806_p63_ChIP_pooled_peak_1421	3130	.	105.672	321.74	313.094	126
chr1	210502623	210502750	HCC1806_p63_ChIP_pooled_peak_1422	115	.	9.08163	14.8885	11.5193	47
chr1	211370455	211370566	HCC1806_p63_ChIP_pooled_peak_1423	97	.	8.15032	13.0901	9.76292	55
chr1	211396245	211396358	HCC1806_p63_ChIP_pooled_peak_1424	150	.	10.7989	18.4536	15.0068	42
chr1	211432216	211432376	HCC1806_p63_ChIP_pooled_peak_1425	242	.	14.4395	27.8813	24.2758	85
chr1	211503184	211503407	HCC1806_p63_ChIP_pooled_peak_1426	620	.	29.0425	66.0586	62.0365	136
chr1	211708854	211708971	HCC1806_p63_ChIP_pooled_peak_1427	70	.	6.92213	10.2549	7.00981	38
chr1	211715410	211715540	HCC1806_p63_ChIP_pooled_peak_1428	50	.	5.4902	8.2663	5.09589	52
chr1	211750642	211750797	HCC1806_p63_ChIP_pooled_peak_1429	171	.	11.8003	20.6449	17.1556	77
chr1	212096900	212097017	HCC1806_p63_ChIP_pooled_peak_1430	96	.	8.25404	12.9911	9.67182	56
chr1	212101554	212101790	HCC1806_p63_ChIP_pooled_peak_1431	786	.	34.5271	82.7847	78.6109	80
chr1	212118216	212118454	HCC1806_p63_ChIP_pooled_peak_1432	186	.	12.4026	22.2113	18.6978	117
chr1	212361962	212362049	HCC1806_p63_ChIP_pooled_peak_1433	68	.	6.80598	10.1104	6.87394	59
chr1	212575715	212575850	HCC1806_p63_ChIP_pooled_peak_1434	228	.	14.094	26.4173	22.8328	59
chr1	212676196	212676418	HCC1806_p63_ChIP_pooled_peak_1435	2707	.	95.3339	277.082	270.746	105
chr1	212769764	212770057	HCC1806_p63_ChIP_pooled_peak_1436	2148	.	64.2945	220.281	214.845	154
chr1	212779021	212779189	HCC1806_p63_ChIP_pooled_peak_1437	614	.	28.0726	65.4956	61.4788	81
chr1	213046369	213046524	HCC1806_p63_ChIP_pooled_peak_1438	166	.	11.3005	20.137	16.6589	72
chr1	213110927	213111031	HCC1806_p63_ChIP_pooled_peak_1439	166	.	11.5702	20.1583	16.6767	47
chr1	213228466	213228612	HCC1806_p63_ChIP_pooled_peak_1440	196	.	12.9187	23.1878	19.6545	82
chr1	213860373	213860509	HCC1806_p63_ChIP_pooled_peak_1441	287	.	16.7401	32.3935	28.7272	66
chr1	214196533	214196625	HCC1806_p63_ChIP_pooled_peak_1442	64	.	6.35161	9.64745	6.42472	65
chr1	214386628	214386799	HCC1806_p63_ChIP_pooled_peak_1443	777	.	34.4516	81.9514	77.7862	98
chr1	214454956	214455125	HCC1806_p63_ChIP_pooled_peak_1444	258	.	15.0673	29.489	25.8588	94
chr1	214503708	214503864	HCC1806_p63_ChIP_pooled_peak_1445	231	.	14.2419	26.7036	23.116	102
chr1	214551424	214551511	HCC1806_p63_ChIP_pooled_peak_1446	69	.	6.79456	10.1389	6.90018	43
chr1	214578387	214578474	HCC1806_p63_ChIP_pooled_peak_1447	35	.	5.02149	6.64839	3.55072	10
chr1	214593821	214593945	HCC1806_p63_ChIP_pooled_peak_1448	125	.	9.64645	15.9605	12.5652	65
chr1	214612838	214613117	HCC1806_p63_ChIP_pooled_peak_1449	2751	.	92.3614	281.606	275.163	141
chr1	214648756	214648919	HCC1806_p63_ChIP_pooled_peak_1450	233	.	14.3422	26.8998	23.3098	70
chr1	214650326	214650754	HCC1806_p63_ChIP_pooled_peak_1451	616	.	25.9357	65.6595	61.6411	94
chr1	214650932	214651056	HCC1806_p63_ChIP_pooled_peak_1452	136	.	9.52742	17.0891	13.6679	64
chr1	214745763	214745875	HCC1806_p63_ChIP_pooled_peak_1453	75	.	6.42694	10.7812	7.51786	65
chr1	214747373	214747631	HCC1806_p63_ChIP_pooled_peak_1454	2276	.	77.2198	233.267	227.661	137
chr1	215175066	215175283	HCC1806_p63_ChIP_pooled_peak_1455	1422	.	46.6258	146.941	142.239	127
chr1	215237815	215237963	HCC1806_p63_ChIP_pooled_peak_1456	163	.	10.9128	19.8632	16.3904	69
chr1	215277776	215277916	HCC1806_p63_ChIP_pooled_peak_1457	272	.	14.2331	30.9182	27.2709	69
chr1	215306863	215306969	HCC1806_p63_ChIP_pooled_peak_1458	189	.	12.6098	22.4837	18.9609	56
chr1	215675555	215675649	HCC1806_p63_ChIP_pooled_peak_1459	111	.	8.46882	14.4989	11.1386	52
chr1	216639383	216639484	HCC1806_p63_ChIP_pooled_peak_1460	74	.	7.14422	10.6996	7.43752	41
chr1	216978797	216978905	HCC1806_p63_ChIP_pooled_peak_1461	98	.	8.29418	13.2226	9.89379	66
chr1	217058182	217058269	HCC1806_p63_ChIP_pooled_peak_1462	101	.	8.48485	13.5279	10.1841	48
chr1	217076146	217076385	HCC1806_p63_ChIP_pooled_peak_1463	1346	.	50.2501	139.299	134.662	124
chr1	217076757	217076845	HCC1806_p63_ChIP_pooled_peak_1464	79	.	7.29603	11.2258	7.9547	22
chr1	217323241	217323416	HCC1806_p63_ChIP_pooled_peak_1465	465	.	23.9119	50.4102	46.5384	71
chr1	217347130	217347235	HCC1806_p63_ChIP_pooled_peak_1466	96	.	8.16144	12.9847	9.66537	49
chr1	217542837	217542979	HCC1806_p63_ChIP_pooled_peak_1467	196	.	12.5561	23.1722	19.6391	73
chr1	217869352	217869480	HCC1806_p63_ChIP_pooled_peak_1468	347	.	19.2838	38.5164	34.7714	75
chr1	218009126	218009299	HCC1806_p63_ChIP_pooled_peak_1469	242	.	14.4395	27.8813	24.2758	97
chr1	218181909	218182058	HCC1806_p63_ChIP_pooled_peak_1470	96	.	8.1162	12.9945	9.67467	82
chr1	218774410	218774667	HCC1806_p63_ChIP_pooled_peak_1471	1874	.	60.3403	192.598	187.471	137
chr1	219350826	219350954	HCC1806_p63_ChIP_pooled_peak_1472	95	.	8.19557	12.8657	9.55113	74
chr1	219634555	219634723	HCC1806_p63_ChIP_pooled_peak_1473	111	.	8.99877	14.5493	11.184	68
chr1	219759230	219759410	HCC1806_p63_ChIP_pooled_peak_1474	166	.	11.3005	20.137	16.6589	128
chr1	219930166	219930302	HCC1806_p63_ChIP_pooled_peak_1475	162	.	11.3989	19.7514	16.283	73
chr1	219931271	219931401	HCC1806_p63_ChIP_pooled_peak_1476	220	.	13.8443	25.6097	22.0373	47
chr1	219966062	219966196	HCC1806_p63_ChIP_pooled_peak_1477	184	.	12.2934	21.9964	18.4843	62
chr1	219972161	219972255	HCC1806_p63_ChIP_pooled_peak_1478	57	.	6.22992	8.9011	5.70388	55
chr1	220495332	220495428	HCC1806_p63_ChIP_pooled_peak_1479	141	.	10.3832	17.5772	14.1441	52
chr1	220509786	220510003	HCC1806_p63_ChIP_pooled_peak_1480	2001	.	71.8123	205.449	200.187	107
chr1	220510851	220510946	HCC1806_p63_ChIP_pooled_peak_1481	80	.	7.44702	11.3261	8.05351	44
chr1	220631460	220631641	HCC1806_p63_ChIP_pooled_peak_1482	345	.	19.1029	38.2599	34.5192	69
chr1	220689426	220689661	HCC1806_p63_ChIP_pooled_peak_1483	1933	.	56.7321	198.515	193.326	111
chr1	220690145	220690301	HCC1806_p63_ChIP_pooled_peak_1484	256	.	12.8539	29.2299	25.6051	57
chr1	220752841	220752928	HCC1806_p63_ChIP_pooled_peak_1485	57	.	6.22992	8.9011	5.70388	48
chr1	221475795	221475916	HCC1806_p63_ChIP_pooled_peak_1486	35	.	5.02242	6.65002	3.55072	80
chr1	221497684	221497806	HCC1806_p63_ChIP_pooled_peak_1487	181	.	11.9283	21.6435	18.137	62
chr1	221602770	221602857	HCC1806_p63_ChIP_pooled_peak_1488	44	.	5.44759	7.6269	4.47701	12
chr1	221635709	221635984	HCC1806_p63_ChIP_pooled_peak_1489	1368	.	51.4798	141.55	136.892	142
chr1	221643879	221643998	HCC1806_p63_ChIP_pooled_peak_1490	33	.	4.91048	6.46119	3.37186	64
chr1	221840976	221841134	HCC1806_p63_ChIP_pooled_peak_1491	206	.	12.6359	24.2215	20.6714	73
chr1	221931905	221932066	HCC1806_p63_ChIP_pooled_peak_1492	836	.	35.157	87.8196	83.6041	82
chr1	222013381	222013566	HCC1806_p63_ChIP_pooled_peak_1493	144	.	10.2556	17.9149	14.4789	61
chr1	222022621	222022710	HCC1806_p63_ChIP_pooled_peak_1494	86	.	7.7798	11.9797	8.67701	17
chr1	222161264	222161360	HCC1806_p63_ChIP_pooled_peak_1495	57	.	6.22647	8.97341	5.76835	37
chr1	222340608	222340733	HCC1806_p63_ChIP_pooled_peak_1496	266	.	14.9333	30.2991	26.6592	56
chr1	222390315	222390409	HCC1806_p63_ChIP_pooled_peak_1497	77	.	7.16217	10.9766	7.70961	48
chr1	222979308	222979479	HCC1806_p63_ChIP_pooled_peak_1498	373	.	20.3155	41.1041	37.3336	85
chr1	222993648	222993735	HCC1806_p63_ChIP_pooled_peak_1499	61	.	6.31795	9.327	6.1104	29
chr1	223529195	223529395	HCC1806_p63_ChIP_pooled_peak_1500	956	.	40.2949	100.004	95.6844	103
chr1	223545553	223545646	HCC1806_p63_ChIP_pooled_peak_1501	117	.	9.09265	15.1455	11.7645	48
chr1	223595070	223595336	HCC1806_p63_ChIP_pooled_peak_1502	2309	.	81.2727	236.608	230.958	152
chr1	223853724	223853862	HCC1806_p63_ChIP_pooled_peak_1503	160	.	10.944	19.5026	16.036	77
chr1	223895839	223896113	HCC1806_p63_ChIP_pooled_peak_1504	2028	.	67.2001	208.144	202.848	126
chr1	223926927	223927142	HCC1806_p63_ChIP_pooled_peak_1505	821	.	34.8045	86.352	82.1497	104
chr1	223928263	223928386	HCC1806_p63_ChIP_pooled_peak_1506	110	.	8.90992	14.375	11.0174	71
chr1	224074499	224074607	HCC1806_p63_ChIP_pooled_peak_1507	92	.	8.05371	12.5942	9.28359	35
chr1	224264698	224264820	HCC1806_p63_ChIP_pooled_peak_1508	94	.	8.1593	12.7801	9.4663	56
chr1	224300861	224301023	HCC1806_p63_ChIP_pooled_peak_1509	330	.	18.4054	36.7736	33.0497	84
chr1	224691417	224691689	HCC1806_p63_ChIP_pooled_peak_1510	1713	.	43.0507	176.316	171.347	114
chr1	224792409	224792502	HCC1806_p63_ChIP_pooled_peak_1511	75	.	7.21064	10.837	7.57161	46
chr1	225537684	225537820	HCC1806_p63_ChIP_pooled_peak_1512	227	.	13.8117	26.292	22.7079	72
chr1	225566752	225566961	HCC1806_p63_ChIP_pooled_peak_1513	531	.	25.9554	57.0485	53.1104	102
chr1	225582688	225582775	HCC1806_p63_ChIP_pooled_peak_1514	69	.	6.85276	10.2179	6.97831	26
chr1	225632718	225632851	HCC1806_p63_ChIP_pooled_peak_1515	96	.	8.16144	12.9847	9.66537	53
chr1	225637120	225637363	HCC1806_p63_ChIP_pooled_peak_1516	1072	.	39.1683	111.672	107.256	122
chr1	225666988	225667123	HCC1806_p63_ChIP_pooled_peak_1517	158	.	11.1734	19.3298	15.8647	67
chr1	225813254	225813465	HCC1806_p63_ChIP_pooled_peak_1518	1514	.	58.1459	156.278	151.495	112
chr1	225883417	225883532	HCC1806_p63_ChIP_pooled_peak_1519	93	.	7.32027	12.6206	9.309	62
chr1	225888119	225888327	HCC1806_p63_ChIP_pooled_peak_1520	497	.	22.2306	53.6651	49.7593	129
chr1	225923627	225923737	HCC1806_p63_ChIP_pooled_peak_1521	41	.	5.34628	7.31387	4.18389	83
chr1	225942612	225942783	HCC1806_p63_ChIP_pooled_peak_1522	869	.	36.9446	91.1737	86.9285	82
chr1	226008606	226008735	HCC1806_p63_ChIP_pooled_peak_1523	149	.	10.0567	18.4198	14.9786	75
chr1	226110086	226110362	HCC1806_p63_ChIP_pooled_peak_1524	1081	.	39.7009	112.59	108.166	192
chr1	226123851	226123999	HCC1806_p63_ChIP_pooled_peak_1525	110	.	8.61539	14.3699	11.0123	69
chr1	226151570	226151736	HCC1806_p63_ChIP_pooled_peak_1526	65	.	6.67579	9.81967	6.59374	43
chr1	226271796	226271933	HCC1806_p63_ChIP_pooled_peak_1527	227	.	13.8117	26.292	22.7079	63
chr1	226316243	226316349	HCC1806_p63_ChIP_pooled_peak_1528	123	.	8.99812	15.7817	12.3891	51
chr1	226667360	226667511	HCC1806_p63_ChIP_pooled_peak_1529	376	.	17.6687	41.4332	37.6565	75
chr1	226676620	226676757	HCC1806_p63_ChIP_pooled_peak_1530	83	.	7.61434	11.6498	8.36357	74
chr1	226845936	226846126	HCC1806_p63_ChIP_pooled_peak_1531	651	.	30.5689	69.2484	65.1946	86
chr1	226884821	226884982	HCC1806_p63_ChIP_pooled_peak_1532	163	.	10.9128	19.8632	16.3904	75
chr1	226898295	226898424	HCC1806_p63_ChIP_pooled_peak_1533	141	.	10.3832	17.5772	14.1441	69
chr1	226951703	226951855	HCC1806_p63_ChIP_pooled_peak_1534	261	.	14.2911	29.7851	26.1525	76
chr1	227027297	227027414	HCC1806_p63_ChIP_pooled_peak_1535	98	.	8.31843	13.1375	9.8095	63
chr1	227173755	227173852	HCC1806_p63_ChIP_pooled_peak_1536	86	.	7.71262	11.9554	8.65505	54
chr1	227521321	227521570	HCC1806_p63_ChIP_pooled_peak_1537	1719	.	53.9878	176.889	171.912	116
chr1	227583448	227583567	HCC1806_p63_ChIP_pooled_peak_1538	175	.	11.7749	21.0062	17.5112	58
chr1	227584373	227584526	HCC1806_p63_ChIP_pooled_peak_1539	201	.	12.8661	23.7378	20.1982	78
chr1	227911307	227911469	HCC1806_p63_ChIP_pooled_peak_1540	172	.	11.7676	20.7172	17.2241	75
chr1	227975671	227975771	HCC1806_p63_ChIP_pooled_peak_1541	123	.	9.41705	15.7634	12.3721	33
chr1	228073545	228073749	HCC1806_p63_ChIP_pooled_peak_1542	754	.	28.9571	79.6418	75.4987	108
chr1	228103520	228103751	HCC1806_p63_ChIP_pooled_peak_1543	1669	.	63.5835	171.832	166.905	113
chr1	228134095	228134289	HCC1806_p63_ChIP_pooled_peak_1544	514	.	24.4843	55.4156	51.4913	110
chr1	228201058	228201310	HCC1806_p63_ChIP_pooled_peak_1545	1545	.	51.8715	159.351	154.536	119
chr1	228202422	228202548	HCC1806_p63_ChIP_pooled_peak_1546	177	.	11.4872	21.2952	17.7944	65
chr1	228280912	228281032	HCC1806_p63_ChIP_pooled_peak_1547	89	.	7.36197	12.2983	8.99069	68
chr1	228416486	228416710	HCC1806_p63_ChIP_pooled_peak_1548	1145	.	45.9115	119.047	114.571	129
chr1	228590471	228590597	HCC1806_p63_ChIP_pooled_peak_1549	149	.	10.0567	18.4198	14.9786	70
chr1	228674427	228674574	HCC1806_p63_ChIP_pooled_peak_1550	340	.	18.2063	37.7798	34.0443	69
chr1	229237358	229237574	HCC1806_p63_ChIP_pooled_peak_1551	946	.	40.1484	98.9764	94.6644	102
chr1	229283063	229283238	HCC1806_p63_ChIP_pooled_peak_1552	346	.	18.792	38.3642	34.6214	98
chr1	229361249	229361494	HCC1806_p63_ChIP_pooled_peak_1553	2080	.	73.7312	213.354	208.002	127
chr1	229367167	229367380	HCC1806_p63_ChIP_pooled_peak_1554	1583	.	57.7471	163.218	158.37	95
chr1	229404216	229404465	HCC1806_p63_ChIP_pooled_peak_1555	1110	.	44.023	115.46	111.015	122
chr1	229507439	229507555	HCC1806_p63_ChIP_pooled_peak_1556	172	.	11.7676	20.7172	17.2241	74
chr1	229598403	229598518	HCC1806_p63_ChIP_pooled_peak_1557	70	.	6.92213	10.2549	7.00981	29
chr1	229721616	229721721	HCC1806_p63_ChIP_pooled_peak_1558	103	.	8.5605	13.7117	10.3667	48
chr1	229977056	229977150	HCC1806_p63_ChIP_pooled_peak_1559	70	.	6.90583	10.3343	7.08385	45
chr1	230220145	230220243	HCC1806_p63_ChIP_pooled_peak_1560	80	.	7.35368	11.3259	8.05351	61
chr1	230222908	230223077	HCC1806_p63_ChIP_pooled_peak_1561	469	.	22.6738	50.7835	46.9063	80
chr1	230258107	230258433	HCC1806_p63_ChIP_pooled_peak_1562	953	.	37.3334	99.6924	95.376	116
chr1	230428633	230428785	HCC1806_p63_ChIP_pooled_peak_1563	357	.	19.382	39.5262	35.7698	72
chr1	230443251	230443345	HCC1806_p63_ChIP_pooled_peak_1564	46	.	5.64918	7.83247	4.67592	42
chr1	230833955	230834117	HCC1806_p63_ChIP_pooled_peak_1565	111	.	8.99877	14.5493	11.184	37
chr1	230880863	230880960	HCC1806_p63_ChIP_pooled_peak_1566	111	.	8.99877	14.5493	11.184	57
chr1	230907826	230907968	HCC1806_p63_ChIP_pooled_peak_1567	247	.	14.894	28.3194	24.7069	82
chr1	231307467	231307644	HCC1806_p63_ChIP_pooled_peak_1568	776	.	35.1991	81.8623	77.6993	90
chr1	232065193	232065397	HCC1806_p63_ChIP_pooled_peak_1569	700	.	31.5437	74.182	70.0825	85
chr1	232181371	232181492	HCC1806_p63_ChIP_pooled_peak_1570	170	.	11.5725	20.521	17.0329	51
chr1	232266681	232266847	HCC1806_p63_ChIP_pooled_peak_1571	283	.	16.5321	32.0381	28.3753	86
chr1	232429257	232429375	HCC1806_p63_ChIP_pooled_peak_1572	21	.	4.13419	5.09778	2.1128	74
chr1	232454893	232455128	HCC1806_p63_ChIP_pooled_peak_1573	588	.	28.5367	62.7951	58.802	108
chr1	232552047	232552163	HCC1806_p63_ChIP_pooled_peak_1574	211	.	13.1839	24.722	21.1634	75
chr1	232729801	232730027	HCC1806_p63_ChIP_pooled_peak_1575	1642	.	56.8616	169.173	164.27	117
chr1	232814462	232814549	HCC1806_p63_ChIP_pooled_peak_1576	21	.	4.17125	5.16856	2.1701	48
chr1	232842991	232843132	HCC1806_p63_ChIP_pooled_peak_1577	172	.	11.8567	20.7693	17.2758	80
chr1	232855064	232855239	HCC1806_p63_ChIP_pooled_peak_1578	115	.	9.15499	14.8957	11.5265	104
chr1	232884712	232884859	HCC1806_p63_ChIP_pooled_peak_1579	161	.	11.3433	19.6224	16.1549	64
chr1	232912421	232912541	HCC1806_p63_ChIP_pooled_peak_1580	117	.	9.2562	15.136	11.7599	62
chr1	233009815	233009951	HCC1806_p63_ChIP_pooled_peak_1581	272	.	16.164	30.9342	27.2847	59
chr1	233088679	233088950	HCC1806_p63_ChIP_pooled_peak_1582	2500	.	86.7364	256.007	250.078	137
chr1	233161443	233161611	HCC1806_p63_ChIP_pooled_peak_1583	189	.	12.16	22.465	18.9433	82
chr1	233315420	233315635	HCC1806_p63_ChIP_pooled_peak_1584	853	.	37.7933	89.6272	85.3968	99
chr1	233844244	233844418	HCC1806_p63_ChIP_pooled_peak_1585	810	.	36.0532	85.2713	81.0778	85
chr1	233951730	233951855	HCC1806_p63_ChIP_pooled_peak_1586	140	.	10.3846	17.4966	14.0678	53
chr1	234270721	234270916	HCC1806_p63_ChIP_pooled_peak_1587	368	.	17.9962	40.5778	36.8096	82
chr1	234284606	234284748	HCC1806_p63_ChIP_pooled_peak_1588	117	.	9.28748	15.1323	11.7599	61
chr1	234324253	234324391	HCC1806_p63_ChIP_pooled_peak_1589	123	.	9.18975	15.7054	12.3175	72
chr1	234376568	234376667	HCC1806_p63_ChIP_pooled_peak_1590	91	.	8.00615	12.449	9.13972	61
chr1	234447304	234447482	HCC1806_p63_ChIP_pooled_peak_1591	474	.	22.5732	51.2896	47.4094	79
chr1	234674952	234675076	HCC1806_p63_ChIP_pooled_peak_1592	178	.	10.2831	21.3451	17.8435	51
chr1	234700538	234700660	HCC1806_p63_ChIP_pooled_peak_1593	59	.	6.32808	9.15213	5.94084	67
chr1	234725192	234725301	HCC1806_p63_ChIP_pooled_peak_1594	87	.	7.41021	12.0136	8.70926	45
chr1	234754230	234754465	HCC1806_p63_ChIP_pooled_peak_1595	1110	.	44.9666	115.529	111.082	98
chr1	234792906	234793121	HCC1806_p63_ChIP_pooled_peak_1596	1192	.	40.7362	123.714	119.201	96
chr1	234793261	234793410	HCC1806_p63_ChIP_pooled_peak_1597	243	.	13.893	27.9543	24.3481	84
chr1	234835950	234836169	HCC1806_p63_ChIP_pooled_peak_1598	1226	.	43.4027	127.237	122.696	109
chr1	234844925	234845031	HCC1806_p63_ChIP_pooled_peak_1599	95	.	8.09441	12.8657	9.55113	62
chr1	234862208	234862334	HCC1806_p63_ChIP_pooled_peak_1600	157	.	10.7751	19.2066	15.7424	61
chr1	234872281	234872372	HCC1806_p63_ChIP_pooled_peak_1601	43	.	5.48303	7.4874	4.35288	28
chr1	234882601	234882791	HCC1806_p63_ChIP_pooled_peak_1602	1029	.	41.0947	107.35	102.971	104
chr1	234994614	234994810	HCC1806_p63_ChIP_pooled_peak_1603	702	.	27.4847	74.3992	70.2986	111
chr1	235022491	235022578	HCC1806_p63_ChIP_pooled_peak_1604	83	.	7.53364	11.6422	8.36091	41
chr1	235068841	235068967	HCC1806_p63_ChIP_pooled_peak_1605	164	.	10.9511	19.9287	16.4547	50
chr1	235134085	235134233	HCC1806_p63_ChIP_pooled_peak_1606	253	.	14.1447	28.9496	25.3315	74
chr1	235154030	235154139	HCC1806_p63_ChIP_pooled_peak_1607	163	.	10.9128	19.8632	16.3904	51
chr1	235247728	235247844	HCC1806_p63_ChIP_pooled_peak_1608	72	.	6.89231	10.5385	7.27842	67
chr1	235324251	235324417	HCC1806_p63_ChIP_pooled_peak_1609	78	.	6.87117	11.1362	7.86639	60
chr1	235476662	235476758	HCC1806_p63_ChIP_pooled_peak_1610	78	.	6.87117	11.1362	7.86639	47
chr1	235511609	235511783	HCC1806_p63_ChIP_pooled_peak_1611	454	.	20.1227	49.3087	45.4483	82
chr1	235777041	235777160	HCC1806_p63_ChIP_pooled_peak_1612	142	.	10.4281	17.6665	14.2326	64
chr1	235783494	235783589	HCC1806_p63_ChIP_pooled_peak_1613	81	.	7.49642	11.4544	8.17965	31
chr1	235838453	235838630	HCC1806_p63_ChIP_pooled_peak_1614	348	.	19.3008	38.5578	34.8125	82
chr1	235888152	235888349	HCC1806_p63_ChIP_pooled_peak_1615	824	.	29.7386	86.6148	82.4085	97
chr1	235913356	235913485	HCC1806_p63_ChIP_pooled_peak_1616	243	.	14.9495	27.9516	24.3456	74
chr1	235914067	235914190	HCC1806_p63_ChIP_pooled_peak_1617	156	.	11.0754	19.1341	15.6701	59
chr1	236081010	236081183	HCC1806_p63_ChIP_pooled_peak_1618	831	.	33.9339	87.3292	83.1174	86
chr1	236083238	236083331	HCC1806_p63_ChIP_pooled_peak_1619	57	.	6.22647	8.97341	5.76835	38
chr1	236096491	236096587	HCC1806_p63_ChIP_pooled_peak_1620	122	.	9.3397	15.6254	12.2404	42
chr1	236109475	236109567	HCC1806_p63_ChIP_pooled_peak_1621	99	.	7.93952	13.2424	9.91173	28
chr1	236124217	236124376	HCC1806_p63_ChIP_pooled_peak_1622	620	.	29.0729	66.1198	62.0943	75
chr1	236161633	236161765	HCC1806_p63_ChIP_pooled_peak_1623	113	.	9.06208	14.6748	11.3083	67
chr1	236173206	236173321	HCC1806_p63_ChIP_pooled_peak_1624	126	.	9.69098	16.0483	12.6487	54
chr1	236247205	236247450	HCC1806_p63_ChIP_pooled_peak_1625	1076	.	42.6827	112.073	107.654	123
chr1	236281145	236281253	HCC1806_p63_ChIP_pooled_peak_1626	83	.	7.61434	11.6498	8.36357	59
chr1	236467156	236467368	HCC1806_p63_ChIP_pooled_peak_1627	855	.	35.7848	89.8026	85.5694	117
chr1	236558262	236558507	HCC1806_p63_ChIP_pooled_peak_1628	297	.	16.0821	33.4387	29.7579	73
chr1	236559240	236559327	HCC1806_p63_ChIP_pooled_peak_1629	70	.	6.90583	10.3343	7.08385	38
chr1	236618587	236618829	HCC1806_p63_ChIP_pooled_peak_1630	2024	.	61.3498	207.723	202.434	108
chr1	236629300	236629626	HCC1806_p63_ChIP_pooled_peak_1631	1083	.	44.3927	112.779	108.354	239
chr1	236680641	236680788	HCC1806_p63_ChIP_pooled_peak_1632	460	.	22.8956	49.9257	46.0624	66
chr1	236963861	236963968	HCC1806_p63_ChIP_pooled_peak_1633	123	.	9.41705	15.7634	12.3721	58
chr1	237350223	237350370	HCC1806_p63_ChIP_pooled_peak_1634	160	.	11.2334	19.56	16.0933	69
chr1	237350696	237350783	HCC1806_p63_ChIP_pooled_peak_1635	49	.	5.64002	8.11816	4.95373	25
chr1	237875287	237875456	HCC1806_p63_ChIP_pooled_peak_1636	56	.	6.10934	8.79982	5.60959	29
chr1	237942771	237942916	HCC1806_p63_ChIP_pooled_peak_1637	152	.	10.6727	18.6539	15.2018	76
chr1	238047644	238047822	HCC1806_p63_ChIP_pooled_peak_1638	251	.	14.359	28.7535	25.1367	93
chr1	238096196	238096435	HCC1806_p63_ChIP_pooled_peak_1639	379	.	16.1151	41.7038	37.9239	152
chr1	238225596	238225748	HCC1806_p63_ChIP_pooled_peak_1640	419	.	20.633	45.8101	41.9877	79
chr1	238226813	238226944	HCC1806_p63_ChIP_pooled_peak_1641	123	.	9.18975	15.7054	12.3175	57
chr1	238300341	238300428	HCC1806_p63_ChIP_pooled_peak_1642	49	.	5.79546	8.11021	4.94592	25
chr1	238341243	238341496	HCC1806_p63_ChIP_pooled_peak_1643	1340	.	52.8359	138.68	134.047	125
chr1	238483400	238483540	HCC1806_p63_ChIP_pooled_peak_1644	291	.	16.8359	32.8759	29.1996	65
chr1	238499902	238500105	HCC1806_p63_ChIP_pooled_peak_1645	438	.	19.6319	47.7116	43.8692	112
chr1	238620961	238621118	HCC1806_p63_ChIP_pooled_peak_1646	405	.	21.5978	44.3947	40.586	73
chr1	238650166	238650267	HCC1806_p63_ChIP_pooled_peak_1647	38	.	5.16923	7.01968	3.89617	67
chr1	239025657	239025773	HCC1806_p63_ChIP_pooled_peak_1648	101	.	8.48485	13.5279	10.1841	36
chr1	239348594	239348766	HCC1806_p63_ChIP_pooled_peak_1649	588	.	28.5367	62.7951	58.802	86
chr1	239582948	239583054	HCC1806_p63_ChIP_pooled_peak_1650	141	.	10.3832	17.5772	14.1441	61
chr1	239635829	239635916	HCC1806_p63_ChIP_pooled_peak_1651	61	.	6.35984	9.41342	6.19569	35
chr1	239713681	239713774	HCC1806_p63_ChIP_pooled_peak_1652	118	.	9.3107	15.2682	11.8863	56
chr1	239870059	239870167	HCC1806_p63_ChIP_pooled_peak_1653	106	.	8.73398	13.9564	10.6082	56
chr1	239965193	239965280	HCC1806_p63_ChIP_pooled_peak_1654	83	.	7.61434	11.6498	8.36357	56
chr1	239978109	239978282	HCC1806_p63_ChIP_pooled_peak_1655	681	.	30.1346	72.2445	68.1626	88
chr1	240012619	240012768	HCC1806_p63_ChIP_pooled_peak_1656	330	.	18.5439	36.7917	33.0674	81
chr1	240034650	240034737	HCC1806_p63_ChIP_pooled_peak_1657	49	.	5.82265	8.16712	4.99908	47
chr1	240231251	240231371	HCC1806_p63_ChIP_pooled_peak_1658	110	.	8.78924	14.3591	11.0036	73
chr1	240293053	240293162	HCC1806_p63_ChIP_pooled_peak_1659	163	.	11.4437	19.8566	16.3854	55
chr1	240599612	240599745	HCC1806_p63_ChIP_pooled_peak_1660	220	.	13.8443	25.6097	22.0373	65
chr1	240921694	240921922	HCC1806_p63_ChIP_pooled_peak_1661	1285	.	44.9906	133.163	128.575	104
chr1	240922316	240922441	HCC1806_p63_ChIP_pooled_peak_1662	111	.	8.98701	14.51	11.1491	51
chr1	240939796	240939939	HCC1806_p63_ChIP_pooled_peak_1663	192	.	12.0616	22.7483	19.221	61
chr1	240993604	240993739	HCC1806_p63_ChIP_pooled_peak_1664	258	.	15.0673	29.489	25.8588	61
chr1	241100285	241100435	HCC1806_p63_ChIP_pooled_peak_1665	220	.	13.8443	25.6097	22.0373	73
chr1	241418761	241418898	HCC1806_p63_ChIP_pooled_peak_1666	89	.	7.93171	12.2921	8.98524	59
chr1	241746092	241746349	HCC1806_p63_ChIP_pooled_peak_1667	700	.	30.7624	74.1619	70.0628	120
chr1	241751276	241751411	HCC1806_p63_ChIP_pooled_peak_1668	220	.	13.8443	25.6097	22.0373	77
chr1	241772010	241772193	HCC1806_p63_ChIP_pooled_peak_1669	246	.	13.7618	28.3023	24.69	75
chr1	241852120	241852424	HCC1806_p63_ChIP_pooled_peak_1670	2300	.	76.6083	235.671	230.032	126
chr1	241852968	241853074	HCC1806_p63_ChIP_pooled_peak_1671	111	.	8.99877	14.5493	11.184	59
chr1	241974270	241974357	HCC1806_p63_ChIP_pooled_peak_1672	72	.	6.89231	10.5385	7.27842	50
chr1	242148986	242149088	HCC1806_p63_ChIP_pooled_peak_1673	75	.	7.21064	10.837	7.57161	39
chr1	242361854	242361970	HCC1806_p63_ChIP_pooled_peak_1674	83	.	7.61434	11.6498	8.36357	54
chr1	242363408	242363707	HCC1806_p63_ChIP_pooled_peak_1675	1308	.	51.6774	135.502	130.895	178
chr1	242589680	242589821	HCC1806_p63_ChIP_pooled_peak_1676	178	.	12.0995	21.3187	17.8173	74
chr1	242610525	242610612	HCC1806_p63_ChIP_pooled_peak_1677	64	.	6.47264	9.71362	6.48994	28
chr1	243423606	243423787	HCC1806_p63_ChIP_pooled_peak_1678	444	.	21.2513	48.2672	44.4184	104
chr1	243617756	243617855	HCC1806_p63_ChIP_pooled_peak_1679	86	.	7.70496	11.937	8.63958	37
chr1	243822062	243822247	HCC1806_p63_ChIP_pooled_peak_1680	136	.	9.76411	17.0671	13.6476	76
chr1	243893239	243893358	HCC1806_p63_ChIP_pooled_peak_1681	140	.	10.3846	17.4966	14.0678	65
chr1	243893865	243894105	HCC1806_p63_ChIP_pooled_peak_1682	1104	.	43.2381	114.928	110.486	118
chr1	243903707	243903843	HCC1806_p63_ChIP_pooled_peak_1683	301	.	17.3931	33.8546	30.1706	70
chr1	244107897	244108057	HCC1806_p63_ChIP_pooled_peak_1684	520	.	23.9878	55.9434	52.0162	77
chr1	244262794	244262963	HCC1806_p63_ChIP_pooled_peak_1685	357	.	19.382	39.5262	35.7698	83
chr1	244402733	244403025	HCC1806_p63_ChIP_pooled_peak_1686	2358	.	75.8154	241.546	235.832	172
chr1	244535181	244535324	HCC1806_p63_ChIP_pooled_peak_1687	127	.	9.43224	16.1201	12.7193	74
chr1	244741670	244741817	HCC1806_p63_ChIP_pooled_peak_1688	193	.	12.7197	22.843	19.3144	79
chr1	244898790	244899031	HCC1806_p63_ChIP_pooled_peak_1689	1638	.	60.6946	168.769	163.872	118
chr1	244998145	244998302	HCC1806_p63_ChIP_pooled_peak_1690	221	.	13.2103	25.714	22.1393	94
chr1	245134682	245134784	HCC1806_p63_ChIP_pooled_peak_1691	72	.	6.89231	10.5385	7.27842	66
chr1	245249855	245249945	HCC1806_p63_ChIP_pooled_peak_1692	62	.	6.48688	9.43656	6.21808	54
chr1	245254560	245254721	HCC1806_p63_ChIP_pooled_peak_1693	383	.	18.5255	42.1732	38.3899	64
chr1	245305801	245305889	HCC1806_p63_ChIP_pooled_peak_1694	68	.	6.80598	10.1104	6.87394	36
chr1	245475478	245475603	HCC1806_p63_ChIP_pooled_peak_1695	111	.	8.99877	14.5493	11.184	63
chr1	245768844	245768951	HCC1806_p63_ChIP_pooled_peak_1696	107	.	8.81673	14.1341	10.7842	41
chr1	245830308	245830417	HCC1806_p63_ChIP_pooled_peak_1697	83	.	7.61434	11.6498	8.36357	48
chr1	246164496	246164729	HCC1806_p63_ChIP_pooled_peak_1698	1266	.	51.4309	131.203	126.631	136
chr1	246324998	246325154	HCC1806_p63_ChIP_pooled_peak_1699	430	.	22.1508	46.871	43.0336	77
chr1	246329705	246330049	HCC1806_p63_ChIP_pooled_peak_1700	1035	.	41.435	107.975	103.587	228
chr1	246488094	246488262	HCC1806_p63_ChIP_pooled_peak_1701	514	.	24.4843	55.4156	51.4913	77
chr1	246611777	246611864	HCC1806_p63_ChIP_pooled_peak_1702	79	.	7.39632	11.2328	7.96173	35
chr1	248231197	248231312	HCC1806_p63_ChIP_pooled_peak_1703	100	.	8.26605	13.4251	10.0871	39
chr1	248327264	248327364	HCC1806_p63_ChIP_pooled_peak_1704	134	.	9.91926	16.9035	13.487	48
chr1	248867970	248868080	HCC1806_p63_ChIP_pooled_peak_1705	86	.	7.7135	11.9575	8.65505	49
chr1	249120848	249120936	HCC1806_p63_ChIP_pooled_peak_1706	60	.	5.94772	9.30931	6.09526	24
chr1	249129830	249129921	HCC1806_p63_ChIP_pooled_peak_1707	72	.	6.89231	10.5385	7.27842	27
chr10	81738	81885	HCC1806_p63_ChIP_pooled_peak_1708	225	.	14.0523	26.1675	22.5868	66
chr10	119393	119483	HCC1806_p63_ChIP_pooled_peak_1709	84	.	7.43944	11.746	8.45301	21
chr10	120348	120540	HCC1806_p63_ChIP_pooled_peak_1710	680	.	31.9394	72.0786	68.0015	86
chr10	179612	179699	HCC1806_p63_ChIP_pooled_peak_1711	53	.	6.04029	8.53912	5.35285	33
chr10	384450	384678	HCC1806_p63_ChIP_pooled_peak_1712	375	.	20.0742	41.3409	37.5649	85
chr10	419582	419707	HCC1806_p63_ChIP_pooled_peak_1713	126	.	9.69098	16.0483	12.6487	60
chr10	524617	524818	HCC1806_p63_ChIP_pooled_peak_1714	415	.	21.8349	45.3966	41.5769	125
chr10	566466	566642	HCC1806_p63_ChIP_pooled_peak_1715	454	.	20.1227	49.3087	45.4483	84
chr10	683308	683481	HCC1806_p63_ChIP_pooled_peak_1716	87	.	7.41021	12.0136	8.70926	109
chr10	1100781	1101017	HCC1806_p63_ChIP_pooled_peak_1717	1537	.	53.9898	158.588	153.782	106
chr10	1105852	1106147	HCC1806_p63_ChIP_pooled_peak_1718	400	.	20.5858	43.8496	40.0473	214
chr10	1233494	1233608	HCC1806_p63_ChIP_pooled_peak_1719	111	.	8.99877	14.5493	11.184	52
chr10	1332047	1332154	HCC1806_p63_ChIP_pooled_peak_1720	110	.	8.78924	14.3591	11.0036	53
chr10	1548638	1548757	HCC1806_p63_ChIP_pooled_peak_1721	96	.	8.16144	12.9847	9.66537	35
chr10	1578628	1578768	HCC1806_p63_ChIP_pooled_peak_1722	246	.	15.0583	28.2529	24.6417	79
chr10	1643173	1643413	HCC1806_p63_ChIP_pooled_peak_1723	1392	.	49.9693	143.964	139.285	106
chr10	1660234	1660379	HCC1806_p63_ChIP_pooled_peak_1724	286	.	16.5368	32.2734	28.6088	63
chr10	1761801	1762029	HCC1806_p63_ChIP_pooled_peak_1725	705	.	32.606	74.6643	70.5617	122
chr10	1767187	1767501	HCC1806_p63_ChIP_pooled_peak_1726	2481	.	85.1692	254.014	248.12	145
chr10	1797405	1797534	HCC1806_p63_ChIP_pooled_peak_1727	171	.	11.7135	20.61	17.1208	73
chr10	2008606	2008724	HCC1806_p63_ChIP_pooled_peak_1728	102	.	8.5573	13.5867	10.2427	64
chr10	2062603	2062808	HCC1806_p63_ChIP_pooled_peak_1729	330	.	18.4054	36.7736	33.0497	82
chr10	2159970	2160194	HCC1806_p63_ChIP_pooled_peak_1730	1518	.	55.8745	156.68	151.89	109
chr10	2231529	2231616	HCC1806_p63_ChIP_pooled_peak_1731	51	.	5.87782	8.28408	5.11297	20
chr10	2238571	2238797	HCC1806_p63_ChIP_pooled_peak_1732	582	.	25.8462	62.2489	58.2599	88
chr10	2244730	2244855	HCC1806_p63_ChIP_pooled_peak_1733	190	.	11.6446	22.541	19.0164	70
chr10	2257064	2257199	HCC1806_p63_ChIP_pooled_peak_1734	287	.	14.7239	32.3798	28.7142	58
chr10	2304606	2304844	HCC1806_p63_ChIP_pooled_peak_1735	481	.	21.7013	51.9907	48.1029	83
chr10	2326403	2326560	HCC1806_p63_ChIP_pooled_peak_1736	745	.	33.1731	78.7352	74.5961	75
chr10	2586537	2586659	HCC1806_p63_ChIP_pooled_peak_1737	97	.	8.30656	13.0822	9.75513	66
chr10	2605011	2605150	HCC1806_p63_ChIP_pooled_peak_1738	152	.	10.8952	18.6886	15.2359	66
chr10	2778739	2778984	HCC1806_p63_ChIP_pooled_peak_1739	2412	.	86.6978	247.033	241.247	126
chr10	2808176	2808384	HCC1806_p63_ChIP_pooled_peak_1740	884	.	33.8753	92.745	88.4852	107
chr10	2987103	2987209	HCC1806_p63_ChIP_pooled_peak_1741	111	.	8.99877	14.5493	11.184	45
chr10	3149883	3150136	HCC1806_p63_ChIP_pooled_peak_1742	1929	.	66.7959	198.166	192.98	133
chr10	3573574	3573744	HCC1806_p63_ChIP_pooled_peak_1743	251	.	14.359	28.7535	25.1367	86
chr10	3819016	3819252	HCC1806_p63_ChIP_pooled_peak_1744	505	.	24.9197	54.43	50.518	83
chr10	3941191	3941371	HCC1806_p63_ChIP_pooled_peak_1745	152	.	10.6727	18.6539	15.2018	100
chr10	3954033	3954303	HCC1806_p63_ChIP_pooled_peak_1746	1104	.	43.2381	114.928	110.486	143
chr10	3966726	3966842	HCC1806_p63_ChIP_pooled_peak_1747	190	.	10.7116	22.6188	19.0938	49
chr10	3977370	3977487	HCC1806_p63_ChIP_pooled_peak_1748	145	.	10.4665	17.9655	14.5287	38
chr10	4111622	4112025	HCC1806_p63_ChIP_pooled_peak_1749	668	.	26.5031	70.9423	66.8728	310
chr10	4117084	4117186	HCC1806_p63_ChIP_pooled_peak_1750	108	.	8.80102	14.1645	10.8142	42
chr10	4272213	4272314	HCC1806_p63_ChIP_pooled_peak_1751	150	.	10.3385	18.4535	15.0068	44
chr10	4292474	4292665	HCC1806_p63_ChIP_pooled_peak_1752	1593	.	57.1522	164.232	159.375	86
chr10	4575881	4576062	HCC1806_p63_ChIP_pooled_peak_1753	1098	.	38.2822	114.252	109.813	84
chr10	4713682	4713826	HCC1806_p63_ChIP_pooled_peak_1754	529	.	24.1231	56.9279	52.991	61
chr10	4714565	4714694	HCC1806_p63_ChIP_pooled_peak_1755	136	.	9.52742	17.0891	13.6679	46
chr10	4775408	4775572	HCC1806_p63_ChIP_pooled_peak_1756	331	.	16.1963	36.8482	33.1234	77
chr10	4840293	4840418	HCC1806_p63_ChIP_pooled_peak_1757	110	.	8.78761	14.3562	11.0036	47
chr10	4844965	4845163	HCC1806_p63_ChIP_pooled_peak_1758	1921	.	71.9351	197.337	192.159	88
chr10	4925597	4925709	HCC1806_p63_ChIP_pooled_peak_1759	123	.	9.18975	15.7054	12.3175	56
chr10	4951410	4951529	HCC1806_p63_ChIP_pooled_peak_1760	109	.	8.90106	14.3185	10.9664	68
chr10	4960570	4960690	HCC1806_p63_ChIP_pooled_peak_1761	143	.	10.4418	17.8339	14.3986	54
chr10	5004602	5004735	HCC1806_p63_ChIP_pooled_peak_1762	99	.	8.20204	13.2377	9.90834	75
chr10	5135610	5135697	HCC1806_p63_ChIP_pooled_peak_1763	79	.	7.37522	11.1869	7.91642	21
chr10	5198271	5198381	HCC1806_p63_ChIP_pooled_peak_1764	123	.	9.18975	15.7054	12.3175	61
chr10	5265029	5265136	HCC1806_p63_ChIP_pooled_peak_1765	117	.	9.09265	15.1455	11.7645	27
chr10	5342901	5343021	HCC1806_p63_ChIP_pooled_peak_1766	112	.	9.03062	14.6087	11.2431	65
chr10	5509967	5510056	HCC1806_p63_ChIP_pooled_peak_1767	70	.	6.90583	10.3343	7.08385	35
chr10	5538632	5538797	HCC1806_p63_ChIP_pooled_peak_1768	415	.	19.5841	45.4002	41.5795	80
chr10	5568019	5568163	HCC1806_p63_ChIP_pooled_peak_1769	84	.	7.64729	11.7147	8.42788	52
chr10	5580918	5581157	HCC1806_p63_ChIP_pooled_peak_1770	1983	.	60.3681	203.565	198.32	132
chr10	5593158	5593295	HCC1806_p63_ChIP_pooled_peak_1771	388	.	19.603	42.6821	38.8925	68
chr10	5593777	5594027	HCC1806_p63_ChIP_pooled_peak_1772	163	.	10.8703	19.7905	16.3207	185
chr10	5608632	5608886	HCC1806_p63_ChIP_pooled_peak_1773	1558	.	54.5641	160.696	155.873	124
chr10	5614614	5614747	HCC1806_p63_ChIP_pooled_peak_1774	156	.	11.0754	19.1341	15.6701	79
chr10	5618833	5619001	HCC1806_p63_ChIP_pooled_peak_1775	341	.	18.7538	37.8557	34.12	84
chr10	5638174	5638308	HCC1806_p63_ChIP_pooled_peak_1776	360	.	18.3078	39.7723	36.0147	80
chr10	5660135	5660384	HCC1806_p63_ChIP_pooled_peak_1777	969	.	34.8467	101.239	96.9086	95
chr10	5733778	5733970	HCC1806_p63_ChIP_pooled_peak_1778	1347	.	50.852	139.409	134.769	95
chr10	5835945	5836053	HCC1806_p63_ChIP_pooled_peak_1779	175	.	11.9827	21.0515	17.5554	54
chr10	5842909	5843020	HCC1806_p63_ChIP_pooled_peak_1780	161	.	11.3433	19.6224	16.1549	42
chr10	6017492	6017686	HCC1806_p63_ChIP_pooled_peak_1781	388	.	20.4889	42.6174	38.8282	71
chr10	6035334	6035444	HCC1806_p63_ChIP_pooled_peak_1782	46	.	5.65023	7.8343	4.67592	57
chr10	6131749	6131869	HCC1806_p63_ChIP_pooled_peak_1783	110	.	8.78924	14.3591	11.0036	45
chr10	6246427	6246538	HCC1806_p63_ChIP_pooled_peak_1784	105	.	8.65	13.8777	10.5305	33
chr10	6261131	6261387	HCC1806_p63_ChIP_pooled_peak_1785	1106	.	41.1233	115.055	110.612	112
chr10	6333314	6333440	HCC1806_p63_ChIP_pooled_peak_1786	64	.	6.35161	9.64745	6.42472	52
chr10	6341373	6341494	HCC1806_p63_ChIP_pooled_peak_1787	101	.	8.31643	13.5314	10.1875	70
chr10	6439116	6439284	HCC1806_p63_ChIP_pooled_peak_1788	236	.	14.5365	27.2844	23.6851	97
chr10	6533899	6534059	HCC1806_p63_ChIP_pooled_peak_1789	619	.	29.2913	66.0213	61.9993	61
chr10	6605806	6605905	HCC1806_p63_ChIP_pooled_peak_1790	90	.	7.91669	12.3372	9.02921	63
chr10	6764953	6765072	HCC1806_p63_ChIP_pooled_peak_1791	75	.	6.42694	10.7812	7.51786	58
chr10	6781801	6782026	HCC1806_p63_ChIP_pooled_peak_1792	1159	.	45.2018	120.389	115.902	128
chr10	6851775	6851863	HCC1806_p63_ChIP_pooled_peak_1793	84	.	7.43944	11.746	8.45301	62
chr10	6954393	6954495	HCC1806_p63_ChIP_pooled_peak_1794	96	.	8.16144	12.9847	9.66537	29
chr10	7979665	7979822	HCC1806_p63_ChIP_pooled_peak_1795	280	.	15.4472	31.7565	28.0992	83
chr10	8266939	8267068	HCC1806_p63_ChIP_pooled_peak_1796	132	.	9.2721	16.666	13.2599	50
chr10	8315882	8316117	HCC1806_p63_ChIP_pooled_peak_1797	1937	.	61.9282	198.944	193.748	117
chr10	8343019	8343183	HCC1806_p63_ChIP_pooled_peak_1798	448	.	20.6427	48.6735	44.8188	77
chr10	8391993	8392140	HCC1806_p63_ChIP_pooled_peak_1799	281	.	16.0827	31.8252	28.1677	63
chr10	8468478	8468575	HCC1806_p63_ChIP_pooled_peak_1800	89	.	7.84991	12.2136	8.90755	47
chr10	8477215	8477528	HCC1806_p63_ChIP_pooled_peak_1801	795	.	26.9928	83.7465	79.5674	130
chr10	8527150	8527259	HCC1806_p63_ChIP_pooled_peak_1802	61	.	6.31795	9.327	6.1104	30
chr10	8598419	8598567	HCC1806_p63_ChIP_pooled_peak_1803	202	.	12.6687	23.8032	20.2634	65
chr10	8636319	8636600	HCC1806_p63_ChIP_pooled_peak_1804	2207	.	65.5428	226.218	220.705	132
chr10	8711754	8711845	HCC1806_p63_ChIP_pooled_peak_1805	101	.	7.85277	13.4881	10.1487	44
chr10	8745008	8745136	HCC1806_p63_ChIP_pooled_peak_1806	97	.	8.04103	13.0623	9.73978	52
chr10	8806204	8806399	HCC1806_p63_ChIP_pooled_peak_1807	708	.	25.7078	74.982	70.8776	86
chr10	8810424	8810602	HCC1806_p63_ChIP_pooled_peak_1808	1080	.	44.2368	112.469	108.046	94
chr10	8859362	8859649	HCC1806_p63_ChIP_pooled_peak_1809	1138	.	44.574	118.304	113.835	103
chr10	8871762	8871953	HCC1806_p63_ChIP_pooled_peak_1810	254	.	14.8245	29.051	25.4297	108
chr10	8976735	8976838	HCC1806_p63_ChIP_pooled_peak_1811	83	.	7.61434	11.6498	8.36357	38
chr10	9017599	9017808	HCC1806_p63_ChIP_pooled_peak_1812	1364	.	47.1078	141.135	136.481	85
chr10	9230686	9230773	HCC1806_p63_ChIP_pooled_peak_1813	69	.	6.89032	10.1929	6.95336	45
chr10	9270053	9270140	HCC1806_p63_ChIP_pooled_peak_1814	78	.	7.34727	11.1265	7.85754	21
chr10	10693231	10693332	HCC1806_p63_ChIP_pooled_peak_1815	68	.	6.61284	10.1125	6.87394	27
chr10	10774207	10774327	HCC1806_p63_ChIP_pooled_peak_1816	111	.	8.99877	14.5493	11.184	55
chr10	10780389	10780476	HCC1806_p63_ChIP_pooled_peak_1817	57	.	6.1708	8.94441	5.73991	53
chr10	10801958	10802045	HCC1806_p63_ChIP_pooled_peak_1818	70	.	6.92213	10.2549	7.00981	63
chr10	10849151	10849343	HCC1806_p63_ChIP_pooled_peak_1819	374	.	20.1898	41.1955	37.4242	82
chr10	10902313	10902422	HCC1806_p63_ChIP_pooled_peak_1820	83	.	7.53364	11.6422	8.36091	54
chr10	10907926	10908126	HCC1806_p63_ChIP_pooled_peak_1821	825	.	30.9203	86.7335	82.5253	89
chr10	10953527	10953656	HCC1806_p63_ChIP_pooled_peak_1822	85	.	7.49282	11.8285	8.53217	80
chr10	10964619	10964743	HCC1806_p63_ChIP_pooled_peak_1823	123	.	9.18975	15.7054	12.3175	65
chr10	11059436	11059532	HCC1806_p63_ChIP_pooled_peak_1824	64	.	6.35161	9.64745	6.42472	68
chr10	11288820	11288958	HCC1806_p63_ChIP_pooled_peak_1825	270	.	15.9209	30.6932	27.0483	52
chr10	11589054	11589227	HCC1806_p63_ChIP_pooled_peak_1826	370	.	19.8059	40.8068	37.0376	79
chr10	11668167	11668254	HCC1806_p63_ChIP_pooled_peak_1827	72	.	6.89231	10.5385	7.27842	63
chr10	11704669	11704846	HCC1806_p63_ChIP_pooled_peak_1828	551	.	25.7399	59.0848	55.1255	72
chr10	11778929	11779093	HCC1806_p63_ChIP_pooled_peak_1829	225	.	14.0523	26.1675	22.5868	79
chr10	11789307	11789449	HCC1806_p63_ChIP_pooled_peak_1830	270	.	15.9209	30.6932	27.0483	70
chr10	11799558	11799774	HCC1806_p63_ChIP_pooled_peak_1831	1497	.	55.2467	154.503	149.732	110
chr10	11800022	11800267	HCC1806_p63_ChIP_pooled_peak_1832	896	.	35.6103	93.8833	89.613	140
chr10	11880407	11880570	HCC1806_p63_ChIP_pooled_peak_1833	484	.	24.1161	52.2981	48.4087	81
chr10	11926499	11926656	HCC1806_p63_ChIP_pooled_peak_1834	607	.	27.6854	64.7805	60.7685	77
chr10	11926793	11927062	HCC1806_p63_ChIP_pooled_peak_1835	1432	.	53.3633	148.004	143.29	97
chr10	12096514	12096603	HCC1806_p63_ChIP_pooled_peak_1836	70	.	6.92213	10.2549	7.00981	36
chr10	12192292	12192380	HCC1806_p63_ChIP_pooled_peak_1837	44	.	5.5377	7.59265	4.44307	18
chr10	12363731	12363912	HCC1806_p63_ChIP_pooled_peak_1838	720	.	32.534	76.1452	72.0284	102
chr10	12628789	12629002	HCC1806_p63_ChIP_pooled_peak_1839	805	.	36.5229	84.7208	80.5306	103
chr10	12645222	12645311	HCC1806_p63_ChIP_pooled_peak_1840	57	.	6.22992	8.9011	5.70388	34
chr10	12673262	12673418	HCC1806_p63_ChIP_pooled_peak_1841	514	.	25.7115	55.3223	51.4012	78
chr10	12767585	12767755	HCC1806_p63_ChIP_pooled_peak_1842	1014	.	43.3535	105.85	101.483	85
chr10	12821977	12822103	HCC1806_p63_ChIP_pooled_peak_1843	83	.	7.61434	11.6498	8.36357	82
chr10	13118665	13118773	HCC1806_p63_ChIP_pooled_peak_1844	94	.	8.03214	12.7648	9.45154	70
chr10	13130001	13130108	HCC1806_p63_ChIP_pooled_peak_1845	83	.	7.61434	11.6498	8.36357	60
chr10	13440845	13440932	HCC1806_p63_ChIP_pooled_peak_1846	40	.	5.27298	7.21991	4.09262	8
chr10	13571734	13571887	HCC1806_p63_ChIP_pooled_peak_1847	320	.	17.6623	35.7321	32.0251	72
chr10	13702653	13702799	HCC1806_p63_ChIP_pooled_peak_1848	221	.	13.2103	25.714	22.1393	61
chr10	13732471	13732677	HCC1806_p63_ChIP_pooled_peak_1849	846	.	36.5581	88.9218	84.6958	123
chr10	13800444	13800639	HCC1806_p63_ChIP_pooled_peak_1850	1090	.	41.3539	113.475	109.045	94
chr10	13812155	13812358	HCC1806_p63_ChIP_pooled_peak_1851	267	.	15.5685	30.4106	26.7705	118
chr10	13889535	13889624	HCC1806_p63_ChIP_pooled_peak_1852	58	.	6.27803	9.0638	5.85408	55
chr10	13913092	13913215	HCC1806_p63_ChIP_pooled_peak_1853	188	.	12.4802	22.3656	18.8479	62
chr10	13916007	13916230	HCC1806_p63_ChIP_pooled_peak_1854	606	.	27.6233	64.6665	60.6547	119
chr10	14011148	14011302	HCC1806_p63_ChIP_pooled_peak_1855	303	.	17.0081	34.0236	30.3383	75
chr10	14116248	14116380	HCC1806_p63_ChIP_pooled_peak_1856	163	.	10.586	19.7728	16.3031	65
chr10	14226856	14227022	HCC1806_p63_ChIP_pooled_peak_1857	472	.	22.8544	51.1094	47.2301	82
chr10	14401297	14401510	HCC1806_p63_ChIP_pooled_peak_1858	150	.	10.3385	18.4535	15.0068	65
chr10	14428239	14428333	HCC1806_p63_ChIP_pooled_peak_1859	89	.	7.84991	12.2136	8.90755	42
chr10	14612338	14612509	HCC1806_p63_ChIP_pooled_peak_1860	307	.	16.9507	34.4155	30.7205	82
chr10	14629652	14629775	HCC1806_p63_ChIP_pooled_peak_1861	54	.	5.32248	8.62694	5.44019	61
chr10	14659138	14659311	HCC1806_p63_ChIP_pooled_peak_1862	72	.	6.89231	10.5385	7.27842	86
chr10	14691039	14691200	HCC1806_p63_ChIP_pooled_peak_1863	569	.	27.3584	60.9618	56.9838	76
chr10	14728297	14728462	HCC1806_p63_ChIP_pooled_peak_1864	83	.	7.61434	11.6498	8.36357	82
chr10	14785147	14785260	HCC1806_p63_ChIP_pooled_peak_1865	115	.	9.16401	14.9169	11.547	39
chr10	14824721	14824851	HCC1806_p63_ChIP_pooled_peak_1866	123	.	9.18975	15.7054	12.3175	53
chr10	15047490	15047625	HCC1806_p63_ChIP_pooled_peak_1867	150	.	10.7989	18.4536	15.0068	56
chr10	15055452	15055745	HCC1806_p63_ChIP_pooled_peak_1868	832	.	35.3819	87.4269	83.2146	107
chr10	15072464	15072587	HCC1806_p63_ChIP_pooled_peak_1869	152	.	10.6727	18.6539	15.2018	49
chr10	15082565	15082681	HCC1806_p63_ChIP_pooled_peak_1870	155	.	10.8462	18.9679	15.5093	53
chr10	15166002	15166164	HCC1806_p63_ChIP_pooled_peak_1871	512	.	23.5487	55.1743	51.2539	78
chr10	15214492	15214786	HCC1806_p63_ChIP_pooled_peak_1872	903	.	34.4046	94.609	90.3342	150
chr10	16238986	16239118	HCC1806_p63_ChIP_pooled_peak_1873	211	.	13.5147	24.6623	21.1063	60
chr10	16904453	16904540	HCC1806_p63_ChIP_pooled_peak_1874	79	.	7.26656	11.2547	7.98341	45
chr10	16965857	16966009	HCC1806_p63_ChIP_pooled_peak_1875	363	.	19.4631	40.1366	36.375	73
chr10	17043545	17043709	HCC1806_p63_ChIP_pooled_peak_1876	200	.	13.0642	23.5707	20.0348	91
chr10	17289431	17289521	HCC1806_p63_ChIP_pooled_peak_1877	49	.	5.74359	8.15291	4.98561	46
chr10	17659441	17659575	HCC1806_p63_ChIP_pooled_peak_1878	138	.	10.2862	17.2807	13.8541	84
chr10	18122700	18122838	HCC1806_p63_ChIP_pooled_peak_1879	207	.	13.2257	24.2585	20.705	67
chr10	18916675	18916868	HCC1806_p63_ChIP_pooled_peak_1880	1138	.	47.8237	118.366	113.893	94
chr10	18955875	18956075	HCC1806_p63_ChIP_pooled_peak_1881	505	.	24.9197	54.43	50.518	71
chr10	20108372	20108557	HCC1806_p63_ChIP_pooled_peak_1882	211	.	13.1839	24.722	21.1634	101
chr10	20122234	20122378	HCC1806_p63_ChIP_pooled_peak_1883	152	.	10.7459	18.6962	15.2395	61
chr10	21553482	21553583	HCC1806_p63_ChIP_pooled_peak_1884	100	.	8.26605	13.4251	10.0871	55
chr10	21604304	21604575	HCC1806_p63_ChIP_pooled_peak_1885	1010	.	42.225	105.367	101.004	153
chr10	21625557	21625721	HCC1806_p63_ChIP_pooled_peak_1886	264	.	15.7055	30.0586	26.422	85
chr10	21644512	21644669	HCC1806_p63_ChIP_pooled_peak_1887	111	.	8.99877	14.5493	11.184	71
chr10	21657976	21658159	HCC1806_p63_ChIP_pooled_peak_1888	313	.	17.8557	35.1022	31.3996	68
chr10	21685852	21685941	HCC1806_p63_ChIP_pooled_peak_1889	84	.	7.43944	11.746	8.45301	27
chr10	21716799	21717003	HCC1806_p63_ChIP_pooled_peak_1890	710	.	33.0642	75.1309	71.0235	70
chr10	21970212	21970361	HCC1806_p63_ChIP_pooled_peak_1891	170	.	11.5725	20.521	17.0329	77
chr10	22016551	22016664	HCC1806_p63_ChIP_pooled_peak_1892	97	.	8.30656	13.0822	9.75513	53
chr10	22038481	22038597	HCC1806_p63_ChIP_pooled_peak_1893	207	.	13.2257	24.2585	20.705	63
chr10	22418382	22418516	HCC1806_p63_ChIP_pooled_peak_1894	264	.	15.7055	30.0586	26.422	68
chr10	23673295	23673418	HCC1806_p63_ChIP_pooled_peak_1895	207	.	13.3775	24.3074	20.7536	51
chr10	23709039	23709184	HCC1806_p63_ChIP_pooled_peak_1896	188	.	12.3991	22.3758	18.8545	82
chr10	24545023	24545255	HCC1806_p63_ChIP_pooled_peak_1897	1889	.	72.7412	194.045	188.905	114
chr10	24613693	24613805	HCC1806_p63_ChIP_pooled_peak_1898	84	.	7.43944	11.746	8.45301	42
chr10	24635989	24636129	HCC1806_p63_ChIP_pooled_peak_1899	384	.	20.6651	42.2347	38.4496	64
chr10	24671994	24672430	HCC1806_p63_ChIP_pooled_peak_1900	1349	.	55.1902	139.627	134.986	336
chr10	24753523	24753618	HCC1806_p63_ChIP_pooled_peak_1901	106	.	8.65605	13.95	10.6022	43
chr10	24772628	24772756	HCC1806_p63_ChIP_pooled_peak_1902	99	.	8.20204	13.2377	9.90834	63
chr10	25045320	25045505	HCC1806_p63_ChIP_pooled_peak_1903	755	.	34.7174	79.7236	75.5786	93
chr10	25109630	25109719	HCC1806_p63_ChIP_pooled_peak_1904	68	.	6.61284	10.1125	6.87394	33
chr10	25198761	25198848	HCC1806_p63_ChIP_pooled_peak_1905	53	.	5.78623	8.52985	5.34472	32
chr10	25270356	25270524	HCC1806_p63_ChIP_pooled_peak_1906	626	.	30.0299	66.7067	62.6765	81
chr10	25357254	25357450	HCC1806_p63_ChIP_pooled_peak_1907	1133	.	47.9431	117.8	113.334	98
chr10	26541007	26541094	HCC1806_p63_ChIP_pooled_peak_1908	68	.	6.61284	10.1125	6.87394	41
chr10	26911043	26911136	HCC1806_p63_ChIP_pooled_peak_1909	86	.	7.7135	11.9575	8.65505	45
chr10	27147714	27147810	HCC1806_p63_ChIP_pooled_peak_1910	84	.	7.43944	11.746	8.45301	56
chr10	27158452	27158600	HCC1806_p63_ChIP_pooled_peak_1911	170	.	11.5725	20.521	17.0329	65
chr10	27609077	27609215	HCC1806_p63_ChIP_pooled_peak_1912	207	.	13.2257	24.2585	20.705	65
chr10	27763801	27763991	HCC1806_p63_ChIP_pooled_peak_1913	665	.	31.411	70.5812	66.5148	92
chr10	27772330	27772462	HCC1806_p63_ChIP_pooled_peak_1914	175	.	11.9247	21.0499	17.5542	71
chr10	27789935	27790132	HCC1806_p63_ChIP_pooled_peak_1915	1157	.	48.7697	120.249	115.765	111
chr10	27866145	27866280	HCC1806_p63_ChIP_pooled_peak_1916	53	.	5.78623	8.52985	5.34472	75
chr10	27968940	27969104	HCC1806_p63_ChIP_pooled_peak_1917	236	.	14.5365	27.2844	23.6851	98
chr10	28154222	28154443	HCC1806_p63_ChIP_pooled_peak_1918	405	.	21.4917	44.3281	40.5217	84
chr10	28537250	28537376	HCC1806_p63_ChIP_pooled_peak_1919	84	.	7.43944	11.746	8.45301	66
chr10	29733205	29733323	HCC1806_p63_ChIP_pooled_peak_1920	101	.	8.48485	13.5279	10.1841	70
chr10	29768113	29768304	HCC1806_p63_ChIP_pooled_peak_1921	543	.	26.3041	58.2822	54.3321	105
chr10	29865538	29865679	HCC1806_p63_ChIP_pooled_peak_1922	323	.	18.1853	36.0596	32.3451	75
chr10	29924244	29924388	HCC1806_p63_ChIP_pooled_peak_1923	218	.	13.8843	25.4337	21.8653	75
chr10	30128829	30129104	HCC1806_p63_ChIP_pooled_peak_1924	1347	.	50.8426	139.391	134.754	105
chr10	30210142	30210295	HCC1806_p63_ChIP_pooled_peak_1925	274	.	16.1344	31.1243	27.472	79
chr10	30215651	30215862	HCC1806_p63_ChIP_pooled_peak_1926	1210	.	49.4926	125.604	121.074	116
chr10	30240727	30240940	HCC1806_p63_ChIP_pooled_peak_1927	1051	.	40.2052	109.506	105.108	85
chr10	30486272	30486384	HCC1806_p63_ChIP_pooled_peak_1928	101	.	8.48485	13.5279	10.1841	47
chr10	30509106	30509275	HCC1806_p63_ChIP_pooled_peak_1929	496	.	23.8565	53.5973	49.693	74
chr10	30519156	30519380	HCC1806_p63_ChIP_pooled_peak_1930	956	.	41.6529	100.006	95.6853	125
chr10	31093097	31093264	HCC1806_p63_ChIP_pooled_peak_1931	253	.	15.2287	28.9792	25.3582	64
chr10	31267527	31267619	HCC1806_p63_ChIP_pooled_peak_1932	68	.	6.61284	10.1125	6.87394	50
chr10	31268990	31269182	HCC1806_p63_ChIP_pooled_peak_1933	497	.	22.2306	53.6651	49.7593	102
chr10	31583579	31583729	HCC1806_p63_ChIP_pooled_peak_1934	71	.	6.94215	10.4282	7.17147	75
chr10	31642719	31642832	HCC1806_p63_ChIP_pooled_peak_1935	150	.	10.7977	18.4506	15.0068	53
chr10	32217707	32217829	HCC1806_p63_ChIP_pooled_peak_1936	166	.	11.3005	20.137	16.6589	61
chr10	32359635	32359820	HCC1806_p63_ChIP_pooled_peak_1937	685	.	31.8955	72.6327	68.5495	86
chr10	32432272	32432418	HCC1806_p63_ChIP_pooled_peak_1938	271	.	15.9898	30.8315	27.1856	98
chr10	32438653	32438809	HCC1806_p63_ChIP_pooled_peak_1939	253	.	15.2287	28.9792	25.3582	86
chr10	33299278	33299469	HCC1806_p63_ChIP_pooled_peak_1940	435	.	21.8724	47.4122	43.5711	69
chr10	33316142	33316294	HCC1806_p63_ChIP_pooled_peak_1941	272	.	16.1965	30.9164	27.2697	66
chr10	33390108	33390206	HCC1806_p63_ChIP_pooled_peak_1942	57	.	6.22992	8.9011	5.70388	54
chr10	33415286	33415451	HCC1806_p63_ChIP_pooled_peak_1943	567	.	26.5962	60.674	56.7015	79
chr10	33633100	33633229	HCC1806_p63_ChIP_pooled_peak_1944	195	.	12.8558	23.0413	19.5115	52
chr10	33901160	33901283	HCC1806_p63_ChIP_pooled_peak_1945	97	.	8.30656	13.0822	9.75513	48
chr10	33993492	33993643	HCC1806_p63_ChIP_pooled_peak_1946	405	.	21.4917	44.3281	40.5217	70
chr10	34186244	34186465	HCC1806_p63_ChIP_pooled_peak_1947	1999	.	72.6824	205.184	199.926	107
chr10	34216350	34216574	HCC1806_p63_ChIP_pooled_peak_1948	644	.	30.4119	68.4594	64.4116	122
chr10	34228725	34228889	HCC1806_p63_ChIP_pooled_peak_1949	86	.	7.71262	11.9554	8.65505	133
chr10	34399309	34399478	HCC1806_p63_ChIP_pooled_peak_1950	252	.	15.2845	28.8344	25.2168	86
chr10	34515615	34515750	HCC1806_p63_ChIP_pooled_peak_1951	221	.	13.914	25.7611	22.186	78
chr10	34721655	34721759	HCC1806_p63_ChIP_pooled_peak_1952	84	.	7.46667	11.7844	8.4883	81
chr10	34779029	34779141	HCC1806_p63_ChIP_pooled_peak_1953	94	.	8.03214	12.7648	9.45154	36
chr10	34781117	34781291	HCC1806_p63_ChIP_pooled_peak_1954	134	.	9.91926	16.9035	13.487	101
chr10	34871325	34871445	HCC1806_p63_ChIP_pooled_peak_1955	218	.	13.8827	25.4299	21.8638	64
chr10	34953692	34953899	HCC1806_p63_ChIP_pooled_peak_1956	307	.	16.9507	34.4155	30.7205	102
chr10	35008373	35008566	HCC1806_p63_ChIP_pooled_peak_1957	524	.	25.6119	56.3503	52.4194	85
chr10	35008766	35009003	HCC1806_p63_ChIP_pooled_peak_1958	1451	.	57.6667	149.851	145.123	114
chr10	35046217	35046336	HCC1806_p63_ChIP_pooled_peak_1959	117	.	9.2562	15.136	11.7599	49
chr10	35173660	35173770	HCC1806_p63_ChIP_pooled_peak_1960	123	.	9.41705	15.7634	12.3721	50
chr10	35194988	35195174	HCC1806_p63_ChIP_pooled_peak_1961	741	.	33.7974	78.246	74.1103	85
chr10	35230590	35230677	HCC1806_p63_ChIP_pooled_peak_1962	55	.	6.14667	8.74041	5.55125	42
chr10	35277711	35277957	HCC1806_p63_ChIP_pooled_peak_1963	609	.	29.2078	64.9617	60.947	75
chr10	35542258	35542353	HCC1806_p63_ChIP_pooled_peak_1964	61	.	6.35984	9.41342	6.19569	73
chr10	35737597	35737768	HCC1806_p63_ChIP_pooled_peak_1965	605	.	28.8426	64.5743	60.5647	81
chr10	35781605	35781723	HCC1806_p63_ChIP_pooled_peak_1966	88	.	7.85864	12.1406	8.83523	61
chr10	36110272	36110403	HCC1806_p63_ChIP_pooled_peak_1967	270	.	16.0643	30.7042	27.0587	58
chr10	36176727	36176912	HCC1806_p63_ChIP_pooled_peak_1968	1029	.	43.7635	107.326	102.948	98
chr10	36192138	36192225	HCC1806_p63_ChIP_pooled_peak_1969	60	.	6.29531	9.24887	6.03598	36
chr10	36263905	36264010	HCC1806_p63_ChIP_pooled_peak_1970	97	.	8.30656	13.0822	9.75513	40
chr10	36362808	36363017	HCC1806_p63_ChIP_pooled_peak_1971	526	.	26.2259	56.55	52.6163	106
chr10	36421399	36421486	HCC1806_p63_ChIP_pooled_peak_1972	44	.	5.5377	7.59265	4.44307	8
chr10	36702783	36702920	HCC1806_p63_ChIP_pooled_peak_1973	275	.	16.2324	31.1685	27.5157	60
chr10	36741841	36742017	HCC1806_p63_ChIP_pooled_peak_1974	262	.	15.6501	29.8936	26.2603	100
chr10	36757990	36758114	HCC1806_p63_ChIP_pooled_peak_1975	186	.	12.3161	22.1308	18.6181	76
chr10	37019292	37019461	HCC1806_p63_ChIP_pooled_peak_1976	244	.	14.8789	28.1013	24.4907	82
chr10	37027765	37027852	HCC1806_p63_ChIP_pooled_peak_1977	86	.	7.7135	11.9575	8.65505	35
chr10	38265643	38265853	HCC1806_p63_ChIP_pooled_peak_1978	601	.	28.3807	64.1445	60.1375	110
chr10	38297010	38297249	HCC1806_p63_ChIP_pooled_peak_1979	1758	.	67.8788	180.867	175.855	123
chr10	43136344	43136626	HCC1806_p63_ChIP_pooled_peak_1996	2828	.	87.877	289.534	282.851	155
chr10	43155440	43155608	HCC1806_p63_ChIP_pooled_peak_1997	71	.	6.94215	10.4282	7.17147	55
chr10	43160911	43161200	HCC1806_p63_ChIP_pooled_peak_1998	308	.	17.6334	34.5616	30.866	208
chr10	43187457	43187545	HCC1806_p63_ChIP_pooled_peak_1999	57	.	6.22992	8.9011	5.70388	25
chr10	43252919	43253033	HCC1806_p63_ChIP_pooled_peak_2000	97	.	8.30656	13.0822	9.75513	67
chr10	43277637	43277724	HCC1806_p63_ChIP_pooled_peak_2001	86	.	7.71968	11.9757	8.6731	41
chr10	43332616	43332761	HCC1806_p63_ChIP_pooled_peak_2002	204	.	13.152	23.9563	20.4099	85
chr10	43346491	43346757	HCC1806_p63_ChIP_pooled_peak_2003	608	.	29.3113	64.911	60.8969	167
chr10	43521625	43521879	HCC1806_p63_ChIP_pooled_peak_2004	1056	.	42.0628	110.028	105.624	130
chr10	43626390	43626536	HCC1806_p63_ChIP_pooled_peak_2005	133	.	9.98077	16.799	13.3875	68
chr10	43731893	43731981	HCC1806_p63_ChIP_pooled_peak_2006	99	.	8.40034	13.3274	9.99545	38
chr10	43878764	43878925	HCC1806_p63_ChIP_pooled_peak_2007	123	.	9.18975	15.7054	12.3175	87
chr10	43916482	43916607	HCC1806_p63_ChIP_pooled_peak_2008	216	.	12.2699	25.2239	21.6609	68
chr10	43947674	43947864	HCC1806_p63_ChIP_pooled_peak_2009	1527	.	56.3199	157.505	152.708	93
chr10	43956703	43956809	HCC1806_p63_ChIP_pooled_peak_2010	96	.	8.16144	12.9847	9.66537	45
chr10	44069944	44070188	HCC1806_p63_ChIP_pooled_peak_2011	690	.	29.2923	73.1434	69.0538	126
chr10	44914877	44914964	HCC1806_p63_ChIP_pooled_peak_2012	47	.	5.56486	7.92018	4.75914	57
chr10	45211964	45212179	HCC1806_p63_ChIP_pooled_peak_2013	935	.	38.296	97.8089	93.506	100
chr10	45251980	45252068	HCC1806_p63_ChIP_pooled_peak_2014	78	.	7.34727	11.1265	7.85754	35
chr10	45475903	45475990	HCC1806_p63_ChIP_pooled_peak_2015	49	.	5.74359	8.15291	4.98561	40
chr10	45857967	45858146	HCC1806_p63_ChIP_pooled_peak_2016	264	.	15.7055	30.0586	26.422	101
chr10	45932989	45933137	HCC1806_p63_ChIP_pooled_peak_2017	521	.	26.0537	56.0481	52.1208	62
chr10	45933922	45934107	HCC1806_p63_ChIP_pooled_peak_2018	505	.	25.4546	54.4903	50.5764	99
[truncated: 15,474 more rows]
