# Supplementary material for: p73 regulates epidermal wound healing and induced keratinocyte programming
Source: PLoS One. 2019 Jun 19;14(6):e0218458. doi: 10.1371/journal.pone.0218458 (PMC6583996; doi:10.1371/journal.pone.0218458)
Supplement: S9 Table — (XLSX) [file pone.0218458.s015.xlsx]

## Sheet: Table S9
S9 Table. HCC1806 p73 (EP436Y) ChIP-seq genomic binding sites, related to Figs 4 and S6
Chrom	Start	End	Name	Score	Strand	Fold Change	pValue	qValue	Peak
chr1	931266	931421	HCC1806_p73_ChIP_pooled_peak_1	218	.	12.5884	26.3356	21.8728	72
chr1	1153356	1153529	HCC1806_p73_ChIP_pooled_peak_2	136	.	7.98519	17.8655	13.6569	74
chr1	1186356	1186514	HCC1806_p73_ChIP_pooled_peak_3	257	.	14.5763	30.2675	25.7093	71
chr1	1356779	1356972	HCC1806_p73_ChIP_pooled_peak_4	312	.	14.4488	35.9494	31.2594	93
chr1	3597714	3597875	HCC1806_p73_ChIP_pooled_peak_5	379	.	18.8953	42.8029	37.9614	85
chr1	3607072	3607261	HCC1806_p73_ChIP_pooled_peak_6	449	.	21.7721	49.8841	44.9012	88
chr1	3615677	3615921	HCC1806_p73_ChIP_pooled_peak_7	140	.	9.68337	18.276	14.0506	57
chr1	3633569	3633790	HCC1806_p73_ChIP_pooled_peak_8	505	.	23.799	55.6119	50.5133	103
chr1	3633898	3634147	HCC1806_p73_ChIP_pooled_peak_9	392	.	18.3984	44.1238	39.2588	132
chr1	3773984	3774115	HCC1806_p73_ChIP_pooled_peak_10	81	.	7.02224	12.135	8.14576	65
chr1	4897979	4898096	HCC1806_p73_ChIP_pooled_peak_11	92	.	7.46113	13.2607	9.22611	52
chr1	6361664	6361788	HCC1806_p73_ChIP_pooled_peak_12	93	.	7.02498	13.3859	9.33951	62
chr1	6410569	6410734	HCC1806_p73_ChIP_pooled_peak_13	198	.	12.377	24.2959	19.8897	70
chr1	6427782	6427893	HCC1806_p73_ChIP_pooled_peak_14	81	.	7.02224	12.135	8.14576	62
chr1	6474712	6474826	HCC1806_p73_ChIP_pooled_peak_15	73	.	6.28551	11.3107	7.3476	51
chr1	6549232	6549357	HCC1806_p73_ChIP_pooled_peak_16	81	.	7.27604	12.1587	8.16736	39
chr1	7394888	7395043	HCC1806_p73_ChIP_pooled_peak_17	186	.	10.9722	23.0567	18.6805	93
chr1	8064860	8065065	HCC1806_p73_ChIP_pooled_peak_18	142	.	9.80885	18.4833	14.2544	108
chr1	8600433	8600546	HCC1806_p73_ChIP_pooled_peak_19	59	.	6.47837	9.85398	5.97062	89
chr1	8971718	8971866	HCC1806_p73_ChIP_pooled_peak_20	100	.	8.2109	14.0742	10.0009	70
chr1	9242117	9242312	HCC1806_p73_ChIP_pooled_peak_21	423	.	19.3667	47.2625	42.3299	92
chr1	9653993	9654145	HCC1806_p73_ChIP_pooled_peak_22	120	.	9.26079	16.2186	12.0665	85
chr1	9951259	9951403	HCC1806_p73_ChIP_pooled_peak_23	132	.	9.71756	17.4058	13.2108	66
chr1	10124019	10124188	HCC1806_p73_ChIP_pooled_peak_24	178	.	11.1359	22.2227	17.8753	78
chr1	10143263	10143433	HCC1806_p73_ChIP_pooled_peak_25	299	.	16.4033	34.5943	29.9375	110
chr1	10556114	10556307	HCC1806_p73_ChIP_pooled_peak_26	120	.	8.41124	16.1716	12.02	88
chr1	11086195	11086447	HCC1806_p73_ChIP_pooled_peak_27	874	.	36.2536	93.2252	87.4749	113
chr1	11376916	11377079	HCC1806_p73_ChIP_pooled_peak_28	256	.	14.5295	30.1882	25.6342	73
chr1	11619408	11619539	HCC1806_p73_ChIP_pooled_peak_29	94	.	8.09796	13.5039	9.4504	66
chr1	11629042	11629148	HCC1806_p73_ChIP_pooled_peak_30	43	.	5.8023	8.10348	4.31794	22
chr1	12041809	12041984	HCC1806_p73_ChIP_pooled_peak_31	81	.	7.64625	12.0884	8.10492	85
chr1	12678376	12678605	HCC1806_p73_ChIP_pooled_peak_32	843	.	30.0242	89.9973	84.3029	109
chr1	14127858	14128020	HCC1806_p73_ChIP_pooled_peak_33	246	.	13.5567	29.1603	24.6249	85
chr1	15059682	15059854	HCC1806_p73_ChIP_pooled_peak_34	354	.	18.9112	40.2083	35.4206	89
chr1	15727278	15727432	HCC1806_p73_ChIP_pooled_peak_35	162	.	11.0308	20.5191	16.2217	74
chr1	16008070	16008218	HCC1806_p73_ChIP_pooled_peak_36	171	.	11.6092	21.5049	17.1785	54
chr1	16008373	16008499	HCC1806_p73_ChIP_pooled_peak_37	102	.	8.59426	14.3341	10.256	60
chr1	16125663	16125842	HCC1806_p73_ChIP_pooled_peak_38	213	.	13.5519	25.8249	21.3748	103
chr1	16157454	16157560	HCC1806_p73_ChIP_pooled_peak_39	62	.	6.02034	10.1174	6.21217	62
chr1	16159856	16160003	HCC1806_p73_ChIP_pooled_peak_40	125	.	9.76063	16.691	12.5221	80
chr1	16511210	16511391	HCC1806_p73_ChIP_pooled_peak_41	293	.	14.4834	33.9564	29.3104	88
chr1	16514843	16515018	HCC1806_p73_ChIP_pooled_peak_42	419	.	18.6611	46.8287	41.9107	88
chr1	16886282	16886457	HCC1806_p73_ChIP_pooled_peak_43	406	.	15.7658	45.5473	40.6549	91
chr1	17252168	17252358	HCC1806_p73_ChIP_pooled_peak_44	498	.	19.6664	54.9104	49.8296	90
chr1	17522881	17523116	HCC1806_p73_ChIP_pooled_peak_45	73	.	5.24285	11.2724	7.31149	78
chr1	17542021	17542193	HCC1806_p73_ChIP_pooled_peak_46	312	.	15.664	35.9515	31.261	86
chr1	17571817	17572032	HCC1806_p73_ChIP_pooled_peak_47	177	.	12.1608	22.0661	17.726	124
chr1	17770050	17770253	HCC1806_p73_ChIP_pooled_peak_48	535	.	24.2677	58.7232	53.5626	104
chr1	18807476	18807631	HCC1806_p73_ChIP_pooled_peak_49	38	.	5.49036	7.55791	3.80823	91
chr1	19324873	19324989	HCC1806_p73_ChIP_pooled_peak_50	98	.	8.54055	13.9199	9.85338	83
chr1	19687732	19687992	HCC1806_p73_ChIP_pooled_peak_51	370	.	19.5213	41.9081	37.0857	154
chr1	19693623	19693772	HCC1806_p73_ChIP_pooled_peak_52	146	.	10.5871	18.8804	14.6385	76
chr1	20301529	20301668	HCC1806_p73_ChIP_pooled_peak_53	59	.	6.29419	9.86514	5.97692	76
chr1	21062246	21062359	HCC1806_p73_ChIP_pooled_peak_54	65	.	6.67136	10.4737	6.55585	34
chr1	21384721	21384831	HCC1806_p73_ChIP_pooled_peak_55	85	.	7.93051	12.578	8.56072	68
chr1	22301296	22301490	HCC1806_p73_ChIP_pooled_peak_56	227	.	14.6259	27.2345	22.7501	97
chr1	22369765	22369938	HCC1806_p73_ChIP_pooled_peak_57	204	.	13.483	24.9007	20.4792	82
chr1	23494012	23494166	HCC1806_p73_ChIP_pooled_peak_58	292	.	16.3171	33.8469	29.2062	80
chr1	23703934	23704192	HCC1806_p73_ChIP_pooled_peak_59	306	.	14.9223	35.3817	30.7	121
chr1	23919220	23919376	HCC1806_p73_ChIP_pooled_peak_60	199	.	11.4111	24.3658	19.9522	70
chr1	23988487	23988652	HCC1806_p73_ChIP_pooled_peak_61	132	.	9.71756	17.4058	13.2108	68
chr1	24160714	24160882	HCC1806_p73_ChIP_pooled_peak_62	226	.	14.0309	27.1482	22.6671	71
chr1	24192060	24192287	HCC1806_p73_ChIP_pooled_peak_63	1013	.	34.2334	107.28	101.301	103
chr1	24611719	24611920	HCC1806_p73_ChIP_pooled_peak_64	164	.	11.1699	20.7545	16.4535	96
chr1	24643609	24643778	HCC1806_p73_ChIP_pooled_peak_65	149	.	9.65557	19.234	14.9796	95
chr1	24646144	24646311	HCC1806_p73_ChIP_pooled_peak_66	135	.	10.1336	17.7022	13.5019	65
chr1	24745509	24745729	HCC1806_p73_ChIP_pooled_peak_67	330	.	17.8828	37.7793	33.0502	101
chr1	25298896	25299040	HCC1806_p73_ChIP_pooled_peak_68	246	.	15.1367	29.1704	24.6344	67
chr1	25466664	25466826	HCC1806_p73_ChIP_pooled_peak_69	145	.	10.2574	18.755	14.5169	61
chr1	25803092	25803198	HCC1806_p73_ChIP_pooled_peak_70	69	.	7.22559	10.8682	6.93944	23
chr1	26625340	26625523	HCC1806_p73_ChIP_pooled_peak_71	80	.	7.82052	12.0625	8.08059	91
chr1	26728534	26728650	HCC1806_p73_ChIP_pooled_peak_72	125	.	9.76063	16.691	12.5221	66
chr1	27191448	27191629	HCC1806_p73_ChIP_pooled_peak_73	103	.	8.85812	14.4825	10.3951	94
chr1	27479801	27479972	HCC1806_p73_ChIP_pooled_peak_74	360	.	19.2567	40.83	36.0337	77
chr1	27560956	27561063	HCC1806_p73_ChIP_pooled_peak_75	52	.	6.31066	9.05986	5.21255	77
chr1	27573964	27574141	HCC1806_p73_ChIP_pooled_peak_76	114	.	7.54015	15.6247	11.4913	94
chr1	27669479	27669681	HCC1806_p73_ChIP_pooled_peak_77	268	.	14.8867	31.3958	26.8093	80
chr1	27816767	27816881	HCC1806_p73_ChIP_pooled_peak_78	114	.	8.33891	15.5846	11.4558	44
chr1	28678912	28679084	HCC1806_p73_ChIP_pooled_peak_79	233	.	12.0407	27.8409	23.339	74
chr1	29211562	29211693	HCC1806_p73_ChIP_pooled_peak_80	57	.	6.46991	9.58195	5.71638	37
chr1	29565844	29566032	HCC1806_p73_ChIP_pooled_peak_81	213	.	12.9567	25.8134	21.3634	71
chr1	30049436	30049608	HCC1806_p73_ChIP_pooled_peak_82	136	.	10.4214	17.8817	13.673	88
chr1	30182775	30182964	HCC1806_p73_ChIP_pooled_peak_83	348	.	17.8155	39.588	34.8151	89
chr1	31216612	31216766	HCC1806_p73_ChIP_pooled_peak_84	92	.	7.74669	13.3151	9.27092	94
chr1	31221045	31221230	HCC1806_p73_ChIP_pooled_peak_85	235	.	13.9624	28.0727	23.5672	105
chr1	31520605	31520719	HCC1806_p73_ChIP_pooled_peak_86	48	.	5.93851	8.70289	4.8823	50
chr1	31869879	31870054	HCC1806_p73_ChIP_pooled_peak_87	174	.	11.1606	21.7329	17.4	80
chr1	32040648	32040832	HCC1806_p73_ChIP_pooled_peak_88	218	.	12.5884	26.3356	21.8728	103
chr1	32363158	32363289	HCC1806_p73_ChIP_pooled_peak_89	119	.	9.17769	16.08	11.9299	94
chr1	32645685	32645832	HCC1806_p73_ChIP_pooled_peak_90	103	.	8.8203	14.4147	10.3296	73
chr1	32959885	32960091	HCC1806_p73_ChIP_pooled_peak_91	550	.	23.2401	60.2265	55.0383	102
chr1	33429417	33429530	HCC1806_p73_ChIP_pooled_peak_92	60	.	6.14446	9.96349	6.06963	62
chr1	33470342	33470478	HCC1806_p73_ChIP_pooled_peak_93	105	.	8.97354	14.691	10.5956	81
chr1	33686819	33686961	HCC1806_p73_ChIP_pooled_peak_94	164	.	11.1699	20.7545	16.4535	56
chr1	35220977	35221237	HCC1806_p73_ChIP_pooled_peak_95	119	.	9.41077	16.0831	11.9323	162
chr1	35551220	35551328	HCC1806_p73_ChIP_pooled_peak_96	110	.	9.06341	15.1392	11.0268	44
chr1	38492880	38493046	HCC1806_p73_ChIP_pooled_peak_97	268	.	14.8867	31.3958	26.8093	69
chr1	38583431	38583565	HCC1806_p73_ChIP_pooled_peak_98	121	.	9.79609	16.2578	12.1047	58
chr1	39649529	39649663	HCC1806_p73_ChIP_pooled_peak_99	92	.	7.2244	13.2933	9.25601	45
chr1	40067720	40067826	HCC1806_p73_ChIP_pooled_peak_100	59	.	6.47837	9.85398	5.97062	35
chr1	40442634	40442812	HCC1806_p73_ChIP_pooled_peak_101	250	.	15.1205	29.5857	25.0439	92
chr1	41168571	41168718	HCC1806_p73_ChIP_pooled_peak_102	119	.	9.17769	16.08	11.9299	72
chr1	41177197	41177355	HCC1806_p73_ChIP_pooled_peak_103	188	.	12.6004	23.2524	18.8733	101
chr1	41352408	41352558	HCC1806_p73_ChIP_pooled_peak_104	84	.	5.83549	12.4637	8.45826	77
chr1	42639702	42639846	HCC1806_p73_ChIP_pooled_peak_105	77	.	7.56026	11.6895	7.71784	46
chr1	43209072	43209214	HCC1806_p73_ChIP_pooled_peak_106	114	.	8.33891	15.5846	11.4558	76
chr1	43402914	43403113	HCC1806_p73_ChIP_pooled_peak_107	70	.	6.58335	11.0354	7.09426	160
chr1	43406760	43406971	HCC1806_p73_ChIP_pooled_peak_108	973	.	36.0184	103.246	97.3363	105
chr1	43618579	43618791	HCC1806_p73_ChIP_pooled_peak_109	657	.	27.6468	71.1465	65.7639	117
chr1	44047971	44048152	HCC1806_p73_ChIP_pooled_peak_110	246	.	13.5567	29.1603	24.6249	77
chr1	44132519	44132694	HCC1806_p73_ChIP_pooled_peak_111	138	.	10.3707	18.1167	13.8975	87
chr1	46023267	46023503	HCC1806_p73_ChIP_pooled_peak_112	379	.	18.8953	42.8029	37.9614	104
chr1	46417845	46417970	HCC1806_p73_ChIP_pooled_peak_113	81	.	7.02224	12.135	8.14576	57
chr1	46648993	46649140	HCC1806_p73_ChIP_pooled_peak_114	184	.	11.1529	22.7985	18.4328	77
chr1	46684245	46684441	HCC1806_p73_ChIP_pooled_peak_115	403	.	20.3162	45.2544	40.3679	92
chr1	51069286	51069539	HCC1806_p73_ChIP_pooled_peak_116	317	.	15.9776	36.4797	31.7743	128
chr1	51076365	51076471	HCC1806_p73_ChIP_pooled_peak_117	39	.	5.60947	7.73307	3.9615	88
chr1	52058462	52058632	HCC1806_p73_ChIP_pooled_peak_118	153	.	10.1675	19.5718	15.3032	85
chr1	52102780	52103001	HCC1806_p73_ChIP_pooled_peak_119	577	.	25.3736	63.0368	57.7996	122
chr1	52834788	52834894	HCC1806_p73_ChIP_pooled_peak_120	48	.	5.93851	8.70289	4.8823	31
chr1	54633569	54633693	HCC1806_p73_ChIP_pooled_peak_121	59	.	6.29419	9.86514	5.97692	26
chr1	55008138	55008281	HCC1806_p73_ChIP_pooled_peak_122	70	.	6.77836	10.9861	7.05054	118
chr1	56999417	56999576	HCC1806_p73_ChIP_pooled_peak_123	92	.	7.2244	13.2933	9.25601	74
chr1	59038442	59038645	HCC1806_p73_ChIP_pooled_peak_124	374	.	18.9888	42.2745	37.4478	98
chr1	59228702	59228808	HCC1806_p73_ChIP_pooled_peak_125	92	.	7.2244	13.2933	9.25601	55
chr1	59481576	59481726	HCC1806_p73_ChIP_pooled_peak_126	246	.	13.5567	29.1603	24.6249	74
chr1	60196005	60196129	HCC1806_p73_ChIP_pooled_peak_127	82	.	7.5581	12.2568	8.25752	46
chr1	60230785	60230962	HCC1806_p73_ChIP_pooled_peak_128	104	.	8.23086	14.5197	10.4281	74
chr1	61607321	61607469	HCC1806_p73_ChIP_pooled_peak_129	119	.	9.17769	16.08	11.9299	80
chr1	61804245	61804449	HCC1806_p73_ChIP_pooled_peak_130	399	.	20.7907	44.8151	39.9345	103
chr1	61984800	61984909	HCC1806_p73_ChIP_pooled_peak_131	85	.	7.93051	12.578	8.56072	64
chr1	64386108	64386226	HCC1806_p73_ChIP_pooled_peak_132	106	.	8.6101	14.7328	10.6354	63
chr1	64728977	64729194	HCC1806_p73_ChIP_pooled_peak_133	533	.	25.0359	58.5344	53.3805	98
chr1	64809375	64809512	HCC1806_p73_ChIP_pooled_peak_134	127	.	9.45648	16.9713	12.7936	57
chr1	65643301	65643445	HCC1806_p73_ChIP_pooled_peak_135	191	.	12.5179	23.5387	19.1556	65
chr1	67005187	67005436	HCC1806_p73_ChIP_pooled_peak_136	401	.	20.5437	44.9941	40.1105	119
chr1	67400173	67400297	HCC1806_p73_ChIP_pooled_peak_137	145	.	10.2574	18.755	14.5169	70
chr1	68041642	68041800	HCC1806_p73_ChIP_pooled_peak_138	151	.	10.8761	19.3832	15.1256	69
chr1	68152338	68152577	HCC1806_p73_ChIP_pooled_peak_139	1200	.	44.6848	126.34	120.01	126
chr1	72466559	72466737	HCC1806_p73_ChIP_pooled_peak_140	114	.	9.50686	15.595	11.4628	77
chr1	73357792	73357901	HCC1806_p73_ChIP_pooled_peak_141	88	.	8.07537	12.8321	8.81	28
chr1	75557878	75558031	HCC1806_p73_ChIP_pooled_peak_142	146	.	8.56835	18.9207	14.6772	81
chr1	79571376	79571496	HCC1806_p73_ChIP_pooled_peak_143	138	.	10.3707	18.1167	13.8975	49
chr1	80522016	80522122	HCC1806_p73_ChIP_pooled_peak_144	83	.	7.96115	12.3538	8.35053	51
chr1	80883382	80883538	HCC1806_p73_ChIP_pooled_peak_145	99	.	8.77557	14.0453	9.97259	78
chr1	82180432	82180566	HCC1806_p73_ChIP_pooled_peak_146	106	.	9.09637	14.7433	10.6451	96
chr1	82691932	82692038	HCC1806_p73_ChIP_pooled_peak_147	85	.	8.04427	12.5303	8.51831	65
chr1	83477093	83477250	HCC1806_p73_ChIP_pooled_peak_148	181	.	12.2008	22.5371	18.179	81
chr1	84477828	84477972	HCC1806_p73_ChIP_pooled_peak_149	202	.	13.5082	24.6795	20.2614	75
chr1	85216050	85216213	HCC1806_p73_ChIP_pooled_peak_150	239	.	14.5015	28.4758	23.9615	62
chr1	85308483	85308649	HCC1806_p73_ChIP_pooled_peak_151	181	.	12.2008	22.5371	18.179	100
chr1	85363399	85363577	HCC1806_p73_ChIP_pooled_peak_152	128	.	9.1992	17.0014	12.8196	97
chr1	85528313	85528440	HCC1806_p73_ChIP_pooled_peak_153	64	.	6.99721	10.4029	6.48902	84
chr1	86022011	86022222	HCC1806_p73_ChIP_pooled_peak_154	510	.	23.2142	56.127	51.0186	81
chr1	87012494	87012635	HCC1806_p73_ChIP_pooled_peak_155	125	.	9.76063	16.691	12.5221	74
chr1	89267649	89267812	HCC1806_p73_ChIP_pooled_peak_156	139	.	10.6644	18.1451	13.9252	85
chr1	91995561	91995715	HCC1806_p73_ChIP_pooled_peak_157	239	.	14.5015	28.4758	23.9615	64
chr1	92211616	92211756	HCC1806_p73_ChIP_pooled_peak_158	117	.	9.6287	15.9256	11.7831	87
chr1	93687644	93687764	HCC1806_p73_ChIP_pooled_peak_159	78	.	7.71303	11.8453	7.86742	48
chr1	94058696	94058832	HCC1806_p73_ChIP_pooled_peak_160	305	.	17.0811	35.1935	30.5192	73
chr1	94426487	94426683	HCC1806_p73_ChIP_pooled_peak_161	404	.	20.7413	45.3473	40.4576	95
chr1	94547541	94547678	HCC1806_p73_ChIP_pooled_peak_162	112	.	9.35266	15.3938	11.2735	70
chr1	95015411	95015565	HCC1806_p73_ChIP_pooled_peak_163	239	.	11.3102	28.4145	23.901	70
chr1	95302602	95302712	HCC1806_p73_ChIP_pooled_peak_164	81	.	7.26253	12.1367	8.14576	57
chr1	95473380	95473488	HCC1806_p73_ChIP_pooled_peak_165	106	.	8.63783	14.7789	10.6758	45
chr1	95633168	95633304	HCC1806_p73_ChIP_pooled_peak_166	73	.	7.46109	11.353	7.38829	65
chr1	96757114	96757223	HCC1806_p73_ChIP_pooled_peak_167	114	.	9.50686	15.595	11.4628	58
chr1	98065397	98065526	HCC1806_p73_ChIP_pooled_peak_168	111	.	9.15059	15.2915	11.1737	56
chr1	98817228	98817417	HCC1806_p73_ChIP_pooled_peak_169	377	.	19.8778	42.5502	37.7206	90
chr1	99143043	99143203	HCC1806_p73_ChIP_pooled_peak_170	182	.	12.6149	22.6363	18.2762	73
chr1	99205428	99205613	HCC1806_p73_ChIP_pooled_peak_171	226	.	14.0309	27.1482	22.6671	87
chr1	100046041	100046240	HCC1806_p73_ChIP_pooled_peak_172	603	.	28.1211	65.5857	60.3054	94
chr1	100087340	100087495	HCC1806_p73_ChIP_pooled_peak_173	149	.	9.65557	19.234	14.9796	86
chr1	100229666	100229789	HCC1806_p73_ChIP_pooled_peak_174	91	.	8.37019	13.2082	9.17848	37
chr1	100280032	100280175	HCC1806_p73_ChIP_pooled_peak_175	147	.	9.23118	19.0388	14.7897	72
chr1	100895983	100896115	HCC1806_p73_ChIP_pooled_peak_176	114	.	9.50686	15.595	11.4628	94
chr1	103406971	103407130	HCC1806_p73_ChIP_pooled_peak_177	222	.	14.2439	26.7075	22.239	99
chr1	107158208	107158324	HCC1806_p73_ChIP_pooled_peak_178	114	.	9.50686	15.595	11.4628	76
chr1	107541170	107541351	HCC1806_p73_ChIP_pooled_peak_179	317	.	18.0373	36.4457	31.7438	88
chr1	108220445	108220569	HCC1806_p73_ChIP_pooled_peak_180	132	.	9.71756	17.4058	13.2108	58
chr1	109388631	109388798	HCC1806_p73_ChIP_pooled_peak_181	211	.	13.4209	25.5916	21.151	85
chr1	109740703	109740891	HCC1806_p73_ChIP_pooled_peak_182	326	.	14.8502	37.3445	32.6208	85
chr1	109783405	109783556	HCC1806_p73_ChIP_pooled_peak_183	175	.	11.5823	21.932	17.594	61
chr1	110435751	110435893	HCC1806_p73_ChIP_pooled_peak_184	139	.	10.1814	18.1861	13.9658	46
chr1	110802538	110802722	HCC1806_p73_ChIP_pooled_peak_185	289	.	16.4711	33.5517	28.9141	92
chr1	111019828	111019970	HCC1806_p73_ChIP_pooled_peak_186	146	.	8.87366	18.9433	14.6986	59
chr1	111757171	111757377	HCC1806_p73_ChIP_pooled_peak_187	234	.	14.697	27.9392	23.4361	102
chr1	111907504	111907645	HCC1806_p73_ChIP_pooled_peak_188	193	.	13.1633	23.7842	19.3913	56
chr1	113230060	113230293	HCC1806_p73_ChIP_pooled_peak_189	838	.	31.4709	89.5837	83.8976	127
chr1	113305788	113305980	HCC1806_p73_ChIP_pooled_peak_190	510	.	23.2142	56.127	51.0186	94
chr1	113417168	113417383	HCC1806_p73_ChIP_pooled_peak_191	298	.	16.6906	34.501	29.8477	102
chr1	115153322	115153448	HCC1806_p73_ChIP_pooled_peak_192	94	.	8.09796	13.5039	9.4504	78
chr1	115843273	115843432	HCC1806_p73_ChIP_pooled_peak_193	242	.	14.0365	28.7662	24.2414	66
chr1	116314513	116314679	HCC1806_p73_ChIP_pooled_peak_194	312	.	14.4488	35.9494	31.2594	71
chr1	116420199	116420371	HCC1806_p73_ChIP_pooled_peak_195	274	.	14.5251	32.0458	27.4407	81
chr1	116576035	116576203	HCC1806_p73_ChIP_pooled_peak_196	171	.	11.3371	21.5187	17.1882	93
chr1	116674607	116674780	HCC1806_p73_ChIP_pooled_peak_197	243	.	14.7021	28.8321	24.3063	82
chr1	117096479	117096602	HCC1806_p73_ChIP_pooled_peak_198	82	.	6.82305	12.2096	8.21556	46
chr1	117236594	117236732	HCC1806_p73_ChIP_pooled_peak_199	164	.	10.9032	20.7926	16.4911	58
chr1	117421817	117422039	HCC1806_p73_ChIP_pooled_peak_200	580	.	26.019	63.3419	58.0999	128
chr1	117429195	117429348	HCC1806_p73_ChIP_pooled_peak_201	114	.	8.02711	15.5292	11.4051	68
chr1	118752350	118752515	HCC1806_p73_ChIP_pooled_peak_202	114	.	7.76445	15.5495	11.4238	37
chr1	119901400	119901610	HCC1806_p73_ChIP_pooled_peak_203	271	.	15.1162	31.7845	27.1904	105
chr1	120147839	120147964	HCC1806_p73_ChIP_pooled_peak_204	166	.	11.8953	20.9728	16.6649	48
chr1	121285907	121286080	HCC1806_p73_ChIP_pooled_peak_205	99	.	8.77557	14.0453	9.97259	72
chr1	144010709	144010951	HCC1806_p73_ChIP_pooled_peak_207	1093	.	28.7092	115.49	109.361	139
chr1	149967996	149968128	HCC1806_p73_ChIP_pooled_peak_208	112	.	9.35266	15.3938	11.2735	69
chr1	150156270	150156426	HCC1806_p73_ChIP_pooled_peak_209	149	.	11.0904	19.1638	14.9124	68
chr1	150596859	150596988	HCC1806_p73_ChIP_pooled_peak_210	153	.	10.747	19.5804	15.3114	71
chr1	151031233	151031415	HCC1806_p73_ChIP_pooled_peak_211	434	.	20.0622	48.4406	43.4881	97
chr1	151996717	151996860	HCC1806_p73_ChIP_pooled_peak_212	132	.	9.99895	17.4694	13.2734	94
chr1	152007660	152007802	HCC1806_p73_ChIP_pooled_peak_213	104	.	8.23086	14.5197	10.4281	85
chr1	152140342	152140520	HCC1806_p73_ChIP_pooled_peak_214	162	.	11.5041	20.5063	16.2093	86
chr1	152155626	152155781	HCC1806_p73_ChIP_pooled_peak_215	218	.	12.5884	26.3356	21.8728	76
chr1	152945110	152945216	HCC1806_p73_ChIP_pooled_peak_216	92	.	8.39665	13.261	9.22611	41
chr1	153498690	153498896	HCC1806_p73_ChIP_pooled_peak_217	493	.	23.5269	54.3999	49.3277	104
chr1	153540072	153540230	HCC1806_p73_ChIP_pooled_peak_218	142	.	10.1017	18.4948	14.2655	61
chr1	154169488	154169678	HCC1806_p73_ChIP_pooled_peak_219	401	.	20.5437	44.9941	40.1105	81
chr1	154293418	154293572	HCC1806_p73_ChIP_pooled_peak_220	98	.	8.54055	13.9199	9.85338	63
chr1	154363938	154364064	HCC1806_p73_ChIP_pooled_peak_221	106	.	8.8226	14.7231	10.6262	48
chr1	154390850	154390997	HCC1806_p73_ChIP_pooled_peak_222	178	.	11.1359	22.2227	17.8753	73
chr1	154786058	154786241	HCC1806_p73_ChIP_pooled_peak_223	454	.	23.4569	50.468	45.4718	92
chr1	156572465	156572575	HCC1806_p73_ChIP_pooled_peak_224	70	.	6.58335	11.0354	7.09426	53
chr1	158979627	158979853	HCC1806_p73_ChIP_pooled_peak_225	427	.	20.5148	47.7162	42.7729	103
chr1	160031353	160031483	HCC1806_p73_ChIP_pooled_peak_226	156	.	11.3568	19.9181	15.6444	85
chr1	161044564	161044770	HCC1806_p73_ChIP_pooled_peak_227	92	.	7.74669	13.3151	9.27092	63
chr1	162515296	162515415	HCC1806_p73_ChIP_pooled_peak_228	106	.	9.11539	14.7815	10.6763	34
chr1	162883240	162883414	HCC1806_p73_ChIP_pooled_peak_229	250	.	15.1205	29.5857	25.0439	74
chr1	164680922	164681029	HCC1806_p73_ChIP_pooled_peak_230	95	.	8.34529	13.5811	9.5253	47
chr1	164757138	164757263	HCC1806_p73_ChIP_pooled_peak_231	48	.	5.93851	8.70289	4.8823	40
chr1	167632311	167632541	HCC1806_p73_ChIP_pooled_peak_232	161	.	10.0945	20.4901	16.1938	103
chr1	168961066	168961262	HCC1806_p73_ChIP_pooled_peak_233	213	.	12.9567	25.8134	21.3634	91
chr1	171871781	171871945	HCC1806_p73_ChIP_pooled_peak_234	145	.	10.9695	18.7883	14.5477	88
chr1	172392658	172392770	HCC1806_p73_ChIP_pooled_peak_235	110	.	9.21363	15.1327	11.0214	28
chr1	172445462	172445656	HCC1806_p73_ChIP_pooled_peak_236	352	.	17.6528	39.9952	35.2145	95
chr1	172688334	172688455	HCC1806_p73_ChIP_pooled_peak_237	126	.	9.34559	16.7875	12.6134	48
chr1	174788208	174788407	HCC1806_p73_ChIP_pooled_peak_238	286	.	15.6561	33.3167	28.6871	104
chr1	175191462	175191619	HCC1806_p73_ChIP_pooled_peak_239	159	.	9.63254	20.2465	15.9584	92
chr1	177915157	177915288	HCC1806_p73_ChIP_pooled_peak_240	83	.	6.65524	12.3367	8.33345	61
chr1	178092646	178092752	HCC1806_p73_ChIP_pooled_peak_241	96	.	8.43616	13.7381	9.67953	32
chr1	178531650	178531872	HCC1806_p73_ChIP_pooled_peak_242	454	.	20.3351	50.444	45.4487	115
chr1	180491227	180491412	HCC1806_p73_ChIP_pooled_peak_243	147	.	10.146	19.0411	14.7918	90
chr1	180491513	180491619	HCC1806_p73_ChIP_pooled_peak_244	55	.	6.23039	9.45102	5.58929	81
chr1	181002366	181002525	HCC1806_p73_ChIP_pooled_peak_245	305	.	14.4452	35.2531	30.5781	75
chr1	181068775	181069007	HCC1806_p73_ChIP_pooled_peak_246	498	.	19.6664	54.9104	49.8296	131
chr1	181104166	181104404	HCC1806_p73_ChIP_pooled_peak_247	1211	.	38.5836	127.521	121.169	120
chr1	181128682	181128833	HCC1806_p73_ChIP_pooled_peak_248	235	.	12.155	28.0374	23.5327	69
chr1	181737390	181737595	HCC1806_p73_ChIP_pooled_peak_249	321	.	18.2298	36.8183	32.1069	79
chr1	182612986	182613112	HCC1806_p73_ChIP_pooled_peak_250	148	.	10.4792	19.1274	14.8764	72
chr1	182963051	182963189	HCC1806_p73_ChIP_pooled_peak_251	92	.	7.46113	13.2607	9.22611	59
chr1	183252531	183252685	HCC1806_p73_ChIP_pooled_peak_252	189	.	11.1495	23.3537	18.974	89
chr1	184393446	184393569	HCC1806_p73_ChIP_pooled_peak_253	122	.	9.37615	16.4116	12.2538	76
chr1	186528729	186528863	HCC1806_p73_ChIP_pooled_peak_254	114	.	8.33891	15.5846	11.4558	79
chr1	186627672	186627894	HCC1806_p73_ChIP_pooled_peak_255	94	.	8.09796	13.5039	9.4504	101
chr1	186745310	186745538	HCC1806_p73_ChIP_pooled_peak_256	438	.	19.8509	48.848	43.8845	95
chr1	186897033	186897283	HCC1806_p73_ChIP_pooled_peak_257	856	.	30.2834	91.4187	85.6985	139
chr1	187377426	187377584	HCC1806_p73_ChIP_pooled_peak_258	92	.	7.74669	13.3151	9.27092	75
chr1	187607996	187608116	HCC1806_p73_ChIP_pooled_peak_259	88	.	8.07537	12.8321	8.81	40
chr1	188319347	188319539	HCC1806_p73_ChIP_pooled_peak_260	440	.	22.7136	49.0066	44.0378	95
chr1	188331979	188332129	HCC1806_p73_ChIP_pooled_peak_261	165	.	10.6517	20.8877	16.5806	59
chr1	191003332	191003489	HCC1806_p73_ChIP_pooled_peak_262	73	.	7.46109	11.353	7.38829	72
chr1	191870865	191871049	HCC1806_p73_ChIP_pooled_peak_263	411	.	19.975	46.0668	41.1576	92
chr1	194852440	194852574	HCC1806_p73_ChIP_pooled_peak_264	140	.	9.68337	18.276	14.0506	65
chr1	195927347	195927531	HCC1806_p73_ChIP_pooled_peak_265	59	.	6.47837	9.85398	5.97062	101
chr1	196150383	196150571	HCC1806_p73_ChIP_pooled_peak_266	446	.	20.3334	49.6658	44.6861	98
chr1	197945571	197945689	HCC1806_p73_ChIP_pooled_peak_267	82	.	6.82305	12.2096	8.21556	44
chr1	198202460	198202607	HCC1806_p73_ChIP_pooled_peak_268	323	.	17.0977	37.0423	32.3238	68
chr1	199878363	199878485	HCC1806_p73_ChIP_pooled_peak_269	104	.	7.94758	14.4892	10.4018	83
chr1	199918200	199918398	HCC1806_p73_ChIP_pooled_peak_270	422	.	18.4334	47.2087	42.2803	96
chr1	200350525	200350631	HCC1806_p73_ChIP_pooled_peak_271	81	.	7.64625	12.0884	8.10492	72
chr1	200628549	200628733	HCC1806_p73_ChIP_pooled_peak_272	312	.	17.1941	35.9698	31.2791	80
chr1	200638889	200639068	HCC1806_p73_ChIP_pooled_peak_273	246	.	13.5567	29.1603	24.6249	103
chr1	201438240	201438388	HCC1806_p73_ChIP_pooled_peak_274	218	.	12.5884	26.3356	21.8728	62
chr1	202025786	202026001	HCC1806_p73_ChIP_pooled_peak_275	694	.	22.6204	74.8924	69.4498	104
chr1	202206355	202206553	HCC1806_p73_ChIP_pooled_peak_276	839	.	33.1626	89.6324	83.9461	93
chr1	202547272	202547393	HCC1806_p73_ChIP_pooled_peak_277	69	.	6.93668	10.9058	6.97641	96
chr1	202560172	202560304	HCC1806_p73_ChIP_pooled_peak_278	104	.	7.19741	14.5633	10.4694	58
chr1	202563081	202563278	HCC1806_p73_ChIP_pooled_peak_279	318	.	12.5603	36.6041	31.8968	98
chr1	202813505	202813679	HCC1806_p73_ChIP_pooled_peak_280	168	.	9.25382	21.2039	16.886	95
chr1	203272662	203272826	HCC1806_p73_ChIP_pooled_peak_281	93	.	7.02498	13.3859	9.33951	110
chr1	203275754	203275892	HCC1806_p73_ChIP_pooled_peak_282	135	.	8.22562	17.8042	13.5996	71
chr1	203594818	203595007	HCC1806_p73_ChIP_pooled_peak_283	242	.	11.8315	28.7253	24.2041	87
chr1	203720316	203720537	HCC1806_p73_ChIP_pooled_peak_284	846	.	32.4673	90.3304	84.6268	119
chr1	204047628	204047781	HCC1806_p73_ChIP_pooled_peak_285	215	.	10.6248	25.9548	21.5025	68
chr1	205561232	205561453	HCC1806_p73_ChIP_pooled_peak_286	513	.	21.0667	56.5164	51.3996	118
chr1	206656050	206656182	HCC1806_p73_ChIP_pooled_peak_287	116	.	8.71503	15.7488	11.6089	56
chr1	206683812	206683945	HCC1806_p73_ChIP_pooled_peak_288	137	.	9.21669	17.9971	13.7831	54
chr1	206687359	206687488	HCC1806_p73_ChIP_pooled_peak_289	114	.	7.76445	15.5495	11.4238	59
chr1	207000013	207000194	HCC1806_p73_ChIP_pooled_peak_290	381	.	18.1464	42.9635	38.1207	91
chr1	207135139	207135277	HCC1806_p73_ChIP_pooled_peak_291	185	.	11.877	22.9313	18.56	64
chr1	207414036	207414304	HCC1806_p73_ChIP_pooled_peak_292	649	.	22.5539	70.3042	64.9378	166
chr1	207880752	207880951	HCC1806_p73_ChIP_pooled_peak_293	629	.	26.9932	68.3158	62.9855	97
chr1	208387184	208387309	HCC1806_p73_ChIP_pooled_peak_294	116	.	8.71503	15.7488	11.6089	84
chr1	208412251	208412399	HCC1806_p73_ChIP_pooled_peak_295	107	.	8.70532	14.8911	10.7843	74
chr1	209402925	209403123	HCC1806_p73_ChIP_pooled_peak_296	309	.	12.7763	35.6722	30.987	97
chr1	209538170	209538377	HCC1806_p73_ChIP_pooled_peak_297	589	.	22.0746	64.1896	58.9335	99
chr1	209557324	209557503	HCC1806_p73_ChIP_pooled_peak_298	199	.	11.4111	24.3658	19.9522	81
chr1	209584982	209585286	HCC1806_p73_ChIP_pooled_peak_299	507	.	21.1744	55.8779	50.7766	206
chr1	209589441	209589714	HCC1806_p73_ChIP_pooled_peak_300	393	.	15.423	44.1669	39.3003	100
chr1	209989388	209989684	HCC1806_p73_ChIP_pooled_peak_301	1040	.	34.0655	110.081	104.051	97
chr1	209989919	209990079	HCC1806_p73_ChIP_pooled_peak_302	266	.	13.6875	31.2838	26.7	91
chr1	210494959	210495145	HCC1806_p73_ChIP_pooled_peak_303	771	.	31.3121	82.7601	77.1851	95
chr1	212101583	212101775	HCC1806_p73_ChIP_pooled_peak_304	48	.	5.93851	8.70289	4.8823	45
chr1	212575734	212575840	HCC1806_p73_ChIP_pooled_peak_305	94	.	8.07196	13.4609	9.41281	48
chr1	212676217	212676401	HCC1806_p73_ChIP_pooled_peak_306	439	.	21.9923	48.8921	43.9284	82
chr1	212769815	212770043	HCC1806_p73_ChIP_pooled_peak_307	742	.	24.7723	79.7719	74.2483	105
chr1	212779042	212779160	HCC1806_p73_ChIP_pooled_peak_308	158	.	10.5326	20.1766	15.8916	66
chr1	214503716	214503862	HCC1806_p73_ChIP_pooled_peak_309	121	.	9.28363	16.2568	12.1044	52
chr1	214612852	214613088	HCC1806_p73_ChIP_pooled_peak_310	1051	.	38.8766	111.169	105.119	130
chr1	214650381	214650517	HCC1806_p73_ChIP_pooled_peak_311	62	.	6.02034	10.1174	6.21217	47
chr1	214747360	214747603	HCC1806_p73_ChIP_pooled_peak_312	583	.	24.2084	63.561	58.3138	146
chr1	215175099	215175271	HCC1806_p73_ChIP_pooled_peak_313	339	.	15.2515	38.7511	33.9954	85
chr1	217076207	217076351	HCC1806_p73_ChIP_pooled_peak_314	149	.	9.96803	19.2417	14.9868	83
chr1	218774459	218774644	HCC1806_p73_ChIP_pooled_peak_315	483	.	20.1889	53.376	48.3266	89
chr1	220509792	220509974	HCC1806_p73_ChIP_pooled_peak_316	324	.	16.8115	37.2115	32.4909	99
chr1	220689443	220689630	HCC1806_p73_ChIP_pooled_peak_317	414	.	16.6381	46.3783	41.465	82
chr1	221635753	221635921	HCC1806_p73_ChIP_pooled_peak_318	246	.	13.5567	29.1603	24.6249	89
chr1	223529229	223529349	HCC1806_p73_ChIP_pooled_peak_319	97	.	8.27307	13.7948	9.7341	80
chr1	223595128	223595326	HCC1806_p73_ChIP_pooled_peak_320	587	.	25.9223	63.9813	58.7301	94
chr1	223895834	223896052	HCC1806_p73_ChIP_pooled_peak_321	706	.	26.3334	76.0646	70.601	123
chr1	223926951	223927060	HCC1806_p73_ChIP_pooled_peak_322	103	.	8.15681	14.3985	10.3191	59
chr1	224691459	224691639	HCC1806_p73_ChIP_pooled_peak_323	180	.	8.48799	22.4257	18.0737	84
chr1	225637172	225637336	HCC1806_p73_ChIP_pooled_peak_324	147	.	9.23118	19.0388	14.7897	81
chr1	225813275	225813466	HCC1806_p73_ChIP_pooled_peak_325	427	.	20.5148	47.7162	42.7729	87
chr1	227521312	227521566	HCC1806_p73_ChIP_pooled_peak_326	437	.	18.8723	48.7358	43.7779	100
chr1	228073599	228073729	HCC1806_p73_ChIP_pooled_peak_327	125	.	8.42847	16.6793	12.514	60
chr1	228103550	228103731	HCC1806_p73_ChIP_pooled_peak_328	326	.	17.6452	37.3616	32.6372	78
chr1	228201098	228201255	HCC1806_p73_ChIP_pooled_peak_329	220	.	11.6393	26.5367	22.0705	63
chr1	228416455	228416735	HCC1806_p73_ChIP_pooled_peak_330	274	.	14.5251	32.0458	27.4407	175
chr1	229361292	229361462	HCC1806_p73_ChIP_pooled_peak_331	238	.	13.7903	28.3502	23.8418	82
chr1	229367171	229367353	HCC1806_p73_ChIP_pooled_peak_332	317	.	15.9776	36.4797	31.7743	92
chr1	229404234	229404428	HCC1806_p73_ChIP_pooled_peak_333	183	.	11.4065	22.6728	18.3108	89
chr1	230258158	230258420	HCC1806_p73_ChIP_pooled_peak_334	92	.	7.74669	13.3151	9.27092	46
chr1	231307474	231307651	HCC1806_p73_ChIP_pooled_peak_335	203	.	13.2305	24.8064	20.3857	75
chr1	232729805	232730004	HCC1806_p73_ChIP_pooled_peak_336	407	.	18.8826	45.6876	40.7887	104
chr1	233088730	233088945	HCC1806_p73_ChIP_pooled_peak_337	604	.	26.4738	65.7526	60.4688	90
chr1	233315467	233315599	HCC1806_p73_ChIP_pooled_peak_338	114	.	9.30468	15.5632	11.4375	41
chr1	234754234	234754440	HCC1806_p73_ChIP_pooled_peak_339	331	.	17.2202	37.9053	33.1743	103
chr1	234792937	234793085	HCC1806_p73_ChIP_pooled_peak_340	257	.	12.7323	30.2995	25.7412	75
chr1	234835964	234836143	HCC1806_p73_ChIP_pooled_peak_341	183	.	10.4352	22.7141	18.3488	82
chr1	234882619	234882757	HCC1806_p73_ChIP_pooled_peak_342	125	.	9.0187	16.7043	12.5348	71
chr1	235838421	235838619	HCC1806_p73_ChIP_pooled_peak_343	279	.	16.4774	32.5645	27.9512	119
chr1	236081065	236081172	HCC1806_p73_ChIP_pooled_peak_344	94	.	7.58166	13.4581	9.41047	39
chr1	236247246	236247401	HCC1806_p73_ChIP_pooled_peak_345	164	.	10.5559	20.7287	16.4283	99
chr1	236618600	236618807	HCC1806_p73_ChIP_pooled_peak_346	471	.	18.117	52.1594	47.129	102
chr1	236629467	236629606	HCC1806_p73_ChIP_pooled_peak_347	148	.	10.4792	19.1274	14.8764	60
chr1	238341302	238341448	HCC1806_p73_ChIP_pooled_peak_348	149	.	9.65557	19.234	14.9796	60
chr1	238880489	238880629	HCC1806_p73_ChIP_pooled_peak_349	147	.	8.3046	18.9533	14.7082	81
chr1	239348612	239348745	HCC1806_p73_ChIP_pooled_peak_350	83	.	7.8974	12.3014	8.3001	72
chr1	240921693	240921901	HCC1806_p73_ChIP_pooled_peak_351	259	.	12.8434	30.4914	25.9257	113
chr1	241746149	241746285	HCC1806_p73_ChIP_pooled_peak_352	153	.	10.1675	19.5718	15.3032	61
chr1	241852074	241852344	HCC1806_p73_ChIP_pooled_peak_353	619	.	24.8906	67.3129	61.9997	165
chr1	242363465	242363680	HCC1806_p73_ChIP_pooled_peak_354	199	.	12.4169	24.3631	19.9519	133
chr1	243893902	243894031	HCC1806_p73_ChIP_pooled_peak_355	79	.	7.12002	11.9055	7.92639	61
chr1	244402726	244403013	HCC1806_p73_ChIP_pooled_peak_356	722	.	26.7723	77.7434	72.2537	183
chr1	244898734	244899027	HCC1806_p73_ChIP_pooled_peak_357	634	.	26.7934	68.8241	63.4808	191
chr1	246164540	246164704	HCC1806_p73_ChIP_pooled_peak_358	232	.	13.0725	27.74	23.2416	88
chr1	246329871	246329980	HCC1806_p73_ChIP_pooled_peak_359	81	.	7.26253	12.1367	8.14576	73
chr10	524613	524768	HCC1806_p73_ChIP_pooled_peak_360	101	.	8.69655	14.1943	10.1189	80
chr10	1100812	1100927	HCC1806_p73_ChIP_pooled_peak_361	103	.	7.39471	14.4572	10.3705	46
chr10	1643217	1643362	HCC1806_p73_ChIP_pooled_peak_362	158	.	8.37352	20.1074	15.8291	91
chr10	1761836	1762011	HCC1806_p73_ChIP_pooled_peak_363	185	.	12.4062	22.9028	18.5359	93
chr10	1767241	1767425	HCC1806_p73_ChIP_pooled_peak_364	347	.	16.9459	39.501	34.7318	97
chr10	2160021	2160174	HCC1806_p73_ChIP_pooled_peak_365	110	.	8.62412	15.1645	11.0518	56
chr10	2238607	2238713	HCC1806_p73_ChIP_pooled_peak_366	59	.	6.29419	9.86514	5.97692	70
chr10	2304638	2304789	HCC1806_p73_ChIP_pooled_peak_367	114	.	8.33891	15.5846	11.4558	70
chr10	2778777	2778950	HCC1806_p73_ChIP_pooled_peak_368	370	.	19.5213	41.9081	37.0857	76
chr10	2808214	2808320	HCC1806_p73_ChIP_pooled_peak_369	52	.	5.61898	9.11207	5.26098	42
chr10	3149933	3150085	HCC1806_p73_ChIP_pooled_peak_370	139	.	9.59625	18.1322	13.9127	76
chr10	3819032	3819138	HCC1806_p73_ChIP_pooled_peak_371	91	.	8.12647	13.207	9.17736	43
chr10	3954109	3954253	HCC1806_p73_ChIP_pooled_peak_372	203	.	11.9953	24.7658	20.3456	59
chr10	4111696	4111973	HCC1806_p73_ChIP_pooled_peak_373	63	.	5.91577	10.3092	6.39877	238
chr10	4292479	4292656	HCC1806_p73_ChIP_pooled_peak_374	365	.	17.1941	41.3532	36.5431	75
chr10	4575946	4576058	HCC1806_p73_ChIP_pooled_peak_375	57	.	5.48374	9.57733	5.71253	37
chr10	4844962	4845145	HCC1806_p73_ChIP_pooled_peak_376	242	.	14.6818	28.7959	24.2707	94
chr10	5580931	5581155	HCC1806_p73_ChIP_pooled_peak_377	442	.	17.3776	49.2506	44.2792	118
chr10	5608684	5608828	HCC1806_p73_ChIP_pooled_peak_378	217	.	11.0921	26.1905	21.7333	85
chr10	5660166	5660307	HCC1806_p73_ChIP_pooled_peak_379	147	.	9.23118	19.0388	14.7897	81
chr10	5733793	5733916	HCC1806_p73_ChIP_pooled_peak_380	70	.	6.58335	11.0354	7.09426	32
chr10	6261165	6261309	HCC1806_p73_ChIP_pooled_peak_381	120	.	8.41124	16.1716	12.02	77
chr10	6781838	6782029	HCC1806_p73_ChIP_pooled_peak_382	115	.	8.95237	15.7059	11.5706	87
chr10	8315903	8316086	HCC1806_p73_ChIP_pooled_peak_383	373	.	15.5289	42.1419	37.3164	97
chr10	8477262	8477435	HCC1806_p73_ChIP_pooled_peak_384	123	.	6.77862	16.4677	12.3093	79
chr10	8636364	8636557	HCC1806_p73_ChIP_pooled_peak_385	513	.	18.7312	56.5069	51.3927	94
chr10	8806204	8806373	HCC1806_p73_ChIP_pooled_peak_386	125	.	7.88288	16.7053	12.5349	80
chr10	8810431	8810602	HCC1806_p73_ChIP_pooled_peak_387	393	.	17.5556	44.1854	39.3162	83
chr10	8859420	8859526	HCC1806_p73_ChIP_pooled_peak_388	81	.	7.26253	12.1367	8.14576	53
chr10	9017602	9017747	HCC1806_p73_ChIP_pooled_peak_389	174	.	10.5334	21.7646	17.429	80
chr10	10849139	10849304	HCC1806_p73_ChIP_pooled_peak_390	121	.	9.53748	16.3018	12.1455	91
chr10	10907921	10908055	HCC1806_p73_ChIP_pooled_peak_391	73	.	6.28551	11.3107	7.3476	85
chr10	11799577	11799752	HCC1806_p73_ChIP_pooled_peak_392	335	.	15.8	38.2696	33.5228	76
chr10	11800101	11800207	HCC1806_p73_ChIP_pooled_peak_393	62	.	6.02034	10.1174	6.21217	77
chr10	11926789	11926957	HCC1806_p73_ChIP_pooled_peak_394	205	.	12.1042	24.9474	20.5213	97
chr10	12673283	12673395	HCC1806_p73_ChIP_pooled_peak_395	106	.	8.63783	14.7789	10.6758	25
chr10	13800470	13800590	HCC1806_p73_ChIP_pooled_peak_396	149	.	9.65557	19.234	14.9796	66
chr10	14691072	14691178	HCC1806_p73_ChIP_pooled_peak_397	65	.	6.8754	10.5102	6.59136	60
chr10	15214595	15214737	HCC1806_p73_ChIP_pooled_peak_398	82	.	6.82305	12.2096	8.21556	62
chr10	17272481	17272624	HCC1806_p73_ChIP_pooled_peak_399	153	.	10.747	19.5804	15.3114	48
chr10	18916705	18916845	HCC1806_p73_ChIP_pooled_peak_400	198	.	13.3225	24.299	19.8918	63
chr10	21716839	21716945	HCC1806_p73_ChIP_pooled_peak_401	92	.	8.41421	13.2961	9.25649	35
chr10	24545070	24545226	HCC1806_p73_ChIP_pooled_peak_402	210	.	13.8947	25.4982	21.0617	89
chr10	24672258	24672391	HCC1806_p73_ChIP_pooled_peak_403	167	.	11.9201	21.023	16.7125	76
chr10	25045339	25045470	HCC1806_p73_ChIP_pooled_peak_404	161	.	11.7008	20.4279	16.1345	56
chr10	25270374	25270515	HCC1806_p73_ChIP_pooled_peak_405	121	.	9.79609	16.2578	12.1047	87
chr10	25357236	25357434	HCC1806_p73_ChIP_pooled_peak_406	210	.	13.8947	25.4982	21.0617	103
chr10	30128880	30128989	HCC1806_p73_ChIP_pooled_peak_407	92	.	7.46113	13.2607	9.22611	28
chr10	30215683	30215840	HCC1806_p73_ChIP_pooled_peak_408	185	.	11.877	22.9313	18.56	96
chr10	30240769	30240897	HCC1806_p73_ChIP_pooled_peak_409	128	.	9.1992	17.0014	12.8196	42
chr10	30509124	30509230	HCC1806_p73_ChIP_pooled_peak_410	70	.	6.77836	10.9861	7.05054	34
chr10	30519209	30519374	HCC1806_p73_ChIP_pooled_peak_411	213	.	12.9567	25.8134	21.3634	76
chr10	32359643	32359783	HCC1806_p73_ChIP_pooled_peak_412	144	.	10.7104	18.7218	14.4887	65
chr10	34186276	34186421	HCC1806_p73_ChIP_pooled_peak_413	270	.	15.7099	31.6571	27.0676	73
chr10	34216394	34216520	HCC1806_p73_ChIP_pooled_peak_414	75	.	7.45419	11.5019	7.53515	68
chr10	35008379	35008527	HCC1806_p73_ChIP_pooled_peak_415	125	.	9.76063	16.691	12.5221	71
chr10	35195050	35195162	HCC1806_p73_ChIP_pooled_peak_416	68	.	7.05808	10.818	6.89053	90
chr10	35277828	35277947	HCC1806_p73_ChIP_pooled_peak_417	71	.	7.34851	11.1397	7.18861	70
chr10	36176733	36176893	HCC1806_p73_ChIP_pooled_peak_418	114	.	9.31774	15.5863	11.4571	74
chr10	38265701	38265807	HCC1806_p73_ChIP_pooled_peak_419	85	.	7.93051	12.578	8.56072	61
chr10	38297012	38297231	HCC1806_p73_ChIP_pooled_peak_420	243	.	15.1544	28.831	24.3054	113
chr10	43136372	43136631	HCC1806_p73_ChIP_pooled_peak_430	1204	.	36.9247	126.761	120.42	122
chr10	43521670	43521862	HCC1806_p73_ChIP_pooled_peak_431	212	.	11.85	25.6913	21.2469	89
chr10	43947699	43947844	HCC1806_p73_ChIP_pooled_peak_432	183	.	11.4065	22.6728	18.3108	81
chr10	44069980	44070119	HCC1806_p73_ChIP_pooled_peak_433	70	.	6.58335	11.0354	7.09426	83
chr10	45212009	45212141	HCC1806_p73_ChIP_pooled_peak_434	125	.	9.76063	16.691	12.5221	77
chr10	45933935	45934065	HCC1806_p73_ChIP_pooled_peak_435	121	.	9.81658	16.299	12.1435	92
chr10	48332835	48332978	HCC1806_p73_ChIP_pooled_peak_436	205	.	10.7223	24.9442	20.5212	60
chr10	48342818	48343037	HCC1806_p73_ChIP_pooled_peak_437	193	.	11.0395	23.7399	19.3488	122
chr10	49459707	49459880	HCC1806_p73_ChIP_pooled_peak_438	335	.	15.8	38.2696	33.5228	97
chr10	49625469	49625691	HCC1806_p73_ChIP_pooled_peak_439	683	.	27.1134	73.7657	68.3367	112
chr10	49674746	49674852	HCC1806_p73_ChIP_pooled_peak_440	98	.	8.32493	13.8813	9.81966	26
chr10	51500215	51500321	HCC1806_p73_ChIP_pooled_peak_441	59	.	6.29419	9.86514	5.97692	51
chr10	52077796	52077936	HCC1806_p73_ChIP_pooled_peak_442	224	.	14.1628	26.9342	22.4618	59
chr10	52085303	52085460	HCC1806_p73_ChIP_pooled_peak_443	146	.	10.5871	18.8804	14.6385	78
chr10	54203284	54203524	HCC1806_p73_ChIP_pooled_peak_444	856	.	30.2834	91.4187	85.6985	111
chr10	54501754	54501891	HCC1806_p73_ChIP_pooled_peak_445	121	.	9.51186	16.2574	12.1047	82
chr10	54624319	54624506	HCC1806_p73_ChIP_pooled_peak_446	125	.	9.0187	16.7043	12.5348	116
chr10	54657034	54657164	HCC1806_p73_ChIP_pooled_peak_447	73	.	7.32047	11.2682	7.30737	60
chr10	54705423	54705531	HCC1806_p73_ChIP_pooled_peak_448	82	.	7.86234	12.2366	8.24187	59
chr10	57659810	57659916	HCC1806_p73_ChIP_pooled_peak_449	99	.	8.77557	14.0453	9.97259	36
chr10	60198935	60199041	HCC1806_p73_ChIP_pooled_peak_450	60	.	6.14446	9.96349	6.06963	34
chr10	60616389	60616508	HCC1806_p73_ChIP_pooled_peak_451	70	.	6.58335	11.0354	7.09426	52
chr10	60933285	60933459	HCC1806_p73_ChIP_pooled_peak_452	286	.	15.6561	33.3167	28.6871	78
chr10	62247966	62248173	HCC1806_p73_ChIP_pooled_peak_453	738	.	32.3015	79.3355	73.8224	101
chr10	62520541	62520797	HCC1806_p73_ChIP_pooled_peak_454	837	.	26.9907	89.4714	83.7895	131
chr10	63787934	63788106	HCC1806_p73_ChIP_pooled_peak_455	185	.	11.5358	22.8879	18.5209	78
chr10	64096273	64096415	HCC1806_p73_ChIP_pooled_peak_456	153	.	10.1675	19.5718	15.3032	69
chr10	65190109	65190247	HCC1806_p73_ChIP_pooled_peak_457	103	.	7.90002	14.411	10.3265	77
chr10	67382541	67382677	HCC1806_p73_ChIP_pooled_peak_458	159	.	11.3404	20.209	15.923	64
chr10	69984692	69984846	HCC1806_p73_ChIP_pooled_peak_459	70	.	6.77836	10.9861	7.05054	68
chr10	71097621	71097734	HCC1806_p73_ChIP_pooled_peak_460	103	.	7.39471	14.4572	10.3705	35
chr10	71906562	71906875	HCC1806_p73_ChIP_pooled_peak_461	886	.	28.0999	94.402	88.6322	153
chr10	73006654	73006826	HCC1806_p73_ChIP_pooled_peak_462	180	.	9.59655	22.3694	18.0183	95
chr10	73093060	73093199	HCC1806_p73_ChIP_pooled_peak_463	136	.	8.82982	17.8494	13.6413	67
chr10	73471161	73471267	HCC1806_p73_ChIP_pooled_peak_464	82	.	7.57064	12.2775	8.27726	63
chr10	73768406	73768535	HCC1806_p73_ChIP_pooled_peak_465	116	.	7.34638	15.7412	11.6054	76
chr10	74058044	74058230	HCC1806_p73_ChIP_pooled_peak_466	346	.	14.7894	39.3683	34.6041	85
chr10	74091735	74091924	HCC1806_p73_ChIP_pooled_peak_467	293	.	13.3105	33.9517	29.308	104
chr10	74649154	74649328	HCC1806_p73_ChIP_pooled_peak_468	468	.	18.8637	51.8857	46.8632	83
chr10	75648779	75648964	HCC1806_p73_ChIP_pooled_peak_469	314	.	13.3666	36.0926	31.4002	95
chr10	75743011	75743184	HCC1806_p73_ChIP_pooled_peak_470	273	.	15.861	31.9256	27.325	87
chr10	76901920	76902035	HCC1806_p73_ChIP_pooled_peak_471	156	.	11.3568	19.9181	15.6444	70
chr10	78112234	78112373	HCC1806_p73_ChIP_pooled_peak_472	106	.	8.63783	14.7789	10.6758	55
chr10	79175219	79175325	HCC1806_p73_ChIP_pooled_peak_473	59	.	6.47837	9.85398	5.97062	16
chr10	79423451	79423586	HCC1806_p73_ChIP_pooled_peak_474	92	.	7.46113	13.2607	9.22611	90
chr10	79658323	79658619	HCC1806_p73_ChIP_pooled_peak_475	1140	.	32.217	120.279	114.061	165
chr10	80679888	80680081	HCC1806_p73_ChIP_pooled_peak_476	211	.	13.4209	25.5916	21.151	105
chr10	80778513	80778635	HCC1806_p73_ChIP_pooled_peak_477	116	.	8.71503	15.7488	11.6089	56
chr10	81064488	81064619	HCC1806_p73_ChIP_pooled_peak_478	103	.	7.90002	14.411	10.3265	62
chr10	81147554	81147807	HCC1806_p73_ChIP_pooled_peak_479	62	.	5.0212	10.1223	6.21685	157
chr10	81861197	81861320	HCC1806_p73_ChIP_pooled_peak_480	115	.	9.16721	15.6671	11.5328	56
chr10	82378970	82379080	HCC1806_p73_ChIP_pooled_peak_481	123	.	9.66764	16.5281	12.3686	38
chr10	85743464	85743707	HCC1806_p73_ChIP_pooled_peak_482	789	.	31.852	84.6005	78.9919	110
chr10	87307982	87308169	HCC1806_p73_ChIP_pooled_peak_483	271	.	15.1162	31.7845	27.1904	82
chr10	88718740	88718913	HCC1806_p73_ChIP_pooled_peak_484	369	.	13.7565	41.7193	36.9029	71
chr10	88728220	88728411	HCC1806_p73_ChIP_pooled_peak_485	367	.	16.0542	41.5978	36.7822	94
chr10	89602925	89603141	HCC1806_p73_ChIP_pooled_peak_486	770	.	23.3168	82.5795	77.0092	111
chr10	89891513	89891686	HCC1806_p73_ChIP_pooled_peak_487	293	.	14.4834	33.9564	29.3104	87
chr10	90611582	90611800	HCC1806_p73_ChIP_pooled_peak_488	550	.	23.2401	60.2265	55.0383	75
chr10	90750991	90751120	HCC1806_p73_ChIP_pooled_peak_489	124	.	9.49442	16.6104	12.4487	70
chr10	91292359	91292595	HCC1806_p73_ChIP_pooled_peak_490	599	.	24.6926	65.2413	59.9644	127
chr10	91404926	91405167	HCC1806_p73_ChIP_pooled_peak_491	1170	.	43.5626	123.356	117.08	101
chr10	92010754	92010887	HCC1806_p73_ChIP_pooled_peak_492	198	.	13.3225	24.299	19.8918	77
chr10	92180580	92180702	HCC1806_p73_ChIP_pooled_peak_493	101	.	8.30719	14.2325	10.1558	43
chr10	92594201	92594341	HCC1806_p73_ChIP_pooled_peak_494	114	.	8.63662	15.6202	11.4875	57
chr10	92672099	92672223	HCC1806_p73_ChIP_pooled_peak_495	107	.	8.91737	14.886	10.7793	82
chr10	93111108	93111245	HCC1806_p73_ChIP_pooled_peak_496	132	.	9.99895	17.4694	13.2734	87
chr10	93960387	93960644	HCC1806_p73_ChIP_pooled_peak_497	363	.	18.3554	41.1892	36.3826	147
chr10	94897982	94898163	HCC1806_p73_ChIP_pooled_peak_498	353	.	15.6529	40.1689	35.384	87
chr10	95205462	95205598	HCC1806_p73_ChIP_pooled_peak_499	119	.	8.64784	16.0939	11.9429	87
chr10	95225948	95226151	HCC1806_p73_ChIP_pooled_peak_500	453	.	18.4624	50.3869	45.3952	97
chr10	97007678	97007866	HCC1806_p73_ChIP_pooled_peak_501	257	.	10.6833	30.3061	25.7476	85
chr10	97118376	97118556	HCC1806_p73_ChIP_pooled_peak_502	34	.	4.81627	7.19201	3.46366	83
chr10	97416367	97416590	HCC1806_p73_ChIP_pooled_peak_503	71	.	6.42169	11.1505	7.19589	197
chr10	98261984	98262099	HCC1806_p73_ChIP_pooled_peak_504	48	.	5.14101	8.65261	4.84129	76
chr10	98265205	98265496	HCC1806_p73_ChIP_pooled_peak_505	616	.	25.1768	66.9299	61.6237	162
chr10	98561334	98561549	HCC1806_p73_ChIP_pooled_peak_506	89	.	4.91457	12.9802	8.95579	75
chr10	98602945	98603089	HCC1806_p73_ChIP_pooled_peak_507	57	.	6.46991	9.58195	5.71638	92
chr10	98616303	98616425	HCC1806_p73_ChIP_pooled_peak_508	62	.	6.02034	10.1174	6.21217	76
chr10	99172744	99172928	HCC1806_p73_ChIP_pooled_peak_509	191	.	11.62	23.5762	19.1884	85
chr10	99309857	99310039	HCC1806_p73_ChIP_pooled_peak_510	146	.	8.56835	18.9207	14.6772	78
chr10	99411563	99411785	HCC1806_p73_ChIP_pooled_peak_511	449	.	19.5714	49.9298	44.9465	119
chr10	99450037	99450175	HCC1806_p73_ChIP_pooled_peak_512	158	.	10.5326	20.1766	15.8916	83
chr10	99461514	99461681	HCC1806_p73_ChIP_pooled_peak_513	232	.	13.0725	27.74	23.2416	91
chr10	100025230	100025404	HCC1806_p73_ChIP_pooled_peak_514	104	.	8.23086	14.5197	10.4281	85
chr10	101381348	101381486	HCC1806_p73_ChIP_pooled_peak_515	81	.	7.26253	12.1367	8.14576	98
chr10	101416463	101416665	HCC1806_p73_ChIP_pooled_peak_516	193	.	12.3492	23.7309	19.3401	104
chr10	101803197	101803374	HCC1806_p73_ChIP_pooled_peak_517	275	.	12.3384	32.2001	27.5928	83
chr10	102416238	102416400	HCC1806_p73_ChIP_pooled_peak_518	408	.	21.3061	45.768	40.866	84
chr10	103113472	103113608	HCC1806_p73_ChIP_pooled_peak_519	106	.	8.10933	14.755	10.6566	78
chr10	104402459	104402615	HCC1806_p73_ChIP_pooled_peak_520	313	.	16.9041	36.0749	31.3832	68
chr10	104874735	104874963	HCC1806_p73_ChIP_pooled_peak_521	1126	.	41.5695	118.871	112.679	121
chr10	105435887	105436071	HCC1806_p73_ChIP_pooled_peak_522	114	.	7.76445	15.5495	11.4238	103
chr10	105517551	105517672	HCC1806_p73_ChIP_pooled_peak_523	131	.	8.8318	17.356	13.166	36
chr10	105631995	105632164	HCC1806_p73_ChIP_pooled_peak_524	174	.	10.2227	21.793	17.4564	58
chr10	105660175	105660311	HCC1806_p73_ChIP_pooled_peak_525	133	.	9.80554	17.5529	13.3543	55
chr10	105701722	105701837	HCC1806_p73_ChIP_pooled_peak_526	59	.	6.29419	9.86514	5.97692	42
chr10	105718842	105718954	HCC1806_p73_ChIP_pooled_peak_527	86	.	7.96364	12.6359	8.61766	45
chr10	106569096	106569280	HCC1806_p73_ChIP_pooled_peak_528	185	.	11.877	22.9313	18.56	94
chr10	112158412	112158557	HCC1806_p73_ChIP_pooled_peak_529	129	.	9.01036	17.1651	12.9809	55
chr10	112233890	112234041	HCC1806_p73_ChIP_pooled_peak_530	92	.	7.74669	13.3151	9.27092	71
chr10	114484378	114484488	HCC1806_p73_ChIP_pooled_peak_531	94	.	8.09796	13.5039	9.4504	63
chr10	114827412	114827558	HCC1806_p73_ChIP_pooled_peak_532	201	.	12.8375	24.5693	20.153	87
chr10	115100996	115101159	HCC1806_p73_ChIP_pooled_peak_533	332	.	17.2757	37.9997	33.2608	101
chr10	115784656	115784798	HCC1806_p73_ChIP_pooled_peak_534	205	.	10.7223	24.9442	20.5212	65
chr10	115821087	115821258	HCC1806_p73_ChIP_pooled_peak_535	193	.	10.3526	23.7125	19.3218	90
chr10	116005174	116005424	HCC1806_p73_ChIP_pooled_peak_536	776	.	29.4294	83.2401	77.6556	149
chr10	116080480	116080616	HCC1806_p73_ChIP_pooled_peak_537	114	.	7.76445	15.5495	11.4238	66
chr10	116096751	116096888	HCC1806_p73_ChIP_pooled_peak_538	66	.	5.82648	10.528	6.60818	50
chr10	118976461	118976633	HCC1806_p73_ChIP_pooled_peak_539	140	.	9.68337	18.276	14.0506	85
chr10	121004853	121005073	HCC1806_p73_ChIP_pooled_peak_540	381	.	16.4556	43.0373	38.1919	117
chr10	121084726	121084894	HCC1806_p73_ChIP_pooled_peak_541	229	.	11.4618	27.451	22.9605	87
chr10	122919395	122919536	HCC1806_p73_ChIP_pooled_peak_542	116	.	8.71503	15.7488	11.6089	56
chr10	123337236	123337345	HCC1806_p73_ChIP_pooled_peak_543	92	.	7.97503	13.3009	9.26071	37
chr10	123356701	123356875	HCC1806_p73_ChIP_pooled_peak_544	338	.	17.6492	38.6377	33.8857	94
chr10	123370560	123370697	HCC1806_p73_ChIP_pooled_peak_545	116	.	8.71503	15.7488	11.6089	85
chr10	123754588	123754694	HCC1806_p73_ChIP_pooled_peak_546	34	.	4.81627	7.19201	3.46366	64
chr10	123844941	123845089	HCC1806_p73_ChIP_pooled_peak_547	186	.	10.9722	23.0567	18.6805	90
chr10	124235909	124236023	HCC1806_p73_ChIP_pooled_peak_548	94	.	8.43021	13.4698	9.42109	36
chr10	125729522	125729775	HCC1806_p73_ChIP_pooled_peak_549	112	.	6.05753	15.3479	11.2294	110
chr10	125781125	125781251	HCC1806_p73_ChIP_pooled_peak_550	70	.	7.15311	10.9798	7.04826	50
chr10	126213541	126213667	HCC1806_p73_ChIP_pooled_peak_551	92	.	7.2244	13.2933	9.25601	47
chr10	126307862	126308001	HCC1806_p73_ChIP_pooled_peak_552	126	.	8.77779	16.7803	12.6065	61
chr10	126776267	126776402	HCC1806_p73_ChIP_pooled_peak_553	161	.	11.7008	20.4279	16.1345	56
chr10	126985271	126985467	HCC1806_p73_ChIP_pooled_peak_554	306	.	13.6802	35.2888	30.6122	95
chr10	127656270	127656376	HCC1806_p73_ChIP_pooled_peak_555	94	.	8.09796	13.5039	9.4504	53
chr10	127738612	127738721	HCC1806_p73_ChIP_pooled_peak_556	79	.	7.35504	11.9232	7.94291	67
chr10	128801492	128801598	HCC1806_p73_ChIP_pooled_peak_557	75	.	7.45419	11.5019	7.53515	51
chr10	130427703	130427809	HCC1806_p73_ChIP_pooled_peak_558	82	.	7.5581	12.2568	8.25752	45
chr10	131774495	131774637	HCC1806_p73_ChIP_pooled_peak_559	140	.	9.68337	18.276	14.0506	69
chr10	131936950	131937063	HCC1806_p73_ChIP_pooled_peak_560	95	.	8.17128	13.6255	9.56878	28
chr10	133829362	133829470	HCC1806_p73_ChIP_pooled_peak_561	98	.	8.54055	13.9199	9.85338	60
chr10	134677031	134677182	HCC1806_p73_ChIP_pooled_peak_562	171	.	11.3371	21.5187	17.1882	67
chr10	135088498	135088605	HCC1806_p73_ChIP_pooled_peak_563	70	.	6.58335	11.0354	7.09426	26
chr11	350875	350981	HCC1806_p73_ChIP_pooled_peak_564	80	.	7.82052	12.0625	8.08059	46
chr11	515306	515442	HCC1806_p73_ChIP_pooled_peak_565	177	.	12.4321	22.0937	17.7515	48
chr11	534639	534851	HCC1806_p73_ChIP_pooled_peak_566	538	.	26.645	58.9751	53.8118	94
chr11	804317	804546	HCC1806_p73_ChIP_pooled_peak_567	987	.	35.1255	104.735	98.7976	105
chr11	1051097	1051263	HCC1806_p73_ChIP_pooled_peak_568	233	.	12.0407	27.8409	23.339	86
chr11	1081980	1082086	HCC1806_p73_ChIP_pooled_peak_569	81	.	7.26253	12.1367	8.14576	79
chr11	1103651	1103910	HCC1806_p73_ChIP_pooled_peak_570	125	.	7.88288	16.7053	12.5349	83
chr11	1108778	1109104	HCC1806_p73_ChIP_pooled_peak_571	817	.	25.3623	87.4151	81.7661	131
chr11	1598187	1598293	HCC1806_p73_ChIP_pooled_peak_572	68	.	7.05808	10.818	6.89053	78
chr11	1851969	1852177	HCC1806_p73_ChIP_pooled_peak_573	773	.	34.2221	82.9181	77.3388	102
chr11	4485616	4485726	HCC1806_p73_ChIP_pooled_peak_574	114	.	9.50686	15.595	11.4628	49
chr11	5711726	5711832	HCC1806_p73_ChIP_pooled_peak_575	78	.	7.71303	11.8453	7.86742	64
chr11	7879705	7879811	HCC1806_p73_ChIP_pooled_peak_576	92	.	8.41421	13.2961	9.25649	84
chr11	8160158	8160297	HCC1806_p73_ChIP_pooled_peak_577	71	.	7.31297	11.0528	7.10322	45
chr11	8795810	8795931	HCC1806_p73_ChIP_pooled_peak_578	108	.	7.99068	15.0082	10.899	75
chr11	9232463	9232653	HCC1806_p73_ChIP_pooled_peak_579	130	.	9.86786	17.2443	13.0559	67
chr11	9631587	9631799	HCC1806_p73_ChIP_pooled_peak_580	393	.	17.5556	44.1854	39.3162	108
chr11	9673167	9673273	HCC1806_p73_ChIP_pooled_peak_581	45	.	5.85064	8.33122	4.53011	48
chr11	9781447	9781553	HCC1806_p73_ChIP_pooled_peak_582	66	.	5.82648	10.528	6.60818	40
chr11	10921100	10921247	HCC1806_p73_ChIP_pooled_peak_583	226	.	14.0309	27.1482	22.6671	64
chr11	11472701	11472833	HCC1806_p73_ChIP_pooled_peak_584	59	.	6.25111	9.79592	5.91982	91
chr11	11605992	11606133	HCC1806_p73_ChIP_pooled_peak_585	64	.	5.34165	10.3899	6.47689	38
chr11	12087581	12087890	HCC1806_p73_ChIP_pooled_peak_586	623	.	24.0445	67.618	62.3008	97
chr11	12111931	12112050	HCC1806_p73_ChIP_pooled_peak_587	125	.	7.88288	16.7053	12.5349	49
chr11	12211167	12211501	HCC1806_p73_ChIP_pooled_peak_588	1221	.	35.4946	128.492	122.126	139
chr11	12792545	12792716	HCC1806_p73_ChIP_pooled_peak_589	380	.	17.2198	42.8656	38.0235	81
chr11	13095042	13095407	HCC1806_p73_ChIP_pooled_peak_590	158	.	9.54924	20.1047	15.8267	71
chr11	13162544	13162736	HCC1806_p73_ChIP_pooled_peak_591	256	.	9.52539	30.2207	25.6664	97
chr11	13282351	13282555	HCC1806_p73_ChIP_pooled_peak_592	191	.	9.93929	23.55	19.166	88
chr11	14358811	14359005	HCC1806_p73_ChIP_pooled_peak_593	223	.	9.54899	26.8104	22.3407	98
chr11	16119229	16119407	HCC1806_p73_ChIP_pooled_peak_594	158	.	8.37352	20.1074	15.8291	77
chr11	16809825	16809945	HCC1806_p73_ChIP_pooled_peak_595	149	.	9.31884	19.1872	14.9357	49
chr11	16897683	16897829	HCC1806_p73_ChIP_pooled_peak_596	208	.	11.238	25.2471	20.8153	94
chr11	18921770	18921903	HCC1806_p73_ChIP_pooled_peak_597	73	.	7.35105	11.3214	7.35761	31
chr11	19238370	19238511	HCC1806_p73_ChIP_pooled_peak_598	199	.	11.4111	24.3658	19.9522	72
chr11	19241357	19241518	HCC1806_p73_ChIP_pooled_peak_599	165	.	10.6517	20.8877	16.5806	60
chr11	20072113	20072358	HCC1806_p73_ChIP_pooled_peak_600	918	.	28.8394	97.7176	91.8922	142
chr11	20505559	20505793	HCC1806_p73_ChIP_pooled_peak_601	529	.	21.5056	58.1001	52.9506	129
chr11	23258847	23258953	HCC1806_p73_ChIP_pooled_peak_602	73	.	7.46109	11.353	7.38829	56
chr11	24181053	24181199	HCC1806_p73_ChIP_pooled_peak_603	126	.	7.66579	16.7946	12.6199	81
chr11	27231203	27231367	HCC1806_p73_ChIP_pooled_peak_604	54	.	5.54603	9.33377	5.47571	91
chr11	27657433	27657539	HCC1806_p73_ChIP_pooled_peak_605	71	.	7.31297	11.0528	7.10322	48
chr11	27695671	27695782	HCC1806_p73_ChIP_pooled_peak_606	92	.	7.46113	13.2607	9.22611	49
chr11	28161510	28161624	HCC1806_p73_ChIP_pooled_peak_607	114	.	7.79515	15.6023	11.4701	56
chr11	28162356	28162485	HCC1806_p73_ChIP_pooled_peak_608	135	.	9.09086	17.7879	13.5865	75
chr11	28542759	28542907	HCC1806_p73_ChIP_pooled_peak_609	228	.	13.1898	27.3413	22.8524	73
chr11	28830472	28830595	HCC1806_p73_ChIP_pooled_peak_610	94	.	8.07196	13.4609	9.41281	50
chr11	28940865	28940971	HCC1806_p73_ChIP_pooled_peak_611	59	.	6.29419	9.86514	5.97692	61
chr11	30219558	30219693	HCC1806_p73_ChIP_pooled_peak_612	121	.	9.72716	16.3261	12.169	68
chr11	32324450	32324585	HCC1806_p73_ChIP_pooled_peak_613	161	.	11.7008	20.4279	16.1345	56
chr11	33657666	33657788	HCC1806_p73_ChIP_pooled_peak_614	143	.	7.14934	18.6257	14.3953	72
chr11	33689706	33689871	HCC1806_p73_ChIP_pooled_peak_615	131	.	6.02776	17.3459	13.1566	69
chr11	34648779	34649021	HCC1806_p73_ChIP_pooled_peak_616	541	.	13.8655	59.3005	54.1349	144
chr11	34707024	34707270	HCC1806_p73_ChIP_pooled_peak_617	1437	.	32.4853	150.476	143.707	126
chr11	34831262	34831449	HCC1806_p73_ChIP_pooled_peak_618	323	.	9.68095	37.0464	32.3278	104
chr11	35078150	35078434	HCC1806_p73_ChIP_pooled_peak_619	797	.	23.355	85.4151	79.7983	161
chr11	35137201	35137491	HCC1806_p73_ChIP_pooled_peak_620	910	.	19.0057	96.8449	91.0319	162
chr11	35589381	35589597	HCC1806_p73_ChIP_pooled_peak_621	660	.	13.7506	71.4063	66.021	110
chr11	35643713	35643992	HCC1806_p73_ChIP_pooled_peak_622	849	.	18.6194	90.69	84.9817	173
chr11	36720906	36721100	HCC1806_p73_ChIP_pooled_peak_623	386	.	15.8986	43.5442	38.691	89
chr11	37334887	37335089	HCC1806_p73_ChIP_pooled_peak_624	530	.	18.3284	58.2068	53.0566	99
chr11	38017534	38017653	HCC1806_p73_ChIP_pooled_peak_625	126	.	9.34559	16.7875	12.6134	53
chr11	39012444	39012633	HCC1806_p73_ChIP_pooled_peak_626	266	.	13.6875	31.2838	26.7	89
chr11	44586254	44586388	HCC1806_p73_ChIP_pooled_peak_627	106	.	8.63783	14.7789	10.6758	49
chr11	45149554	45149660	HCC1806_p73_ChIP_pooled_peak_628	99	.	8.77557	14.0453	9.97259	42
chr11	45202102	45202256	HCC1806_p73_ChIP_pooled_peak_629	191	.	13.0273	23.4921	19.1099	86
chr11	46709147	46709323	HCC1806_p73_ChIP_pooled_peak_630	192	.	11.6417	23.6122	19.2235	91
chr11	46938380	46938527	HCC1806_p73_ChIP_pooled_peak_631	240	.	12.8044	28.5181	24.0033	66
chr11	47236491	47236597	HCC1806_p73_ChIP_pooled_peak_632	50	.	5.70557	8.92121	5.08104	82
chr11	47663963	47664105	HCC1806_p73_ChIP_pooled_peak_633	185	.	11.8389	22.8671	18.5006	65
chr11	56700419	56700631	HCC1806_p73_ChIP_pooled_peak_635	309	.	12.7763	35.6722	30.987	117
chr11	57060587	57060851	HCC1806_p73_ChIP_pooled_peak_636	726	.	21.5319	78.1555	72.6606	140
chr11	57555950	57556192	HCC1806_p73_ChIP_pooled_peak_637	453	.	18.4624	50.3869	45.3952	122
chr11	58345543	58345649	HCC1806_p73_ChIP_pooled_peak_638	88	.	7.69772	12.8456	8.82309	24
chr11	61137277	61137410	HCC1806_p73_ChIP_pooled_peak_639	153	.	10.5072	19.6413	15.371	78
chr11	61447721	61447926	HCC1806_p73_ChIP_pooled_peak_640	476	.	22.1344	52.731	47.6902	91
chr11	61587713	61587880	HCC1806_p73_ChIP_pooled_peak_641	332	.	17.2757	37.9997	33.2608	83
chr11	61766559	61766733	HCC1806_p73_ChIP_pooled_peak_642	230	.	14.4786	27.5238	23.032	95
chr11	62267951	62268067	HCC1806_p73_ChIP_pooled_peak_643	94	.	8.09796	13.5039	9.4504	49
chr11	62367460	62367651	HCC1806_p73_ChIP_pooled_peak_644	317	.	15.9776	36.4797	31.7743	99
chr11	63448881	63449071	HCC1806_p73_ChIP_pooled_peak_645	167	.	11.5907	21.041	16.7266	98
chr11	63753685	63753867	HCC1806_p73_ChIP_pooled_peak_646	411	.	19.975	46.0668	41.1576	85
chr11	63888597	63888752	HCC1806_p73_ChIP_pooled_peak_647	132	.	9.71756	17.4058	13.2108	66
chr11	64053140	64053303	HCC1806_p73_ChIP_pooled_peak_648	317	.	15.9776	36.4797	31.7743	69
chr11	64092278	64092417	HCC1806_p73_ChIP_pooled_peak_649	238	.	12.7278	28.3888	23.8767	75
chr11	64204982	64205115	HCC1806_p73_ChIP_pooled_peak_650	128	.	10.0816	16.9904	12.8127	53
chr11	64310299	64310454	HCC1806_p73_ChIP_pooled_peak_651	248	.	14.7043	29.3527	24.8135	71
chr11	64609706	64609834	HCC1806_p73_ChIP_pooled_peak_652	155	.	10.6334	19.8519	15.5789	78
chr11	64610548	64610733	HCC1806_p73_ChIP_pooled_peak_653	362	.	17.4301	41.0301	36.2294	82
chr11	64889631	64889852	HCC1806_p73_ChIP_pooled_peak_654	424	.	17.6596	47.4176	42.4817	119
chr11	64950657	64950869	HCC1806_p73_ChIP_pooled_peak_655	620	.	22.8851	67.3605	62.046	118
chr11	64993281	64993394	HCC1806_p73_ChIP_pooled_peak_656	103	.	7.39471	14.4572	10.3705	78
chr11	65149676	65149859	HCC1806_p73_ChIP_pooled_peak_657	485	.	18.4868	53.6271	48.5716	92
chr11	65153886	65154032	HCC1806_p73_ChIP_pooled_peak_658	102	.	8.38586	14.362	10.2837	63
chr11	65188614	65188959	HCC1806_p73_ChIP_pooled_peak_659	1982	.	58.2591	206.102	198.245	183
chr11	65267817	65268029	HCC1806_p73_ChIP_pooled_peak_660	41	.	5.26668	7.91066	4.12992	68
chr11	65268123	65268274	HCC1806_p73_ChIP_pooled_peak_661	106	.	8.63783	14.7789	10.6758	69
chr11	65360391	65360598	HCC1806_p73_ChIP_pooled_peak_662	250	.	14.1847	29.6056	25.0627	79
chr11	65666646	65666755	HCC1806_p73_ChIP_pooled_peak_663	101	.	8.30719	14.2325	10.1558	59
chr11	65894552	65894664	HCC1806_p73_ChIP_pooled_peak_664	99	.	7.64271	13.9869	9.91819	47
chr11	65910354	65910517	HCC1806_p73_ChIP_pooled_peak_665	274	.	14.5251	32.0458	27.4407	77
chr11	66386834	66387010	HCC1806_p73_ChIP_pooled_peak_666	423	.	19.3667	47.2625	42.3299	84
chr11	66535590	66535747	HCC1806_p73_ChIP_pooled_peak_667	286	.	15.6561	33.3167	28.6871	69
chr11	66845290	66845403	HCC1806_p73_ChIP_pooled_peak_668	92	.	7.2244	13.2933	9.25601	60
chr11	67080262	67080460	HCC1806_p73_ChIP_pooled_peak_669	88	.	7.21812	12.8618	8.83852	138
chr11	67770734	67770856	HCC1806_p73_ChIP_pooled_peak_670	103	.	7.62576	14.4002	10.3191	99
chr11	68049650	68049835	HCC1806_p73_ChIP_pooled_peak_671	178	.	11.7284	22.1796	17.8364	85
chr11	68585745	68585914	HCC1806_p73_ChIP_pooled_peak_672	191	.	9.93929	23.55	19.166	72
chr11	68917209	68917349	HCC1806_p73_ChIP_pooled_peak_673	242	.	14.641	28.7232	24.2032	59
chr11	68941858	68942008	HCC1806_p73_ChIP_pooled_peak_674	218	.	11.8887	26.356	21.8929	70
chr11	69192509	69192665	HCC1806_p73_ChIP_pooled_peak_675	146	.	9.75879	18.8956	14.6534	88
chr11	69909781	69909994	HCC1806_p73_ChIP_pooled_peak_676	567	.	23.7684	61.9645	56.7441	93
chr11	70449862	70450039	HCC1806_p73_ChIP_pooled_peak_677	250	.	14.5209	29.5903	25.0481	81
chr11	71656247	71656367	HCC1806_p73_ChIP_pooled_peak_678	103	.	7.39471	14.4572	10.3705	77
chr11	71795277	71795461	HCC1806_p73_ChIP_pooled_peak_679	332	.	16.4617	37.9841	33.2498	89
chr11	72260600	72260814	HCC1806_p73_ChIP_pooled_peak_680	558	.	20.3355	61.0908	55.8913	98
chr11	72432928	72433065	HCC1806_p73_ChIP_pooled_peak_681	162	.	10.1553	20.5915	16.2925	82
chr11	72533239	72533382	HCC1806_p73_ChIP_pooled_peak_682	144	.	10.2245	18.6999	14.4676	93
chr11	72542891	72543019	HCC1806_p73_ChIP_pooled_peak_683	112	.	8.22507	15.3965	11.276	46
chr11	72897458	72897659	HCC1806_p73_ChIP_pooled_peak_684	326	.	14.8502	37.3445	32.6208	97
chr11	73846346	73846638	HCC1806_p73_ChIP_pooled_peak_685	1111	.	42.3983	117.284	111.121	116
chr11	74216077	74216269	HCC1806_p73_ChIP_pooled_peak_686	196	.	12.2284	24.0459	19.6467	98
chr11	74654159	74654386	HCC1806_p73_ChIP_pooled_peak_687	383	.	17.8461	43.1892	38.3411	104
chr11	76495610	76495900	HCC1806_p73_ChIP_pooled_peak_688	522	.	22.0728	57.4104	52.2762	152
chr11	76536039	76536210	HCC1806_p73_ChIP_pooled_peak_689	235	.	13.2419	28.0235	23.519	76
chr11	76908356	76908490	HCC1806_p73_ChIP_pooled_peak_690	45	.	4.78487	8.35577	4.55372	56
chr11	77062374	77062553	HCC1806_p73_ChIP_pooled_peak_691	219	.	12.9648	26.3858	21.9222	95
chr11	77221352	77221464	HCC1806_p73_ChIP_pooled_peak_692	64	.	6.63291	10.4114	6.4975	50
chr11	77271892	77272052	HCC1806_p73_ChIP_pooled_peak_693	112	.	6.05753	15.3479	11.2294	75
chr11	77532136	77532277	HCC1806_p73_ChIP_pooled_peak_694	135	.	8.50392	17.7934	13.5907	61
chr11	77771116	77771227	HCC1806_p73_ChIP_pooled_peak_695	71	.	6.42169	11.1505	7.19589	71
chr11	78139087	78139227	HCC1806_p73_ChIP_pooled_peak_696	171	.	10.0339	21.4718	17.1468	58
chr11	79047064	79047172	HCC1806_p73_ChIP_pooled_peak_697	85	.	7.72153	12.5273	8.51831	68
chr11	80026389	80026554	HCC1806_p73_ChIP_pooled_peak_698	131	.	9.68636	17.3537	13.1638	91
chr11	82458536	82458709	HCC1806_p73_ChIP_pooled_peak_699	272	.	11.8181	31.8831	27.2856	67
chr11	82482896	82483202	HCC1806_p73_ChIP_pooled_peak_700	1034	.	31.4275	109.493	103.473	203
chr11	82618322	82618490	HCC1806_p73_ChIP_pooled_peak_701	111	.	8.39994	15.2319	11.1189	72
chr11	86046558	86046736	HCC1806_p73_ChIP_pooled_peak_702	476	.	22.1344	52.731	47.6902	82
chr11	86235337	86235443	HCC1806_p73_ChIP_pooled_peak_703	59	.	6.47837	9.85398	5.97062	41
chr11	86431282	86431391	HCC1806_p73_ChIP_pooled_peak_704	114	.	8.33891	15.5846	11.4558	26
chr11	87913234	87913413	HCC1806_p73_ChIP_pooled_peak_705	271	.	15.7314	31.6951	27.1056	83
chr11	89467483	89467619	HCC1806_p73_ChIP_pooled_peak_706	70	.	7.01824	11.0395	7.09426	36
chr11	92576735	92576910	HCC1806_p73_ChIP_pooled_peak_707	332	.	17.2757	37.9997	33.2608	84
chr11	92753601	92753729	HCC1806_p73_ChIP_pooled_peak_708	114	.	8.02711	15.5292	11.4051	68
chr11	94439470	94439643	HCC1806_p73_ChIP_pooled_peak_709	169	.	9.61313	21.2953	16.9745	78
chr11	94440165	94440372	HCC1806_p73_ChIP_pooled_peak_710	660	.	25.7531	71.4412	66.0559	103
chr11	94585459	94585660	HCC1806_p73_ChIP_pooled_peak_711	566	.	23.7243	61.8894	56.6701	89
chr11	94798634	94798818	HCC1806_p73_ChIP_pooled_peak_712	106	.	8.63783	14.7789	10.6758	83
chr11	95855749	95856099	HCC1806_p73_ChIP_pooled_peak_713	2042	.	60.4115	212.323	204.23	188
chr11	95976526	95976755	HCC1806_p73_ChIP_pooled_peak_714	925	.	32.0389	98.4094	92.5703	112
chr11	97614267	97614433	HCC1806_p73_ChIP_pooled_peak_715	226	.	14.0309	27.1482	22.6671	95
chr11	97628109	97628272	HCC1806_p73_ChIP_pooled_peak_716	168	.	11.6392	21.1267	16.8111	42
chr11	98432058	98432194	HCC1806_p73_ChIP_pooled_peak_717	145	.	10.2574	18.755	14.5169	73
chr11	100199752	100199952	HCC1806_p73_ChIP_pooled_peak_718	326	.	17.3134	37.4121	32.6867	105
chr11	101592163	101592353	HCC1806_p73_ChIP_pooled_peak_719	199	.	12.4169	24.3631	19.9519	89
chr11	101612643	101612770	HCC1806_p73_ChIP_pooled_peak_720	90	.	8.02131	13.029	9.00275	43
chr11	102127031	102127302	HCC1806_p73_ChIP_pooled_peak_721	1449	.	47.4485	151.736	144.926	153
chr11	102140685	102140796	HCC1806_p73_ChIP_pooled_peak_722	103	.	8.15681	14.3985	10.3191	67
chr11	102724878	102725012	HCC1806_p73_ChIP_pooled_peak_723	197	.	12.6049	24.1682	19.7641	59
chr11	103392452	103392604	HCC1806_p73_ChIP_pooled_peak_724	288	.	15.0092	33.5102	28.8753	68
chr11	103650038	103650163	HCC1806_p73_ChIP_pooled_peak_725	81	.	7.26253	12.1367	8.14576	48
chr11	103947315	103947452	HCC1806_p73_ChIP_pooled_peak_726	135	.	10.1336	17.7022	13.5019	67
chr11	105806703	105806825	HCC1806_p73_ChIP_pooled_peak_727	92	.	7.2244	13.2933	9.25601	60
chr11	106044831	106044986	HCC1806_p73_ChIP_pooled_peak_728	178	.	12.2493	22.2288	17.8813	93
chr11	108274990	108275096	HCC1806_p73_ChIP_pooled_peak_729	59	.	6.29419	9.86514	5.97692	44
chr11	108519213	108519350	HCC1806_p73_ChIP_pooled_peak_730	136	.	8.82982	17.8494	13.6413	57
chr11	108569808	108569977	HCC1806_p73_ChIP_pooled_peak_731	166	.	11.0326	21.0085	16.6996	96
chr11	109213074	109213229	HCC1806_p73_ChIP_pooled_peak_732	289	.	16.4711	33.5517	28.9141	79
chr11	109567079	109567254	HCC1806_p73_ChIP_pooled_peak_733	306	.	13.6802	35.2888	30.6122	83
chr11	111181025	111181153	HCC1806_p73_ChIP_pooled_peak_734	156	.	9.76569	19.9399	15.6653	65
chr11	111297439	111297587	HCC1806_p73_ChIP_pooled_peak_735	103	.	7.90002	14.411	10.3265	50
chr11	111381171	111381367	HCC1806_p73_ChIP_pooled_peak_736	739	.	27.2112	79.4293	73.913	90
chr11	111502503	111502620	HCC1806_p73_ChIP_pooled_peak_737	82	.	7.5581	12.2568	8.25752	67
chr11	111991119	111991297	HCC1806_p73_ChIP_pooled_peak_738	560	.	22.3834	61.2937	56.0891	89
chr11	112205246	112205358	HCC1806_p73_ChIP_pooled_peak_739	48	.	5.51974	8.62296	4.81263	90
chr11	112485461	112485619	HCC1806_p73_ChIP_pooled_peak_740	209	.	13.0095	25.3694	20.9359	64
chr11	112496757	112496863	HCC1806_p73_ChIP_pooled_peak_741	84	.	7.87645	12.4841	8.47843	38
chr11	113216928	113217034	HCC1806_p73_ChIP_pooled_peak_742	76	.	7.57718	11.5771	7.60774	48
chr11	113255411	113255601	HCC1806_p73_ChIP_pooled_peak_743	349	.	16.2389	39.7315	34.9548	91
chr11	113317744	113318019	HCC1806_p73_ChIP_pooled_peak_744	342	.	18.2334	39.008	34.2484	93
chr11	113730467	113730610	HCC1806_p73_ChIP_pooled_peak_745	161	.	11.7008	20.4279	16.1345	62
chr11	118023962	118024165	HCC1806_p73_ChIP_pooled_peak_746	242	.	11.8315	28.7253	24.2041	104
chr11	118147274	118147387	HCC1806_p73_ChIP_pooled_peak_747	91	.	7.43194	13.2128	9.1829	52
chr11	118494119	118494314	HCC1806_p73_ChIP_pooled_peak_748	282	.	11.6631	32.8739	28.2547	82
chr11	118716221	118716381	HCC1806_p73_ChIP_pooled_peak_749	331	.	16.7987	37.864	33.1342	74
chr11	118781155	118781278	HCC1806_p73_ChIP_pooled_peak_750	138	.	8.97942	18.1019	13.8865	51
chr11	118859001	118859192	HCC1806_p73_ChIP_pooled_peak_751	420	.	16.1085	46.937	42.0174	92
chr11	119247111	119247285	HCC1806_p73_ChIP_pooled_peak_752	186	.	10.9722	23.0567	18.6805	100
chr11	119562825	119563034	HCC1806_p73_ChIP_pooled_peak_753	457	.	19.1068	50.7135	45.7119	103
chr11	119567169	119567561	HCC1806_p73_ChIP_pooled_peak_754	424	.	17.6596	47.4176	42.4817	101
chr11	119716540	119716686	HCC1806_p73_ChIP_pooled_peak_755	191	.	11.9416	23.5651	19.1806	82
chr11	119731403	119731509	HCC1806_p73_ChIP_pooled_peak_756	59	.	6.29419	9.86514	5.97692	65
chr11	119926349	119926643	HCC1806_p73_ChIP_pooled_peak_757	662	.	26.3897	71.6362	66.2497	129
chr11	120006629	120006868	HCC1806_p73_ChIP_pooled_peak_758	682	.	27.5855	73.676	68.2525	109
chr11	120040031	120040174	HCC1806_p73_ChIP_pooled_peak_759	127	.	9.45648	16.9713	12.7936	64
chr11	120210362	120210502	HCC1806_p73_ChIP_pooled_peak_760	59	.	6.29419	9.86514	5.97692	87
chr11	120618031	120618137	HCC1806_p73_ChIP_pooled_peak_761	60	.	6.71043	9.99281	6.09218	80
chr11	121916146	121916304	HCC1806_p73_ChIP_pooled_peak_762	81	.	7.26253	12.1367	8.14576	53
chr11	122362304	122362502	HCC1806_p73_ChIP_pooled_peak_763	191	.	11.62	23.5762	19.1884	113
chr11	122394655	122394799	HCC1806_p73_ChIP_pooled_peak_764	50	.	5.70557	8.92121	5.08104	94
chr11	122502740	122502856	HCC1806_p73_ChIP_pooled_peak_765	82	.	7.5581	12.2568	8.25752	58
chr11	122503003	122503184	HCC1806_p73_ChIP_pooled_peak_766	232	.	14.0788	27.7343	23.2396	89
chr11	122673982	122674111	HCC1806_p73_ChIP_pooled_peak_767	148	.	9.8623	19.0668	14.8172	65
chr11	124510741	124510847	HCC1806_p73_ChIP_pooled_peak_768	59	.	6.29419	9.86514	5.97692	35
chr11	124952971	124953176	HCC1806_p73_ChIP_pooled_peak_769	335	.	15.8	38.2696	33.5228	88
chr11	125365128	125365234	HCC1806_p73_ChIP_pooled_peak_770	70	.	6.77836	10.9861	7.05054	51
chr11	125384209	125384507	HCC1806_p73_ChIP_pooled_peak_771	164	.	10.5559	20.7287	16.4283	97
chr11	125838313	125838455	HCC1806_p73_ChIP_pooled_peak_772	116	.	9.45033	15.823	11.6819	49
chr11	128679213	128679319	HCC1806_p73_ChIP_pooled_peak_773	86	.	7.96364	12.6359	8.61766	67
chr11	128757919	128758028	HCC1806_p73_ChIP_pooled_peak_774	97	.	8.02487	13.7693	9.71028	51
chr11	128810757	128810887	HCC1806_p73_ChIP_pooled_peak_775	103	.	7.39471	14.4572	10.3705	48
chr11	129495969	129496129	HCC1806_p73_ChIP_pooled_peak_776	169	.	9.61313	21.2953	16.9745	79
chr11	129511927	129512106	HCC1806_p73_ChIP_pooled_peak_777	470	.	20.8192	52.0502	47.023	92
chr11	129907005	129907168	HCC1806_p73_ChIP_pooled_peak_778	220	.	11.6393	26.5367	22.0705	82
chr11	129933635	129933753	HCC1806_p73_ChIP_pooled_peak_779	101	.	8.30719	14.2325	10.1558	76
chr11	131958575	131958681	HCC1806_p73_ChIP_pooled_peak_780	77	.	7.56026	11.6895	7.71784	23
chr12	707495	707613	HCC1806_p73_ChIP_pooled_peak_781	107	.	7.91549	14.8833	10.7766	80
chr12	957045	957165	HCC1806_p73_ChIP_pooled_peak_782	125	.	9.76063	16.691	12.5221	86
chr12	1123403	1123579	HCC1806_p73_ChIP_pooled_peak_783	439	.	22.3691	48.94	43.9727	99
chr12	1311196	1311324	HCC1806_p73_ChIP_pooled_peak_784	182	.	12.6213	22.6493	18.2877	72
chr12	1582803	1582957	HCC1806_p73_ChIP_pooled_peak_785	238	.	14.6997	28.3563	23.8474	63
chr12	1628593	1628702	HCC1806_p73_ChIP_pooled_peak_786	71	.	7.25073	11.1475	7.19512	48
chr12	1725473	1725642	HCC1806_p73_ChIP_pooled_peak_787	94	.	8.09796	13.5039	9.4504	90
chr12	2113710	2113953	HCC1806_p73_ChIP_pooled_peak_788	1058	.	42.0927	111.916	105.854	107
chr12	3326676	3326806	HCC1806_p73_ChIP_pooled_peak_789	82	.	7.5581	12.2568	8.25752	59
chr12	3409156	3409292	HCC1806_p73_ChIP_pooled_peak_790	141	.	10.3131	18.4102	14.1825	80
chr12	6616913	6617044	HCC1806_p73_ChIP_pooled_peak_791	174	.	10.5334	21.7646	17.429	69
chr12	6845003	6845210	HCC1806_p73_ChIP_pooled_peak_792	475	.	23.6473	52.5613	47.526	135
chr12	8831248	8831449	HCC1806_p73_ChIP_pooled_peak_793	439	.	18.061	48.8975	43.9322	96
chr12	9108838	9108957	HCC1806_p73_ChIP_pooled_peak_794	70	.	7.25006	10.9562	7.02577	63
chr12	9878202	9878349	HCC1806_p73_ChIP_pooled_peak_795	126	.	8.77779	16.7803	12.6065	63
chr12	10025430	10025536	HCC1806_p73_ChIP_pooled_peak_796	59	.	6.29419	9.86514	5.97692	52
chr12	10268514	10268727	HCC1806_p73_ChIP_pooled_peak_797	137	.	9.21669	17.9971	13.7831	145
chr12	10320421	10320530	HCC1806_p73_ChIP_pooled_peak_798	42	.	5.65631	8.00878	4.22628	53
chr12	10545376	10545508	HCC1806_p73_ChIP_pooled_peak_799	68	.	5.74934	10.7667	6.84086	83
chr12	10869377	10869575	HCC1806_p73_ChIP_pooled_peak_800	513	.	21.0667	56.5164	51.3996	99
chr12	10870090	10870234	HCC1806_p73_ChIP_pooled_peak_801	205	.	12.4608	24.9794	20.5528	91
chr12	11071573	11071679	HCC1806_p73_ChIP_pooled_peak_802	62	.	6.87764	10.1683	6.26251	42
chr12	11323855	11323984	HCC1806_p73_ChIP_pooled_peak_803	75	.	5.57024	11.5611	7.59267	50
chr12	11561130	11561279	HCC1806_p73_ChIP_pooled_peak_804	94	.	8.43021	13.4698	9.42109	67
chr12	11788332	11788569	HCC1806_p73_ChIP_pooled_peak_805	718	.	29.6925	77.2841	71.8003	130
chr12	11899048	11899217	HCC1806_p73_ChIP_pooled_peak_806	205	.	10.7223	24.9442	20.5212	90
chr12	11954691	11954817	HCC1806_p73_ChIP_pooled_peak_807	104	.	8.23086	14.5197	10.4281	70
chr12	11960528	11960657	HCC1806_p73_ChIP_pooled_peak_808	106	.	8.63783	14.7789	10.6758	65
chr12	12200099	12200268	HCC1806_p73_ChIP_pooled_peak_809	393	.	17.5556	44.1854	39.3162	67
chr12	12598981	12599100	HCC1806_p73_ChIP_pooled_peak_810	114	.	8.02711	15.5292	11.4051	35
chr12	12622498	12622693	HCC1806_p73_ChIP_pooled_peak_811	531	.	23.0715	58.2871	53.1354	95
chr12	13252811	13253027	HCC1806_p73_ChIP_pooled_peak_812	576	.	24.3009	62.8707	57.6391	129
chr12	14426586	14426794	HCC1806_p73_ChIP_pooled_peak_813	665	.	27.0839	71.9328	66.5373	110
chr12	14470367	14470531	HCC1806_p73_ChIP_pooled_peak_814	236	.	14.8313	28.1977	23.6906	74
chr12	14547413	14547519	HCC1806_p73_ChIP_pooled_peak_815	70	.	6.77836	10.9861	7.05054	38
chr12	14635915	14636027	HCC1806_p73_ChIP_pooled_peak_816	85	.	8.01656	12.524	8.51655	30
chr12	15114588	15114796	HCC1806_p73_ChIP_pooled_peak_817	359	.	15.1592	40.7499	35.9549	94
chr12	15678441	15678582	HCC1806_p73_ChIP_pooled_peak_818	92	.	7.74669	13.3151	9.27092	79
chr12	15688335	15688555	HCC1806_p73_ChIP_pooled_peak_819	583	.	24.2084	63.561	58.3138	101
chr12	15942885	15943087	HCC1806_p73_ChIP_pooled_peak_820	247	.	14.34	29.2816	24.7437	113
chr12	16736936	16737092	HCC1806_p73_ChIP_pooled_peak_821	224	.	13.2917	26.9355	22.4628	79
chr12	18876865	18877043	HCC1806_p73_ChIP_pooled_peak_822	161	.	10.0945	20.4901	16.1938	78
chr12	19249951	19250119	HCC1806_p73_ChIP_pooled_peak_823	119	.	9.17769	16.08	11.9299	51
chr12	19550570	19550711	HCC1806_p73_ChIP_pooled_peak_824	182	.	11.6967	22.6283	18.2684	59
chr12	19584828	19585095	HCC1806_p73_ChIP_pooled_peak_825	1083	.	35.989	114.477	108.364	150
chr12	21825237	21825345	HCC1806_p73_ChIP_pooled_peak_826	138	.	10.5299	18.0836	13.8688	47
chr12	25207140	25207320	HCC1806_p73_ChIP_pooled_peak_827	183	.	10.4352	22.7141	18.3488	95
chr12	25288748	25288875	HCC1806_p73_ChIP_pooled_peak_828	104	.	7.94758	14.4892	10.4018	74
chr12	25864315	25864462	HCC1806_p73_ChIP_pooled_peak_829	246	.	13.5567	29.1603	24.6249	70
chr12	25924158	25924330	HCC1806_p73_ChIP_pooled_peak_830	309	.	15.8699	35.6221	30.9382	75
chr12	26527117	26527351	HCC1806_p73_ChIP_pooled_peak_831	575	.	19.8786	62.7882	57.5575	128
chr12	26649196	26649303	HCC1806_p73_ChIP_pooled_peak_832	66	.	5.82648	10.528	6.60818	62
chr12	26901728	26901924	HCC1806_p73_ChIP_pooled_peak_833	371	.	17.5627	41.977	37.1535	121
chr12	26902808	26903046	HCC1806_p73_ChIP_pooled_peak_834	321	.	15.3611	36.8195	32.1069	102
chr12	27234774	27234966	HCC1806_p73_ChIP_pooled_peak_835	246	.	12.4463	29.1666	24.6312	89
chr12	27379278	27379411	HCC1806_p73_ChIP_pooled_peak_836	104	.	8.23086	14.5197	10.4281	77
chr12	27733907	27734033	HCC1806_p73_ChIP_pooled_peak_837	100	.	8.2109	14.0742	10.0009	60
chr12	27744690	27744922	HCC1806_p73_ChIP_pooled_peak_838	81	.	7.02224	12.135	8.14576	70
chr12	27746346	27746498	HCC1806_p73_ChIP_pooled_peak_839	63	.	5.91577	10.3092	6.39877	72
chr12	28152510	28152822	HCC1806_p73_ChIP_pooled_peak_840	981	.	35.3443	104.098	98.1714	181
chr12	28186154	28186306	HCC1806_p73_ChIP_pooled_peak_841	247	.	10.766	29.2425	24.705	81
chr12	31399400	31399524	HCC1806_p73_ChIP_pooled_peak_842	79	.	5.98109	11.9543	7.97353	68
chr12	31513703	31513866	HCC1806_p73_ChIP_pooled_peak_843	259	.	12.8434	30.4914	25.9257	78
chr12	31589566	31589672	HCC1806_p73_ChIP_pooled_peak_844	77	.	7.44836	11.7536	7.78061	43
chr12	32197254	32197384	HCC1806_p73_ChIP_pooled_peak_845	43	.	5.21762	8.13622	4.34698	45
chr12	32401839	32402010	HCC1806_p73_ChIP_pooled_peak_846	270	.	15.7099	31.6571	27.0676	85
chr12	32593159	32593268	HCC1806_p73_ChIP_pooled_peak_847	128	.	9.1992	17.0014	12.8196	44
chr12	33054484	33054624	HCC1806_p73_ChIP_pooled_peak_848	161	.	10.0945	20.4901	16.1938	55
chr12	38543323	38543522	HCC1806_p73_ChIP_pooled_peak_849	94	.	8.09796	13.5039	9.4504	172
chr12	39298739	39298880	HCC1806_p73_ChIP_pooled_peak_850	218	.	12.5884	26.3356	21.8728	79
chr12	39312045	39312168	HCC1806_p73_ChIP_pooled_peak_851	129	.	10.1742	17.1684	12.9838	42
chr12	39820791	39820960	HCC1806_p73_ChIP_pooled_peak_852	59	.	6.29419	9.86514	5.97692	72
chr12	41225871	41226000	HCC1806_p73_ChIP_pooled_peak_853	92	.	8.41421	13.2961	9.25649	40
chr12	43980578	43980700	HCC1806_p73_ChIP_pooled_peak_854	121	.	9.81658	16.299	12.1435	36
chr12	46038427	46038607	HCC1806_p73_ChIP_pooled_peak_855	167	.	11.5907	21.041	16.7266	89
chr12	47072361	47072474	HCC1806_p73_ChIP_pooled_peak_856	181	.	12.3755	22.4625	18.1096	68
chr12	47096742	47097036	HCC1806_p73_ChIP_pooled_peak_857	346	.	18.1002	39.413	34.6479	97
chr12	47303174	47303310	HCC1806_p73_ChIP_pooled_peak_858	92	.	7.74669	13.3151	9.27092	57
chr12	47482357	47482569	HCC1806_p73_ChIP_pooled_peak_859	312	.	16.0497	35.9249	31.2373	97
chr12	47642985	47643149	HCC1806_p73_ChIP_pooled_peak_860	234	.	14.697	27.9392	23.4361	94
chr12	47661431	47661582	HCC1806_p73_ChIP_pooled_peak_861	178	.	11.4224	22.1692	17.8264	76
chr12	47697994	47698175	HCC1806_p73_ChIP_pooled_peak_862	194	.	12.4439	23.8924	19.4968	81
chr12	48162301	48162407	HCC1806_p73_ChIP_pooled_peak_863	76	.	7.3532	11.5942	7.62419	60
chr12	48175925	48176046	HCC1806_p73_ChIP_pooled_peak_864	49	.	5.81002	8.776	4.94368	67
chr12	48257414	48257564	HCC1806_p73_ChIP_pooled_peak_865	158	.	10.7973	20.1263	15.8421	56
chr12	48996065	48996225	HCC1806_p73_ChIP_pooled_peak_866	244	.	15.3572	28.9919	24.4633	84
chr12	49682885	49683005	HCC1806_p73_ChIP_pooled_peak_867	82	.	7.5581	12.2568	8.25752	78
chr12	49797826	49797932	HCC1806_p73_ChIP_pooled_peak_868	85	.	7.93051	12.578	8.56072	42
chr12	50361333	50361439	HCC1806_p73_ChIP_pooled_peak_869	65	.	6.67136	10.4737	6.55585	83
chr12	50432828	50432959	HCC1806_p73_ChIP_pooled_peak_870	106	.	8.63783	14.7789	10.6758	57
chr12	50564218	50564396	HCC1806_p73_ChIP_pooled_peak_871	398	.	21.5013	44.6832	39.8049	84
chr12	50614236	50614359	HCC1806_p73_ChIP_pooled_peak_872	82	.	7.5581	12.2568	8.25752	26
chr12	51036666	51036843	HCC1806_p73_ChIP_pooled_peak_873	242	.	14.641	28.7232	24.2032	78
chr12	52191116	52191237	HCC1806_p73_ChIP_pooled_peak_874	114	.	9.50686	15.595	11.4628	64
chr12	52335519	52335677	HCC1806_p73_ChIP_pooled_peak_875	28	.	4.85878	6.51615	2.83095	63
chr12	52546107	52546261	HCC1806_p73_ChIP_pooled_peak_876	185	.	11.8677	22.9157	18.5487	80
chr12	52569868	52570107	HCC1806_p73_ChIP_pooled_peak_877	1391	.	45.996	145.858	139.196	113
chr12	52732488	52732613	HCC1806_p73_ChIP_pooled_peak_878	106	.	8.63783	14.7789	10.6758	58
chr12	52974006	52974202	HCC1806_p73_ChIP_pooled_peak_879	481	.	23.2476	53.1887	48.1433	93
chr12	53066214	53066439	HCC1806_p73_ChIP_pooled_peak_880	392	.	18.3984	44.1238	39.2588	116
chr12	54784262	54784406	HCC1806_p73_ChIP_pooled_peak_881	92	.	7.2244	13.2933	9.25601	70
chr12	57425297	57425433	HCC1806_p73_ChIP_pooled_peak_882	148	.	10.7297	19.1274	14.8764	79
chr12	57489995	57490162	HCC1806_p73_ChIP_pooled_peak_883	153	.	10.1675	19.5718	15.3032	78
chr12	57776132	57776256	HCC1806_p73_ChIP_pooled_peak_884	71	.	7.31297	11.0528	7.10322	36
chr12	57916032	57916204	HCC1806_p73_ChIP_pooled_peak_885	218	.	12.5884	26.3356	21.8728	81
chr12	64216322	64216497	HCC1806_p73_ChIP_pooled_peak_886	116	.	8.71503	15.7488	11.6089	134
chr12	64563880	64564084	HCC1806_p73_ChIP_pooled_peak_887	473	.	23.1815	52.3738	47.3402	104
chr12	65377715	65377821	HCC1806_p73_ChIP_pooled_peak_888	111	.	9.15059	15.2915	11.1737	36
chr12	65398142	65398320	HCC1806_p73_ChIP_pooled_peak_889	286	.	15.6561	33.3167	28.6871	95
chr12	66064701	66064886	HCC1806_p73_ChIP_pooled_peak_890	332	.	17.2757	37.9997	33.2608	89
chr12	67788496	67788655	HCC1806_p73_ChIP_pooled_peak_891	65	.	7.01184	10.432	6.51504	61
chr12	68435976	68436242	HCC1806_p73_ChIP_pooled_peak_892	165	.	10.6517	20.8877	16.5806	88
chr12	69181354	69181562	HCC1806_p73_ChIP_pooled_peak_893	199	.	12.4169	24.3631	19.9519	122
chr12	69202595	69202888	HCC1806_p73_ChIP_pooled_peak_894	1088	.	40.4898	114.965	108.846	130
chr12	69262163	69262312	HCC1806_p73_ChIP_pooled_peak_895	162	.	10.7768	20.5822	16.2833	82
chr12	70914696	70914888	HCC1806_p73_ChIP_pooled_peak_896	271	.	15.1162	31.7845	27.1904	104
chr12	74110049	74110194	HCC1806_p73_ChIP_pooled_peak_897	161	.	11.7008	20.4279	16.1345	96
chr12	75339528	75339677	HCC1806_p73_ChIP_pooled_peak_898	142	.	10.8384	18.5083	14.2785	69
chr12	75524838	75524954	HCC1806_p73_ChIP_pooled_peak_899	85	.	7.93051	12.578	8.56072	64
chr12	75571818	75572018	HCC1806_p73_ChIP_pooled_peak_900	271	.	15.1162	31.7845	27.1904	101
chr12	76051231	76051394	HCC1806_p73_ChIP_pooled_peak_901	158	.	10.7973	20.1263	15.8421	89
chr12	76938506	76938612	HCC1806_p73_ChIP_pooled_peak_902	80	.	7.82052	12.0625	8.08059	76
chr12	77193274	77193411	HCC1806_p73_ChIP_pooled_peak_903	158	.	11.561	20.1287	15.8442	73
chr12	77270643	77270749	HCC1806_p73_ChIP_pooled_peak_904	95	.	8.17128	13.6255	9.56878	51
chr12	77459794	77459913	HCC1806_p73_ChIP_pooled_peak_905	103	.	7.90002	14.411	10.3265	57
chr12	80836709	80836815	HCC1806_p73_ChIP_pooled_peak_906	73	.	7.46109	11.353	7.38829	66
chr12	81171943	81172131	HCC1806_p73_ChIP_pooled_peak_907	493	.	24.2864	54.3895	49.3177	89
chr12	84902826	84902987	HCC1806_p73_ChIP_pooled_peak_908	232	.	13.0725	27.74	23.2416	80
chr12	85132296	85132455	HCC1806_p73_ChIP_pooled_peak_909	207	.	13.4214	25.1548	20.7256	81
chr12	86542024	86542159	HCC1806_p73_ChIP_pooled_peak_910	182	.	12.6213	22.6493	18.2877	63
chr12	87124120	87124260	HCC1806_p73_ChIP_pooled_peak_911	99	.	8.77557	14.0453	9.97259	71
chr12	89259474	89259634	HCC1806_p73_ChIP_pooled_peak_912	213	.	12.9567	25.8134	21.3634	84
chr12	89746302	89746521	HCC1806_p73_ChIP_pooled_peak_913	60	.	6.14446	9.96349	6.06963	61
chr12	90628359	90628494	HCC1806_p73_ChIP_pooled_peak_914	145	.	10.9695	18.7883	14.5477	63
chr12	91299503	91299609	HCC1806_p73_ChIP_pooled_peak_915	68	.	7.05808	10.818	6.89053	71
chr12	92296791	92296922	HCC1806_p73_ChIP_pooled_peak_916	62	.	6.02034	10.1174	6.21217	91
chr12	92428783	92428904	HCC1806_p73_ChIP_pooled_peak_917	168	.	11.8461	21.1396	16.8235	37
chr12	92735174	92735294	HCC1806_p73_ChIP_pooled_peak_918	110	.	9.06341	15.1392	11.0268	68
chr12	92947196	92947379	HCC1806_p73_ChIP_pooled_peak_919	375	.	19.4097	42.3418	37.5135	89
chr12	93367507	93367719	HCC1806_p73_ChIP_pooled_peak_920	583	.	24.2084	63.561	58.3138	116
chr12	93516358	93516510	HCC1806_p73_ChIP_pooled_peak_921	59	.	6.47837	9.85398	5.97062	88
chr12	93739978	93740149	HCC1806_p73_ChIP_pooled_peak_922	165	.	10.6517	20.8877	16.5806	89
chr12	94019010	94019170	HCC1806_p73_ChIP_pooled_peak_923	173	.	11.9704	21.7196	17.3869	87
chr12	94596324	94596467	HCC1806_p73_ChIP_pooled_peak_924	190	.	12.8873	23.4354	19.0541	56
chr12	96115230	96115377	HCC1806_p73_ChIP_pooled_peak_925	209	.	13.293	25.3653	20.9322	74
chr12	96184909	96185017	HCC1806_p73_ChIP_pooled_peak_926	67	.	6.96555	10.6615	6.7381	59
chr12	96587587	96587731	HCC1806_p73_ChIP_pooled_peak_927	104	.	8.23086	14.5197	10.4281	77
chr12	96808596	96808757	HCC1806_p73_ChIP_pooled_peak_928	196	.	12.8108	24.0542	19.6517	80
chr12	99038234	99038411	HCC1806_p73_ChIP_pooled_peak_929	117	.	9.03837	15.8484	11.7069	74
chr12	102330137	102330289	HCC1806_p73_ChIP_pooled_peak_930	45	.	5.1763	8.38592	4.58123	81
chr12	102800037	102800159	HCC1806_p73_ChIP_pooled_peak_931	132	.	9.71756	17.4058	13.2108	33
chr12	103917664	103917790	HCC1806_p73_ChIP_pooled_peak_932	158	.	10.7973	20.1263	15.8421	62
chr12	103954519	103954696	HCC1806_p73_ChIP_pooled_peak_933	359	.	15.1592	40.7499	35.9549	82
chr12	104657682	104657839	HCC1806_p73_ChIP_pooled_peak_934	347	.	16.5556	39.552	34.7826	85
chr12	105984337	105984560	HCC1806_p73_ChIP_pooled_peak_935	339	.	15.2515	38.7511	33.9954	90
chr12	106506430	106506536	HCC1806_p73_ChIP_pooled_peak_936	69	.	6.91169	10.8649	6.93673	32
chr12	107631095	107631292	HCC1806_p73_ChIP_pooled_peak_937	135	.	8.22562	17.8042	13.5996	103
chr12	107690673	107690819	HCC1806_p73_ChIP_pooled_peak_938	147	.	9.23118	19.0388	14.7897	71
chr12	107714928	107715071	HCC1806_p73_ChIP_pooled_peak_939	86	.	6.38816	12.6945	8.67488	76
chr12	107774115	107774295	HCC1806_p73_ChIP_pooled_peak_940	486	.	21.3034	53.6664	48.6068	93
chr12	107954705	107954875	HCC1806_p73_ChIP_pooled_peak_941	271	.	13.9661	31.7544	27.1639	85
chr12	109090466	109090628	HCC1806_p73_ChIP_pooled_peak_942	323	.	17.0977	37.0423	32.3238	86
chr12	109094959	109095158	HCC1806_p73_ChIP_pooled_peak_943	474	.	21.5536	52.5119	47.4772	112
chr12	109208730	109208940	HCC1806_p73_ChIP_pooled_peak_944	195	.	10.8366	23.9728	19.5742	95
chr12	109232209	109232362	HCC1806_p73_ChIP_pooled_peak_945	88	.	6.28014	12.909	8.88541	74
chr12	109638076	109638200	HCC1806_p73_ChIP_pooled_peak_946	64	.	5.34165	10.3899	6.47689	83
chr12	109935609	109935730	HCC1806_p73_ChIP_pooled_peak_947	125	.	7.88288	16.7053	12.5349	78
chr12	110019857	110020009	HCC1806_p73_ChIP_pooled_peak_948	169	.	9.61313	21.2953	16.9745	76
chr12	110258819	110259092	HCC1806_p73_ChIP_pooled_peak_949	1151	.	35.7206	121.404	115.164	126
chr12	110302789	110302962	HCC1806_p73_ChIP_pooled_peak_950	114	.	8.33891	15.5846	11.4558	69
chr12	110685544	110685910	HCC1806_p73_ChIP_pooled_peak_951	428	.	19.255	47.8375	42.892	259
chr12	110778703	110778925	HCC1806_p73_ChIP_pooled_peak_952	377	.	17.9142	42.5712	37.7385	119
chr12	110983303	110983409	HCC1806_p73_ChIP_pooled_peak_953	45	.	5.1763	8.38592	4.58123	30
chr12	113374898	113375027	HCC1806_p73_ChIP_pooled_peak_954	113	.	8.54403	15.4682	11.3472	90
chr12	113554205	113554422	HCC1806_p73_ChIP_pooled_peak_955	427	.	20.9283	47.7063	42.7665	104
chr12	115695645	115695911	HCC1806_p73_ChIP_pooled_peak_956	578	.	26.7319	63.0495	57.8122	160
chr12	115913031	115913137	HCC1806_p73_ChIP_pooled_peak_957	68	.	7.13325	10.7419	6.81678	17
chr12	116955500	116955655	HCC1806_p73_ChIP_pooled_peak_958	153	.	7.38765	19.6139	15.3442	76
chr12	117138485	117138608	HCC1806_p73_ChIP_pooled_peak_959	90	.	8.0317	13.0465	9.01962	76
chr12	118527249	118527426	HCC1806_p73_ChIP_pooled_peak_960	128	.	9.74016	17.0263	12.8433	86
chr12	120105767	120105920	HCC1806_p73_ChIP_pooled_peak_961	222	.	13.134	26.67	22.202	74
chr12	120493115	120493230	HCC1806_p73_ChIP_pooled_peak_962	55	.	6.48477	9.43275	5.57283	35
chr12	120702432	120702635	HCC1806_p73_ChIP_pooled_peak_963	544	.	19.9657	59.5819	54.4049	104
chr12	120884097	120884239	HCC1806_p73_ChIP_pooled_peak_964	63	.	5.91577	10.3092	6.39877	36
chr12	121363781	121363958	HCC1806_p73_ChIP_pooled_peak_965	207	.	11.5751	25.2277	20.7976	82
chr12	121622267	121622480	HCC1806_p73_ChIP_pooled_peak_966	583	.	24.2535	63.6377	58.3892	110
chr12	121828688	121828808	HCC1806_p73_ChIP_pooled_peak_967	155	.	10.8861	19.8175	15.5452	77
chr12	122581375	122581546	HCC1806_p73_ChIP_pooled_peak_968	353	.	14.3948	40.0838	35.3016	82
chr12	122729379	122729620	HCC1806_p73_ChIP_pooled_peak_969	190	.	9.58223	23.462	19.0799	89
chr12	123205720	123205916	HCC1806_p73_ChIP_pooled_peak_970	303	.	15.4934	34.9883	30.3184	99
chr12	123293391	123293516	HCC1806_p73_ChIP_pooled_peak_971	117	.	8.82796	15.9343	11.7915	83
chr12	123320775	123320912	HCC1806_p73_ChIP_pooled_peak_972	59	.	6.47837	9.85398	5.97062	40
chr12	123372902	123373038	HCC1806_p73_ChIP_pooled_peak_973	143	.	9.55814	18.5634	14.3333	70
chr12	123431328	123431621	HCC1806_p73_ChIP_pooled_peak_974	634	.	21.2495	68.7847	63.4436	170
chr12	123432060	123432252	HCC1806_p73_ChIP_pooled_peak_975	159	.	9.63254	20.2465	15.9584	60
chr12	124003772	124004022	HCC1806_p73_ChIP_pooled_peak_976	951	.	29.5788	101.055	95.1759	116
chr12	124152453	124152571	HCC1806_p73_ChIP_pooled_peak_977	82	.	7.5581	12.2568	8.25752	75
chr12	124529349	124529455	HCC1806_p73_ChIP_pooled_peak_978	83	.	7.81231	12.3731	8.36944	30
chr12	124610076	124610288	HCC1806_p73_ChIP_pooled_peak_979	600	.	27.5664	65.3012	60.0238	110
chr12	124758290	124758414	HCC1806_p73_ChIP_pooled_peak_980	147	.	9.23118	19.0388	14.7897	45
chr12	125398366	125399530	HCC1806_p73_ChIP_pooled_peak_981	560	.	22.3834	61.2937	56.0891	208
chr12	125412503	125412631	HCC1806_p73_ChIP_pooled_peak_982	158	.	9.24339	20.1108	15.831	39
chr12	125423153	125423426	HCC1806_p73_ChIP_pooled_peak_983	1173	.	38.1834	123.59	117.312	125
chr12	125713079	125713224	HCC1806_p73_ChIP_pooled_peak_984	145	.	10.2574	18.755	14.5169	66
chr12	127380837	127380972	HCC1806_p73_ChIP_pooled_peak_985	158	.	10.7973	20.1263	15.8421	80
chr12	132643524	132643690	HCC1806_p73_ChIP_pooled_peak_986	170	.	11.5037	21.3235	17.0025	73
chr12	133101185	133101335	HCC1806_p73_ChIP_pooled_peak_987	232	.	13.0725	27.74	23.2416	66
chr12	133122586	133122752	HCC1806_p73_ChIP_pooled_peak_988	332	.	16.4617	37.9841	33.2498	78
chr13	25425802	25425971	HCC1806_p73_ChIP_pooled_peak_989	231	.	14.7249	27.6639	23.1695	80
chr13	27190427	27190588	HCC1806_p73_ChIP_pooled_peak_990	153	.	10.747	19.5804	15.3114	88
chr13	27489023	27489204	HCC1806_p73_ChIP_pooled_peak_991	316	.	16.6821	36.3334	31.6369	92
chr13	27713818	27713975	HCC1806_p73_ChIP_pooled_peak_992	94	.	8.09796	13.5039	9.4504	54
chr13	28208423	28208669	HCC1806_p73_ChIP_pooled_peak_993	109	.	6.74735	15.0712	10.9612	145
chr13	30034166	30034348	HCC1806_p73_ChIP_pooled_peak_994	378	.	17.1167	42.6897	37.8536	91
chr13	31320615	31320750	HCC1806_p73_ChIP_pooled_peak_995	155	.	10.0133	19.8288	15.5563	61
chr13	31366906	31367043	HCC1806_p73_ChIP_pooled_peak_996	83	.	6.65524	12.3367	8.33345	68
chr13	32739963	32740133	HCC1806_p73_ChIP_pooled_peak_997	171	.	11.3371	21.5187	17.1882	97
chr13	33781846	33781977	HCC1806_p73_ChIP_pooled_peak_998	171	.	10.0339	21.4718	17.1468	73
chr13	34266839	34266971	HCC1806_p73_ChIP_pooled_peak_999	103	.	7.62576	14.4002	10.3191	83
chr13	34622960	34623131	HCC1806_p73_ChIP_pooled_peak_1000	59	.	6.29419	9.86514	5.97692	125
chr13	34767971	34768142	HCC1806_p73_ChIP_pooled_peak_1001	94	.	8.44257	13.4925	9.44349	68
chr13	35389759	35389907	HCC1806_p73_ChIP_pooled_peak_1002	149	.	9.65557	19.234	14.9796	83
chr13	35924069	35924215	HCC1806_p73_ChIP_pooled_peak_1003	165	.	10.6517	20.8877	16.5806	70
chr13	36302088	36302301	HCC1806_p73_ChIP_pooled_peak_1004	574	.	25.6584	62.7164	57.4882	113
chr13	38084687	38084805	HCC1806_p73_ChIP_pooled_peak_1005	114	.	9.50686	15.595	11.4628	66
chr13	38530699	38530931	HCC1806_p73_ChIP_pooled_peak_1006	418	.	20.4069	46.8069	41.8892	139
chr13	38920999	38921146	HCC1806_p73_ChIP_pooled_peak_1007	200	.	12.7535	24.424	20.0103	85
chr13	40081305	40081500	HCC1806_p73_ChIP_pooled_peak_1008	332	.	14.4197	37.9974	33.2608	102
chr13	40086960	40087192	HCC1806_p73_ChIP_pooled_peak_1009	339	.	15.2515	38.7511	33.9954	86
chr13	40286895	40287052	HCC1806_p73_ChIP_pooled_peak_1010	332	.	16.4617	37.9841	33.2498	77
chr13	40907527	40907647	HCC1806_p73_ChIP_pooled_peak_1011	143	.	9.55814	18.5634	14.3333	75
chr13	40959725	40959926	HCC1806_p73_ChIP_pooled_peak_1012	433	.	16.4512	48.3358	43.3854	91
chr13	41711544	41711741	HCC1806_p73_ChIP_pooled_peak_1013	915	.	37.0549	97.3484	91.5296	98
chr13	41976759	41976915	HCC1806_p73_ChIP_pooled_peak_1014	269	.	16.352	31.5719	26.9837	89
chr13	42600899	42601009	HCC1806_p73_ChIP_pooled_peak_1015	89	.	8.25317	12.9776	8.95326	41
chr13	43577255	43577441	HCC1806_p73_ChIP_pooled_peak_1016	273	.	15.861	31.9256	27.325	93
chr13	44682113	44682219	HCC1806_p73_ChIP_pooled_peak_1017	70	.	7.01824	11.0395	7.09426	76
chr13	45941645	45941800	HCC1806_p73_ChIP_pooled_peak_1018	165	.	10.6517	20.8877	16.5806	80
chr13	46056871	46056977	HCC1806_p73_ChIP_pooled_peak_1019	61	.	6.73846	10.0413	6.13956	72
chr13	48640806	48640959	HCC1806_p73_ChIP_pooled_peak_1020	227	.	14.6259	27.2345	22.7501	85
chr13	48646497	48646674	HCC1806_p73_ChIP_pooled_peak_1021	264	.	16.0936	31.0412	26.4639	88
chr13	48730028	48730153	HCC1806_p73_ChIP_pooled_peak_1022	70	.	7.27171	10.9963	7.06047	57
chr13	49656918	49657058	HCC1806_p73_ChIP_pooled_peak_1023	200	.	13.0448	24.4716	20.057	58
chr13	51305631	51305842	HCC1806_p73_ChIP_pooled_peak_1024	654	.	31.0701	70.8194	65.4421	107
chr13	52150966	52151101	HCC1806_p73_ChIP_pooled_peak_1025	132	.	9.71756	17.4058	13.2108	59
chr13	53500212	53500352	HCC1806_p73_ChIP_pooled_peak_1026	85	.	7.93051	12.578	8.56072	71
chr13	62239628	62239796	HCC1806_p73_ChIP_pooled_peak_1027	153	.	10.1675	19.5718	15.3032	66
chr13	62953097	62953218	HCC1806_p73_ChIP_pooled_peak_1028	145	.	10.9695	18.7883	14.5477	89
chr13	66573785	66573893	HCC1806_p73_ChIP_pooled_peak_1029	114	.	9.50686	15.595	11.4628	27
chr13	67427893	67427999	HCC1806_p73_ChIP_pooled_peak_1030	85	.	7.93051	12.578	8.56072	17
chr13	67501386	67501544	HCC1806_p73_ChIP_pooled_peak_1031	289	.	16.4711	33.5517	28.9141	62
chr13	67951765	67951873	HCC1806_p73_ChIP_pooled_peak_1032	49	.	6.10039	8.75489	4.92784	61
chr13	73973595	73973701	HCC1806_p73_ChIP_pooled_peak_1033	102	.	8.59426	14.3341	10.256	49
chr13	74003915	74004120	HCC1806_p73_ChIP_pooled_peak_1034	174	.	10.5334	21.7646	17.429	103
chr13	74071673	74071796	HCC1806_p73_ChIP_pooled_peak_1035	73	.	7.32047	11.2682	7.30737	66
chr13	74177919	74178061	HCC1806_p73_ChIP_pooled_peak_1036	125	.	9.76063	16.691	12.5221	63
chr13	74251518	74251733	HCC1806_p73_ChIP_pooled_peak_1037	735	.	30.2324	79.1018	73.5903	112
chr13	76240976	76241097	HCC1806_p73_ChIP_pooled_peak_1038	121	.	9.81658	16.299	12.1435	67
chr13	80179083	80179299	HCC1806_p73_ChIP_pooled_peak_1039	354	.	18.9112	40.2083	35.4206	131
chr13	80221850	80222053	HCC1806_p73_ChIP_pooled_peak_1040	267	.	16.0331	31.2893	26.7052	102
chr13	85682625	85682783	HCC1806_p73_ChIP_pooled_peak_1041	315	.	18.2824	36.2146	31.52	66
chr13	86083805	86083949	HCC1806_p73_ChIP_pooled_peak_1042	177	.	12.4321	22.0937	17.7515	72
chr13	96165351	96165499	HCC1806_p73_ChIP_pooled_peak_1043	145	.	10.9695	18.7883	14.5477	59
chr13	99235316	99235465	HCC1806_p73_ChIP_pooled_peak_1044	199	.	12.4169	24.3631	19.9519	72
chr13	100133780	100133924	HCC1806_p73_ChIP_pooled_peak_1045	153	.	10.9807	19.5672	15.3028	61
chr13	100266646	100266752	HCC1806_p73_ChIP_pooled_peak_1046	78	.	7.71303	11.8453	7.86742	73
chr13	100752883	100753037	HCC1806_p73_ChIP_pooled_peak_1047	205	.	12.1042	24.9474	20.5213	85
chr13	101327238	101327363	HCC1806_p73_ChIP_pooled_peak_1048	117	.	9.27523	15.851	11.7095	80
chr13	101861627	101861822	HCC1806_p73_ChIP_pooled_peak_1049	187	.	11.6679	23.1081	18.7311	91
chr13	103563766	103564056	HCC1806_p73_ChIP_pooled_peak_1050	269	.	10.9644	31.4902	26.9028	186
chr13	104200398	104200535	HCC1806_p73_ChIP_pooled_peak_1051	138	.	10.3707	18.1167	13.8975	51
chr13	104286549	104286655	HCC1806_p73_ChIP_pooled_peak_1052	71	.	6.42169	11.1505	7.19589	80
chr13	106643931	106644112	HCC1806_p73_ChIP_pooled_peak_1053	306	.	13.6802	35.2888	30.6122	95
chr13	107046294	107046473	HCC1806_p73_ChIP_pooled_peak_1054	263	.	11.9957	30.9259	26.349	88
chr13	107513460	107513566	HCC1806_p73_ChIP_pooled_peak_1055	36	.	5.2536	7.35612	3.62149	78
chr13	107928680	107928845	HCC1806_p73_ChIP_pooled_peak_1056	318	.	16.0073	36.5298	31.8239	74
chr13	109356269	109356375	HCC1806_p73_ChIP_pooled_peak_1057	41	.	5.26668	7.91066	4.12992	47
chr13	109406312	109406741	HCC1806_p73_ChIP_pooled_peak_1058	683	.	24.4827	73.7507	68.3239	309
chr13	109572098	109572272	HCC1806_p73_ChIP_pooled_peak_1059	267	.	14.089	31.3135	26.7279	82
chr13	109800686	109800797	HCC1806_p73_ChIP_pooled_peak_1060	159	.	9.63254	20.2465	15.9584	57
chr13	110088688	110088863	HCC1806_p73_ChIP_pooled_peak_1061	169	.	9.61313	21.2953	16.9745	92
chr13	110390691	110390900	HCC1806_p73_ChIP_pooled_peak_1062	444	.	13.986	49.3819	44.4064	95
chr13	110603995	110604154	HCC1806_p73_ChIP_pooled_peak_1063	64	.	6.59491	10.3499	6.43871	93
chr13	110775309	110775548	HCC1806_p73_ChIP_pooled_peak_1064	715	.	25.2854	76.9955	71.5178	116
chr13	111604750	111604888	HCC1806_p73_ChIP_pooled_peak_1065	183	.	10.4352	22.7141	18.3488	66
chr13	113959537	113959733	HCC1806_p73_ChIP_pooled_peak_1066	414	.	16.6381	46.3783	41.465	104
chr13	114484732	114484876	HCC1806_p73_ChIP_pooled_peak_1067	158	.	10.497	20.1174	15.8376	77
chr13	114540228	114540572	HCC1806_p73_ChIP_pooled_peak_1068	945	.	29.2061	100.374	94.5055	166
chr13	114541084	114541197	HCC1806_p73_ChIP_pooled_peak_1069	69	.	6.49347	10.8894	6.96014	68
chr13	115109635	115109783	HCC1806_p73_ChIP_pooled_peak_1070	136	.	10.5178	17.8463	13.6401	71
chr14	20811602	20811839	HCC1806_p73_ChIP_pooled_peak_1071	444	.	21.0547	49.3769	44.4015	105
chr14	21220215	21220321	HCC1806_p73_ChIP_pooled_peak_1072	85	.	8.04427	12.5303	8.51831	47
chr14	21510248	21510471	HCC1806_p73_ChIP_pooled_peak_1073	803	.	30.5026	86.0194	80.3928	100
chr14	22627099	22627260	HCC1806_p73_ChIP_pooled_peak_1074	185	.	12.4237	22.934	18.562	86
chr14	23006024	23006151	HCC1806_p73_ChIP_pooled_peak_1075	178	.	11.1359	22.2227	17.8753	75
chr14	23308472	23308680	HCC1806_p73_ChIP_pooled_peak_1076	540	.	24.5738	59.252	54.0864	107
chr14	23448520	23448712	HCC1806_p73_ChIP_pooled_peak_1077	112	.	8.72408	15.329	11.2106	70
chr14	24101138	24101311	HCC1806_p73_ChIP_pooled_peak_1078	167	.	11.5907	21.041	16.7266	87
chr14	29645095	29645219	HCC1806_p73_ChIP_pooled_peak_1079	174	.	12.2835	21.7754	17.439	58
chr14	32334825	32334933	HCC1806_p73_ChIP_pooled_peak_1080	66	.	7.03028	10.5559	6.63495	59
chr14	32942754	32942904	HCC1806_p73_ChIP_pooled_peak_1081	41	.	5.26668	7.91066	4.12992	82
chr14	34767108	34767216	HCC1806_p73_ChIP_pooled_peak_1082	49	.	5.81002	8.776	4.94368	39
chr14	34767472	34767636	HCC1806_p73_ChIP_pooled_peak_1083	363	.	19.7435	41.1747	36.3708	88
chr14	35312455	35312715	HCC1806_p73_ChIP_pooled_peak_1084	332	.	17.2757	37.9997	33.2608	175
chr14	35683661	35683857	HCC1806_p73_ChIP_pooled_peak_1085	261	.	16.0885	30.7694	26.1963	90
chr14	36295998	36296104	HCC1806_p73_ChIP_pooled_peak_1086	47	.	5.96092	8.51689	4.70835	35
chr14	37917497	37917608	HCC1806_p73_ChIP_pooled_peak_1087	78	.	7.71303	11.8453	7.86742	44
chr14	46254588	46254791	HCC1806_p73_ChIP_pooled_peak_1088	258	.	15.5635	30.4012	25.839	119
chr14	46441725	46441885	HCC1806_p73_ChIP_pooled_peak_1089	190	.	12.8873	23.4354	19.0541	72
chr14	50417681	50417794	HCC1806_p73_ChIP_pooled_peak_1090	73	.	7.32047	11.2682	7.30737	18
chr14	50527877	50528056	HCC1806_p73_ChIP_pooled_peak_1091	460	.	21.5946	51.0486	46.0399	93
chr14	50548853	50548964	HCC1806_p73_ChIP_pooled_peak_1092	98	.	8.54055	13.9199	9.85338	60
chr14	51067028	51067204	HCC1806_p73_ChIP_pooled_peak_1093	550	.	26.7219	60.2714	55.0824	75
chr14	51288420	51288620	HCC1806_p73_ChIP_pooled_peak_1094	649	.	26.1451	70.3319	64.9625	90
chr14	51590258	51590396	HCC1806_p73_ChIP_pooled_peak_1095	145	.	10.2574	18.755	14.5169	79
chr14	51849339	51849576	HCC1806_p73_ChIP_pooled_peak_1096	218	.	12.5884	26.3356	21.8728	135
chr14	51862214	51862320	HCC1806_p73_ChIP_pooled_peak_1097	79	.	7.35504	11.9232	7.94291	47
chr14	51955514	51955795	HCC1806_p73_ChIP_pooled_peak_1098	140	.	9.68337	18.276	14.0506	191
chr14	52011774	52011911	HCC1806_p73_ChIP_pooled_peak_1099	137	.	10.2719	17.9433	13.7332	64
chr14	52547194	52547348	HCC1806_p73_ChIP_pooled_peak_1100	171	.	12.0067	21.4433	17.121	76
chr14	54460758	54460868	HCC1806_p73_ChIP_pooled_peak_1101	119	.	9.58674	16.0694	11.9239	63
chr14	54576595	54576701	HCC1806_p73_ChIP_pooled_peak_1102	89	.	8.22761	12.9278	8.90406	62
chr14	54778961	54779114	HCC1806_p73_ChIP_pooled_peak_1103	126	.	8.77779	16.7803	12.6065	103
chr14	55679539	55679660	HCC1806_p73_ChIP_pooled_peak_1104	104	.	8.23086	14.5197	10.4281	58
chr14	55896871	55897064	HCC1806_p73_ChIP_pooled_peak_1105	106	.	9.09637	14.7433	10.6451	88
chr14	57133113	57133257	HCC1806_p73_ChIP_pooled_peak_1106	266	.	15.4984	31.2837	26.7	70
chr14	61644821	61644927	HCC1806_p73_ChIP_pooled_peak_1107	48	.	5.91944	8.67193	4.85798	91
chr14	62431830	62432034	HCC1806_p73_ChIP_pooled_peak_1108	423	.	19.3667	47.2625	42.3299	84
chr14	63158973	63159141	HCC1806_p73_ChIP_pooled_peak_1109	198	.	13.3225	24.299	19.8918	82
chr14	64144658	64144764	HCC1806_p73_ChIP_pooled_peak_1110	70	.	7.01824	11.0395	7.09426	43
chr14	64240326	64240496	HCC1806_p73_ChIP_pooled_peak_1111	232	.	13.0725	27.74	23.2416	99
chr14	65147078	65147252	HCC1806_p73_ChIP_pooled_peak_1112	149	.	9.65557	19.234	14.9796	80
chr14	65472322	65472428	HCC1806_p73_ChIP_pooled_peak_1113	92	.	8.41421	13.2961	9.25649	56
chr14	65646512	65646639	HCC1806_p73_ChIP_pooled_peak_1114	90	.	8.02131	13.029	9.00275	62
chr14	65797209	65797315	HCC1806_p73_ChIP_pooled_peak_1115	67	.	6.96555	10.6615	6.7381	50
chr14	66970340	66970475	HCC1806_p73_ChIP_pooled_peak_1116	167	.	11.5907	21.041	16.7266	78
chr14	67399431	67399640	HCC1806_p73_ChIP_pooled_peak_1117	415	.	14.3381	46.4854	41.5708	82
chr14	67885725	67885886	HCC1806_p73_ChIP_pooled_peak_1118	164	.	10.9032	20.7926	16.4911	74
chr14	68130478	68130662	HCC1806_p73_ChIP_pooled_peak_1119	195	.	12.7759	23.9925	19.5938	81
chr14	68607148	68607324	HCC1806_p73_ChIP_pooled_peak_1120	268	.	15.272	31.4546	26.8675	86
chr14	69143293	69143429	HCC1806_p73_ChIP_pooled_peak_1121	135	.	9.63872	17.7263	13.5256	81
chr14	69144335	69144469	HCC1806_p73_ChIP_pooled_peak_1122	161	.	10.055	20.4241	16.133	62
chr14	69298831	69298964	HCC1806_p73_ChIP_pooled_peak_1123	174	.	10.5334	21.7646	17.429	44
chr14	69408745	69408882	HCC1806_p73_ChIP_pooled_peak_1124	178	.	11.1359	22.2227	17.8753	70
chr14	70179934	70180151	HCC1806_p73_ChIP_pooled_peak_1125	842	.	34.377	89.8968	84.2049	92
chr14	70477907	70478094	HCC1806_p73_ChIP_pooled_peak_1126	92	.	8.41421	13.2961	9.25649	105
chr14	71222485	71222656	HCC1806_p73_ChIP_pooled_peak_1127	157	.	8.62401	20.0575	15.781	96
chr14	71355641	71355747	HCC1806_p73_ChIP_pooled_peak_1128	84	.	7.85496	12.4468	8.44152	70
chr14	71375970	71376099	HCC1806_p73_ChIP_pooled_peak_1129	137	.	10.5626	17.937	13.7277	53
chr14	71543331	71543445	HCC1806_p73_ChIP_pooled_peak_1130	99	.	8.77557	14.0453	9.97259	59
chr14	71838846	71838990	HCC1806_p73_ChIP_pooled_peak_1131	149	.	9.65557	19.234	14.9796	67
chr14	71839302	71839511	HCC1806_p73_ChIP_pooled_peak_1132	257	.	14.5763	30.2675	25.7093	74
chr14	72168888	72169002	HCC1806_p73_ChIP_pooled_peak_1133	70	.	7.01824	11.0395	7.09426	21
chr14	73944565	73944671	HCC1806_p73_ChIP_pooled_peak_1134	110	.	9.21363	15.1327	11.0214	36
chr14	74742459	74742570	HCC1806_p73_ChIP_pooled_peak_1135	70	.	6.58335	11.0354	7.09426	63
chr14	75038783	75039014	HCC1806_p73_ChIP_pooled_peak_1136	70	.	6.58335	11.0354	7.09426	46
chr14	75469259	75469438	HCC1806_p73_ChIP_pooled_peak_1137	116	.	8.71503	15.7488	11.6089	79
chr14	75688603	75688754	HCC1806_p73_ChIP_pooled_peak_1138	158	.	9.24339	20.1108	15.831	84
chr14	76983351	76983509	HCC1806_p73_ChIP_pooled_peak_1139	77	.	7.56026	11.6895	7.71784	73
chr14	77017160	77017306	HCC1806_p73_ChIP_pooled_peak_1140	150	.	11.0241	19.2942	15.0385	64
chr14	77499707	77499890	HCC1806_p73_ChIP_pooled_peak_1141	233	.	12.0407	27.8409	23.339	82
chr14	81796109	81796313	HCC1806_p73_ChIP_pooled_peak_1142	616	.	27.6441	66.9856	61.6779	108
chr14	81860142	81860254	HCC1806_p73_ChIP_pooled_peak_1143	66	.	5.82648	10.528	6.60818	49
chr14	85906473	85906681	HCC1806_p73_ChIP_pooled_peak_1144	171	.	10.0339	21.4718	17.1468	103
chr14	85935288	85935464	HCC1806_p73_ChIP_pooled_peak_1145	288	.	15.0092	33.5102	28.8753	80
chr14	87486598	87486707	HCC1806_p73_ChIP_pooled_peak_1146	114	.	9.50686	15.595	11.4628	44
chr14	87680851	87680975	HCC1806_p73_ChIP_pooled_peak_1147	38	.	5.49036	7.55791	3.80823	39
chr14	87730862	87731014	HCC1806_p73_ChIP_pooled_peak_1148	302	.	16.9184	34.9038	30.2381	93
chr14	89806616	89806724	HCC1806_p73_ChIP_pooled_peak_1149	76	.	7.57718	11.5771	7.60774	55
chr14	89895217	89895477	HCC1806_p73_ChIP_pooled_peak_1150	708	.	31.5011	76.2921	70.8265	130
chr14	91337405	91337593	HCC1806_p73_ChIP_pooled_peak_1151	193	.	13.1633	23.7842	19.3913	101
chr14	92569898	92570004	HCC1806_p73_ChIP_pooled_peak_1152	65	.	7.01184	10.432	6.51504	57
chr14	93392893	93393001	HCC1806_p73_ChIP_pooled_peak_1153	60	.	6.14446	9.96349	6.06963	39
chr14	94403952	94404112	HCC1806_p73_ChIP_pooled_peak_1154	199	.	12.4169	24.3631	19.9519	80
chr14	94612366	94612536	HCC1806_p73_ChIP_pooled_peak_1155	235	.	14.9301	28.0853	23.5795	83
chr14	95623788	95623894	HCC1806_p73_ChIP_pooled_peak_1156	42	.	5.75205	8.0138	4.23044	62
chr14	95731988	95732140	HCC1806_p73_ChIP_pooled_peak_1157	196	.	12.8108	24.0542	19.6517	68
chr14	96733872	96734027	HCC1806_p73_ChIP_pooled_peak_1158	180	.	11.8782	22.4346	18.0821	81
chr14	98543641	98543805	HCC1806_p73_ChIP_pooled_peak_1159	226	.	14.2665	27.1266	22.6497	85
chr14	100079395	100079529	HCC1806_p73_ChIP_pooled_peak_1160	34	.	4.81627	7.19201	3.46366	9
chr14	100550222	100550334	HCC1806_p73_ChIP_pooled_peak_1161	62	.	6.88834	10.189	6.28236	54
chr14	100864502	100864681	HCC1806_p73_ChIP_pooled_peak_1162	377	.	20.4739	42.5877	37.7546	89
chr14	101053104	101053253	HCC1806_p73_ChIP_pooled_peak_1163	106	.	9.11539	14.7815	10.6763	90
chr14	101158080	101158250	HCC1806_p73_ChIP_pooled_peak_1164	282	.	16.3806	32.8618	28.243	89
chr14	101159752	101159867	HCC1806_p73_ChIP_pooled_peak_1165	104	.	8.23086	14.5197	10.4281	66
chr14	103453621	103453890	HCC1806_p73_ChIP_pooled_peak_1166	902	.	28.4696	96.057	90.2598	166
chr14	103710497	103710685	HCC1806_p73_ChIP_pooled_peak_1167	341	.	18.8058	38.8863	34.1288	84
chr14	103824395	103824501	HCC1806_p73_ChIP_pooled_peak_1168	111	.	9.15059	15.2915	11.1737	35
chr14	104048806	104048912	HCC1806_p73_ChIP_pooled_peak_1169	75	.	7.45419	11.5019	7.53515	62
chr14	104334966	104335102	HCC1806_p73_ChIP_pooled_peak_1170	198	.	12.377	24.2959	19.8897	57
chr14	105563894	105564067	HCC1806_p73_ChIP_pooled_peak_1171	456	.	22.5715	50.5995	45.6007	91
chr14	105581407	105581513	HCC1806_p73_ChIP_pooled_peak_1172	85	.	7.93051	12.578	8.56072	48
chr14	105783410	105783669	HCC1806_p73_ChIP_pooled_peak_1173	107	.	5.23397	14.8883	10.7815	102
chr14	106208461	106208586	HCC1806_p73_ChIP_pooled_peak_1174	99	.	8.77557	14.0453	9.97259	77
chr15	20558404	20558516	HCC1806_p73_ChIP_pooled_peak_1175	75	.	4.74915	11.5511	7.58295	51
chr15	21892605	21892739	HCC1806_p73_ChIP_pooled_peak_1176	244	.	15.3572	28.9919	24.4633	66
chr15	21926057	21926279	HCC1806_p73_ChIP_pooled_peak_1177	844	.	25.2951	90.1299	84.4346	118
chr15	31254297	31254421	HCC1806_p73_ChIP_pooled_peak_1178	132	.	10.3325	17.4771	13.2802	47
chr15	31442980	31443144	HCC1806_p73_ChIP_pooled_peak_1179	244	.	15.3572	28.9919	24.4633	70
chr15	33406371	33406547	HCC1806_p73_ChIP_pooled_peak_1180	252	.	13.1667	29.7599	25.2123	88
chr15	33424935	33425107	HCC1806_p73_ChIP_pooled_peak_1181	226	.	14.0309	27.1482	22.6671	78
chr15	33437859	33438034	HCC1806_p73_ChIP_pooled_peak_1182	407	.	17.9945	45.6919	40.7909	73
chr15	35024756	35024888	HCC1806_p73_ChIP_pooled_peak_1183	198	.	13.3225	24.299	19.8918	82
chr15	35287179	35287375	HCC1806_p73_ChIP_pooled_peak_1184	335	.	15.8	38.2696	33.5228	93
chr15	35548800	35548928	HCC1806_p73_ChIP_pooled_peak_1185	85	.	7.93051	12.578	8.56072	82
chr15	35800554	35800711	HCC1806_p73_ChIP_pooled_peak_1186	209	.	13.293	25.3653	20.9322	90
chr15	35995265	35995422	HCC1806_p73_ChIP_pooled_peak_1187	178	.	11.1359	22.2227	17.8753	84
chr15	36423267	36423373	HCC1806_p73_ChIP_pooled_peak_1188	68	.	7.13325	10.7419	6.81678	41
chr15	36761208	36761353	HCC1806_p73_ChIP_pooled_peak_1189	119	.	9.17769	16.08	11.9299	88
chr15	39469831	39470004	HCC1806_p73_ChIP_pooled_peak_1190	114	.	7.54015	15.6247	11.4913	72
chr15	40369273	40369398	HCC1806_p73_ChIP_pooled_peak_1191	185	.	11.877	22.9313	18.56	42
chr15	40620458	40620570	HCC1806_p73_ChIP_pooled_peak_1192	92	.	7.46113	13.2607	9.22611	35
chr15	41500009	41500156	HCC1806_p73_ChIP_pooled_peak_1193	165	.	10.6517	20.8877	16.5806	90
chr15	42096679	42096816	HCC1806_p73_ChIP_pooled_peak_1194	136	.	8.82982	17.8494	13.6413	71
chr15	42125144	42125286	HCC1806_p73_ChIP_pooled_peak_1195	218	.	12.5884	26.3356	21.8728	79
chr15	42327701	42327807	HCC1806_p73_ChIP_pooled_peak_1196	59	.	6.29419	9.86514	5.97692	52
chr15	43124837	43125084	HCC1806_p73_ChIP_pooled_peak_1197	217	.	11.0921	26.1905	21.7333	151
chr15	43511557	43511714	HCC1806_p73_ChIP_pooled_peak_1198	332	.	17.2757	37.9997	33.2608	87
chr15	44367903	44368095	HCC1806_p73_ChIP_pooled_peak_1199	392	.	18.3984	44.1238	39.2588	91
chr15	45104299	45104405	HCC1806_p73_ChIP_pooled_peak_1200	100	.	8.2109	14.0742	10.0009	52
chr15	45174766	45174939	HCC1806_p73_ChIP_pooled_peak_1201	279	.	15.2354	32.6043	27.9898	87
chr15	45375591	45375705	HCC1806_p73_ChIP_pooled_peak_1202	71	.	6.42169	11.1505	7.19589	45
chr15	45455027	45455197	HCC1806_p73_ChIP_pooled_peak_1203	272	.	13.2447	31.8369	27.2401	82
chr15	45489972	45490139	HCC1806_p73_ChIP_pooled_peak_1204	193	.	12.3336	23.7042	19.3149	85
chr15	47753052	47753210	HCC1806_p73_ChIP_pooled_peak_1205	254	.	14.0435	29.9762	25.4264	78
chr15	51090177	51090412	HCC1806_p73_ChIP_pooled_peak_1206	193	.	13.1633	23.7842	19.3913	166
chr15	51372606	51372726	HCC1806_p73_ChIP_pooled_peak_1207	85	.	8.04427	12.5303	8.51831	60
chr15	52156757	52156961	HCC1806_p73_ChIP_pooled_peak_1208	483	.	24.8641	53.4091	48.3565	120
chr15	52627123	52627295	HCC1806_p73_ChIP_pooled_peak_1209	178	.	11.1359	22.2227	17.8753	81
chr15	52850464	52850585	HCC1806_p73_ChIP_pooled_peak_1210	129	.	10.2382	17.1767	12.9893	50
chr15	57359769	57359892	HCC1806_p73_ChIP_pooled_peak_1211	145	.	10.9695	18.7883	14.5477	73
chr15	57773643	57773777	HCC1806_p73_ChIP_pooled_peak_1212	129	.	10.2382	17.1767	12.9893	71
chr15	57846589	57846749	HCC1806_p73_ChIP_pooled_peak_1213	111	.	9.15059	15.2915	11.1737	88
chr15	58526776	58526937	HCC1806_p73_ChIP_pooled_peak_1214	145	.	10.2574	18.755	14.5169	84
chr15	59086113	59086317	HCC1806_p73_ChIP_pooled_peak_1215	60	.	6.78281	9.98602	6.09121	35
chr15	59457970	59458269	HCC1806_p73_ChIP_pooled_peak_1216	1504	.	46.0834	157.381	150.47	147
chr15	59846315	59846450	HCC1806_p73_ChIP_pooled_peak_1217	175	.	11.5823	21.932	17.594	65
chr15	60609218	60609410	HCC1806_p73_ChIP_pooled_peak_1218	240	.	15.149	28.5447	24.0295	91
chr15	60701524	60701643	HCC1806_p73_ChIP_pooled_peak_1219	98	.	8.54055	13.9199	9.85338	85
chr15	60815417	60815578	HCC1806_p73_ChIP_pooled_peak_1220	137	.	10.4676	17.9674	13.7568	90
chr15	63449339	63449554	HCC1806_p73_ChIP_pooled_peak_1221	294	.	16.4688	34.1118	29.4641	104
chr15	64704560	64704666	HCC1806_p73_ChIP_pooled_peak_1222	63	.	6.92064	10.252	6.34338	63
chr15	64806583	64806799	HCC1806_p73_ChIP_pooled_peak_1223	211	.	13.4209	25.5916	21.151	88
chr15	66089004	66089141	HCC1806_p73_ChIP_pooled_peak_1224	111	.	9.15059	15.2915	11.1737	72
chr15	67439464	67439602	HCC1806_p73_ChIP_pooled_peak_1225	81	.	7.26253	12.1367	8.14576	66
chr15	68560905	68561013	HCC1806_p73_ChIP_pooled_peak_1226	71	.	7.34851	11.1397	7.18861	50
chr15	68564330	68564503	HCC1806_p73_ChIP_pooled_peak_1227	221	.	13.7101	26.5821	22.1148	85
chr15	68933473	68933585	HCC1806_p73_ChIP_pooled_peak_1228	41	.	5.26668	7.91066	4.12992	82
chr15	69528880	69528988	HCC1806_p73_ChIP_pooled_peak_1229	109	.	9.24244	15.0395	10.9298	69
chr15	69941495	69941638	HCC1806_p73_ChIP_pooled_peak_1230	167	.	11.5907	21.041	16.7266	66
chr15	69978016	69978167	HCC1806_p73_ChIP_pooled_peak_1231	142	.	10.8384	18.5083	14.2785	54
chr15	71342956	71343062	HCC1806_p73_ChIP_pooled_peak_1232	78	.	7.71303	11.8453	7.86742	61
chr15	71395418	71395627	HCC1806_p73_ChIP_pooled_peak_1233	227	.	13.4966	27.2813	22.7931	105
chr15	71740128	71740285	HCC1806_p73_ChIP_pooled_peak_1234	137	.	9.21669	17.9971	13.7831	76
chr15	71902240	71902353	HCC1806_p73_ChIP_pooled_peak_1235	153	.	11.0266	19.6482	15.3775	53
chr15	72334470	72334619	HCC1806_p73_ChIP_pooled_peak_1236	140	.	9.68337	18.276	14.0506	100
chr15	72740153	72740295	HCC1806_p73_ChIP_pooled_peak_1237	99	.	8.77557	14.0453	9.97259	74
chr15	74070200	74070371	HCC1806_p73_ChIP_pooled_peak_1238	230	.	14.6478	27.5079	23.0166	86
chr15	75092174	75092371	HCC1806_p73_ChIP_pooled_peak_1239	265	.	15.0794	31.1242	26.5446	97
chr15	75735732	75735868	HCC1806_p73_ChIP_pooled_peak_1240	112	.	9.18881	15.3586	11.2391	63
chr15	76430897	76431029	HCC1806_p73_ChIP_pooled_peak_1241	206	.	13.114	25.0508	20.6233	64
chr15	76443290	76443464	HCC1806_p73_ChIP_pooled_peak_1242	201	.	12.5293	24.5529	20.1374	94
chr15	79280932	79281055	HCC1806_p73_ChIP_pooled_peak_1243	70	.	6.58335	11.0354	7.09426	41
chr15	79327751	79327919	HCC1806_p73_ChIP_pooled_peak_1244	132	.	9.71756	17.4058	13.2108	60
chr15	80872681	80872792	HCC1806_p73_ChIP_pooled_peak_1245	49	.	5.81002	8.776	4.94368	44
chr15	82314518	82314649	HCC1806_p73_ChIP_pooled_peak_1246	106	.	9.09637	14.7433	10.6451	45
chr15	83410933	83411039	HCC1806_p73_ChIP_pooled_peak_1247	84	.	7.85496	12.4468	8.44152	40
chr15	83501621	83501816	HCC1806_p73_ChIP_pooled_peak_1248	229	.	13.9311	27.4779	22.9871	105
chr15	83957371	83957493	HCC1806_p73_ChIP_pooled_peak_1249	79	.	7.54601	11.9183	7.93846	45
chr15	89164417	89164643	HCC1806_p73_ChIP_pooled_peak_1250	452	.	19.3112	50.2728	45.2839	139
chr15	89456950	89457105	HCC1806_p73_ChIP_pooled_peak_1251	163	.	11.7102	20.6033	16.3035	83
chr15	89610572	89610759	HCC1806_p73_ChIP_pooled_peak_1252	179	.	12.0846	22.3319	17.9822	102
chr15	89922794	89922941	HCC1806_p73_ChIP_pooled_peak_1253	191	.	12.5179	23.5387	19.1556	69
chr15	89939254	89939439	HCC1806_p73_ChIP_pooled_peak_1254	138	.	10.3707	18.1167	13.8975	114
chr15	90734354	90734460	HCC1806_p73_ChIP_pooled_peak_1255	40	.	5.51538	7.77827	4.00478	72
chr15	92410244	92410355	HCC1806_p73_ChIP_pooled_peak_1256	118	.	9.14823	16.0309	11.8864	53
chr15	93493265	93493423	HCC1806_p73_ChIP_pooled_peak_1257	144	.	10.8525	18.6973	14.4656	72
chr15	94782774	94782948	HCC1806_p73_ChIP_pooled_peak_1258	388	.	20.7721	43.6607	38.8032	78
chr15	95036526	95036719	HCC1806_p73_ChIP_pooled_peak_1259	196	.	12.8108	24.0542	19.6517	96
chr15	95220781	95220923	HCC1806_p73_ChIP_pooled_peak_1260	153	.	11.3208	19.6287	15.3589	66
chr15	95770210	95770412	HCC1806_p73_ChIP_pooled_peak_1261	607	.	28.726	66.0524	60.763	96
chr15	95790469	95790633	HCC1806_p73_ChIP_pooled_peak_1262	137	.	9.21669	17.9971	13.7831	84
chr15	96715229	96715422	HCC1806_p73_ChIP_pooled_peak_1263	286	.	15.6561	33.3167	28.6871	94
chr15	98709210	98709329	HCC1806_p73_ChIP_pooled_peak_1264	98	.	8.54055	13.9199	9.85338	66
chr15	99804473	99804626	HCC1806_p73_ChIP_pooled_peak_1265	211	.	13.4209	25.5916	21.151	78
chr15	100508063	100508257	HCC1806_p73_ChIP_pooled_peak_1266	218	.	12.5884	26.3356	21.8728	94
chr15	101417737	101417954	HCC1806_p73_ChIP_pooled_peak_1267	301	.	16.1959	34.8637	30.1987	112
chr15	101899217	101899407	HCC1806_p73_ChIP_pooled_peak_1268	534	.	25.4685	58.5893	53.4303	88
chr15	102233174	102233280	HCC1806_p73_ChIP_pooled_peak_1269	59	.	6.29419	9.86514	5.97692	81
chr16	404321	404488	HCC1806_p73_ChIP_pooled_peak_1270	287	.	14.5648	33.4241	28.7934	96
chr16	642570	642847	HCC1806_p73_ChIP_pooled_peak_1271	1092	.	35.3272	115.421	109.294	117
chr16	643623	643796	HCC1806_p73_ChIP_pooled_peak_1272	220	.	11.6393	26.5367	22.0705	95
chr16	727011	727205	HCC1806_p73_ChIP_pooled_peak_1273	410	.	19.9108	45.9572	41.0521	98
chr16	1751585	1751734	HCC1806_p73_ChIP_pooled_peak_1274	218	.	12.5884	26.3356	21.8728	60
chr16	1753477	1753658	HCC1806_p73_ChIP_pooled_peak_1275	147	.	9.23118	19.0388	14.7897	93
chr16	1999950	2000135	HCC1806_p73_ChIP_pooled_peak_1276	213	.	12.9567	25.8134	21.3634	89
chr16	2518553	2518725	HCC1806_p73_ChIP_pooled_peak_1277	306	.	14.9223	35.3817	30.7	94
chr16	2583322	2583508	HCC1806_p73_ChIP_pooled_peak_1278	62	.	6.83301	10.2061	6.29873	88
chr16	2966147	2966288	HCC1806_p73_ChIP_pooled_peak_1279	137	.	9.21669	17.9971	13.7831	58
chr16	3150365	3150487	HCC1806_p73_ChIP_pooled_peak_1280	116	.	9.45033	15.823	11.6819	64
chr16	3788830	3788936	HCC1806_p73_ChIP_pooled_peak_1281	41	.	5.26668	7.91066	4.12992	67
chr16	4101673	4101808	HCC1806_p73_ChIP_pooled_peak_1282	87	.	8.15186	12.7814	8.76031	61
chr16	4190708	4191028	HCC1806_p73_ChIP_pooled_peak_1283	1036	.	36.7968	109.641	103.617	166
chr16	4668975	4669127	HCC1806_p73_ChIP_pooled_peak_1284	92	.	7.2244	13.2933	9.25601	67
chr16	8810522	8810715	HCC1806_p73_ChIP_pooled_peak_1285	301	.	16.1439	34.7753	30.1156	99
chr16	10523270	10523454	HCC1806_p73_ChIP_pooled_peak_1286	349	.	19.6696	39.7671	34.9902	89
chr16	10630785	10630937	HCC1806_p73_ChIP_pooled_peak_1287	226	.	14.0309	27.1482	22.6671	62
chr16	10688511	10688788	HCC1806_p73_ChIP_pooled_peak_1288	842	.	34.377	89.8968	84.2049	130
chr16	10710537	10710710	HCC1806_p73_ChIP_pooled_peak_1289	105	.	8.94763	14.644	10.5488	79
chr16	11577500	11577680	HCC1806_p73_ChIP_pooled_peak_1290	199	.	12.4169	24.3631	19.9519	102
chr16	11591320	11591478	HCC1806_p73_ChIP_pooled_peak_1291	178	.	11.1359	22.2227	17.8753	73
chr16	11721833	11722001	HCC1806_p73_ChIP_pooled_peak_1292	286	.	15.6561	33.3167	28.6871	89
chr16	12350284	12350410	HCC1806_p73_ChIP_pooled_peak_1293	83	.	7.8974	12.3014	8.3001	52
chr16	14492331	14492454	HCC1806_p73_ChIP_pooled_peak_1294	70	.	6.77836	10.9861	7.05054	55
chr16	15738134	15738275	HCC1806_p73_ChIP_pooled_peak_1295	213	.	12.9567	25.8134	21.3634	81
chr16	16162824	16162977	HCC1806_p73_ChIP_pooled_peak_1296	256	.	15.6967	30.2486	25.6937	80
chr16	17646314	17646511	HCC1806_p73_ChIP_pooled_peak_1297	190	.	13.0061	23.4469	19.0654	70
chr16	17726979	17727184	HCC1806_p73_ChIP_pooled_peak_1298	121	.	9.81658	16.299	12.1435	145
chr16	18973878	18974057	HCC1806_p73_ChIP_pooled_peak_1299	93	.	7.02498	13.3859	9.33951	49
chr16	19017217	19017331	HCC1806_p73_ChIP_pooled_peak_1300	70	.	7.01824	11.0395	7.09426	78
chr16	19536552	19536732	HCC1806_p73_ChIP_pooled_peak_1301	221	.	13.7101	26.5821	22.1148	85
chr16	20877198	20877369	HCC1806_p73_ChIP_pooled_peak_1302	354	.	18.9112	40.2083	35.4206	71
chr16	22076641	22076914	HCC1806_p73_ChIP_pooled_peak_1303	1442	.	47.0216	151.002	144.221	105
chr16	23782471	23782653	HCC1806_p73_ChIP_pooled_peak_1304	227	.	13.4966	27.2813	22.7931	105
chr16	25038063	25038189	HCC1806_p73_ChIP_pooled_peak_1305	82	.	7.9223	12.2725	8.27222	47
chr16	27206775	27206955	HCC1806_p73_ChIP_pooled_peak_1306	457	.	23.0082	50.7447	45.7428	98
chr16	27420237	27420347	HCC1806_p73_ChIP_pooled_peak_1307	114	.	9.50686	15.595	11.4628	59
chr16	28202799	28202972	HCC1806_p73_ChIP_pooled_peak_1308	276	.	16.532	32.2639	27.6559	75
chr16	28548499	28548712	HCC1806_p73_ChIP_pooled_peak_1309	181	.	9.98286	22.496	18.1418	135
chr16	30501690	30501863	HCC1806_p73_ChIP_pooled_peak_1310	407	.	18.8826	45.6876	40.7887	93
chr16	30961595	30961724	HCC1806_p73_ChIP_pooled_peak_1311	41	.	5.26668	7.91066	4.12992	64
chr16	48570361	48570492	HCC1806_p73_ChIP_pooled_peak_1314	115	.	9.16721	15.6671	11.5328	62
chr16	53075694	53075893	HCC1806_p73_ChIP_pooled_peak_1315	664	.	28.0729	71.8785	66.4842	93
chr16	53555130	53555248	HCC1806_p73_ChIP_pooled_peak_1316	94	.	8.09796	13.5039	9.4504	35
chr16	54320644	54320763	HCC1806_p73_ChIP_pooled_peak_1317	82	.	7.5581	12.2568	8.25752	52
chr16	54881174	54881311	HCC1806_p73_ChIP_pooled_peak_1318	171	.	12.0248	21.4778	17.1523	65
chr16	55602177	55602290	HCC1806_p73_ChIP_pooled_peak_1319	98	.	8.72769	13.943	9.87566	53
chr16	56867600	56867745	HCC1806_p73_ChIP_pooled_peak_1320	167	.	11.5907	21.041	16.7266	70
chr16	57095339	57095472	HCC1806_p73_ChIP_pooled_peak_1321	91	.	8.12647	13.207	9.17736	56
chr16	58027520	58027633	HCC1806_p73_ChIP_pooled_peak_1322	130	.	9.31841	17.1977	13.01	53
chr16	58314498	58314633	HCC1806_p73_ChIP_pooled_peak_1323	63	.	6.70195	10.2216	6.31351	69
chr16	66901939	66902063	HCC1806_p73_ChIP_pooled_peak_1324	137	.	9.21669	17.9971	13.7831	74
chr16	66961913	66962060	HCC1806_p73_ChIP_pooled_peak_1325	185	.	11.877	22.9313	18.56	69
chr16	66987370	66987558	HCC1806_p73_ChIP_pooled_peak_1326	618	.	28.179	67.1631	61.8536	89
chr16	67555472	67555585	HCC1806_p73_ChIP_pooled_peak_1327	66	.	7.03028	10.5559	6.63495	36
chr16	68000174	68000375	HCC1806_p73_ChIP_pooled_peak_1328	675	.	28.1785	72.926	67.513	101
chr16	68309671	68309816	HCC1806_p73_ChIP_pooled_peak_1329	137	.	10.5626	17.937	13.7277	80
chr16	68692445	68692663	HCC1806_p73_ChIP_pooled_peak_1330	140	.	9.68337	18.276	14.0506	53
chr16	68702109	68702239	HCC1806_p73_ChIP_pooled_peak_1331	166	.	10.3619	20.936	16.6286	77
chr16	68702403	68702516	HCC1806_p73_ChIP_pooled_peak_1332	96	.	7.73754	13.7131	9.65457	52
chr16	68741328	68741434	HCC1806_p73_ChIP_pooled_peak_1333	97	.	8.27307	13.7948	9.7341	53
chr16	68820620	68820789	HCC1806_p73_ChIP_pooled_peak_1334	278	.	16.4042	32.426	27.817	80
chr16	68832482	68832640	HCC1806_p73_ChIP_pooled_peak_1335	137	.	9.21669	17.9971	13.7831	66
chr16	68970763	68971060	HCC1806_p73_ChIP_pooled_peak_1336	129	.	10.1742	17.1684	12.9838	196
chr16	69438542	69438702	HCC1806_p73_ChIP_pooled_peak_1337	222	.	14.0606	26.7459	22.2767	86
chr16	70516161	70516316	HCC1806_p73_ChIP_pooled_peak_1338	227	.	13.4966	27.2813	22.7931	74
chr16	70734109	70734215	HCC1806_p73_ChIP_pooled_peak_1339	112	.	9.35266	15.3938	11.2735	69
chr16	71870657	71870772	HCC1806_p73_ChIP_pooled_peak_1340	121	.	9.79609	16.2578	12.1047	51
chr16	71917933	71918039	HCC1806_p73_ChIP_pooled_peak_1341	38	.	5.54518	7.60716	3.84895	65
chr16	73006992	73007143	HCC1806_p73_ChIP_pooled_peak_1342	258	.	15.5635	30.4012	25.839	83
chr16	73021391	73021503	HCC1806_p73_ChIP_pooled_peak_1343	62	.	6.02034	10.1174	6.21217	62
chr16	74325773	74325962	HCC1806_p73_ChIP_pooled_peak_1344	394	.	19.7971	44.352	39.4811	94
chr16	74496331	74496450	HCC1806_p73_ChIP_pooled_peak_1345	98	.	8.54055	13.9199	9.85338	57
chr16	74847223	74847335	HCC1806_p73_ChIP_pooled_peak_1346	79	.	7.6694	11.8849	7.90606	76
chr16	74901668	74901859	HCC1806_p73_ChIP_pooled_peak_1347	456	.	21.7813	50.6255	45.626	97
chr16	75045567	75045752	HCC1806_p73_ChIP_pooled_peak_1348	540	.	25.8309	59.2517	54.0863	93
chr16	75339272	75339450	HCC1806_p73_ChIP_pooled_peak_1349	347	.	16.9459	39.501	34.7318	76
chr16	75519987	75520195	HCC1806_p73_ChIP_pooled_peak_1350	624	.	24.1389	67.7808	62.4598	95
chr16	75553885	75553995	HCC1806_p73_ChIP_pooled_peak_1351	38	.	5.49036	7.55791	3.80823	30
chr16	75806604	75806759	HCC1806_p73_ChIP_pooled_peak_1352	101	.	8.81766	14.1965	10.1203	76
chr16	81526924	81527061	HCC1806_p73_ChIP_pooled_peak_1353	81	.	7.26253	12.1367	8.14576	81
chr16	81533366	81533591	HCC1806_p73_ChIP_pooled_peak_1354	527	.	25.0814	57.8888	52.7474	105
chr16	81560557	81560785	HCC1806_p73_ChIP_pooled_peak_1355	260	.	14.0409	30.5957	26.0253	123
chr16	81565147	81565409	HCC1806_p73_ChIP_pooled_peak_1356	769	.	29.5343	82.4825	76.9144	105
chr16	81614766	81614956	HCC1806_p73_ChIP_pooled_peak_1357	389	.	18.2329	43.8438	38.984	94
chr16	81655175	81655326	HCC1806_p73_ChIP_pooled_peak_1358	306	.	16.8334	35.3389	30.6607	61
chr16	81962842	81963007	HCC1806_p73_ChIP_pooled_peak_1359	232	.	13.0725	27.74	23.2416	76
chr16	82089598	82089769	HCC1806_p73_ChIP_pooled_peak_1360	160	.	11.1753	20.3148	16.0247	91
chr16	82667737	82667856	HCC1806_p73_ChIP_pooled_peak_1361	62	.	6.02034	10.1174	6.21217	47
chr16	83159958	83160126	HCC1806_p73_ChIP_pooled_peak_1362	125	.	10.0177	16.7104	12.54	105
chr16	83437439	83437593	HCC1806_p73_ChIP_pooled_peak_1363	137	.	10.2719	17.9433	13.7332	86
chr16	83695412	83695534	HCC1806_p73_ChIP_pooled_peak_1364	73	.	7.32047	11.2682	7.30737	62
chr16	83782649	83782911	HCC1806_p73_ChIP_pooled_peak_1365	136	.	7.98519	17.8655	13.6569	169
chr16	83881337	83881521	HCC1806_p73_ChIP_pooled_peak_1366	324	.	18.1574	37.1577	32.4378	94
chr16	84230701	84230820	HCC1806_p73_ChIP_pooled_peak_1367	165	.	10.6517	20.8877	16.5806	63
chr16	84535064	84535204	HCC1806_p73_ChIP_pooled_peak_1368	140	.	9.68337	18.276	14.0506	55
chr16	85186359	85186597	HCC1806_p73_ChIP_pooled_peak_1369	543	.	26.3247	59.5087	54.3404	103
chr16	85394161	85394308	HCC1806_p73_ChIP_pooled_peak_1370	174	.	10.5334	21.7646	17.429	70
chr16	85399035	85399173	HCC1806_p73_ChIP_pooled_peak_1371	108	.	9.10536	14.9321	10.8236	55
chr16	85418629	85418792	HCC1806_p73_ChIP_pooled_peak_1372	70	.	6.58335	11.0354	7.09426	59
chr16	87452137	87452280	HCC1806_p73_ChIP_pooled_peak_1373	70	.	6.77836	10.9861	7.05054	47
chr16	87811730	87811883	HCC1806_p73_ChIP_pooled_peak_1374	129	.	9.57004	17.1599	12.9758	70
chr16	87823677	87823852	HCC1806_p73_ChIP_pooled_peak_1375	84	.	6.51195	12.5015	8.49504	98
chr16	87840654	87840780	HCC1806_p73_ChIP_pooled_peak_1376	93	.	7.02498	13.3859	9.33951	87
chr16	88576772	88577071	HCC1806_p73_ChIP_pooled_peak_1377	667	.	30.4784	72.1424	66.74	195
chr16	88946048	88946198	HCC1806_p73_ChIP_pooled_peak_1378	108	.	8.71603	14.9089	10.8015	54
chr16	89347926	89348097	HCC1806_p73_ChIP_pooled_peak_1379	119	.	9.17769	16.08	11.9299	85
chr16	89524935	89525140	HCC1806_p73_ChIP_pooled_peak_1380	713	.	32.5575	76.8445	71.3701	101
chr16	89569160	89569312	HCC1806_p73_ChIP_pooled_peak_1381	233	.	12.0407	27.8409	23.339	74
chr17	828414	828595	HCC1806_p73_ChIP_pooled_peak_1382	297	.	17.5511	34.3816	29.7304	102
chr17	1673557	1673759	HCC1806_p73_ChIP_pooled_peak_1383	684	.	27.1639	73.8518	68.4219	104
chr17	1900702	1900916	HCC1806_p73_ChIP_pooled_peak_1384	378	.	17.1167	42.6897	37.8536	91
chr17	2326524	2326721	HCC1806_p73_ChIP_pooled_peak_1385	60	.	6.53702	9.94998	6.05927	47
chr17	2388227	2388459	HCC1806_p73_ChIP_pooled_peak_1386	590	.	20.2213	64.2765	59.0193	106
chr17	2466463	2466633	HCC1806_p73_ChIP_pooled_peak_1387	188	.	10.7308	23.2172	18.8392	66
chr17	4090544	4090729	HCC1806_p73_ChIP_pooled_peak_1388	193	.	10.3526	23.7125	19.3218	91
chr17	4757698	4757990	HCC1806_p73_ChIP_pooled_peak_1389	1707	.	41.523	178.019	170.735	145
chr17	6991727	6991905	HCC1806_p73_ChIP_pooled_peak_1390	456	.	22.5715	50.5995	45.6007	93
chr17	7183770	7183981	HCC1806_p73_ChIP_pooled_peak_1391	220	.	11.6433	26.5435	22.0772	87
chr17	7257649	7257896	HCC1806_p73_ChIP_pooled_peak_1392	1116	.	36.0906	117.812	111.644	99
chr17	7379823	7379940	HCC1806_p73_ChIP_pooled_peak_1393	92	.	7.2244	13.2933	9.25601	76
chr17	7771311	7771417	HCC1806_p73_ChIP_pooled_peak_1394	67	.	6.96555	10.6615	6.7381	38
chr17	8484727	8484854	HCC1806_p73_ChIP_pooled_peak_1395	82	.	7.7492	12.2645	8.26426	43
chr17	9510498	9510625	HCC1806_p73_ChIP_pooled_peak_1396	75	.	7.55367	11.5313	7.56341	68
chr17	9976426	9976614	HCC1806_p73_ChIP_pooled_peak_1397	632	.	25.6609	68.6269	63.2908	95
chr17	10023246	10023355	HCC1806_p73_ChIP_pooled_peak_1398	80	.	7.19719	12.0307	8.04922	61
chr17	10525991	10526207	HCC1806_p73_ChIP_pooled_peak_1399	470	.	20.8192	52.0502	47.023	117
chr17	13465564	13465747	HCC1806_p73_ChIP_pooled_peak_1400	437	.	21.4771	48.6614	43.7063	95
chr17	14679615	14679786	HCC1806_p73_ChIP_pooled_peak_1401	133	.	9.80554	17.5529	13.3543	76
chr17	14749042	14749310	HCC1806_p73_ChIP_pooled_peak_1402	183	.	11.4065	22.6728	18.3108	149
chr17	15867160	15867364	HCC1806_p73_ChIP_pooled_peak_1403	779	.	26.8908	83.5662	77.9779	100
chr17	16348365	16348488	HCC1806_p73_ChIP_pooled_peak_1404	116	.	9.00593	15.7946	11.6541	82
chr17	16919724	16919830	HCC1806_p73_ChIP_pooled_peak_1405	23	.	4.60745	5.95204	2.31736	24
chr17	16923487	16923700	HCC1806_p73_ChIP_pooled_peak_1406	763	.	26.4895	81.9137	76.3569	105
chr17	19610562	19610681	HCC1806_p73_ChIP_pooled_peak_1407	165	.	10.6517	20.8877	16.5806	76
chr17	19627373	19627479	HCC1806_p73_ChIP_pooled_peak_1408	94	.	6.85468	13.5219	9.4673	75
chr17	19656551	19656752	HCC1806_p73_ChIP_pooled_peak_1409	602	.	18.2741	65.5077	60.2281	85
chr17	19890210	19890415	HCC1806_p73_ChIP_pooled_peak_1410	927	.	33.8918	98.6087	92.7667	103
chr17	20812247	20812424	HCC1806_p73_ChIP_pooled_peak_1411	274	.	14.5251	32.0458	27.4407	96
chr17	20839236	20839342	HCC1806_p73_ChIP_pooled_peak_1412	82	.	7.5581	12.2568	8.25752	55
chr17	20864940	20865125	HCC1806_p73_ChIP_pooled_peak_1413	271	.	15.1162	31.7845	27.1904	99
chr17	25846271	25846380	HCC1806_p73_ChIP_pooled_peak_1414	121	.	9.53748	16.3018	12.1455	71
chr17	26609750	26609991	HCC1806_p73_ChIP_pooled_peak_1415	369	.	20.4763	41.8132	36.9945	73
chr17	26734665	26734928	HCC1806_p73_ChIP_pooled_peak_1416	472	.	22.3398	52.3299	47.2978	140
chr17	27070052	27070278	HCC1806_p73_ChIP_pooled_peak_1417	861	.	35.9923	91.8809	86.156	115
chr17	27104218	27104409	HCC1806_p73_ChIP_pooled_peak_1418	94	.	6.85468	13.5219	9.4673	92
chr17	27223946	27224147	HCC1806_p73_ChIP_pooled_peak_1419	339	.	14.0521	38.7429	33.9895	96
chr17	29399283	29399457	HCC1806_p73_ChIP_pooled_peak_1420	472	.	24.1092	52.2842	47.2528	85
chr17	29601340	29601554	HCC1806_p73_ChIP_pooled_peak_1421	561	.	27.7893	61.3972	56.1889	97
chr17	31162073	31162197	HCC1806_p73_ChIP_pooled_peak_1422	77	.	7.56026	11.6895	7.71784	36
chr17	34111905	34112079	HCC1806_p73_ChIP_pooled_peak_1423	179	.	9.26283	22.3123	17.9633	89
chr17	35718573	35718766	HCC1806_p73_ChIP_pooled_peak_1424	378	.	19.2314	42.693	37.8564	103
chr17	35911969	35912144	HCC1806_p73_ChIP_pooled_peak_1425	158	.	10.7973	20.1263	15.8421	86
chr17	36605588	36605792	HCC1806_p73_ChIP_pooled_peak_1426	460	.	21.5946	51.0486	46.0399	105
chr17	36679835	36679995	HCC1806_p73_ChIP_pooled_peak_1427	464	.	24.1328	51.4427	46.4282	66
chr17	37203064	37203229	HCC1806_p73_ChIP_pooled_peak_1428	258	.	15.5635	30.4012	25.839	68
chr17	38350565	38350837	HCC1806_p73_ChIP_pooled_peak_1429	627	.	27.3663	68.1226	62.7973	139
chr17	38650162	38650285	HCC1806_p73_ChIP_pooled_peak_1430	130	.	9.31841	17.1977	13.01	43
chr17	38694294	38694455	HCC1806_p73_ChIP_pooled_peak_1431	288	.	15.0092	33.5102	28.8753	77
chr17	38703818	38704041	HCC1806_p73_ChIP_pooled_peak_1432	199	.	11.4111	24.3658	19.9522	126
chr17	38738667	38738813	HCC1806_p73_ChIP_pooled_peak_1433	273	.	15.861	31.9256	27.325	78
chr17	39113204	39113351	HCC1806_p73_ChIP_pooled_peak_1434	82	.	7.5581	12.2568	8.25752	59
chr17	39457830	39458007	HCC1806_p73_ChIP_pooled_peak_1435	183	.	10.4352	22.7141	18.3488	99
chr17	39777464	39777645	HCC1806_p73_ChIP_pooled_peak_1436	612	.	26.4534	66.5473	61.2479	103
chr17	40681994	40682137	HCC1806_p73_ChIP_pooled_peak_1437	174	.	10.5334	21.7646	17.429	88
chr17	41521719	41521826	HCC1806_p73_ChIP_pooled_peak_1438	92	.	7.74669	13.3151	9.27092	49
chr17	41949744	41949946	HCC1806_p73_ChIP_pooled_peak_1439	576	.	25.2921	62.8969	57.665	102
chr17	41975302	41975408	HCC1806_p73_ChIP_pooled_peak_1440	68	.	7.13325	10.7419	6.81678	69
chr17	42215805	42215911	HCC1806_p73_ChIP_pooled_peak_1441	71	.	7.08178	11.144	7.19243	49
chr17	42230386	42230492	HCC1806_p73_ChIP_pooled_peak_1442	97	.	8.45918	13.7781	9.71801	70
chr17	43124688	43124889	HCC1806_p73_ChIP_pooled_peak_1443	534	.	25.4685	58.5893	53.4303	103
chr17	43537978	43538127	HCC1806_p73_ChIP_pooled_peak_1444	85	.	7.93051	12.578	8.56072	79
chr17	46050420	46050540	HCC1806_p73_ChIP_pooled_peak_1445	60	.	6.14446	9.96349	6.06963	31
chr17	47578992	47579113	HCC1806_p73_ChIP_pooled_peak_1446	85	.	8.01656	12.524	8.51655	73
chr17	47585518	47585672	HCC1806_p73_ChIP_pooled_peak_1447	153	.	10.1675	19.5718	15.3032	89
chr17	48114900	48115010	HCC1806_p73_ChIP_pooled_peak_1448	129	.	10.0375	17.1823	12.9949	61
chr17	48139961	48140115	HCC1806_p73_ChIP_pooled_peak_1449	104	.	8.23086	14.5197	10.4281	57
chr17	48617452	48617641	HCC1806_p73_ChIP_pooled_peak_1450	403	.	20.3162	45.2544	40.3679	96
chr17	48876531	48876739	HCC1806_p73_ChIP_pooled_peak_1451	305	.	17.0811	35.1935	30.5192	103
chr17	49031681	49031889	HCC1806_p73_ChIP_pooled_peak_1452	1101	.	42.9186	116.247	110.106	103
chr17	50180687	50180801	HCC1806_p73_ChIP_pooled_peak_1453	114	.	9.50686	15.595	11.4628	58
chr17	53250139	53250286	HCC1806_p73_ChIP_pooled_peak_1454	121	.	9.81658	16.299	12.1435	77
chr17	53398112	53398252	HCC1806_p73_ChIP_pooled_peak_1455	94	.	8.43021	13.4698	9.42109	85
chr17	55043998	55044104	HCC1806_p73_ChIP_pooled_peak_1456	78	.	7.71303	11.8453	7.86742	45
chr17	55059871	55060037	HCC1806_p73_ChIP_pooled_peak_1457	206	.	13.114	25.0508	20.6233	101
chr17	55273534	55273781	HCC1806_p73_ChIP_pooled_peak_1458	339	.	18.9919	38.7531	33.9971	166
chr17	55447485	55447617	HCC1806_p73_ChIP_pooled_peak_1459	151	.	10.8761	19.3832	15.1256	73
chr17	55601370	55601680	HCC1806_p73_ChIP_pooled_peak_1460	1606	.	53.4775	167.831	160.695	156
chr17	55978881	55979055	HCC1806_p73_ChIP_pooled_peak_1461	332	.	14.4197	37.9974	33.2608	94
chr17	56023942	56024097	HCC1806_p73_ChIP_pooled_peak_1462	192	.	11.6417	23.6122	19.2235	72
chr17	56480796	56480920	HCC1806_p73_ChIP_pooled_peak_1463	105	.	9.05344	14.6576	10.5624	57
chr17	58159753	58159895	HCC1806_p73_ChIP_pooled_peak_1464	171	.	11.6092	21.5049	17.1785	54
chr17	59489550	59489744	HCC1806_p73_ChIP_pooled_peak_1465	664	.	29.0231	71.8409	66.4508	94
chr17	59552146	59552301	HCC1806_p73_ChIP_pooled_peak_1466	159	.	9.63583	20.2521	15.9638	77
chr17	60221462	60221587	HCC1806_p73_ChIP_pooled_peak_1467	116	.	8.71503	15.7488	11.6089	37
chr17	60802157	60802372	HCC1806_p73_ChIP_pooled_peak_1468	446	.	15.5508	49.6684	44.6883	102
chr17	60809715	60809887	HCC1806_p73_ChIP_pooled_peak_1469	285	.	13.6461	33.1953	28.5708	77
chr17	62288167	62288303	HCC1806_p73_ChIP_pooled_peak_1470	212	.	11.85	25.6913	21.2469	70
chr17	62747569	62747743	HCC1806_p73_ChIP_pooled_peak_1471	285	.	13.6461	33.1953	28.5708	100
chr17	62971031	62971176	HCC1806_p73_ChIP_pooled_peak_1472	161	.	7.78286	20.4535	16.1599	82
chr17	63054794	63055052	HCC1806_p73_ChIP_pooled_peak_1473	1404	.	27.9079	147.148	140.461	132
chr17	63060581	63060758	HCC1806_p73_ChIP_pooled_peak_1474	90	.	5.37698	13.026	9.00043	89
chr17	63103735	63103842	HCC1806_p73_ChIP_pooled_peak_1475	107	.	6.1961	14.8188	10.7133	57
chr17	64413553	64413690	HCC1806_p73_ChIP_pooled_peak_1476	165	.	11.4803	20.8465	16.5434	60
chr17	65276532	65276645	HCC1806_p73_ChIP_pooled_peak_1477	191	.	11.62	23.5762	19.1884	77
chr17	66506634	66506821	HCC1806_p73_ChIP_pooled_peak_1478	595	.	25.4408	64.8132	59.5451	92
chr17	66694079	66694213	HCC1806_p73_ChIP_pooled_peak_1479	181	.	12.2008	22.5371	18.179	86
chr17	66905188	66905370	HCC1806_p73_ChIP_pooled_peak_1480	374	.	18.9888	42.2745	37.4478	83
chr17	67603395	67603693	HCC1806_p73_ChIP_pooled_peak_1481	1388	.	48.3819	145.522	138.874	122
chr17	67866874	67867037	HCC1806_p73_ChIP_pooled_peak_1482	140	.	9.68337	18.276	14.0506	99
chr17	67974318	67974426	HCC1806_p73_ChIP_pooled_peak_1483	82	.	7.5581	12.2568	8.25752	18
chr17	69454597	69454770	HCC1806_p73_ChIP_pooled_peak_1484	377	.	17.9142	42.5712	37.7385	86
chr17	69512445	69512565	HCC1806_p73_ChIP_pooled_peak_1485	112	.	9.18881	15.3586	11.2391	51
chr17	70412586	70412782	HCC1806_p73_ChIP_pooled_peak_1486	580	.	26.8417	63.2469	58.0061	95
chr17	70684244	70684399	HCC1806_p73_ChIP_pooled_peak_1487	50	.	5.70557	8.92121	5.08104	99
chr17	71267308	71267520	HCC1806_p73_ChIP_pooled_peak_1488	404	.	20.7413	45.3473	40.4576	113
chr17	73681178	73681334	HCC1806_p73_ChIP_pooled_peak_1489	238	.	12.7278	28.3888	23.8767	81
chr17	73696779	73696951	HCC1806_p73_ChIP_pooled_peak_1490	97	.	8.02487	13.7693	9.71028	89
chr17	74128379	74128566	HCC1806_p73_ChIP_pooled_peak_1491	382	.	20.1607	43.0652	38.2192	84
chr17	74128680	74128902	HCC1806_p73_ChIP_pooled_peak_1492	211	.	13.4209	25.5916	21.151	126
chr17	74480924	74481058	HCC1806_p73_ChIP_pooled_peak_1493	126	.	8.77779	16.7803	12.6065	68
chr17	74583040	74583239	HCC1806_p73_ChIP_pooled_peak_1494	301	.	16.1959	34.8637	30.1987	101
chr17	74593541	74593783	HCC1806_p73_ChIP_pooled_peak_1495	362	.	18.6658	41.0465	36.245	112
chr17	75282238	75282454	HCC1806_p73_ChIP_pooled_peak_1496	215	.	12.0415	26.0131	21.5586	91
chr17	76035144	76035269	HCC1806_p73_ChIP_pooled_peak_1497	146	.	10.5871	18.8804	14.6385	30
chr17	76156047	76156160	HCC1806_p73_ChIP_pooled_peak_1498	117	.	9.03837	15.8484	11.7069	53
chr17	76380201	76380359	HCC1806_p73_ChIP_pooled_peak_1499	185	.	11.877	22.9313	18.56	63
chr17	77224408	77224562	HCC1806_p73_ChIP_pooled_peak_1500	335	.	15.8	38.2696	33.5228	72
chr17	77224804	77224968	HCC1806_p73_ChIP_pooled_peak_1501	317	.	16.7358	36.4248	31.7231	68
chr17	78083482	78083680	HCC1806_p73_ChIP_pooled_peak_1502	580	.	26.8417	63.2469	58.0061	92
chr17	78549294	78549449	HCC1806_p73_ChIP_pooled_peak_1503	213	.	12.9567	25.8134	21.3634	71
chr17	78824784	78824916	HCC1806_p73_ChIP_pooled_peak_1504	130	.	9.86786	17.2443	13.0559	91
chr17	78835888	78836034	HCC1806_p73_ChIP_pooled_peak_1505	153	.	10.1675	19.5718	15.3032	75
chr17	79061099	79061250	HCC1806_p73_ChIP_pooled_peak_1506	135	.	10.1336	17.7022	13.5019	85
chr17	79275611	79275755	HCC1806_p73_ChIP_pooled_peak_1507	68	.	5.74934	10.7667	6.84086	100
chr17	79799316	79799476	HCC1806_p73_ChIP_pooled_peak_1508	185	.	11.8389	22.8671	18.5006	74
chr17	80031444	80031591	HCC1806_p73_ChIP_pooled_peak_1509	145	.	10.2574	18.755	14.5169	72
chr17	80063866	80064084	HCC1806_p73_ChIP_pooled_peak_1510	528	.	25.1161	57.9513	52.809	113
chr17	80091507	80091709	HCC1806_p73_ChIP_pooled_peak_1511	282	.	16.0945	32.8845	28.2648	117
chr17	80342588	80342722	HCC1806_p73_ChIP_pooled_peak_1512	158	.	10.7973	20.1263	15.8421	69
chr17	80453825	80453999	HCC1806_p73_ChIP_pooled_peak_1513	392	.	17.4869	44.068	39.2061	80
chr17	80460274	80460391	HCC1806_p73_ChIP_pooled_peak_1514	70	.	6.77836	10.9861	7.05054	32
chr17	80794091	80794205	HCC1806_p73_ChIP_pooled_peak_1515	81	.	7.26253	12.1367	8.14576	45
chr17	80833993	80834122	HCC1806_p73_ChIP_pooled_peak_1516	179	.	12.0846	22.3319	17.9822	62
chr18	3618174	3618336	HCC1806_p73_ChIP_pooled_peak_1518	60	.	6.14446	9.96349	6.06963	67
chr18	3652706	3652997	HCC1806_p73_ChIP_pooled_peak_1519	383	.	18.6912	43.163	38.3154	153
chr18	8685416	8685564	HCC1806_p73_ChIP_pooled_peak_1520	151	.	10.8761	19.3832	15.1256	91
chr18	8724560	8724668	HCC1806_p73_ChIP_pooled_peak_1521	92	.	8.41421	13.2961	9.25649	66
chr18	8786731	8786957	HCC1806_p73_ChIP_pooled_peak_1522	363	.	16.6778	41.205	36.396	128
chr18	9648980	9649100	HCC1806_p73_ChIP_pooled_peak_1523	65	.	6.8754	10.5102	6.59136	57
chr18	12287538	12287644	HCC1806_p73_ChIP_pooled_peak_1524	59	.	6.29419	9.86514	5.97692	50
chr18	12310052	12310184	HCC1806_p73_ChIP_pooled_peak_1525	199	.	12.4169	24.3631	19.9519	58
chr18	12470915	12471021	HCC1806_p73_ChIP_pooled_peak_1526	82	.	7.5581	12.2568	8.25752	43
chr18	19791635	19791796	HCC1806_p73_ChIP_pooled_peak_1532	137	.	7.77541	17.966	13.7553	93
chr18	24040825	24040994	HCC1806_p73_ChIP_pooled_peak_1533	198	.	13.1623	24.2894	19.8838	85
chr18	25369465	25369665	HCC1806_p73_ChIP_pooled_peak_1534	508	.	24.4016	55.9559	50.8525	99
chr18	29199351	29199458	HCC1806_p73_ChIP_pooled_peak_1535	85	.	7.93051	12.578	8.56072	50
chr18	29963037	29963176	HCC1806_p73_ChIP_pooled_peak_1536	85	.	7.93051	12.578	8.56072	91
chr18	34252426	34252630	HCC1806_p73_ChIP_pooled_peak_1537	171	.	11.3371	21.5187	17.1882	99
chr18	38446258	38446451	HCC1806_p73_ChIP_pooled_peak_1538	299	.	14.0474	34.5663	29.9099	98
chr18	38725601	38725757	HCC1806_p73_ChIP_pooled_peak_1539	137	.	10.2719	17.9433	13.7332	74
chr18	39364947	39365080	HCC1806_p73_ChIP_pooled_peak_1540	92	.	7.2244	13.2933	9.25601	73
chr18	43386308	43386417	HCC1806_p73_ChIP_pooled_peak_1541	112	.	9.39327	15.3531	11.2341	43
chr18	43649589	43649776	HCC1806_p73_ChIP_pooled_peak_1542	321	.	17.6911	36.8506	32.1352	88
chr18	44448379	44448504	HCC1806_p73_ChIP_pooled_peak_1543	114	.	9.50686	15.595	11.4628	50
chr18	48848201	48848394	HCC1806_p73_ChIP_pooled_peak_1544	369	.	20.4763	41.8132	36.9945	73
chr18	49604090	49604214	HCC1806_p73_ChIP_pooled_peak_1545	114	.	9.50686	15.595	11.4628	40
chr18	51272151	51272302	HCC1806_p73_ChIP_pooled_peak_1546	121	.	9.81658	16.299	12.1435	91
chr18	51549910	51550065	HCC1806_p73_ChIP_pooled_peak_1547	114	.	9.50686	15.595	11.4628	89
chr18	55647908	55648088	HCC1806_p73_ChIP_pooled_peak_1548	185	.	11.877	22.9313	18.56	99
chr18	55914742	55914851	HCC1806_p73_ChIP_pooled_peak_1549	59	.	6.68047	9.79287	5.9168	72
chr18	56135507	56135685	HCC1806_p73_ChIP_pooled_peak_1550	601	.	29.2519	65.4602	60.1811	88
chr18	59274146	59274268	HCC1806_p73_ChIP_pooled_peak_1551	85	.	7.93051	12.578	8.56072	58
chr18	59564163	59564296	HCC1806_p73_ChIP_pooled_peak_1552	121	.	9.81658	16.299	12.1435	80
chr18	60609855	60609997	HCC1806_p73_ChIP_pooled_peak_1553	132	.	10.3325	17.4771	13.2802	82
chr18	61094716	61094901	HCC1806_p73_ChIP_pooled_peak_1554	196	.	12.8108	24.0542	19.6517	83
chr18	61143904	61144088	HCC1806_p73_ChIP_pooled_peak_1555	378	.	17.1167	42.6897	37.8536	88
chr18	67715294	67715465	HCC1806_p73_ChIP_pooled_peak_1556	334	.	18.932	38.217	33.4739	83
chr18	73843922	73844069	HCC1806_p73_ChIP_pooled_peak_1557	177	.	12.4321	22.0937	17.7515	66
chr18	77938150	77938256	HCC1806_p73_ChIP_pooled_peak_1558	92	.	8.41421	13.2961	9.25649	49
chr19	933518	933647	HCC1806_p73_ChIP_pooled_peak_1559	92	.	8.41421	13.2961	9.25649	42
chr19	1028189	1028385	HCC1806_p73_ChIP_pooled_peak_1560	218	.	12.5884	26.3356	21.8728	101
chr19	1210555	1210661	HCC1806_p73_ChIP_pooled_peak_1561	73	.	7.41565	11.2664	7.30737	56
chr19	1252695	1252841	HCC1806_p73_ChIP_pooled_peak_1562	48	.	5.93851	8.70289	4.8823	79
chr19	1693087	1693198	HCC1806_p73_ChIP_pooled_peak_1563	106	.	9.09637	14.7433	10.6451	49
chr19	2089240	2089401	HCC1806_p73_ChIP_pooled_peak_1564	195	.	10.8366	23.9728	19.5742	77
chr19	2908941	2909095	HCC1806_p73_ChIP_pooled_peak_1565	131	.	10.2686	17.3518	13.1623	56
chr19	3155050	3155282	HCC1806_p73_ChIP_pooled_peak_1566	370	.	18.7523	41.868	37.0483	111
chr19	4105044	4105215	HCC1806_p73_ChIP_pooled_peak_1567	111	.	9.15059	15.2915	11.1737	74
chr19	4232262	4232368	HCC1806_p73_ChIP_pooled_peak_1568	87	.	8.15186	12.7814	8.76031	77
chr19	4593632	4593770	HCC1806_p73_ChIP_pooled_peak_1569	181	.	12.2008	22.5371	18.179	60
chr19	4624838	4625020	HCC1806_p73_ChIP_pooled_peak_1570	183	.	10.4352	22.7141	18.3488	87
chr19	4713446	4713582	HCC1806_p73_ChIP_pooled_peak_1571	57	.	5.48374	9.57733	5.71253	48
chr19	5183788	5183895	HCC1806_p73_ChIP_pooled_peak_1572	92	.	8.41421	13.2961	9.25649	86
chr19	5470449	5470625	HCC1806_p73_ChIP_pooled_peak_1573	225	.	12.2889	27.0324	22.5567	71
chr19	5880621	5880727	HCC1806_p73_ChIP_pooled_peak_1574	57	.	6.58117	9.6087	5.74207	37
chr19	5910146	5910318	HCC1806_p73_ChIP_pooled_peak_1575	174	.	12.2091	21.8322	17.495	86
chr19	6057702	6057808	HCC1806_p73_ChIP_pooled_peak_1576	71	.	6.42169	11.1505	7.19589	39
chr19	6092500	6092645	HCC1806_p73_ChIP_pooled_peak_1577	126	.	8.77779	16.7803	12.6065	88
chr19	6103394	6103533	HCC1806_p73_ChIP_pooled_peak_1578	61	.	6.61846	10.0838	6.18128	78
chr19	6577524	6577721	HCC1806_p73_ChIP_pooled_peak_1579	763	.	34.4417	81.9315	76.3743	95
chr19	6616039	6616244	HCC1806_p73_ChIP_pooled_peak_1580	242	.	14.641	28.7232	24.2032	80
chr19	7456091	7456231	HCC1806_p73_ChIP_pooled_peak_1581	156	.	11.1813	19.9232	15.6488	72
chr19	7491151	7491276	HCC1806_p73_ChIP_pooled_peak_1582	90	.	8.19028	13.0361	9.00922	30
chr19	7838804	7838913	HCC1806_p73_ChIP_pooled_peak_1583	104	.	8.23086	14.5197	10.4281	58
chr19	8239757	8239885	HCC1806_p73_ChIP_pooled_peak_1584	110	.	9.06341	15.1392	11.0268	68
chr19	9142772	9142894	HCC1806_p73_ChIP_pooled_peak_1585	161	.	11.7008	20.4279	16.1345	37
chr19	9150419	9150639	HCC1806_p73_ChIP_pooled_peak_1586	387	.	20.1313	43.6212	38.7645	120
chr19	9733348	9733497	HCC1806_p73_ChIP_pooled_peak_1587	120	.	9.74986	16.1653	12.0138	57
chr19	10646448	10646595	HCC1806_p73_ChIP_pooled_peak_1588	74	.	7.26044	11.4396	7.47368	93
chr19	11194953	11195122	HCC1806_p73_ChIP_pooled_peak_1589	271	.	15.1162	31.7845	27.1904	87
chr19	11926135	11926309	HCC1806_p73_ChIP_pooled_peak_1590	442	.	22.8169	49.2065	44.2366	85
chr19	13955164	13955319	HCC1806_p73_ChIP_pooled_peak_1591	132	.	9.71756	17.4058	13.2108	72
chr19	14636625	14636851	HCC1806_p73_ChIP_pooled_peak_1592	348	.	17.8155	39.588	34.8151	98
chr19	15306317	15306443	HCC1806_p73_ChIP_pooled_peak_1593	125	.	9.76063	16.691	12.5221	94
chr19	16844902	16845093	HCC1806_p73_ChIP_pooled_peak_1594	454	.	20.3351	50.444	45.4487	100
chr19	17561191	17561342	HCC1806_p73_ChIP_pooled_peak_1595	139	.	10.1814	18.1861	13.9658	86
chr19	17569922	17570032	HCC1806_p73_ChIP_pooled_peak_1596	81	.	7.26253	12.1367	8.14576	40
chr19	17765936	17766091	HCC1806_p73_ChIP_pooled_peak_1597	94	.	8.53148	13.5337	9.47878	87
chr19	17930650	17930761	HCC1806_p73_ChIP_pooled_peak_1598	98	.	8.54055	13.9199	9.85338	47
chr19	18013598	18013751	HCC1806_p73_ChIP_pooled_peak_1599	182	.	12.6213	22.6493	18.2877	77
chr19	18335395	18335516	HCC1806_p73_ChIP_pooled_peak_1600	108	.	8.94138	14.9275	10.819	49
chr19	18475680	18475935	HCC1806_p73_ChIP_pooled_peak_1601	550	.	23.2401	60.2265	55.0383	138
chr19	18484652	18484868	HCC1806_p73_ChIP_pooled_peak_1602	522	.	22.5603	57.4182	52.2837	119
chr19	19887387	19887562	HCC1806_p73_ChIP_pooled_peak_1603	199	.	11.4111	24.3658	19.9522	103
chr19	23725538	23725683	HCC1806_p73_ChIP_pooled_peak_1604	187	.	9.40179	23.1248	18.7475	68
chr19	33358505	33358634	HCC1806_p73_ChIP_pooled_peak_1608	121	.	9.81658	16.299	12.1435	44
chr19	33501898	33502008	HCC1806_p73_ChIP_pooled_peak_1609	78	.	7.71303	11.8453	7.86742	45
chr19	33789468	33789675	HCC1806_p73_ChIP_pooled_peak_1610	423	.	19.3667	47.2625	42.3299	110
chr19	33841459	33841664	HCC1806_p73_ChIP_pooled_peak_1611	301	.	16.1959	34.8637	30.1987	88
chr19	35587112	35587412	HCC1806_p73_ChIP_pooled_peak_1612	615	.	23.5788	66.8135	61.5123	99
chr19	35613975	35614221	HCC1806_p73_ChIP_pooled_peak_1613	815	.	26.8045	87.2166	81.5722	104
chr19	35657466	35657680	HCC1806_p73_ChIP_pooled_peak_1614	726	.	21.5319	78.1555	72.6606	108
chr19	38470569	38470689	HCC1806_p73_ChIP_pooled_peak_1615	145	.	10.9695	18.7883	14.5477	63
chr19	39050404	39050532	HCC1806_p73_ChIP_pooled_peak_1616	64	.	6.99721	10.4029	6.48902	62
chr19	39266176	39266382	HCC1806_p73_ChIP_pooled_peak_1617	351	.	19.745	39.931	35.1511	88
chr19	39277372	39277484	HCC1806_p73_ChIP_pooled_peak_1618	114	.	9.50686	15.595	11.4628	43
chr19	39283791	39284056	HCC1806_p73_ChIP_pooled_peak_1619	363	.	18.3554	41.1892	36.3826	168
chr19	39524306	39524438	HCC1806_p73_ChIP_pooled_peak_1620	177	.	12.4321	22.0937	17.7515	50
chr19	40808221	40808382	HCC1806_p73_ChIP_pooled_peak_1621	145	.	10.9695	18.7883	14.5477	69
chr19	41225032	41225252	HCC1806_p73_ChIP_pooled_peak_1622	181	.	12.2008	22.5371	18.179	100
chr19	41724506	41724704	HCC1806_p73_ChIP_pooled_peak_1623	495	.	24.7177	54.5868	49.5104	93
chr19	42034645	42034777	HCC1806_p73_ChIP_pooled_peak_1624	145	.	10.9695	18.7883	14.5477	62
chr19	42703827	42703985	HCC1806_p73_ChIP_pooled_peak_1625	110	.	9.06341	15.1392	11.0268	71
chr19	43652432	43652614	HCC1806_p73_ChIP_pooled_peak_1626	265	.	16.1272	31.1096	26.5306	92
chr19	44263470	44263648	HCC1806_p73_ChIP_pooled_peak_1627	48	.	5.93851	8.70289	4.8823	104
chr19	45274063	45274294	HCC1806_p73_ChIP_pooled_peak_1628	171	.	11.3371	21.5187	17.1882	145
chr19	45754346	45754457	HCC1806_p73_ChIP_pooled_peak_1629	69	.	7.22854	10.9165	6.98702	10
chr19	45903601	45903833	HCC1806_p73_ChIP_pooled_peak_1630	332	.	16.4617	37.9841	33.2498	95
chr19	45927680	45927871	HCC1806_p73_ChIP_pooled_peak_1631	101	.	8.06936	14.2555	10.1783	129
chr19	45950327	45950449	HCC1806_p73_ChIP_pooled_peak_1632	101	.	7.79217	14.2334	10.1565	61
chr19	46135782	46135979	HCC1806_p73_ChIP_pooled_peak_1633	288	.	15.0092	33.5102	28.8753	103
chr19	46472123	46472234	HCC1806_p73_ChIP_pooled_peak_1634	70	.	7.01824	11.0395	7.09426	37
chr19	46636748	46636943	HCC1806_p73_ChIP_pooled_peak_1635	918	.	35.631	97.6808	91.8565	93
chr19	46709685	46709828	HCC1806_p73_ChIP_pooled_peak_1636	247	.	14.9503	29.2774	24.7399	55
chr19	46954669	46954801	HCC1806_p73_ChIP_pooled_peak_1637	139	.	9.59625	18.1322	13.9127	52
chr19	46964910	46965023	HCC1806_p73_ChIP_pooled_peak_1638	34	.	4.81627	7.19201	3.46366	17
chr19	47265611	47265869	HCC1806_p73_ChIP_pooled_peak_1639	507	.	21.1744	55.8779	50.7766	97
chr19	47265963	47266083	HCC1806_p73_ChIP_pooled_peak_1640	79	.	5.98109	11.9543	7.97353	31
chr19	47288001	47288185	HCC1806_p73_ChIP_pooled_peak_1641	262	.	13.7963	30.8215	26.2471	98
chr19	47378570	47378686	HCC1806_p73_ChIP_pooled_peak_1642	92	.	7.74669	13.3151	9.27092	67
chr19	47734517	47734693	HCC1806_p73_ChIP_pooled_peak_1643	739	.	30.4686	79.509	73.9919	72
chr19	47924882	47924996	HCC1806_p73_ChIP_pooled_peak_1644	70	.	7.01824	11.0395	7.09426	53
chr19	48086371	48086477	HCC1806_p73_ChIP_pooled_peak_1645	61	.	6.61846	10.0838	6.18128	25
chr19	48127307	48127503	HCC1806_p73_ChIP_pooled_peak_1646	253	.	15.2946	29.9039	25.3551	97
chr19	48136961	48137157	HCC1806_p73_ChIP_pooled_peak_1647	927	.	35.6218	98.6297	92.7875	93
chr19	48222350	48222480	HCC1806_p73_ChIP_pooled_peak_1648	114	.	8.02711	15.5292	11.4051	36
chr19	48229341	48229543	HCC1806_p73_ChIP_pooled_peak_1649	520	.	23.8349	57.1946	52.0642	89
chr19	48893774	48893906	HCC1806_p73_ChIP_pooled_peak_1650	42	.	4.79112	8.05228	4.26767	67
chr19	49074720	49074827	HCC1806_p73_ChIP_pooled_peak_1651	104	.	8.5067	14.5616	10.4686	64
chr19	49458443	49458552	HCC1806_p73_ChIP_pooled_peak_1652	104	.	8.23086	14.5197	10.4281	49
chr19	49567421	49567593	HCC1806_p73_ChIP_pooled_peak_1653	285	.	13.6461	33.1953	28.5708	99
chr19	50057401	50057513	HCC1806_p73_ChIP_pooled_peak_1654	70	.	6.58335	11.0354	7.09426	26
chr19	50269454	50269629	HCC1806_p73_ChIP_pooled_peak_1655	353	.	16.9068	40.1461	35.3633	94
chr19	51399845	51400054	HCC1806_p73_ChIP_pooled_peak_1656	713	.	27.8291	76.7988	71.3253	104
chr19	53241208	53241417	HCC1806_p73_ChIP_pooled_peak_1657	167	.	11.5907	21.041	16.7266	134
chr19	54156663	54156787	HCC1806_p73_ChIP_pooled_peak_1658	85	.	8.04427	12.5303	8.51831	83
chr19	55385118	55385231	HCC1806_p73_ChIP_pooled_peak_1659	125	.	9.76063	16.691	12.5221	32
chr19	55535718	55535832	HCC1806_p73_ChIP_pooled_peak_1660	58	.	6.55702	9.72965	5.85515	65
chr19	55847632	55847787	HCC1806_p73_ChIP_pooled_peak_1661	158	.	9.24339	20.1108	15.831	77
chr19	56112690	56112855	HCC1806_p73_ChIP_pooled_peak_1662	166	.	10.3619	20.936	16.6286	93
chr19	56154758	56154933	HCC1806_p73_ChIP_pooled_peak_1663	169	.	9.61313	21.2953	16.9745	92
chr19	56728657	56728817	HCC1806_p73_ChIP_pooled_peak_1664	129	.	10.1742	17.1684	12.9838	60
chr19	56806993	56807142	HCC1806_p73_ChIP_pooled_peak_1665	253	.	14.7064	29.9081	25.3588	68
chr19	58162793	58162905	HCC1806_p73_ChIP_pooled_peak_1666	98	.	7.57011	13.8669	9.80531	58
chr19	58520382	58520498	HCC1806_p73_ChIP_pooled_peak_1667	154	.	8.19493	19.7656	15.4941	58
chr19	58838568	58838913	HCC1806_p73_ChIP_pooled_peak_1668	1319	.	20.0577	138.514	131.998	152
chr19	58940041	58940249	HCC1806_p73_ChIP_pooled_peak_1669	84	.	5.15004	12.5041	8.49759	135
chr2	1708829	1709052	HCC1806_p73_ChIP_pooled_peak_1670	438	.	19.8509	48.848	43.8845	124
chr2	3605963	3606141	HCC1806_p73_ChIP_pooled_peak_1671	321	.	17.6911	36.8506	32.1352	82
chr2	9222392	9222571	HCC1806_p73_ChIP_pooled_peak_1672	378	.	17.1167	42.6897	37.8536	86
chr2	9941341	9941516	HCC1806_p73_ChIP_pooled_peak_1673	178	.	11.4224	22.1692	17.8264	73
chr2	10035981	10036111	HCC1806_p73_ChIP_pooled_peak_1674	73	.	7.32047	11.2682	7.30737	55
chr2	10277477	10277583	HCC1806_p73_ChIP_pooled_peak_1675	106	.	8.63783	14.7789	10.6758	56
chr2	10349015	10349183	HCC1806_p73_ChIP_pooled_peak_1676	238	.	14.6997	28.3563	23.8474	85
chr2	12008260	12008442	HCC1806_p73_ChIP_pooled_peak_1677	185	.	11.877	22.9313	18.56	91
chr2	12104124	12104260	HCC1806_p73_ChIP_pooled_peak_1678	193	.	13.1633	23.7842	19.3913	58
chr2	12108350	12108485	HCC1806_p73_ChIP_pooled_peak_1679	111	.	9.15059	15.2915	11.1737	78
chr2	13030592	13030728	HCC1806_p73_ChIP_pooled_peak_1680	160	.	11.584	20.3558	16.0655	68
chr2	13111160	13111300	HCC1806_p73_ChIP_pooled_peak_1681	197	.	12.8643	24.1492	19.7457	46
chr2	13149278	13149408	HCC1806_p73_ChIP_pooled_peak_1682	146	.	10.5871	18.8804	14.6385	84
chr2	14428325	14428433	HCC1806_p73_ChIP_pooled_peak_1683	85	.	7.93051	12.578	8.56072	30
chr2	14727340	14727515	HCC1806_p73_ChIP_pooled_peak_1684	387	.	20.1313	43.6212	38.7645	81
chr2	14769160	14769339	HCC1806_p73_ChIP_pooled_peak_1685	472	.	24.1092	52.2842	47.2528	89
chr2	17771960	17772066	HCC1806_p73_ChIP_pooled_peak_1686	73	.	7.32047	11.2682	7.30737	77
chr2	19428630	19428787	HCC1806_p73_ChIP_pooled_peak_1687	218	.	14.029	26.2926	21.8337	87
chr2	20353353	20353459	HCC1806_p73_ChIP_pooled_peak_1688	78	.	7.71303	11.8453	7.86742	50
chr2	20412346	20412532	HCC1806_p73_ChIP_pooled_peak_1689	261	.	16.0885	30.7694	26.1963	101
chr2	20412904	20413032	HCC1806_p73_ChIP_pooled_peak_1690	73	.	7.32047	11.2682	7.30737	82
chr2	20556019	20556137	HCC1806_p73_ChIP_pooled_peak_1691	119	.	9.17769	16.08	11.9299	47
chr2	24307163	24307299	HCC1806_p73_ChIP_pooled_peak_1692	106	.	9.11539	14.7815	10.6763	43
chr2	26231803	26232069	HCC1806_p73_ChIP_pooled_peak_1693	966	.	25.3026	102.575	96.6714	122
chr2	26954018	26954134	HCC1806_p73_ChIP_pooled_peak_1694	54	.	4.77014	9.29239	5.43695	28
chr2	27929081	27929309	HCC1806_p73_ChIP_pooled_peak_1695	530	.	18.3284	58.2068	53.0566	125
chr2	28521374	28521480	HCC1806_p73_ChIP_pooled_peak_1696	64	.	5.34165	10.3899	6.47689	57
chr2	28632024	28632174	HCC1806_p73_ChIP_pooled_peak_1697	201	.	9.2776	24.5604	20.1446	62
chr2	28659586	28659765	HCC1806_p73_ChIP_pooled_peak_1698	377	.	13.4947	42.6104	37.777	85
chr2	28788815	28789115	HCC1806_p73_ChIP_pooled_peak_1699	1246	.	32.899	131.072	124.674	144
chr2	29118150	29118322	HCC1806_p73_ChIP_pooled_peak_1700	102	.	6.36599	14.3253	10.2478	116
chr2	29291410	29291642	HCC1806_p73_ChIP_pooled_peak_1701	1087	.	26.525	114.912	108.796	127
chr2	29548583	29548759	HCC1806_p73_ChIP_pooled_peak_1702	114	.	8.33891	15.5846	11.4558	86
chr2	29863322	29863508	HCC1806_p73_ChIP_pooled_peak_1703	213	.	12.9567	25.8134	21.3634	100
chr2	30497663	30497892	HCC1806_p73_ChIP_pooled_peak_1704	335	.	13.4151	38.2523	33.5086	146
chr2	30498191	30498369	HCC1806_p73_ChIP_pooled_peak_1705	48	.	4.77937	8.66432	4.85089	90
chr2	31560805	31560935	HCC1806_p73_ChIP_pooled_peak_1706	62	.	5.38298	10.1087	6.20587	74
chr2	31613226	31613569	HCC1806_p73_ChIP_pooled_peak_1707	1116	.	34.9179	117.858	111.686	173
chr2	32229023	32229164	HCC1806_p73_ChIP_pooled_peak_1708	103	.	7.39471	14.4572	10.3705	93
chr2	33239562	33239668	HCC1806_p73_ChIP_pooled_peak_1709	104	.	8.23086	14.5197	10.4281	78
chr2	34774877	34774983	HCC1806_p73_ChIP_pooled_peak_1710	49	.	5.81002	8.776	4.94368	27
chr2	36595053	36595218	HCC1806_p73_ChIP_pooled_peak_1711	109	.	6.74735	15.0712	10.9612	103
chr2	36928852	36928995	HCC1806_p73_ChIP_pooled_peak_1712	93	.	7.02498	13.3859	9.33951	66
chr2	37232781	37232933	HCC1806_p73_ChIP_pooled_peak_1713	307	.	15.3352	35.3972	30.7151	64
chr2	37407343	37407455	HCC1806_p73_ChIP_pooled_peak_1714	63	.	5.91577	10.3092	6.39877	36
chr2	37856709	37856940	HCC1806_p73_ChIP_pooled_peak_1715	952	.	32.4674	101.16	95.2786	112
chr2	37881323	37881497	HCC1806_p73_ChIP_pooled_peak_1716	292	.	11.5267	33.891	29.2498	84
chr2	38014089	38014352	HCC1806_p73_ChIP_pooled_peak_1717	1118	.	27.0555	118.041	111.866	141
chr2	38017267	38017408	HCC1806_p73_ChIP_pooled_peak_1718	137	.	9.4832	17.9457	13.7356	87
chr2	38254092	38254208	HCC1806_p73_ChIP_pooled_peak_1719	124	.	9.23726	16.6084	12.4472	56
chr2	38626021	38626185	HCC1806_p73_ChIP_pooled_peak_1720	272	.	14.3944	31.8264	27.2316	65
chr2	38918102	38918214	HCC1806_p73_ChIP_pooled_peak_1721	125	.	8.42847	16.6793	12.514	42
chr2	39133379	39133645	HCC1806_p73_ChIP_pooled_peak_1722	550	.	23.2401	60.2265	55.0383	105
chr2	39295571	39295727	HCC1806_p73_ChIP_pooled_peak_1723	229	.	11.4618	27.451	22.9605	78
chr2	39324763	39324961	HCC1806_p73_ChIP_pooled_peak_1724	153	.	10.1675	19.5718	15.3032	88
chr2	39632500	39632722	HCC1806_p73_ChIP_pooled_peak_1725	234	.	9.54028	27.9421	23.4391	119
chr2	41949970	41950180	HCC1806_p73_ChIP_pooled_peak_1726	789	.	28.5278	84.528	78.9234	101
chr2	42351424	42351530	HCC1806_p73_ChIP_pooled_peak_1727	101	.	8.30719	14.2325	10.1558	41
chr2	42598912	42599035	HCC1806_p73_ChIP_pooled_peak_1728	70	.	6.77836	10.9861	7.05054	70
chr2	43023243	43023390	HCC1806_p73_ChIP_pooled_peak_1729	131	.	9.42279	17.3698	13.1795	72
chr2	43217001	43217121	HCC1806_p73_ChIP_pooled_peak_1730	128	.	9.1992	17.0014	12.8196	38
chr2	43267548	43267655	HCC1806_p73_ChIP_pooled_peak_1731	99	.	7.64271	13.9869	9.91819	44
chr2	43313767	43313873	HCC1806_p73_ChIP_pooled_peak_1732	66	.	6.0924	10.6046	6.68283	41
chr2	43396219	43396377	HCC1806_p73_ChIP_pooled_peak_1733	84	.	5.83549	12.4637	8.45826	75
chr2	44353658	44353823	HCC1806_p73_ChIP_pooled_peak_1734	185	.	11.8389	22.8671	18.5006	82
chr2	45503009	45503202	HCC1806_p73_ChIP_pooled_peak_1735	434	.	20.0622	48.4406	43.4881	101
chr2	45839452	45839592	HCC1806_p73_ChIP_pooled_peak_1736	146	.	10.5871	18.8804	14.6385	85
chr2	45909814	45909930	HCC1806_p73_ChIP_pooled_peak_1737	92	.	7.74669	13.3151	9.27092	61
chr2	46076748	46076860	HCC1806_p73_ChIP_pooled_peak_1738	79	.	7.54601	11.9183	7.93846	46
chr2	46256719	46256861	HCC1806_p73_ChIP_pooled_peak_1739	49	.	5.81002	8.776	4.94368	88
chr2	46295917	46296033	HCC1806_p73_ChIP_pooled_peak_1740	120	.	8.73767	16.2418	12.0895	54
chr2	46361637	46361818	HCC1806_p73_ChIP_pooled_peak_1741	326	.	14.8502	37.3445	32.6208	92
chr2	46399531	46399707	HCC1806_p73_ChIP_pooled_peak_1742	272	.	13.2447	31.8369	27.2401	98
chr2	46662282	46662516	HCC1806_p73_ChIP_pooled_peak_1743	543	.	21.8586	59.545	54.3738	92
chr2	46872890	46873020	HCC1806_p73_ChIP_pooled_peak_1744	147	.	9.23118	19.0388	14.7897	76
chr2	47198135	47198309	HCC1806_p73_ChIP_pooled_peak_1745	276	.	13.8527	32.2187	27.6112	82
chr2	48292321	48292492	HCC1806_p73_ChIP_pooled_peak_1746	85	.	7.93051	12.578	8.56072	87
chr2	54351983	54352105	HCC1806_p73_ChIP_pooled_peak_1747	90	.	8.02131	13.029	9.00275	66
chr2	55240105	55240246	HCC1806_p73_ChIP_pooled_peak_1748	171	.	11.3371	21.5187	17.1882	57
chr2	56006903	56007091	HCC1806_p73_ChIP_pooled_peak_1749	312	.	14.4488	35.9494	31.2594	68
chr2	56599285	56599442	HCC1806_p73_ChIP_pooled_peak_1750	305	.	17.0811	35.1935	30.5192	69
chr2	56606285	56606391	HCC1806_p73_ChIP_pooled_peak_1751	92	.	8.41421	13.2961	9.25649	59
chr2	60487874	60487999	HCC1806_p73_ChIP_pooled_peak_1752	128	.	9.21631	17.0296	12.8462	51
chr2	60581986	60582171	HCC1806_p73_ChIP_pooled_peak_1753	213	.	12.9567	25.8134	21.3634	80
chr2	60828446	60828607	HCC1806_p73_ChIP_pooled_peak_1754	303	.	15.4934	34.9883	30.3184	78
chr2	60945045	60945231	HCC1806_p73_ChIP_pooled_peak_1755	153	.	10.1675	19.5718	15.3032	86
chr2	61898856	61898992	HCC1806_p73_ChIP_pooled_peak_1756	50	.	5.70557	8.92121	5.08104	80
chr2	62685355	62685468	HCC1806_p73_ChIP_pooled_peak_1757	68	.	6.82968	10.731	6.80659	39
chr2	62821274	62821402	HCC1806_p73_ChIP_pooled_peak_1758	93	.	6.10074	13.3854	9.33951	61
chr2	62881197	62881343	HCC1806_p73_ChIP_pooled_peak_1759	224	.	13.2917	26.9355	22.4628	86
chr2	63453884	63453990	HCC1806_p73_ChIP_pooled_peak_1760	59	.	6.47837	9.85398	5.97062	38
chr2	63724817	63724977	HCC1806_p73_ChIP_pooled_peak_1761	139	.	10.414	18.1931	13.9724	64
chr2	64283253	64283432	HCC1806_p73_ChIP_pooled_peak_1762	268	.	14.8867	31.3958	26.8093	83
chr2	64395961	64396067	HCC1806_p73_ChIP_pooled_peak_1763	82	.	7.5581	12.2568	8.25752	29
chr2	64957833	64958026	HCC1806_p73_ChIP_pooled_peak_1764	146	.	8.87366	18.9433	14.6986	90
chr2	65190382	65190502	HCC1806_p73_ChIP_pooled_peak_1765	124	.	9.49442	16.6104	12.4487	57
chr2	65207070	65207183	HCC1806_p73_ChIP_pooled_peak_1766	113	.	9.05009	15.4689	11.3475	83
chr2	65295983	65296130	HCC1806_p73_ChIP_pooled_peak_1767	217	.	11.0921	26.1905	21.7333	82
chr2	65543260	65543482	HCC1806_p73_ChIP_pooled_peak_1768	880	.	26.7333	93.819	88.0596	119
chr2	66010534	66010653	HCC1806_p73_ChIP_pooled_peak_1769	112	.	9.18881	15.3586	11.2391	58
chr2	67483168	67483386	HCC1806_p73_ChIP_pooled_peak_1770	247	.	14.0184	29.3255	24.787	87
chr2	67517686	67517807	HCC1806_p73_ChIP_pooled_peak_1771	71	.	7.08178	11.144	7.19243	41
chr2	67678718	67678937	HCC1806_p73_ChIP_pooled_peak_1772	374	.	17.7531	42.2987	37.4713	118
chr2	67691023	67691198	HCC1806_p73_ChIP_pooled_peak_1773	238	.	13.8234	28.4061	23.8934	74
chr2	68971713	68971825	HCC1806_p73_ChIP_pooled_peak_1774	59	.	6.47837	9.85398	5.97062	26
chr2	69035250	69035451	HCC1806_p73_ChIP_pooled_peak_1775	210	.	12.76	25.4818	21.0468	95
chr2	69309950	69310165	HCC1806_p73_ChIP_pooled_peak_1776	215	.	10.6248	25.9548	21.5025	114
chr2	69875595	69875724	HCC1806_p73_ChIP_pooled_peak_1777	104	.	8.23086	14.5197	10.4281	68
chr2	69895016	69895225	HCC1806_p73_ChIP_pooled_peak_1778	332	.	16.4923	38.0357	33.2965	105
chr2	70312342	70312452	HCC1806_p73_ChIP_pooled_peak_1779	129	.	9.57004	17.1599	12.9758	64
chr2	70401631	70401780	HCC1806_p73_ChIP_pooled_peak_1780	103	.	7.90002	14.411	10.3265	76
chr2	70797265	70797526	HCC1806_p73_ChIP_pooled_peak_1781	531	.	23.0715	58.2871	53.1354	167
chr2	70824127	70824401	HCC1806_p73_ChIP_pooled_peak_1782	1028	.	37.5403	108.874	102.87	107
chr2	71731077	71731244	HCC1806_p73_ChIP_pooled_peak_1783	204	.	11.7135	24.873	20.4516	74
chr2	72323451	72323587	HCC1806_p73_ChIP_pooled_peak_1784	177	.	11.9379	22.0749	17.7347	66
chr2	72342608	72342733	HCC1806_p73_ChIP_pooled_peak_1785	47	.	5.69602	8.59408	4.78405	57
chr2	72984425	72984581	HCC1806_p73_ChIP_pooled_peak_1786	245	.	15.0918	29.0858	24.5561	83
chr2	73055181	73055312	HCC1806_p73_ChIP_pooled_peak_1787	171	.	10.0339	21.4718	17.1468	45
chr2	74004283	74004501	HCC1806_p73_ChIP_pooled_peak_1788	1046	.	35.5909	110.662	104.625	114
chr2	74220685	74220857	HCC1806_p73_ChIP_pooled_peak_1789	167	.	11.3707	21.096	16.7814	89
chr2	74237496	74237693	HCC1806_p73_ChIP_pooled_peak_1790	278	.	13.9895	32.4509	27.8413	100
chr2	74415461	74415667	HCC1806_p73_ChIP_pooled_peak_1791	789	.	28.5278	84.528	78.9234	104
chr2	74973832	74973939	HCC1806_p73_ChIP_pooled_peak_1792	83	.	7.62653	12.3699	8.36622	65
chr2	75229319	75229461	HCC1806_p73_ChIP_pooled_peak_1793	145	.	10.2574	18.755	14.5169	78
chr2	76934706	76934859	HCC1806_p73_ChIP_pooled_peak_1794	151	.	11.2189	19.4215	15.1619	81
chr2	83969615	83969812	HCC1806_p73_ChIP_pooled_peak_1795	551	.	23.2833	60.3001	55.1104	96
chr2	84078301	84078484	HCC1806_p73_ChIP_pooled_peak_1796	165	.	10.6517	20.8877	16.5806	103
chr2	85121342	85121503	HCC1806_p73_ChIP_pooled_peak_1797	248	.	15.4261	29.3772	24.8372	78
chr2	85152617	85152759	HCC1806_p73_ChIP_pooled_peak_1798	151	.	8.573	19.4442	15.184	55
chr2	85241966	85242132	HCC1806_p73_ChIP_pooled_peak_1799	182	.	8.10259	22.6593	18.2976	67
chr2	85465029	85465157	HCC1806_p73_ChIP_pooled_peak_1800	116	.	7.34638	15.7412	11.6054	81
chr2	85969157	85969263	HCC1806_p73_ChIP_pooled_peak_1801	71	.	7.31297	11.0528	7.10322	79
chr2	88557811	88557958	HCC1806_p73_ChIP_pooled_peak_1802	140	.	9.68337	18.276	14.0506	82
chr2	95925849	95926028	HCC1806_p73_ChIP_pooled_peak_1803	260	.	14.0409	30.5957	26.0253	88
chr2	97200637	97200836	HCC1806_p73_ChIP_pooled_peak_1804	209	.	13.293	25.3653	20.9322	91
chr2	99052253	99052420	HCC1806_p73_ChIP_pooled_peak_1805	321	.	17.6911	36.8506	32.1352	95
chr2	99525046	99525185	HCC1806_p73_ChIP_pooled_peak_1806	151	.	10.8761	19.3832	15.1256	72
chr2	100088651	100088764	HCC1806_p73_ChIP_pooled_peak_1807	153	.	10.9807	19.5672	15.3028	60
chr2	101729750	101730049	HCC1806_p73_ChIP_pooled_peak_1808	725	.	26.9335	78.0217	72.528	135
chr2	101801640	101801805	HCC1806_p73_ChIP_pooled_peak_1809	339	.	16.8618	38.6587	33.9064	81
chr2	101802268	101802383	HCC1806_p73_ChIP_pooled_peak_1810	103	.	7.62576	14.4002	10.3191	51
chr2	102320552	102320784	HCC1806_p73_ChIP_pooled_peak_1811	404	.	20.7413	45.3473	40.4576	119
chr2	102419689	102419826	HCC1806_p73_ChIP_pooled_peak_1812	209	.	13.519	25.3343	20.9021	73
chr2	102437089	102437240	HCC1806_p73_ChIP_pooled_peak_1813	85	.	7.93051	12.578	8.56072	72
chr2	103419545	103419713	HCC1806_p73_ChIP_pooled_peak_1814	282	.	16.0945	32.8845	28.2648	87
chr2	106020633	106020979	HCC1806_p73_ChIP_pooled_peak_1815	619	.	25.8724	67.2511	61.9398	227
chr2	106045259	106045373	HCC1806_p73_ChIP_pooled_peak_1816	106	.	8.63783	14.7789	10.6758	73
chr2	106443995	106444104	HCC1806_p73_ChIP_pooled_peak_1817	100	.	8.48446	14.1488	10.0742	49
chr2	109539614	109539764	HCC1806_p73_ChIP_pooled_peak_1818	252	.	13.1667	29.7599	25.2123	62
chr2	109550144	109550263	HCC1806_p73_ChIP_pooled_peak_1819	106	.	9.09637	14.7433	10.6451	59
chr2	109617803	109617935	HCC1806_p73_ChIP_pooled_peak_1820	92	.	8.41421	13.2961	9.25649	65
chr2	110906963	110907130	HCC1806_p73_ChIP_pooled_peak_1821	251	.	14.9023	29.6992	25.1546	72
chr2	111579841	111580042	HCC1806_p73_ChIP_pooled_peak_1822	62	.	5.0212	10.1223	6.21685	46
chr2	112398120	112398398	HCC1806_p73_ChIP_pooled_peak_1823	1409	.	47.6863	147.646	140.953	151
chr2	112732857	112733006	HCC1806_p73_ChIP_pooled_peak_1824	71	.	6.42169	11.1505	7.19589	86
chr2	112789605	112789767	HCC1806_p73_ChIP_pooled_peak_1825	257	.	15.251	30.3159	25.7548	65
chr2	112987044	112987255	HCC1806_p73_ChIP_pooled_peak_1826	119	.	9.17769	16.08	11.9299	85
chr2	113450238	113450432	HCC1806_p73_ChIP_pooled_peak_1827	498	.	19.6664	54.9104	49.8296	94
chr2	113571973	113572238	HCC1806_p73_ChIP_pooled_peak_1828	493	.	22.6743	54.4239	49.3492	127
chr2	114601150	114601318	HCC1806_p73_ChIP_pooled_peak_1829	111	.	9.15059	15.2915	11.1737	83
chr2	120934535	120934675	HCC1806_p73_ChIP_pooled_peak_1830	104	.	8.23086	14.5197	10.4281	62
chr2	122423156	122423292	HCC1806_p73_ChIP_pooled_peak_1831	59	.	6.47837	9.85398	5.97062	61
chr2	127063988	127064100	HCC1806_p73_ChIP_pooled_peak_1832	82	.	7.5581	12.2568	8.25752	41
chr2	128479692	128479861	HCC1806_p73_ChIP_pooled_peak_1833	232	.	14.1162	27.7995	23.2999	97
chr2	129062753	129063063	HCC1806_p73_ChIP_pooled_peak_1834	426	.	20.449	47.6036	42.6648	215
chr2	132426588	132426724	HCC1806_p73_ChIP_pooled_peak_1835	158	.	10.7973	20.1263	15.8421	71
chr2	133024078	133024185	HCC1806_p73_ChIP_pooled_peak_1836	89	.	5.71947	13.0106	8.98499	44
chr2	133027454	133027562	HCC1806_p73_ChIP_pooled_peak_1837	63	.	3.75999	10.2903	6.38146	53
chr2	133028349	133028582	HCC1806_p73_ChIP_pooled_peak_1838	174	.	5.72736	21.7597	17.4267	68
chr2	133029253	133029380	HCC1806_p73_ChIP_pooled_peak_1839	153	.	5.96324	19.6541	15.3833	57
chr2	133300878	133301045	HCC1806_p73_ChIP_pooled_peak_1840	98	.	8.54055	13.9199	9.85338	66
chr2	134889396	134889511	HCC1806_p73_ChIP_pooled_peak_1841	98	.	8.54055	13.9199	9.85338	53
chr2	137789419	137789624	HCC1806_p73_ChIP_pooled_peak_1842	332	.	17.2757	37.9997	33.2608	102
chr2	137926247	137926360	HCC1806_p73_ChIP_pooled_peak_1843	50	.	5.70557	8.92121	5.08104	38
chr2	139052080	139052269	HCC1806_p73_ChIP_pooled_peak_1844	227	.	14.6259	27.2345	22.7501	90
chr2	140061242	140061385	HCC1806_p73_ChIP_pooled_peak_1845	28	.	4.85878	6.51615	2.83095	80
chr2	143614948	143615062	HCC1806_p73_ChIP_pooled_peak_1846	82	.	7.5581	12.2568	8.25752	62
chr2	144156353	144156473	HCC1806_p73_ChIP_pooled_peak_1847	127	.	10.1158	16.9158	12.739	71
chr2	144860058	144860238	HCC1806_p73_ChIP_pooled_peak_1848	278	.	16.1507	32.4451	27.8357	98
chr2	145818507	145818660	HCC1806_p73_ChIP_pooled_peak_1849	191	.	11.62	23.5762	19.1884	96
chr2	147575326	147575524	HCC1806_p73_ChIP_pooled_peak_1850	234	.	14.697	27.9392	23.4361	117
chr2	147809481	147809587	HCC1806_p73_ChIP_pooled_peak_1851	57	.	6.58168	9.61653	5.74444	12
chr2	147844412	147844567	HCC1806_p73_ChIP_pooled_peak_1852	112	.	9.37797	15.3209	11.2027	102
chr2	149351873	149352109	HCC1806_p73_ChIP_pooled_peak_1853	845	.	31.3281	90.3024	84.5991	95
chr2	149402983	149403091	HCC1806_p73_ChIP_pooled_peak_1854	70	.	6.77836	10.9861	7.05054	40
chr2	149884435	149884611	HCC1806_p73_ChIP_pooled_peak_1855	209	.	13.0095	25.3694	20.9359	89
chr2	152114730	152114869	HCC1806_p73_ChIP_pooled_peak_1856	144	.	10.7104	18.7218	14.4887	81
chr2	152801767	152801930	HCC1806_p73_ChIP_pooled_peak_1857	129	.	10.2382	17.1767	12.9893	68
chr2	153278603	153278751	HCC1806_p73_ChIP_pooled_peak_1858	92	.	7.46113	13.2607	9.22611	81
chr2	153297150	153297263	HCC1806_p73_ChIP_pooled_peak_1859	73	.	7.32047	11.2682	7.30737	38
chr2	153557820	153557970	HCC1806_p73_ChIP_pooled_peak_1860	226	.	14.0309	27.1482	22.6671	78
chr2	153916294	153916461	HCC1806_p73_ChIP_pooled_peak_1861	614	.	29.6249	66.7311	61.431	83
chr2	156822084	156822233	HCC1806_p73_ChIP_pooled_peak_1862	235	.	14.9301	28.0853	23.5795	69
chr2	157523042	157523240	HCC1806_p73_ChIP_pooled_peak_1863	354	.	18.9112	40.2083	35.4206	99
chr2	160592335	160592441	HCC1806_p73_ChIP_pooled_peak_1864	73	.	7.32047	11.2682	7.30737	49
chr2	161077134	161077297	HCC1806_p73_ChIP_pooled_peak_1865	41	.	5.26668	7.91066	4.12992	30
chr2	161209078	161209307	HCC1806_p73_ChIP_pooled_peak_1866	239	.	11.3102	28.4145	23.901	102
chr2	161503706	161503875	HCC1806_p73_ChIP_pooled_peak_1867	158	.	10.7973	20.1263	15.8421	80
chr2	161552315	161552453	HCC1806_p73_ChIP_pooled_peak_1868	116	.	9.45033	15.823	11.6819	58
chr2	162027873	162028000	HCC1806_p73_ChIP_pooled_peak_1869	82	.	6.82305	12.2096	8.21556	59
chr2	164810018	164810162	HCC1806_p73_ChIP_pooled_peak_1870	73	.	7.32047	11.2682	7.30737	58
chr2	165696484	165696686	HCC1806_p73_ChIP_pooled_peak_1871	273	.	15.861	31.9256	27.325	95
chr2	165698923	165699053	HCC1806_p73_ChIP_pooled_peak_1872	159	.	11.5308	20.2523	15.9638	57
chr2	165703935	165704048	HCC1806_p73_ChIP_pooled_peak_1873	121	.	9.81658	16.299	12.1435	40
chr2	165848210	165848365	HCC1806_p73_ChIP_pooled_peak_1874	151	.	11.2189	19.4215	15.1619	93
chr2	166689829	166689983	HCC1806_p73_ChIP_pooled_peak_1875	125	.	9.76063	16.691	12.5221	72
chr2	167041405	167041564	HCC1806_p73_ChIP_pooled_peak_1876	168	.	11.8461	21.1396	16.8235	77
chr2	169381621	169381804	HCC1806_p73_ChIP_pooled_peak_1877	126	.	9.97555	16.7891	12.615	103
chr2	169440365	169440516	HCC1806_p73_ChIP_pooled_peak_1878	196	.	12.8108	24.0542	19.6517	87
chr2	171032160	171032266	HCC1806_p73_ChIP_pooled_peak_1879	70	.	7.01824	11.0395	7.09426	74
chr2	171078264	171078454	HCC1806_p73_ChIP_pooled_peak_1880	387	.	20.9916	43.626	38.7688	101
chr2	172289888	172290000	HCC1806_p73_ChIP_pooled_peak_1881	106	.	8.63783	14.7789	10.6758	71
chr2	173061757	173062019	HCC1806_p73_ChIP_pooled_peak_1882	739	.	27.2112	79.4293	73.913	122
chr2	173093244	173093415	HCC1806_p73_ChIP_pooled_peak_1883	132	.	9.71756	17.4058	13.2108	79
chr2	173307484	173307613	HCC1806_p73_ChIP_pooled_peak_1884	97	.	8.27307	13.7948	9.7341	65
chr2	173989265	173989524	HCC1806_p73_ChIP_pooled_peak_1885	861	.	35.9923	91.8809	86.156	102
chr2	174000946	174001086	HCC1806_p73_ChIP_pooled_peak_1886	121	.	9.81658	16.299	12.1435	75
chr2	174614534	174614640	HCC1806_p73_ChIP_pooled_peak_1887	50	.	5.70557	8.92121	5.08104	32
chr2	177338058	177338239	HCC1806_p73_ChIP_pooled_peak_1888	167	.	11.5907	21.041	16.7266	94
chr2	178034934	178035261	HCC1806_p73_ChIP_pooled_peak_1889	2234	.	53.4665	232.586	223.456	146
chr2	179196341	179196537	HCC1806_p73_ChIP_pooled_peak_1890	317	.	16.7358	36.4248	31.7231	95
chr2	181087503	181087647	HCC1806_p73_ChIP_pooled_peak_1891	171	.	10.0339	21.4718	17.1468	68
chr2	181365816	181365953	HCC1806_p73_ChIP_pooled_peak_1892	104	.	8.99684	14.5455	10.453	78
chr2	181978870	181978976	HCC1806_p73_ChIP_pooled_peak_1893	49	.	6.10039	8.75489	4.92784	24
chr2	182634974	182635181	HCC1806_p73_ChIP_pooled_peak_1894	468	.	18.8637	51.8857	46.8632	95
chr2	185232151	185232292	HCC1806_p73_ChIP_pooled_peak_1895	89	.	8.26601	13.0027	8.9772	73
chr2	186298627	186298738	HCC1806_p73_ChIP_pooled_peak_1896	81	.	7.02224	12.135	8.14576	42
chr2	188851212	188851370	HCC1806_p73_ChIP_pooled_peak_1897	179	.	8.97163	22.3095	17.961	58
chr2	189767778	189767943	HCC1806_p73_ChIP_pooled_peak_1898	260	.	14.0409	30.5957	26.0253	86
chr2	190417801	190417974	HCC1806_p73_ChIP_pooled_peak_1899	70	.	7.01824	11.0395	7.09426	78
chr2	190918287	190918398	HCC1806_p73_ChIP_pooled_peak_1900	101	.	8.81766	14.1965	10.1203	31
chr2	191223469	191223655	HCC1806_p73_ChIP_pooled_peak_1901	208	.	11.238	25.2471	20.8153	95
chr2	191476748	191476929	HCC1806_p73_ChIP_pooled_peak_1902	509	.	24.4359	56.0176	50.9133	89
chr2	192036615	192036739	HCC1806_p73_ChIP_pooled_peak_1903	92	.	7.2244	13.2933	9.25601	52
chr2	192066969	192067173	HCC1806_p73_ChIP_pooled_peak_1904	362	.	17.4301	41.0301	36.2294	101
chr2	192709637	192709763	HCC1806_p73_ChIP_pooled_peak_1905	112	.	9.18881	15.3586	11.2391	62
chr2	193409509	193409643	HCC1806_p73_ChIP_pooled_peak_1906	129	.	10.2382	17.1767	12.9893	69
chr2	194018455	194018589	HCC1806_p73_ChIP_pooled_peak_1907	103	.	8.95484	14.4628	10.3755	75
chr2	196487673	196487859	HCC1806_p73_ChIP_pooled_peak_1908	370	.	19.5213	41.9081	37.0857	88
chr2	196521591	196522009	HCC1806_p73_ChIP_pooled_peak_1909	250	.	14.1847	29.6056	25.0627	336
chr2	197790484	197790598	HCC1806_p73_ChIP_pooled_peak_1910	140	.	9.68337	18.276	14.0506	31
chr2	200994540	200994736	HCC1806_p73_ChIP_pooled_peak_1911	258	.	15.5635	30.4012	25.839	94
chr2	201143448	201143701	HCC1806_p73_ChIP_pooled_peak_1912	191	.	12.7823	23.5838	19.1953	85
chr2	201983501	201983628	HCC1806_p73_ChIP_pooled_peak_1913	103	.	7.62576	14.4002	10.3191	52
chr2	202507461	202507612	HCC1806_p73_ChIP_pooled_peak_1914	218	.	13.528	26.2639	21.8058	61
chr2	204399911	204400055	HCC1806_p73_ChIP_pooled_peak_1915	177	.	12.4321	22.0937	17.7515	87
chr2	204521407	204521630	HCC1806_p73_ChIP_pooled_peak_1916	128	.	9.1992	17.0014	12.8196	100
chr2	206678837	206678961	HCC1806_p73_ChIP_pooled_peak_1917	85	.	7.93051	12.578	8.56072	83
chr2	207535775	207535911	HCC1806_p73_ChIP_pooled_peak_1918	60	.	6.14446	9.96349	6.06963	45
chr2	208670734	208670867	HCC1806_p73_ChIP_pooled_peak_1919	71	.	6.42169	11.1505	7.19589	69
chr2	210505164	210505309	HCC1806_p73_ChIP_pooled_peak_1920	124	.	9.87175	16.5942	12.4332	74
chr2	210591146	210591315	HCC1806_p73_ChIP_pooled_peak_1921	271	.	15.1162	31.7845	27.1904	74
chr2	212113893	212114121	HCC1806_p73_ChIP_pooled_peak_1922	257	.	15.251	30.3159	25.7548	130
chr2	213019203	213019329	HCC1806_p73_ChIP_pooled_peak_1923	161	.	11.7008	20.4279	16.1345	69
chr2	213250135	213250265	HCC1806_p73_ChIP_pooled_peak_1924	111	.	9.15059	15.2915	11.1737	33
chr2	213771474	213771658	HCC1806_p73_ChIP_pooled_peak_1925	121	.	9.71293	16.2999	12.1444	79
chr2	216002586	216002795	HCC1806_p73_ChIP_pooled_peak_1926	211	.	13.4209	25.5916	21.151	109
chr2	216054239	216054365	HCC1806_p73_ChIP_pooled_peak_1927	98	.	8.54055	13.9199	9.85338	73
chr2	218267897	218268034	HCC1806_p73_ChIP_pooled_peak_1928	129	.	10.1742	17.1684	12.9838	51
chr2	219083731	219083991	HCC1806_p73_ChIP_pooled_peak_1929	454	.	20.3351	50.444	45.4487	113
chr2	219159749	219159870	HCC1806_p73_ChIP_pooled_peak_1930	52	.	5.61898	9.11207	5.26098	95
chr2	219162936	219163055	HCC1806_p73_ChIP_pooled_peak_1931	94	.	8.09796	13.5039	9.4504	59
chr2	220151293	220151479	HCC1806_p73_ChIP_pooled_peak_1932	377	.	19.8778	42.5502	37.7206	94
chr2	220526184	220526291	HCC1806_p73_ChIP_pooled_peak_1933	59	.	6.29419	9.86514	5.97692	91
chr2	220549372	220549567	HCC1806_p73_ChIP_pooled_peak_1934	312	.	14.4488	35.9494	31.2594	102
chr2	221084092	221084259	HCC1806_p73_ChIP_pooled_peak_1935	73	.	6.28551	11.3107	7.3476	71
chr2	222394885	222395089	HCC1806_p73_ChIP_pooled_peak_1936	337	.	18.3012	38.5224	33.7714	93
chr2	223670175	223670328	HCC1806_p73_ChIP_pooled_peak_1937	63	.	6.70195	10.2216	6.31351	48
chr2	223702518	223702752	HCC1806_p73_ChIP_pooled_peak_1938	444	.	21.0547	49.3769	44.4015	131
chr2	225046604	225046754	HCC1806_p73_ChIP_pooled_peak_1939	156	.	11.3568	19.9181	15.6444	88
chr2	225672399	225672505	HCC1806_p73_ChIP_pooled_peak_1940	59	.	6.47837	9.85398	5.97062	79
chr2	227547918	227548024	HCC1806_p73_ChIP_pooled_peak_1941	63	.	6.93148	10.2732	6.36442	31
chr2	227557344	227557474	HCC1806_p73_ChIP_pooled_peak_1942	121	.	9.72716	16.3261	12.169	64
chr2	228331630	228331783	HCC1806_p73_ChIP_pooled_peak_1943	103	.	7.62576	14.4002	10.3191	64
chr2	228754172	228754335	HCC1806_p73_ChIP_pooled_peak_1944	132	.	10.3325	17.4771	13.2802	77
chr2	230228234	230228398	HCC1806_p73_ChIP_pooled_peak_1945	246	.	14.9084	29.2018	24.6651	76
chr2	231084723	231084875	HCC1806_p73_ChIP_pooled_peak_1946	117	.	9.28739	15.8717	11.7297	76
chr2	232152520	232152713	HCC1806_p73_ChIP_pooled_peak_1947	232	.	13.0725	27.74	23.2416	102
chr2	232545009	232545154	HCC1806_p73_ChIP_pooled_peak_1948	114	.	8.33891	15.5846	11.4558	62
chr2	232566681	232566818	HCC1806_p73_ChIP_pooled_peak_1949	141	.	10.3131	18.4102	14.1825	67
chr2	233260755	233260867	HCC1806_p73_ChIP_pooled_peak_1950	127	.	10.1158	16.9158	12.739	79
chr2	234121805	234121968	HCC1806_p73_ChIP_pooled_peak_1951	326	.	17.6452	37.3616	32.6372	89
chr2	234401469	234401671	HCC1806_p73_ChIP_pooled_peak_1952	220	.	11.6393	26.5367	22.0705	101
chr2	234600070	234600303	HCC1806_p73_ChIP_pooled_peak_1953	501	.	21.7876	55.2923	50.1996	108
chr2	235041809	235041958	HCC1806_p73_ChIP_pooled_peak_1954	119	.	9.17769	16.08	11.9299	73
chr2	235591226	235591366	HCC1806_p73_ChIP_pooled_peak_1955	91	.	7.8804	13.1451	9.11667	66
chr2	235771974	235772131	HCC1806_p73_ChIP_pooled_peak_1956	231	.	14.2872	27.6063	23.1129	83
chr2	235935533	235935667	HCC1806_p73_ChIP_pooled_peak_1957	45	.	5.88173	8.38336	4.58021	77
chr2	236233897	236234065	HCC1806_p73_ChIP_pooled_peak_1958	332	.	17.2757	37.9997	33.2608	83
chr2	237600577	237600745	HCC1806_p73_ChIP_pooled_peak_1959	213	.	12.9567	25.8134	21.3634	87
chr2	238207406	238207591	HCC1806_p73_ChIP_pooled_peak_1960	367	.	19.3353	41.5761	36.7628	92
chr2	238782223	238782329	HCC1806_p73_ChIP_pooled_peak_1961	38	.	5.39864	7.58913	3.83199	82
chr2	238844587	238844693	HCC1806_p73_ChIP_pooled_peak_1962	59	.	6.47837	9.85398	5.97062	73
chr2	238848617	238848739	HCC1806_p73_ChIP_pooled_peak_1963	118	.	9.64368	15.9551	11.8113	66
chr2	239176107	239176292	HCC1806_p73_ChIP_pooled_peak_1964	241	.	14.3238	28.6927	24.1758	56
chr2	239298988	239299197	HCC1806_p73_ChIP_pooled_peak_1965	387	.	19.7357	43.5691	38.7152	89
chr2	239629179	239629287	HCC1806_p73_ChIP_pooled_peak_1966	92	.	7.74669	13.3151	9.27092	59
chr2	241373445	241373597	HCC1806_p73_ChIP_pooled_peak_1967	97	.	8.02487	13.7693	9.71028	83
chr2	241836305	241836419	HCC1806_p73_ChIP_pooled_peak_1968	80	.	7.82052	12.0625	8.08059	66
chr20	1481168	1481332	HCC1806_p73_ChIP_pooled_peak_1969	229	.	13.9311	27.4779	22.9871	73
chr20	1550115	1550330	HCC1806_p73_ChIP_pooled_peak_1970	404	.	20.7413	45.3473	40.4576	117
chr20	2385720	2385844	HCC1806_p73_ChIP_pooled_peak_1971	91	.	8.37019	13.2082	9.17848	67
chr20	3216696	3216802	HCC1806_p73_ChIP_pooled_peak_1972	63	.	5.91577	10.3092	6.39877	54
chr20	3874163	3874348	HCC1806_p73_ChIP_pooled_peak_1973	560	.	24.8338	61.2951	56.0891	93
chr20	4647664	4647835	HCC1806_p73_ChIP_pooled_peak_1974	193	.	13.0473	23.7484	19.3574	78
chr20	5100783	5100910	HCC1806_p73_ChIP_pooled_peak_1975	97	.	8.45918	13.7781	9.71801	43
chr20	5803996	5804124	HCC1806_p73_ChIP_pooled_peak_1976	132	.	10.3325	17.4771	13.2802	62
chr20	6102801	6102970	HCC1806_p73_ChIP_pooled_peak_1977	162	.	11.3257	20.576	16.2775	83
chr20	6635537	6635735	HCC1806_p73_ChIP_pooled_peak_1978	473	.	23.1815	52.3738	47.3402	98
chr20	7328191	7328372	HCC1806_p73_ChIP_pooled_peak_1979	274	.	16.2119	32.0655	27.46	80
chr20	7753143	7753316	HCC1806_p73_ChIP_pooled_peak_1980	275	.	15.6725	32.1466	27.5401	82
chr20	10573694	10573804	HCC1806_p73_ChIP_pooled_peak_1981	104	.	8.70693	14.5254	10.4332	83
chr20	10580312	10580459	HCC1806_p73_ChIP_pooled_peak_1982	28	.	4.85878	6.51615	2.83095	74
chr20	10648522	10648637	HCC1806_p73_ChIP_pooled_peak_1983	88	.	8.07537	12.8321	8.81	30
chr20	10713951	10714111	HCC1806_p73_ChIP_pooled_peak_1984	317	.	16.7358	36.4248	31.7231	79
chr20	10935195	10935337	HCC1806_p73_ChIP_pooled_peak_1985	92	.	7.2244	13.2933	9.25601	61
chr20	10982659	10982792	HCC1806_p73_ChIP_pooled_peak_1986	100	.	8.79072	14.1448	10.0707	48
chr20	11331154	11331260	HCC1806_p73_ChIP_pooled_peak_1987	98	.	8.54055	13.9199	9.85338	31
chr20	11831588	11831815	HCC1806_p73_ChIP_pooled_peak_1988	1003	.	41.5025	106.355	100.392	97
chr20	11887788	11887972	HCC1806_p73_ChIP_pooled_peak_1989	339	.	18.3776	38.6592	33.9066	83
chr20	13265754	13265887	HCC1806_p73_ChIP_pooled_peak_1990	92	.	8.30851	13.2484	9.21755	60
chr20	13267390	13267496	HCC1806_p73_ChIP_pooled_peak_1991	46	.	6.01242	8.48711	4.68004	59
chr20	14503283	14503389	HCC1806_p73_ChIP_pooled_peak_1992	44	.	5.84728	8.21907	4.42787	18
chr20	17830927	17831082	HCC1806_p73_ChIP_pooled_peak_1993	220	.	11.6393	26.5367	22.0705	60
chr20	19865482	19865626	HCC1806_p73_ChIP_pooled_peak_1994	187	.	11.6679	23.1081	18.7311	62
chr20	19894911	19895149	HCC1806_p73_ChIP_pooled_peak_1995	680	.	21.4003	73.4612	68.0416	127
chr20	20584065	20584314	HCC1806_p73_ChIP_pooled_peak_1996	246	.	13.5567	29.1603	24.6249	158
chr20	21143450	21143561	HCC1806_p73_ChIP_pooled_peak_1997	94	.	8.09796	13.5039	9.4504	46
chr20	22427621	22427742	HCC1806_p73_ChIP_pooled_peak_1998	92	.	7.46113	13.2607	9.22611	70
chr20	22724161	22724330	HCC1806_p73_ChIP_pooled_peak_1999	306	.	14.9223	35.3817	30.7	67
chr20	22743252	22743453	HCC1806_p73_ChIP_pooled_peak_2000	346	.	14.7894	39.3683	34.6041	107
chr20	22783115	22783298	HCC1806_p73_ChIP_pooled_peak_2001	158	.	10.7973	20.1263	15.8421	102
chr20	23064023	23064142	HCC1806_p73_ChIP_pooled_peak_2002	91	.	8.12647	13.207	9.17736	80
chr20	23081125	23081365	HCC1806_p73_ChIP_pooled_peak_2003	686	.	19.9609	74.0761	68.6442	104
chr20	23120194	23120409	HCC1806_p73_ChIP_pooled_peak_2004	413	.	15.3316	46.23	41.3189	114
chr20	23135696	23135941	HCC1806_p73_ChIP_pooled_peak_2005	893	.	35.8178	95.1699	89.3858	138
chr20	23564253	23564492	HCC1806_p73_ChIP_pooled_peak_2006	550	.	18.5256	60.2252	55.0383	115
chr20	23567163	23567334	HCC1806_p73_ChIP_pooled_peak_2007	130	.	9.31841	17.1977	13.01	100
chr20	24076480	24076675	HCC1806_p73_ChIP_pooled_peak_2008	224	.	10.1678	26.8803	22.4089	99
chr20	24319816	24320015	HCC1806_p73_ChIP_pooled_peak_2009	507	.	21.1744	55.8779	50.7766	103
chr20	24613644	24613790	HCC1806_p73_ChIP_pooled_peak_2010	137	.	9.49337	17.9625	13.7521	53
chr20	24733435	24733599	HCC1806_p73_ChIP_pooled_peak_2011	144	.	9.91872	18.6648	14.4337	71
chr20	25208180	25208345	HCC1806_p73_ChIP_pooled_peak_2012	82	.	6.82305	12.2096	8.21556	100
chr20	25699937	25700068	HCC1806_p73_ChIP_pooled_peak_2013	118	.	9.64368	15.9551	11.8113	40
chr20	26190028	26190201	HCC1806_p73_ChIP_pooled_peak_2014	54	.	4.77014	9.29239	5.43695	127
chr20	30198598	30198745	HCC1806_p73_ChIP_pooled_peak_2015	171	.	8.03392	21.4853	17.1595	86
chr20	30199526	30199657	HCC1806_p73_ChIP_pooled_peak_2016	114	.	8.33891	15.5846	11.4558	73
chr20	30266474	30266700	HCC1806_p73_ChIP_pooled_peak_2017	952	.	27.4926	101.12	95.2394	107
chr20	30298646	30298816	HCC1806_p73_ChIP_pooled_peak_2018	246	.	11.047	29.1648	24.6294	104
chr20	31992261	31992367	HCC1806_p73_ChIP_pooled_peak_2019	59	.	6.47331	9.8457	5.96804	28
chr20	32145387	32145514	HCC1806_p73_ChIP_pooled_peak_2020	128	.	9.1992	17.0014	12.8196	63
[truncated: 1,557 more rows]
