# Supplementary material for: p73 regulates epidermal wound healing and induced keratinocyte programming
Source: PLoS One. 2019 Jun 19;14(6):e0218458. doi: 10.1371/journal.pone.0218458 (PMC6583996; doi:10.1371/journal.pone.0218458)
Supplement: S10 Table — (XLSX) [file pone.0218458.s016.xlsx]

## Sheet: Table S10
S10 Table. Key reagents
A. Antibodies
Antibody	Company	Catalog #	Species	IF Dilution	IHC Dilution	WB Dilution	ChIP-seq Amount
p73 (EP436Y)	Abcam	ab40658	rabbit	1:1000 TSA-amplified	NA	1:1000	10 µg
p63α (D2K8X)	Cell Signaling Technology	13109	rabbit	1:1000 TSA-amplified	NA	NA	NA
Keratin 5	Fitzgerald Industries International	20R-CP003	guinea pig	1:200	NA	NA	NA
Keratin 14	Fitzgerald Industries International	20R-CP002	guinea pig	1:200	NA	NA	NA
E-Cadherin	BD Biosciences	610181	mouse	1:1000	NA	NA	NA
Keratin 10	Abcam	ab76318	rabbit	1:100	NA	NA	NA
Ki67 (clone B56)	BD Biosciences	550609	mouse	1:1000 TSA-amplified	NA	NA	NA
γH2AX	Novus Biologicals	NB100-2280	rabbit	NA	1:1000	NA	NA
KLF4	R&D Systems	AF3640	goat	NA	NA	1:2000	NA
p63α (H-129)	Santa Cruz Biotechnology	sc-8344	rabbit	NA	NA	1:500	10 µg
GAPDH (clone 6C5)	Merck Millipore	MAB374	mouse	NA	NA	1:10000	NA
p63 (AF1916)	R&D Systems	AF1916	goat	NA	NA	NA	10 µg
B. Vectors
Vector ID	Full Vector Name		Miscellaneous Information
ND	psPAX2		Addgene Plasmid # 12259
ND	pMD2.G		Addgene Plasmid # 12260
ND	pCDH-CMV-3xMCS-EF1-copGFP-T2A-puro		Systems Biosciences Cat. # CD513B-1
pSB25	pCDH-CMV-KLF4-EF1-copGFP-T2A-puro		PCR cloning with CDS of LZRS-KLF4 (from George Sen Lab) with NheI (5') & SalI (3')
pSB26	pCDH-CMV-∆Np63α-EF1-copGFP-T2A-puro		PCR cloning with CDS of pMCS.71/2272-∆Np63α (from Jennifer Pietenpol Lab) with NheI (5') & SalI (3')
pSB45	pCDH-CMV-∆Np73β-EF1-copGFP-T2A-puro		PCR cloning with CDS of FG12-CMV-∆Np73β-HA (from JP Lab) using NheI & SalI
pSB47	pCDH-CMV-∆Np73α-EF1-copGFP-T2A-puro		PCR cloning with CDS of pcDNA3-∆Np73α-HA (from JP Lab) using NheI & SalI
C. qRT-PCR Primers
Name	Sequence
KRT14-qPCR-1-F	GTCCTTCGCACCAAGAACTG
KRT14-qPCR-1-R	GGGATCTTCCAGTGGGATCT
KRT5-qPCR-1-F	GCTGGAGGGCGAGGAATGC
KRT5-qPCR-1-R	ACCGAGGCCACCGCCATA
FLG-qPCR-F	GGCAAATCCTGAAGAATCCA
FLG-qPCR-R	TGCTTTCTGTGCTTGTGTCC
SFN-qPCR-1-F	CGAAACCTGCTCTCAGTAGCCT
SFN-qPCR-1-R	CCTCCTCGTTGCTTTTCTGCTC
GAPDH-qPCR-1-F	CATGTTCCAATATGATTCCAC
GAPDH-qPCR-1-R	CCTGGAAGATGGTGATG
