# Supplementary material for: p73 regulates epidermal wound healing and induced keratinocyte programming
Source: PLoS One. 2019 Jun 19;14(6):e0218458. doi: 10.1371/journal.pone.0218458 (PMC6583996; doi:10.1371/journal.pone.0218458)
Supplement: S11 Table — (XLSX) [file pone.0218458.s017.xlsx]

## Sheet: Table S11
S11 Table. Supplemental table dictionary
A. S1 Table
Column Header	Description
Cell ID	ID of the skin cell profiled with ssRNA-seq
Hair Cycle Stage	Hair cycle stage of the cell (telogen or anagen)
nGene	Number of genes expressed per cell
nUMI	Number of reads sequenced per cell
% ERCC	Percent of reads corresponding to ERCC RNA controls
Cluster #	Cluster number; calculated with Seurat
Trp63 Expression	Log normalized Trp63 expression; calculated with Seurat
Trp73 Expression	Log normalized Trp73 expression; calculated with Seurat
p63 p73 Expression Call	Cells with log normalized expression >= 0.5 were deemed positive for Trp63/Trp73
B. S2 Table
Column Header	Description
Gene Symbol	Human gene symbol
Control 1X Dose TPM	Gene expression (units = TPM) in HDFn cells infected with empty vector control lentivirus (1X copy number); calculated with Kallisto
Control 3X Dose TPM	Gene expression (units = TPM) in HDFn cells infected with empty vector control lentivirus (3X copy number); calculated with Kallisto
KLF4 + ∆Np63α 1X Dose TPM	Gene expression (units = TPM) in HDFn cells infected with KLF4 + ∆Np63α lentivirus (1X copy number); calculated with Kallisto
KLF4 + ∆Np63α 3X Dose TPM	Gene expression (units = TPM) in HDFn cells infected with KLF4 + ∆Np63α lentivirus (3X copy number); calculated with Kallisto
Log2 Fold Change	Log2 fold change between control and KLF4 + ∆Np63α conditions; calculated with DESeq2
Wald Stat	Wald statistic between control and KLF4 + ∆Np63α conditions; calculated with DESeq2
p-value	Wald test p-value between control and KLF4 + ∆Np63α conditions; calculated with DESeq2
FDR	Benjamini–Hochberg adjusted p-value; calculated with DESeq2
C. S3 Table
Column Header	Description
#	Rank order of the Genome Ontology (GO) category by increasing FDR (measure of the degree of GO category enrichment)
Gene Set ID	ID of GO category
Description	Description of GO category
C	Total number of genes in the GO category
O	Number of genes in the GO category that overlap with the differentially expressed genes between HDFn cells infected with empty vector control and KLF4 + ∆Np63α lentivirus
E	Expected number of overlapping genes by random chance; calculated with WebGestalt
R	Enrichment ratio; calculated with WebGestalt as O/E
p-value	p-value of the observed GO category enrichment; calculated with WebGestalt
FDR	Benjamini–Hochberg adjusted p-value; calculated with WebGestalt
D. S4 Table
Column Header	Description
Gene Symbol	Human gene symbol
Control Control TPM	Gene expression (units = TPM) in HDFn cells infected with empty vector control lentivirus; calculated with Kallisto
KLF4 + ∆Np63α + Control TPM	Gene expression (units = TPM) in HDFn cells infected with KLF4 + ∆Np63α + control lentivirus; calculated with Kallisto
KLF4 + ∆Np63α + ∆Np73β TPM	Gene expression (units = TPM) in HDFn cells infected with KLF4 + ∆Np63α + ∆Np73β lentivirus; calculated with Kallisto
Top 250 PC1 Gene	Genes among the top 250 genes contributing to PC1 in Fig 4C are denoted by "yes"
PC1 Loadings	PC1 component loadings for the top 250 genes contributing to PC1 in Fig 4C
E. S5 Table
Column Header	Description
#	Rank order of the GO category or pathway by increasing FDR (measure of the degree of gene set enrichment)
Database	Database of the GO category or pathway
Gene Set ID	ID of GO category or pathway
Description	Description of GO category or pathway
C	Total number of genes in the GO category or pathway
O	Number of genes in the GO category or pathway that overlap with the top 250 iKC (PC1) genes from HDFn cells infected with control, KLF4 + ∆Np63α & control, or KLF4 + ∆Np63α & ∆Np73β
E	Expected number of overlapping genes by random chance; calculated with WebGestalt
R	Enrichment ratio; calculated with WebGestalt as O/E
p-value	p-value of the observed GO category or pathway enrichment; calculated with WebGestalt
FDR	Benjamini–Hochberg adjusted p-value; calculated with WebGestalt
F. S6-9 Table
Column Header	Description
Chrom	Name of the chromosome
Start	Starting position of ChIP-seq peak; calculated with MACS2
End	Ending position of ChIP-seq peak; calculated with MACS2
Name	Name of the p63 ChIP-seq peak
Score	Score of the ChIP-seq peak; calculated with MACS2; presented as -10*log10(qvalue)
Strand	Strand of the ChIP-seq peak; "." = no strand
Fold Change	Fold enrichment of the ChIP-seq peak; calculated with MACS2
pValue	p-value of the ChIP-seq peak; calculated with MACS2; presented as -log10(pValue)
qValue	q-value of the ChIP-seq peak; calculated from p-values using the Benjamini-Hochberg procedure with MACS2; presented as -log10(qValue)
Peak	Relative position of the summit of the ChIP-seq peak to the peak start; calculated with MACS2
